# Supplementary material for: Analysis of the global burden of neonatal disorders and risk factors from 1990 to 2021: findings from the global burden of disease study 2021
Source: Front Public Health. 2025 Oct 24;13:1618334. doi: 10.3389/fpubh.2025.1618334 (PMC12592090; doi:10.3389/fpubh.2025.1618334)
Supplement: Supplementary file 1 [file Data_Sheet_1.ZIP]

Archive with 721 entries (428 files):
- Data/
- Data/Results/
- Data/Results/IHME-GBD_2021_DATA-8cebabd7-1/
- Data/Results/IHME-GBD_2021_DATA-8cebabd7-1/citation.txt
- Data/Results/IHME-GBD_2021_DATA-8cebabd7-1/IHME-GBD_2021_DATA-8cebabd7-1.csv
- Data/Results/EAPC/
- Data/Results/EAPC/Other neonatal disorders/
- Data/Results/EAPC/Other neonatal disorders/Both/
- Data/Results/EAPC/Other neonatal disorders/Both/DALYs/
- Data/Results/EAPC/Other neonatal disorders/Both/DALYs/csv (33).csv
- Data/Results/EAPC/Other neonatal disorders/Both/DALYs/csv (34).csv
- Data/Results/EAPC/Other neonatal disorders/Both/Deaths/
- Data/Results/EAPC/Other neonatal disorders/Both/Deaths/csv (33).csv
- Data/Results/EAPC/Other neonatal disorders/Both/Deaths/csv (34).csv
- Data/Results/EAPC/Other neonatal disorders/Both/Incidence/
- Data/Results/EAPC/Other neonatal disorders/Both/Prevalence/
- Data/Results/EAPC/Other neonatal disorders/Female/
- Data/Results/EAPC/Other neonatal disorders/Female/DALYs/
- Data/Results/EAPC/Other neonatal disorders/Female/DALYs/csv (33).csv
- Data/Results/EAPC/Other neonatal disorders/Female/DALYs/csv (34).csv
- Data/Results/EAPC/Other neonatal disorders/Female/Deaths/
- Data/Results/EAPC/Other neonatal disorders/Female/Deaths/csv (33).csv
- Data/Results/EAPC/Other neonatal disorders/Female/Deaths/csv (34).csv
- Data/Results/EAPC/Other neonatal disorders/Female/IN/
- Data/Results/EAPC/Other neonatal disorders/Female/PR/
- Data/Results/EAPC/Other neonatal disorders/Male/
- Data/Results/EAPC/Other neonatal disorders/Male/DALYs/
- Data/Results/EAPC/Other neonatal disorders/Male/DALYs/csv (33).csv
- Data/Results/EAPC/Other neonatal disorders/Male/DALYs/csv (34).csv
- Data/Results/EAPC/Other neonatal disorders/Male/Deaths/
- Data/Results/EAPC/Other neonatal disorders/Male/Deaths/csv (33).csv
- Data/Results/EAPC/Other neonatal disorders/Male/Deaths/csv (34).csv
- Data/Results/EAPC/Other neonatal disorders/Male/IN/
- Data/Results/EAPC/Other neonatal disorders/Male/PR/
- Data/Results/EAPC/Hemolytic disease and other neonatal jaundice/
- Data/Results/EAPC/Hemolytic disease and other neonatal jaundice/Both/
- Data/Results/EAPC/Hemolytic disease and other neonatal jaundice/Both/DALYs/
- Data/Results/EAPC/Hemolytic disease and other neonatal jaundice/Both/DALYs/csv (33).csv
- Data/Results/EAPC/Hemolytic disease and other neonatal jaundice/Both/DALYs/csv (34).csv
- Data/Results/EAPC/Hemolytic disease and other neonatal jaundice/Both/Deaths/
- Data/Results/EAPC/Hemolytic disease and other neonatal jaundice/Both/Deaths/csv (33).csv
- Data/Results/EAPC/Hemolytic disease and other neonatal jaundice/Both/Deaths/csv (34).csv
- Data/Results/EAPC/Hemolytic disease and other neonatal jaundice/Both/IN/
- Data/Results/EAPC/Hemolytic disease and other neonatal jaundice/Both/IN/csv (33).csv
- Data/Results/EAPC/Hemolytic disease and other neonatal jaundice/Both/IN/csv (34).csv
- Data/Results/EAPC/Hemolytic disease and other neonatal jaundice/Both/PR/
- Data/Results/EAPC/Hemolytic disease and other neonatal jaundice/Both/PR/csv (33).csv
- Data/Results/EAPC/Hemolytic disease and other neonatal jaundice/Both/PR/csv (34).csv
- Data/Results/EAPC/Hemolytic disease and other neonatal jaundice/Female/
- Data/Results/EAPC/Hemolytic disease and other neonatal jaundice/Female/DALYs/
- Data/Results/EAPC/Hemolytic disease and other neonatal jaundice/Female/DALYs/csv (33).csv
- Data/Results/EAPC/Hemolytic disease and other neonatal jaundice/Female/DALYs/csv (34).csv
- Data/Results/EAPC/Hemolytic disease and other neonatal jaundice/Female/Deaths/
- Data/Results/EAPC/Hemolytic disease and other neonatal jaundice/Female/Deaths/csv (33).csv
- Data/Results/EAPC/Hemolytic disease and other neonatal jaundice/Female/Deaths/csv (34).csv
- Data/Results/EAPC/Hemolytic disease and other neonatal jaundice/Female/Incidence/
- Data/Results/EAPC/Hemolytic disease and other neonatal jaundice/Female/Incidence/csv (33).csv
- Data/Results/EAPC/Hemolytic disease and other neonatal jaundice/Female/Incidence/csv (34).csv
- Data/Results/EAPC/Hemolytic disease and other neonatal jaundice/Female/Prevalence/
- Data/Results/EAPC/Hemolytic disease and other neonatal jaundice/Female/Prevalence/csv (33).csv
- Data/Results/EAPC/Hemolytic disease and other neonatal jaundice/Female/Prevalence/csv (34).csv
- Data/Results/EAPC/Hemolytic disease and other neonatal jaundice/Male/
- Data/Results/EAPC/Hemolytic disease and other neonatal jaundice/Male/DALYs/
- Data/Results/EAPC/Hemolytic disease and other neonatal jaundice/Male/DALYs/csv (33).csv
- Data/Results/EAPC/Hemolytic disease and other neonatal jaundice/Male/DALYs/csv (34).csv
- Data/Results/EAPC/Hemolytic disease and other neonatal jaundice/Male/Deaths/
- Data/Results/EAPC/Hemolytic disease and other neonatal jaundice/Male/Deaths/csv (33).csv
- Data/Results/EAPC/Hemolytic disease and other neonatal jaundice/Male/Deaths/csv (34).csv
- Data/Results/EAPC/Hemolytic disease and other neonatal jaundice/Male/Incidence/
- Data/Results/EAPC/Hemolytic disease and other neonatal jaundice/Male/Incidence/csv (33).csv
- Data/Results/EAPC/Hemolytic disease and other neonatal jaundice/Male/Incidence/csv (34).csv
- Data/Results/EAPC/Hemolytic disease and other neonatal jaundice/Male/Prevalence/
- Data/Results/EAPC/Hemolytic disease and other neonatal jaundice/Male/Prevalence/csv (33).csv
- Data/Results/EAPC/Hemolytic disease and other neonatal jaundice/Male/Prevalence/csv (34).csv
- Data/Results/EAPC/Neonatal disorders/
- Data/Results/EAPC/Neonatal disorders/Both/
- Data/Results/EAPC/Neonatal disorders/Both/DALYs/
- Data/Results/EAPC/Neonatal disorders/Both/DALYs/csv (33).csv
- Data/Results/EAPC/Neonatal disorders/Both/DALYs/csv (34).csv
- Data/Results/EAPC/Neonatal disorders/Both/Deaths/
- Data/Results/EAPC/Neonatal disorders/Both/Deaths/csv (33).csv
- Data/Results/EAPC/Neonatal disorders/Both/Deaths/csv (34).csv
- Data/Results/EAPC/Neonatal disorders/Both/Incidence/
- Data/Results/EAPC/Neonatal disorders/Both/Incidence/csv (33).csv
- Data/Results/EAPC/Neonatal disorders/Both/Incidence/csv (34).csv
- Data/Results/EAPC/Neonatal disorders/Both/Prevalence/
- Data/Results/EAPC/Neonatal disorders/Both/Prevalence/csv (33).csv
- Data/Results/EAPC/Neonatal disorders/Both/Prevalence/csv (34).csv
- Data/Results/EAPC/Neonatal disorders/Female/
- Data/Results/EAPC/Neonatal disorders/Female/DALYs/
- Data/Results/EAPC/Neonatal disorders/Female/DALYs/csv (33).csv
- Data/Results/EAPC/Neonatal disorders/Female/DALYs/csv (34).csv
- Data/Results/EAPC/Neonatal disorders/Female/Deaths/
- Data/Results/EAPC/Neonatal disorders/Female/Deaths/csv (33).csv
- Data/Results/EAPC/Neonatal disorders/Female/Deaths/csv (34).csv
- Data/Results/EAPC/Neonatal disorders/Female/Incidence/
- Data/Results/EAPC/Neonatal disorders/Female/Incidence/csv (33).csv
- Data/Results/EAPC/Neonatal disorders/Female/Incidence/csv (34).csv
- Data/Results/EAPC/Neonatal disorders/Female/Prevalence/
- Data/Results/EAPC/Neonatal disorders/Female/Prevalence/csv (33).csv
- Data/Results/EAPC/Neonatal disorders/Female/Prevalence/csv (34).csv
- Data/Results/EAPC/Neonatal disorders/Male/
- Data/Results/EAPC/Neonatal disorders/Male/DALYs/
- Data/Results/EAPC/Neonatal disorders/Male/DALYs/csv (33).csv
- Data/Results/EAPC/Neonatal disorders/Male/DALYs/csv (34).csv
- Data/Results/EAPC/Neonatal disorders/Male/Deaths/
- Data/Results/EAPC/Neonatal disorders/Male/Deaths/csv (33).csv
- Data/Results/EAPC/Neonatal disorders/Male/Deaths/csv (34).csv
- Data/Results/EAPC/Neonatal disorders/Male/Incidence/
- Data/Results/EAPC/Neonatal disorders/Male/Incidence/csv (33).csv
- Data/Results/EAPC/Neonatal disorders/Male/Incidence/csv (34).csv
- Data/Results/EAPC/Neonatal disorders/Male/Prevalence/
- Data/Results/EAPC/Neonatal disorders/Male/Prevalence/csv (33).csv
- Data/Results/EAPC/Neonatal disorders/Male/Prevalence/csv (34).csv
- Data/Results/EAPC/Neonatal encephalopathy due to birth asphyxia and trauma/
- Data/Results/EAPC/Neonatal encephalopathy due to birth asphyxia and trauma/Both/
- Data/Results/EAPC/Neonatal encephalopathy due to birth asphyxia and trauma/Both/DALYs/
- Data/Results/EAPC/Neonatal encephalopathy due to birth asphyxia and trauma/Both/DALYs/csv (33).csv
- Data/Results/EAPC/Neonatal encephalopathy due to birth asphyxia and trauma/Both/DALYs/csv (34).csv
- Data/Results/EAPC/Neonatal encephalopathy due to birth asphyxia and trauma/Both/Deaths/
- Data/Results/EAPC/Neonatal encephalopathy due to birth asphyxia and trauma/Both/Deaths/csv (33).csv
- Data/Results/EAPC/Neonatal encephalopathy due to birth asphyxia and trauma/Both/Deaths/csv (34).csv
- Data/Results/EAPC/Neonatal encephalopathy due to birth asphyxia and trauma/Both/Incidence/
- Data/Results/EAPC/Neonatal encephalopathy due to birth asphyxia and trauma/Both/Incidence/csv (33).csv
- Data/Results/EAPC/Neonatal encephalopathy due to birth asphyxia and trauma/Both/Incidence/csv (34).csv
- Data/Results/EAPC/Neonatal encephalopathy due to birth asphyxia and trauma/Both/Prevalence/
- Data/Results/EAPC/Neonatal encephalopathy due to birth asphyxia and trauma/Both/Prevalence/csv (33).csv
- Data/Results/EAPC/Neonatal encephalopathy due to birth asphyxia and trauma/Both/Prevalence/csv (34).csv
- Data/Results/EAPC/Neonatal encephalopathy due to birth asphyxia and trauma/Female/
- Data/Results/EAPC/Neonatal encephalopathy due to birth asphyxia and trauma/Female/DALYs/
- Data/Results/EAPC/Neonatal encephalopathy due to birth asphyxia and trauma/Female/DALYs/csv (33).csv
- Data/Results/EAPC/Neonatal encephalopathy due to birth asphyxia and trauma/Female/DALYs/csv (34).csv
- Data/Results/EAPC/Neonatal encephalopathy due to birth asphyxia and trauma/Female/Deaths/
- Data/Results/EAPC/Neonatal encephalopathy due to birth asphyxia and trauma/Female/Deaths/csv (33).csv
- Data/Results/EAPC/Neonatal encephalopathy due to birth asphyxia and trauma/Female/Deaths/csv (34).csv
- Data/Results/EAPC/Neonatal encephalopathy due to birth asphyxia and trauma/Female/Incidence/
- Data/Results/EAPC/Neonatal encephalopathy due to birth asphyxia and trauma/Female/Incidence/csv (33).csv
- Data/Results/EAPC/Neonatal encephalopathy due to birth asphyxia and trauma/Female/Incidence/csv (34).csv
- Data/Results/EAPC/Neonatal encephalopathy due to birth asphyxia and trauma/Female/Prevalence/
- Data/Results/EAPC/Neonatal encephalopathy due to birth asphyxia and trauma/Female/Prevalence/csv (33).csv
- Data/Results/EAPC/Neonatal encephalopathy due to birth asphyxia and trauma/Female/Prevalence/csv (34).csv
- Data/Results/EAPC/Neonatal encephalopathy due to birth asphyxia and trauma/Male/
- Data/Results/EAPC/Neonatal encephalopathy due to birth asphyxia and trauma/Male/DALYs/
- Data/Results/EAPC/Neonatal encephalopathy due to birth asphyxia and trauma/Male/DALYs/csv (33).csv
- Data/Results/EAPC/Neonatal encephalopathy due to birth asphyxia and trauma/Male/DALYs/csv (34).csv
- Data/Results/EAPC/Neonatal encephalopathy due to birth asphyxia and trauma/Male/Deaths/
- Data/Results/EAPC/Neonatal encephalopathy due to birth asphyxia and trauma/Male/Deaths/csv (33).csv
- Data/Results/EAPC/Neonatal encephalopathy due to birth asphyxia and trauma/Male/Deaths/csv (34).csv
- Data/Results/EAPC/Neonatal encephalopathy due to birth asphyxia and trauma/Male/Incidence/
- Data/Results/EAPC/Neonatal encephalopathy due to birth asphyxia and trauma/Male/Incidence/csv (33).csv
- Data/Results/EAPC/Neonatal encephalopathy due to birth asphyxia and trauma/Male/Incidence/csv (34).csv
- Data/Results/EAPC/Neonatal encephalopathy due to birth asphyxia and trauma/Male/Prevalence/
- Data/Results/EAPC/Neonatal encephalopathy due to birth asphyxia and trauma/Male/Prevalence/csv (33).csv
- Data/Results/EAPC/Neonatal encephalopathy due to birth asphyxia and trauma/Male/Prevalence/csv (34).csv
- Data/Results/EAPC/Neonatal preterm birth/
- Data/Results/EAPC/Neonatal preterm birth/Both/
- Data/Results/EAPC/Neonatal preterm birth/Both/DALYs/
- Data/Results/EAPC/Neonatal preterm birth/Both/DALYs/csv (33).csv
- Data/Results/EAPC/Neonatal preterm birth/Both/DALYs/csv (34).csv
- Data/Results/EAPC/Neonatal preterm birth/Both/Deaths/
- Data/Results/EAPC/Neonatal preterm birth/Both/Deaths/csv (33).csv
- Data/Results/EAPC/Neonatal preterm birth/Both/Deaths/csv (34).csv
- Data/Results/EAPC/Neonatal preterm birth/Both/Incidence/
- Data/Results/EAPC/Neonatal preterm birth/Both/Incidence/csv (33).csv
- Data/Results/EAPC/Neonatal preterm birth/Both/Incidence/csv (34).csv
- Data/Results/EAPC/Neonatal preterm birth/Both/Prevalence/
- Data/Results/EAPC/Neonatal preterm birth/Both/Prevalence/csv (33).csv
- Data/Results/EAPC/Neonatal preterm birth/Both/Prevalence/csv (34).csv
- Data/Results/EAPC/Neonatal preterm birth/Female/
- Data/Results/EAPC/Neonatal preterm birth/Female/DALYs/
- Data/Results/EAPC/Neonatal preterm birth/Female/DALYs/csv (33).csv
- Data/Results/EAPC/Neonatal preterm birth/Female/DALYs/csv (34).csv
- Data/Results/EAPC/Neonatal preterm birth/Female/Deaths/
- Data/Results/EAPC/Neonatal preterm birth/Female/Deaths/csv (33).csv
- Data/Results/EAPC/Neonatal preterm birth/Female/Deaths/csv (34).csv
- Data/Results/EAPC/Neonatal preterm birth/Female/IN/
- Data/Results/EAPC/Neonatal preterm birth/Female/IN/csv (33).csv
- Data/Results/EAPC/Neonatal preterm birth/Female/IN/csv (34).csv
- Data/Results/EAPC/Neonatal preterm birth/Female/PR/
- Data/Results/EAPC/Neonatal preterm birth/Female/PR/csv (33).csv
- Data/Results/EAPC/Neonatal preterm birth/Female/PR/csv (34).csv
- Data/Results/EAPC/Neonatal preterm birth/Male/
- Data/Results/EAPC/Neonatal preterm birth/Male/DALYs/
- Data/Results/EAPC/Neonatal preterm birth/Male/DALYs/csv (33).csv
- Data/Results/EAPC/Neonatal preterm birth/Male/DALYs/csv (34).csv
- Data/Results/EAPC/Neonatal preterm birth/Male/Deaths/
- Data/Results/EAPC/Neonatal preterm birth/Male/Deaths/csv (33).csv
- Data/Results/EAPC/Neonatal preterm birth/Male/Deaths/csv (34).csv
- Data/Results/EAPC/Neonatal preterm birth/Male/IN/
- Data/Results/EAPC/Neonatal preterm birth/Male/IN/csv (33).csv
- Data/Results/EAPC/Neonatal preterm birth/Male/IN/csv (34).csv
- Data/Results/EAPC/Neonatal preterm birth/Male/PR/
- Data/Results/EAPC/Neonatal preterm birth/Male/PR/csv (33).csv
- Data/Results/EAPC/Neonatal preterm birth/Male/PR/csv (34).csv
- Data/Results/EAPC/neonatal sepsis and other neonatal infections/
- Data/Results/EAPC/neonatal sepsis and other neonatal infections/Both/
- Data/Results/EAPC/neonatal sepsis and other neonatal infections/Both/DALYs/
- Data/Results/EAPC/neonatal sepsis and other neonatal infections/Both/DALYs/csv (33).csv
- Data/Results/EAPC/neonatal sepsis and other neonatal infections/Both/DALYs/csv (34).csv
- Data/Results/EAPC/neonatal sepsis and other neonatal infections/Both/Deaths/
- Data/Results/EAPC/neonatal sepsis and other neonatal infections/Both/Deaths/csv (33).csv
- Data/Results/EAPC/neonatal sepsis and other neonatal infections/Both/Deaths/csv (34).csv
- Data/Results/EAPC/neonatal sepsis and other neonatal infections/Both/Incidence/
- Data/Results/EAPC/neonatal sepsis and other neonatal infections/Both/Incidence/csv (33).csv
- Data/Results/EAPC/neonatal sepsis and other neonatal infections/Both/Incidence/csv (34).csv
- Data/Results/EAPC/neonatal sepsis and other neonatal infections/Both/Prevalence/
- Data/Results/EAPC/neonatal sepsis and other neonatal infections/Both/Prevalence/csv (33).csv
- Data/Results/EAPC/neonatal sepsis and other neonatal infections/Both/Prevalence/csv (34).csv
- Data/Results/EAPC/neonatal sepsis and other neonatal infections/Female/
- Data/Results/EAPC/neonatal sepsis and other neonatal infections/Female/DALYs/
- Data/Results/EAPC/neonatal sepsis and other neonatal infections/Female/DALYs/csv (33).csv
- Data/Results/EAPC/neonatal sepsis and other neonatal infections/Female/DALYs/csv (34).csv
- Data/Results/EAPC/neonatal sepsis and other neonatal infections/Female/Deaths/
- Data/Results/EAPC/neonatal sepsis and other neonatal infections/Female/Deaths/csv (33).csv
- Data/Results/EAPC/neonatal sepsis and other neonatal infections/Female/Deaths/csv (34).csv
- Data/Results/EAPC/neonatal sepsis and other neonatal infections/Female/Incidence/
- Data/Results/EAPC/neonatal sepsis and other neonatal infections/Female/Incidence/csv (33).csv
- Data/Results/EAPC/neonatal sepsis and other neonatal infections/Female/Incidence/csv (34).csv
- Data/Results/EAPC/neonatal sepsis and other neonatal infections/Female/Prevalence/
- Data/Results/EAPC/neonatal sepsis and other neonatal infections/Female/Prevalence/csv (33).csv
- Data/Results/EAPC/neonatal sepsis and other neonatal infections/Female/Prevalence/csv (34).csv
- Data/Results/EAPC/neonatal sepsis and other neonatal infections/Male/
- Data/Results/EAPC/neonatal sepsis and other neonatal infections/Male/DALYs/
- Data/Results/EAPC/neonatal sepsis and other neonatal infections/Male/DALYs/csv (33).csv
- Data/Results/EAPC/neonatal sepsis and other neonatal infections/Male/DALYs/csv (34).csv
- Data/Results/EAPC/neonatal sepsis and other neonatal infections/Male/Deaths/
- Data/Results/EAPC/neonatal sepsis and other neonatal infections/Male/Deaths/csv (33).csv
- Data/Results/EAPC/neonatal sepsis and other neonatal infections/Male/Deaths/csv (34).csv
- Data/Results/EAPC/neonatal sepsis and other neonatal infections/Male/Incidence/
- Data/Results/EAPC/neonatal sepsis and other neonatal infections/Male/Incidence/csv (33).csv
- Data/Results/EAPC/neonatal sepsis and other neonatal infections/Male/Incidence/csv (34).csv
- Data/Results/EAPC/neonatal sepsis and other neonatal infections/Male/Prevalence/
- Data/Results/EAPC/neonatal sepsis and other neonatal infections/Male/Prevalence/csv (33).csv
- Data/Results/EAPC/neonatal sepsis and other neonatal infections/Male/Prevalence/csv (34).csv
- Data/Cross country inequality analysis/
- Data/Cross country inequality analysis/IHME-GBD_2021_DATA-f1351086-1/
- Data/Cross country inequality analysis/IHME-GBD_2021_DATA-f1351086-1/IHME-GBD_2021_DATA-f1351086-1.csv
- Data/Cross country inequality analysis/IHME-GBD_2021_DATA-f1351086-1/citation.txt
- Data/Decomposition analysis/
- Data/Decomposition analysis/IHME-GBD_2021_DATA-9083f219-1/
- Data/Decomposition analysis/IHME-GBD_2021_DATA-9083f219-1/citation.txt
- Data/Decomposition analysis/IHME-GBD_2021_DATA-9083f219-1/IHME-GBD_2021_DATA-9083f219-1.csv
- Data/Risk factors for neonatal disorders/
- Data/Risk factors for neonatal disorders/IHME-GBD_2021_DATA-8d829597-1/
- Data/Risk factors for neonatal disorders/IHME-GBD_2021_DATA-8d829597-1/IHME-GBD_2021_DATA-8d829597-1.csv
- Data/Risk factors for neonatal disorders/IHME-GBD_2021_DATA-8d829597-1/citation.txt
- Data/Figure 1-4/
- Data/Figure 1-4/IHME-GBD_2021_DATA-8cebabd7-1/
- Data/Figure 1-4/IHME-GBD_2021_DATA-8cebabd7-1/citation.txt
- Data/Figure 1-4/IHME-GBD_2021_DATA-8cebabd7-1/IHME-GBD_2021_DATA-8cebabd7-1.csv
- Data/Figure 1-4/EAPC/
- Data/Figure 1-4/EAPC/Other neonatal disorders/
- Data/Figure 1-4/EAPC/Other neonatal disorders/Both/
- Data/Figure 1-4/EAPC/Other neonatal disorders/Both/DALYs/
- Data/Figure 1-4/EAPC/Other neonatal disorders/Both/DALYs/csv (33).csv
- Data/Figure 1-4/EAPC/Other neonatal disorders/Both/DALYs/csv (34).csv
- Data/Figure 1-4/EAPC/Other neonatal disorders/Both/Deaths/
- Data/Figure 1-4/EAPC/Other neonatal disorders/Both/Deaths/csv (33).csv
- Data/Figure 1-4/EAPC/Other neonatal disorders/Both/Deaths/csv (34).csv
- Data/Figure 1-4/EAPC/Other neonatal disorders/Both/Incidence/
- Data/Figure 1-4/EAPC/Other neonatal disorders/Both/Prevalence/
- Data/Figure 1-4/EAPC/Other neonatal disorders/Female/
- Data/Figure 1-4/EAPC/Other neonatal disorders/Female/DALYs/
- Data/Figure 1-4/EAPC/Other neonatal disorders/Female/DALYs/csv (33).csv
- Data/Figure 1-4/EAPC/Other neonatal disorders/Female/DALYs/csv (34).csv
- Data/Figure 1-4/EAPC/Other neonatal disorders/Female/Deaths/
- Data/Figure 1-4/EAPC/Other neonatal disorders/Female/Deaths/csv (33).csv
- Data/Figure 1-4/EAPC/Other neonatal disorders/Female/Deaths/csv (34).csv
- Data/Figure 1-4/EAPC/Other neonatal disorders/Female/IN/
- Data/Figure 1-4/EAPC/Other neonatal disorders/Female/PR/
- Data/Figure 1-4/EAPC/Other neonatal disorders/Male/
- Data/Figure 1-4/EAPC/Other neonatal disorders/Male/DALYs/
- Data/Figure 1-4/EAPC/Other neonatal disorders/Male/DALYs/csv (33).csv
- Data/Figure 1-4/EAPC/Other neonatal disorders/Male/DALYs/csv (34).csv
- Data/Figure 1-4/EAPC/Other neonatal disorders/Male/Deaths/
- Data/Figure 1-4/EAPC/Other neonatal disorders/Male/Deaths/csv (33).csv
- Data/Figure 1-4/EAPC/Other neonatal disorders/Male/Deaths/csv (34).csv
- Data/Figure 1-4/EAPC/Other neonatal disorders/Male/IN/
- Data/Figure 1-4/EAPC/Other neonatal disorders/Male/PR/
- Data/Figure 1-4/EAPC/Hemolytic disease and other neonatal jaundice/
- Data/Figure 1-4/EAPC/Hemolytic disease and other neonatal jaundice/Both/
- Data/Figure 1-4/EAPC/Hemolytic disease and other neonatal jaundice/Both/DALYs/
- Data/Figure 1-4/EAPC/Hemolytic disease and other neonatal jaundice/Both/DALYs/csv (33).csv
- Data/Figure 1-4/EAPC/Hemolytic disease and other neonatal jaundice/Both/DALYs/csv (34).csv
- Data/Figure 1-4/EAPC/Hemolytic disease and other neonatal jaundice/Both/Deaths/
- Data/Figure 1-4/EAPC/Hemolytic disease and other neonatal jaundice/Both/Deaths/csv (33).csv
- Data/Figure 1-4/EAPC/Hemolytic disease and other neonatal jaundice/Both/Deaths/csv (34).csv
- Data/Figure 1-4/EAPC/Hemolytic disease and other neonatal jaundice/Both/IN/
- Data/Figure 1-4/EAPC/Hemolytic disease and other neonatal jaundice/Both/IN/csv (33).csv
- Data/Figure 1-4/EAPC/Hemolytic disease and other neonatal jaundice/Both/IN/csv (34).csv
- Data/Figure 1-4/EAPC/Hemolytic disease and other neonatal jaundice/Both/PR/
- Data/Figure 1-4/EAPC/Hemolytic disease and other neonatal jaundice/Both/PR/csv (33).csv
- Data/Figure 1-4/EAPC/Hemolytic disease and other neonatal jaundice/Both/PR/csv (34).csv
- Data/Figure 1-4/EAPC/Hemolytic disease and other neonatal jaundice/Female/
- Data/Figure 1-4/EAPC/Hemolytic disease and other neonatal jaundice/Female/DALYs/
- Data/Figure 1-4/EAPC/Hemolytic disease and other neonatal jaundice/Female/DALYs/csv (33).csv
- Data/Figure 1-4/EAPC/Hemolytic disease and other neonatal jaundice/Female/DALYs/csv (34).csv
- Data/Figure 1-4/EAPC/Hemolytic disease and other neonatal jaundice/Female/Deaths/
- Data/Figure 1-4/EAPC/Hemolytic disease and other neonatal jaundice/Female/Deaths/csv (33).csv
- Data/Figure 1-4/EAPC/Hemolytic disease and other neonatal jaundice/Female/Deaths/csv (34).csv
[truncated: 421 more entries]
