# Supplementary material for: Analysis of the global burden of neonatal disorders and risk factors from 1990 to 2021: findings from the global burden of disease study 2021
Source: Front Public Health. 2025 Oct 24;13:1618334. doi: 10.3389/fpubh.2025.1618334 (PMC12592090; doi:10.3389/fpubh.2025.1618334)
Supplement: Supplementary file 1 [file Data_Sheet_1.ZIP › Data/Results/IHME-GBD_2021_DATA-8cebabd7-1/IHME-GBD_2021_DATA-8cebabd7-1.csv]

measure_id	measure_name	location_id	location_name	sex_id	sex_name	age_id	age_name	cause_id	cause_name	metric_id	metric_name	year	val	upper	lower
1	Deaths	32	Central Asia	1	Male	27	Age-standardized	380	Neonatal disorders	3	Rate	1990	29.100382413375822	31.197691842044073	26.852695022988197
1	Deaths	32	Central Asia	2	Female	27	Age-standardized	380	Neonatal disorders	3	Rate	1990	20.5558103000253	22.019725270981887	19.223709384582882
1	Deaths	32	Central Asia	3	Both	27	Age-standardized	380	Neonatal disorders	3	Rate	1990	24.932473908803185	26.69147066002799	23.2834156937693
1	Deaths	32	Central Asia	1	Male	27	Age-standardized	381	Neonatal preterm birth	3	Rate	1990	10.465635060239546	11.7403940936545	9.438434845261298
1	Deaths	32	Central Asia	2	Female	27	Age-standardized	381	Neonatal preterm birth	3	Rate	1990	7.84319234246696	8.549414655873349	7.072054638924704
1	Deaths	32	Central Asia	3	Both	27	Age-standardized	381	Neonatal preterm birth	3	Rate	1990	9.18624871371542	10.041707704083425	8.397603266733386
1	Deaths	32	Central Asia	1	Male	27	Age-standardized	382	Neonatal encephalopathy due to birth asphyxia and trauma	3	Rate	1990	14.380702541536504	16.074992278384617	12.880331818006287
1	Deaths	32	Central Asia	2	Female	27	Age-standardized	382	Neonatal encephalopathy due to birth asphyxia and trauma	3	Rate	1990	9.682021052836266	10.72646117637142	8.56837976863129
1	Deaths	32	Central Asia	3	Both	27	Age-standardized	382	Neonatal encephalopathy due to birth asphyxia and trauma	3	Rate	1990	12.089182630494678	13.322513149629826	10.917420250422115
1	Deaths	32	Central Asia	1	Male	27	Age-standardized	383	Neonatal sepsis and other neonatal infections	3	Rate	1990	1.433621967560895	1.8940363496585917	1.143398223384209
1	Deaths	32	Central Asia	2	Female	27	Age-standardized	383	Neonatal sepsis and other neonatal infections	3	Rate	1990	0.9718406045600491	1.5037086712778747	0.7603942019137389
1	Deaths	32	Central Asia	3	Both	27	Age-standardized	383	Neonatal sepsis and other neonatal infections	3	Rate	1990	1.2082480602916237	1.646151506050341	0.9753472927728752
1	Deaths	32	Central Asia	1	Male	27	Age-standardized	384	Hemolytic disease and other neonatal jaundice	3	Rate	1990	0.38426640492786535	0.5189479989086078	0.26933316580622935
1	Deaths	32	Central Asia	2	Female	27	Age-standardized	384	Hemolytic disease and other neonatal jaundice	3	Rate	1990	0.288174115220017	0.4557046006284516	0.17166711931068904
1	Deaths	32	Central Asia	3	Both	27	Age-standardized	384	Hemolytic disease and other neonatal jaundice	3	Rate	1990	0.337312128861459	0.45736254383248004	0.2459386771253015
1	Deaths	32	Central Asia	1	Male	27	Age-standardized	385	Other neonatal disorders	3	Rate	1990	2.4361564391110346	3.2262575667846334	1.664698706090058
1	Deaths	32	Central Asia	2	Female	27	Age-standardized	385	Other neonatal disorders	3	Rate	1990	1.7705821849420063	2.282564958395145	1.214132303721332
1	Deaths	32	Central Asia	3	Both	27	Age-standardized	385	Other neonatal disorders	3	Rate	1990	2.1114823754399907	2.744671887472098	1.4987971853241868
1	Deaths	65	High-income Asia Pacific	1	Male	27	Age-standardized	380	Neonatal disorders	3	Rate	1990	5.822846467174508	6.547500757791879	5.241558263456434
1	Deaths	65	High-income Asia Pacific	2	Female	27	Age-standardized	380	Neonatal disorders	3	Rate	1990	4.904392843962433	5.464138000187909	4.433125839275581
1	Deaths	65	High-income Asia Pacific	3	Both	27	Age-standardized	380	Neonatal disorders	3	Rate	1990	5.381047389586182	5.950600464505147	4.888270288031362
1	Deaths	65	High-income Asia Pacific	1	Male	27	Age-standardized	381	Neonatal preterm birth	3	Rate	1990	3.4888267571633125	3.97756839866988	3.0986031756281447
1	Deaths	65	High-income Asia Pacific	2	Female	27	Age-standardized	381	Neonatal preterm birth	3	Rate	1990	2.868555589769658	3.2921238580056014	2.5359289819694517
1	Deaths	65	High-income Asia Pacific	3	Both	27	Age-standardized	381	Neonatal preterm birth	3	Rate	1990	3.1904638369871727	3.5745563766232507	2.8450865676780106
1	Deaths	65	High-income Asia Pacific	1	Male	27	Age-standardized	382	Neonatal encephalopathy due to birth asphyxia and trauma	3	Rate	1990	1.0218942651849336	1.1793077116904334	0.9020376825259049
1	Deaths	65	High-income Asia Pacific	2	Female	27	Age-standardized	382	Neonatal encephalopathy due to birth asphyxia and trauma	3	Rate	1990	0.8745342037057218	1.0256870949891064	0.742319338297815
1	Deaths	65	High-income Asia Pacific	3	Both	27	Age-standardized	382	Neonatal encephalopathy due to birth asphyxia and trauma	3	Rate	1990	0.951009409980795	1.077408832068351	0.8482748266668804
1	Deaths	65	High-income Asia Pacific	1	Male	27	Age-standardized	383	Neonatal sepsis and other neonatal infections	3	Rate	1990	0.5530194961112024	0.7021055844421911	0.4366756972985162
1	Deaths	65	High-income Asia Pacific	2	Female	27	Age-standardized	383	Neonatal sepsis and other neonatal infections	3	Rate	1990	0.47237689649269005	0.6010855806533524	0.37190154594106883
1	Deaths	65	High-income Asia Pacific	3	Both	27	Age-standardized	383	Neonatal sepsis and other neonatal infections	3	Rate	1990	0.5142282507476742	0.6243963670080056	0.42310802950044074
1	Deaths	65	High-income Asia Pacific	1	Male	27	Age-standardized	384	Hemolytic disease and other neonatal jaundice	3	Rate	1990	0.03837476105383273	0.05182325134814876	0.029500353204269854
1	Deaths	65	High-income Asia Pacific	2	Female	27	Age-standardized	384	Hemolytic disease and other neonatal jaundice	3	Rate	1990	0.02919893633181453	0.0490242878562701	0.020209893941060673
1	Deaths	65	High-income Asia Pacific	3	Both	27	Age-standardized	384	Hemolytic disease and other neonatal jaundice	3	Rate	1990	0.03396023734570398	0.0471866397175806	0.027043194820336923
1	Deaths	65	High-income Asia Pacific	1	Male	27	Age-standardized	385	Other neonatal disorders	3	Rate	1990	0.7207311876612272	0.903405105983372	0.5936425197504489
1	Deaths	65	High-income Asia Pacific	2	Female	27	Age-standardized	385	Other neonatal disorders	3	Rate	1990	0.6597272176625515	0.8259802342388851	0.5436374444833382
1	Deaths	65	High-income Asia Pacific	3	Both	27	Age-standardized	385	Other neonatal disorders	3	Rate	1990	0.6913856545248375	0.8592851712053737	0.5811576769858908
1	Deaths	100	High-income North America	1	Male	27	Age-standardized	380	Neonatal disorders	3	Rate	1990	10.204585529069947	10.43590761295081	9.9635414980465
1	Deaths	100	High-income North America	2	Female	27	Age-standardized	380	Neonatal disorders	3	Rate	1990	8.137919668716153	8.305348542172222	7.973567291477972
1	Deaths	100	High-income North America	3	Both	27	Age-standardized	380	Neonatal disorders	3	Rate	1990	9.195906787623837	9.39302490866202	9.0048303831122
1	Deaths	100	High-income North America	1	Male	27	Age-standardized	381	Neonatal preterm birth	3	Rate	1990	6.7886309558106355	6.9545859580752785	6.615273020062772
1	Deaths	100	High-income North America	2	Female	27	Age-standardized	381	Neonatal preterm birth	3	Rate	1990	5.273854445054564	5.407218777709748	5.146888231671477
1	Deaths	100	High-income North America	3	Both	27	Age-standardized	381	Neonatal preterm birth	3	Rate	1990	6.049303530422986	6.1987061081486505	5.903751771873969
1	Deaths	100	High-income North America	1	Male	27	Age-standardized	382	Neonatal encephalopathy due to birth asphyxia and trauma	3	Rate	1990	1.3311855359882148	1.3787350407003707	1.286596869434702
1	Deaths	100	High-income North America	2	Female	27	Age-standardized	382	Neonatal encephalopathy due to birth asphyxia and trauma	3	Rate	1990	1.0723553611993402	1.1071635589930149	1.0369708956382206
1	Deaths	100	High-income North America	3	Both	27	Age-standardized	382	Neonatal encephalopathy due to birth asphyxia and trauma	3	Rate	1990	1.2048630439779655	1.2397997743147269	1.1717863661926158
1	Deaths	100	High-income North America	1	Male	27	Age-standardized	383	Neonatal sepsis and other neonatal infections	3	Rate	1990	0.4904346404725516	0.5091728473004048	0.4724473238438904
1	Deaths	100	High-income North America	2	Female	27	Age-standardized	383	Neonatal sepsis and other neonatal infections	3	Rate	1990	0.408748278339897	0.42250068831417914	0.39457342997496814
1	Deaths	100	High-income North America	3	Both	27	Age-standardized	383	Neonatal sepsis and other neonatal infections	3	Rate	1990	0.4505639616589425	0.4635691457025262	0.4373120326636536
1	Deaths	100	High-income North America	1	Male	27	Age-standardized	384	Hemolytic disease and other neonatal jaundice	3	Rate	1990	0.021834169432943137	0.02493039436484574	0.019477382433974153
1	Deaths	100	High-income North America	2	Female	27	Age-standardized	384	Hemolytic disease and other neonatal jaundice	3	Rate	1990	0.022527830436608685	0.025413008464328875	0.018976149758994854
1	Deaths	100	High-income North America	3	Both	27	Age-standardized	384	Hemolytic disease and other neonatal jaundice	3	Rate	1990	0.022172511046780717	0.024748668019149395	0.019603862706018757
1	Deaths	100	High-income North America	1	Male	27	Age-standardized	385	Other neonatal disorders	3	Rate	1990	1.572500227365602	1.6540619621153694	1.4778287183709324
1	Deaths	100	High-income North America	2	Female	27	Age-standardized	385	Other neonatal disorders	3	Rate	1990	1.3604337536857403	1.4279502217644309	1.2862647953829105
1	Deaths	100	High-income North America	3	Both	27	Age-standardized	385	Other neonatal disorders	3	Rate	1990	1.469003740517152	1.5344432343069787	1.3850945289917755
1	Deaths	199	Western Sub-Saharan Africa	1	Male	27	Age-standardized	380	Neonatal disorders	3	Rate	1990	89.30468899176651	95.29539869669844	83.1332999322434
1	Deaths	199	Western Sub-Saharan Africa	2	Female	27	Age-standardized	380	Neonatal disorders	3	Rate	1990	68.10070899157176	75.4397858572601	62.5130197810395
1	Deaths	199	Western Sub-Saharan Africa	3	Both	27	Age-standardized	380	Neonatal disorders	3	Rate	1990	78.93524712548718	84.69941562472368	74.00416637798162
1	Deaths	199	Western Sub-Saharan Africa	1	Male	27	Age-standardized	381	Neonatal preterm birth	3	Rate	1990	28.790842574642408	37.50006165344885	24.587097505696843
1	Deaths	199	Western Sub-Saharan Africa	2	Female	27	Age-standardized	381	Neonatal preterm birth	3	Rate	1990	23.150387609771805	27.5425548806288	19.500820662206802
1	Deaths	199	Western Sub-Saharan Africa	3	Both	27	Age-standardized	381	Neonatal preterm birth	3	Rate	1990	26.040719592931556	31.247979840336278	22.460475273141977
1	Deaths	199	Western Sub-Saharan Africa	1	Male	27	Age-standardized	382	Neonatal encephalopathy due to birth asphyxia and trauma	3	Rate	1990	35.81235762331727	43.601494963652414	30.170583494109167
1	Deaths	199	Western Sub-Saharan Africa	2	Female	27	Age-standardized	382	Neonatal encephalopathy due to birth asphyxia and trauma	3	Rate	1990	26.116971714936106	31.49091291498298	22.095215199391983
1	Deaths	199	Western Sub-Saharan Africa	3	Both	27	Age-standardized	382	Neonatal encephalopathy due to birth asphyxia and trauma	3	Rate	1990	31.064023642432623	37.68546783731563	27.02151322238158
1	Deaths	199	Western Sub-Saharan Africa	1	Male	27	Age-standardized	383	Neonatal sepsis and other neonatal infections	3	Rate	1990	14.730020755086024	17.746223439630555	11.743050920757153
1	Deaths	199	Western Sub-Saharan Africa	2	Female	27	Age-standardized	383	Neonatal sepsis and other neonatal infections	3	Rate	1990	11.132573997658048	13.438965017028067	8.92044548782254
1	Deaths	199	Western Sub-Saharan Africa	3	Both	27	Age-standardized	383	Neonatal sepsis and other neonatal infections	3	Rate	1990	12.9691225298973	15.281958299271096	10.736625885290836
1	Deaths	199	Western Sub-Saharan Africa	1	Male	27	Age-standardized	384	Hemolytic disease and other neonatal jaundice	3	Rate	1990	2.4236182566452493	3.238906590516009	1.7514851381803365
1	Deaths	199	Western Sub-Saharan Africa	2	Female	27	Age-standardized	384	Hemolytic disease and other neonatal jaundice	3	Rate	1990	1.6312569639119616	2.749819949377341	1.0717403685059466
1	Deaths	199	Western Sub-Saharan Africa	3	Both	27	Age-standardized	384	Hemolytic disease and other neonatal jaundice	3	Rate	1990	2.0348037376572323	2.699941725310403	1.5117710652973602
1	Deaths	199	Western Sub-Saharan Africa	1	Male	27	Age-standardized	385	Other neonatal disorders	3	Rate	1990	7.547849782075575	11.280024533643363	4.347224872201881
1	Deaths	199	Western Sub-Saharan Africa	2	Female	27	Age-standardized	385	Other neonatal disorders	3	Rate	1990	6.069518705293852	7.908114938654881	4.470243032892898
1	Deaths	199	Western Sub-Saharan Africa	3	Both	27	Age-standardized	385	Other neonatal disorders	3	Rate	1990	6.826577622568468	9.22120583578428	4.587261608122857
1	Deaths	124	Central Latin America	1	Male	27	Age-standardized	382	Neonatal encephalopathy due to birth asphyxia and trauma	3	Rate	1991	8.487607809756524	9.26005002036822	7.841369491008482
1	Deaths	124	Central Latin America	2	Female	27	Age-standardized	382	Neonatal encephalopathy due to birth asphyxia and trauma	3	Rate	1991	6.339221199219664	6.833065335870559	5.891926821749542
1	Deaths	124	Central Latin America	3	Both	27	Age-standardized	382	Neonatal encephalopathy due to birth asphyxia and trauma	3	Rate	1991	7.431627456858482	8.066049475710432	6.930391110473556
1	Deaths	124	Central Latin America	1	Male	27	Age-standardized	383	Neonatal sepsis and other neonatal infections	3	Rate	1991	4.269170620357045	4.660059494308002	3.9181313595854332
1	Deaths	124	Central Latin America	2	Female	27	Age-standardized	383	Neonatal sepsis and other neonatal infections	3	Rate	1991	3.0610307842322233	3.2768389331293823	2.85494966814048
1	Deaths	124	Central Latin America	3	Both	27	Age-standardized	383	Neonatal sepsis and other neonatal infections	3	Rate	1991	3.675072546017716	3.9461822901105332	3.4203943641217314
1	Deaths	124	Central Latin America	1	Male	27	Age-standardized	384	Hemolytic disease and other neonatal jaundice	3	Rate	1991	0.47482050703873646	0.5633363384987286	0.40994201131639496
1	Deaths	124	Central Latin America	2	Female	27	Age-standardized	384	Hemolytic disease and other neonatal jaundice	3	Rate	1991	0.3193751009940635	0.36978325303968	0.2696981644999883
1	Deaths	124	Central Latin America	3	Both	27	Age-standardized	384	Hemolytic disease and other neonatal jaundice	3	Rate	1991	0.39837773933540815	0.4603623567251164	0.3537583664953517
1	Deaths	124	Central Latin America	1	Male	27	Age-standardized	385	Other neonatal disorders	3	Rate	1991	2.2457425690568793	2.484383868143065	2.03515761863357
1	Deaths	124	Central Latin America	2	Female	27	Age-standardized	385	Other neonatal disorders	3	Rate	1991	1.8064797288829237	1.9776230354635007	1.6617538046945508
1	Deaths	124	Central Latin America	3	Both	27	Age-standardized	385	Other neonatal disorders	3	Rate	1991	2.0297557022068844	2.235203797906697	1.8640345391212387
1	Deaths	21	Oceania	1	Male	27	Age-standardized	380	Neonatal disorders	3	Rate	1990	27.294232958953483	32.703948219472096	22.45229918138359
1	Deaths	21	Oceania	2	Female	27	Age-standardized	380	Neonatal disorders	3	Rate	1990	22.91718077090365	27.06230285846828	18.888135261625596
1	Deaths	21	Oceania	3	Both	27	Age-standardized	380	Neonatal disorders	3	Rate	1990	25.197041980212163	28.95313266161834	21.609919825450365
1	Deaths	5	East Asia	1	Male	27	Age-standardized	380	Neonatal disorders	3	Rate	1990	29.779183711154012	34.18171177758753	25.695010193169885
1	Deaths	5	East Asia	2	Female	27	Age-standardized	380	Neonatal disorders	3	Rate	1990	23.063467765684017	26.225735381810086	20.473731760813312
1	Deaths	5	East Asia	3	Both	27	Age-standardized	380	Neonatal disorders	3	Rate	1990	26.654598646682583	30.054170343148016	23.590614856161373
1	Deaths	5	East Asia	1	Male	27	Age-standardized	381	Neonatal preterm birth	3	Rate	1990	12.223317464547836	16.030670670272254	9.6615667192998
1	Deaths	5	East Asia	2	Female	27	Age-standardized	381	Neonatal preterm birth	3	Rate	1990	9.484378345597259	12.344200075191985	7.561984256528426
1	Deaths	5	East Asia	3	Both	27	Age-standardized	381	Neonatal preterm birth	3	Rate	1990	10.94914048635459	13.686430213556084	8.851797633584347
1	Deaths	5	East Asia	1	Male	27	Age-standardized	382	Neonatal encephalopathy due to birth asphyxia and trauma	3	Rate	1990	13.470025211521	16.692951740582544	10.55278943466109
1	Deaths	5	East Asia	2	Female	27	Age-standardized	382	Neonatal encephalopathy due to birth asphyxia and trauma	3	Rate	1990	10.827348599568372	13.064615118351862	8.634841711564025
1	Deaths	5	East Asia	3	Both	27	Age-standardized	382	Neonatal encephalopathy due to birth asphyxia and trauma	3	Rate	1990	12.240435869285292	14.547057983763759	10.062753679649566
1	Deaths	70	Australasia	1	Male	27	Age-standardized	380	Neonatal disorders	3	Rate	1990	7.739149603093079	8.195706123061084	7.342824448747749
1	Deaths	70	Australasia	2	Female	27	Age-standardized	380	Neonatal disorders	3	Rate	1990	6.009798018718134	6.3500168540925745	5.667669836636101
1	Deaths	70	Australasia	3	Both	27	Age-standardized	380	Neonatal disorders	3	Rate	1990	6.897083321337084	7.253556743440557	6.568497132472297
1	Deaths	70	Australasia	1	Male	27	Age-standardized	381	Neonatal preterm birth	3	Rate	1990	5.579682473940694	5.929124988639643	5.278221255184995
1	Deaths	70	Australasia	2	Female	27	Age-standardized	381	Neonatal preterm birth	3	Rate	1990	4.13674981161328	4.409844061569882	3.8557655569034353
1	Deaths	70	Australasia	3	Both	27	Age-standardized	381	Neonatal preterm birth	3	Rate	1990	4.877080899621204	5.155815279553275	4.6403090044673485
1	Deaths	70	Australasia	1	Male	27	Age-standardized	382	Neonatal encephalopathy due to birth asphyxia and trauma	3	Rate	1990	1.3315051871927814	1.4621560181357305	1.2159960667921366
1	Deaths	70	Australasia	2	Female	27	Age-standardized	382	Neonatal encephalopathy due to birth asphyxia and trauma	3	Rate	1990	1.2018971777735814	1.3094294041600871	1.1106334188126143
1	Deaths	70	Australasia	3	Both	27	Age-standardized	382	Neonatal encephalopathy due to birth asphyxia and trauma	3	Rate	1990	1.268396215049712	1.3660504666551483	1.1821642754222523
1	Deaths	70	Australasia	1	Male	27	Age-standardized	383	Neonatal sepsis and other neonatal infections	3	Rate	1990	0.45586732963369603	0.5115485181511154	0.3997373113607594
1	Deaths	70	Australasia	2	Female	27	Age-standardized	383	Neonatal sepsis and other neonatal infections	3	Rate	1990	0.3022670118635979	0.33024199199502324	0.2758797416053452
1	Deaths	70	Australasia	3	Both	27	Age-standardized	383	Neonatal sepsis and other neonatal infections	3	Rate	1990	0.3810756854544885	0.4137217142322604	0.3501942625814437
1	Deaths	70	Australasia	1	Male	27	Age-standardized	384	Hemolytic disease and other neonatal jaundice	3	Rate	1990	0.03215791097828666	0.04327087445397328	0.023387500826559007
1	Deaths	70	Australasia	2	Female	27	Age-standardized	384	Hemolytic disease and other neonatal jaundice	3	Rate	1990	0.045457923729806775	0.06470774912921402	0.030574878268047292
1	Deaths	70	Australasia	3	Both	27	Age-standardized	384	Hemolytic disease and other neonatal jaundice	3	Rate	1990	0.03863343056331393	0.049365642517495055	0.029131357339273845
1	Deaths	56	Eastern Europe	1	Male	27	Age-standardized	380	Neonatal disorders	3	Rate	1990	18.457027496702345	19.445624928559845	17.61429098275386
1	Deaths	56	Eastern Europe	2	Female	27	Age-standardized	380	Neonatal disorders	3	Rate	1990	13.158383868354834	13.730475600128383	12.5372777076969
1	Deaths	56	Eastern Europe	3	Both	27	Age-standardized	380	Neonatal disorders	3	Rate	1990	15.876020360863695	16.485632583926225	15.259553279719709
1	Deaths	70	Australasia	1	Male	27	Age-standardized	385	Other neonatal disorders	3	Rate	1990	0.33993670134762666	0.3973361174063579	0.2874617570137175
1	Deaths	70	Australasia	2	Female	27	Age-standardized	385	Other neonatal disorders	3	Rate	1990	0.3234260937378642	0.37540368204798275	0.2730591336579213
1	Deaths	70	Australasia	3	Both	27	Age-standardized	385	Other neonatal disorders	3	Rate	1990	0.3318970906483575	0.3779252465108799	0.28646895383400844
1	Deaths	21	Oceania	1	Male	27	Age-standardized	381	Neonatal preterm birth	3	Rate	1990	12.03447462664426	15.214180911930564	9.108367561010681
1	Deaths	21	Oceania	2	Female	27	Age-standardized	381	Neonatal preterm birth	3	Rate	1990	10.797699781764026	13.866390105918128	7.944340527290152
1	Deaths	21	Oceania	3	Both	27	Age-standardized	381	Neonatal preterm birth	3	Rate	1990	11.44185309213155	13.716216232079491	9.291336878042777
1	Deaths	21	Oceania	1	Male	27	Age-standardized	382	Neonatal encephalopathy due to birth asphyxia and trauma	3	Rate	1990	6.112719228733766	8.776237246523374	4.364700635741699
1	Deaths	21	Oceania	2	Female	27	Age-standardized	382	Neonatal encephalopathy due to birth asphyxia and trauma	3	Rate	1990	5.892917319504717	8.048727540637906	4.122004004385912
1	Deaths	21	Oceania	3	Both	27	Age-standardized	382	Neonatal encephalopathy due to birth asphyxia and trauma	3	Rate	1990	6.007487431797284	7.796263492992765	4.614760343100545
1	Deaths	21	Oceania	1	Male	27	Age-standardized	383	Neonatal sepsis and other neonatal infections	3	Rate	1990	2.1847984307268535	3.4595189941446884	1.2905681402258953
1	Deaths	21	Oceania	2	Female	27	Age-standardized	383	Neonatal sepsis and other neonatal infections	3	Rate	1990	1.0932990913691893	1.6185390217320856	0.7131663623476886
1	Deaths	21	Oceania	3	Both	27	Age-standardized	383	Neonatal sepsis and other neonatal infections	3	Rate	1990	1.6617449750422029	2.3943296984199263	1.0909827999609443
1	Deaths	21	Oceania	1	Male	27	Age-standardized	384	Hemolytic disease and other neonatal jaundice	3	Rate	1990	0.06549634011486337	0.2905028072009972	0.025586437850925063
1	Deaths	21	Oceania	2	Female	27	Age-standardized	384	Hemolytic disease and other neonatal jaundice	3	Rate	1990	0.09257138865838344	0.4627182748102629	0.023307644055412052
1	Deaths	21	Oceania	3	Both	27	Age-standardized	384	Hemolytic disease and other neonatal jaundice	3	Rate	1990	0.0784800598526512	0.321956521603835	0.03248899490487999
1	Deaths	21	Oceania	1	Male	27	Age-standardized	385	Other neonatal disorders	3	Rate	1990	6.89674433273374	11.325907307171864	4.231641211697413
1	Deaths	21	Oceania	2	Female	27	Age-standardized	385	Other neonatal disorders	3	Rate	1990	5.04069318960732	7.441480028025513	3.2181009807298264
1	Deaths	21	Oceania	3	Both	27	Age-standardized	385	Other neonatal disorders	3	Rate	1990	6.007476421388481	8.636630078694362	3.903743913609866
1	Deaths	104	Caribbean	1	Male	27	Age-standardized	380	Neonatal disorders	3	Rate	1990	38.966541907754866	44.38930758176885	34.58564665738503
1	Deaths	104	Caribbean	2	Female	27	Age-standardized	380	Neonatal disorders	3	Rate	1990	29.770874289478133	33.16034448467731	26.310977501589488
1	Deaths	104	Caribbean	3	Both	27	Age-standardized	380	Neonatal disorders	3	Rate	1990	34.46931828161866	38.41512567580713	31.187840720041773
1	Deaths	104	Caribbean	1	Male	27	Age-standardized	381	Neonatal preterm birth	3	Rate	1990	17.708626494464227	20.59161098024241	15.214273500015524
1	Deaths	104	Caribbean	2	Female	27	Age-standardized	381	Neonatal preterm birth	3	Rate	1990	14.223822269460216	16.355769939385798	12.442279585814392
1	Deaths	104	Caribbean	3	Both	27	Age-standardized	381	Neonatal preterm birth	3	Rate	1990	16.00466601104917	18.25572360871201	14.157799295825876
1	Deaths	104	Caribbean	1	Male	27	Age-standardized	382	Neonatal encephalopathy due to birth asphyxia and trauma	3	Rate	1990	10.943546116568644	13.462487201037336	8.56093205165623
1	Deaths	104	Caribbean	2	Female	27	Age-standardized	382	Neonatal encephalopathy due to birth asphyxia and trauma	3	Rate	1990	7.741652079771259	9.61551011877109	6.2238461678272055
1	Deaths	104	Caribbean	3	Both	27	Age-standardized	382	Neonatal encephalopathy due to birth asphyxia and trauma	3	Rate	1990	9.377411603619237	11.131302095667303	7.933968598006418
1	Deaths	104	Caribbean	1	Male	27	Age-standardized	383	Neonatal sepsis and other neonatal infections	3	Rate	1990	5.950651485150946	7.683276735892974	4.45423423591333
1	Deaths	104	Caribbean	2	Female	27	Age-standardized	383	Neonatal sepsis and other neonatal infections	3	Rate	1990	4.636642962836119	6.084641742809866	3.497103023717738
1	Deaths	104	Caribbean	3	Both	27	Age-standardized	383	Neonatal sepsis and other neonatal infections	3	Rate	1990	5.307922056887642	6.674975471088002	4.213577904654623
1	Deaths	104	Caribbean	1	Male	27	Age-standardized	384	Hemolytic disease and other neonatal jaundice	3	Rate	1990	0.6937114123420542	0.9358482825182552	0.5146691574778288
1	Deaths	104	Caribbean	2	Female	27	Age-standardized	384	Hemolytic disease and other neonatal jaundice	3	Rate	1990	0.5059316970254895	0.8432876972249133	0.3203795699047748
1	Deaths	104	Caribbean	3	Both	27	Age-standardized	384	Hemolytic disease and other neonatal jaundice	3	Rate	1990	0.6018161525294589	0.7973891728165455	0.47003937199933493
1	Deaths	104	Caribbean	1	Male	27	Age-standardized	385	Other neonatal disorders	3	Rate	1990	3.6700063992289995	4.94832243186649	2.715819108357714
1	Deaths	104	Caribbean	2	Female	27	Age-standardized	385	Other neonatal disorders	3	Rate	1990	2.6628252803850705	3.589816037456873	2.0266858959893397
1	Deaths	104	Caribbean	3	Both	27	Age-standardized	385	Other neonatal disorders	3	Rate	1990	3.1775024575331914	4.089727730627111	2.5405657966774893
1	Deaths	1	Global	1	Male	27	Age-standardized	380	Neonatal disorders	3	Rate	1990	51.32662591731384	54.71632052328833	48.33143192004657
1	Deaths	1	Global	2	Female	27	Age-standardized	380	Neonatal disorders	3	Rate	1990	40.39722858565866	42.87829393104254	38.22795147433308
1	Deaths	1	Global	3	Both	27	Age-standardized	380	Neonatal disorders	3	Rate	1990	46.0578951512415	48.8093021112089	43.663409621361005
1	Deaths	44635	High SDI	1	Male	27	Age-standardized	380	Neonatal disorders	3	Rate	1990	10.502069855813522	11.048900999651954	10.037121913777142
1	Deaths	44635	High SDI	2	Female	27	Age-standardized	380	Neonatal disorders	3	Rate	1990	8.1254800128947	8.449456215662622	7.853722463466286
1	Deaths	44635	High SDI	3	Both	27	Age-standardized	380	Neonatal disorders	3	Rate	1990	9.347170647945932	9.728644993368981	8.986908793432166
1	Deaths	44635	High SDI	1	Male	27	Age-standardized	381	Neonatal preterm birth	3	Rate	1990	6.850337212655243	7.241494084932611	6.486648921573336
1	Deaths	44635	High SDI	2	Female	27	Age-standardized	381	Neonatal preterm birth	3	Rate	1990	5.199617025136422	5.454206060950793	4.9915867820000654
1	Deaths	44635	High SDI	3	Both	27	Age-standardized	381	Neonatal preterm birth	3	Rate	1990	6.0481733592	6.341390293040446	5.790179353947518
1	Deaths	44635	High SDI	1	Male	27	Age-standardized	382	Neonatal encephalopathy due to birth asphyxia and trauma	3	Rate	1990	1.7770822207522872	1.9460611622106518	1.6371778146553235
1	Deaths	44635	High SDI	2	Female	27	Age-standardized	382	Neonatal encephalopathy due to birth asphyxia and trauma	3	Rate	1990	1.4144803742538548	1.5342871015869228	1.3228646167493046
1	Deaths	44635	High SDI	3	Both	27	Age-standardized	382	Neonatal encephalopathy due to birth asphyxia and trauma	3	Rate	1990	1.6008805868244589	1.7102695641698735	1.5090765634678711
1	Deaths	44635	High SDI	1	Male	27	Age-standardized	383	Neonatal sepsis and other neonatal infections	3	Rate	1990	0.8042911173922221	0.9317237036075012	0.6996613437822674
1	Deaths	44635	High SDI	2	Female	27	Age-standardized	383	Neonatal sepsis and other neonatal infections	3	Rate	1990	0.615060169385774	0.7147573602222538	0.5397098987314923
1	Deaths	44635	High SDI	3	Both	27	Age-standardized	383	Neonatal sepsis and other neonatal infections	3	Rate	1990	0.7123294793377787	0.8043173130876525	0.6399301108736577
1	Deaths	44635	High SDI	1	Male	27	Age-standardized	384	Hemolytic disease and other neonatal jaundice	3	Rate	1990	0.0623770560456224	0.0761164276074591	0.05425370807547068
1	Deaths	44635	High SDI	2	Female	27	Age-standardized	384	Hemolytic disease and other neonatal jaundice	3	Rate	1990	0.050607398078158915	0.0664518078226861	0.04193125981064153
1	Deaths	44635	High SDI	3	Both	27	Age-standardized	384	Hemolytic disease and other neonatal jaundice	3	Rate	1990	0.05665637438507764	0.07029869138755689	0.050416434083269186
1	Deaths	44635	High SDI	1	Male	27	Age-standardized	385	Other neonatal disorders	3	Rate	1990	1.0079822489681542	1.0644163790693366	0.9533410924063072
1	Deaths	44635	High SDI	2	Female	27	Age-standardized	385	Other neonatal disorders	3	Rate	1990	0.8457150460404941	0.8861557489536257	0.8040224205523963
1	Deaths	44635	High SDI	3	Both	27	Age-standardized	385	Other neonatal disorders	3	Rate	1990	0.9291308481986301	0.9739349044799854	0.8848517124126736
1	Deaths	134	Tropical Latin America	1	Male	27	Age-standardized	380	Neonatal disorders	3	Rate	1990	45.272730550317604	49.900859816264656	40.65935987639856
1	Deaths	134	Tropical Latin America	2	Female	27	Age-standardized	380	Neonatal disorders	3	Rate	1990	34.482462442739234	37.64654525812088	31.12824625392772
1	Deaths	134	Tropical Latin America	3	Both	27	Age-standardized	380	Neonatal disorders	3	Rate	1990	39.98825943292666	43.786447510521114	36.183960290834115
1	Deaths	134	Tropical Latin America	1	Male	27	Age-standardized	381	Neonatal preterm birth	3	Rate	1990	26.011340666365673	29.010245453448956	23.094303203509455
1	Deaths	134	Tropical Latin America	2	Female	27	Age-standardized	381	Neonatal preterm birth	3	Rate	1990	19.739568929003244	21.712413148548944	17.75462235426615
1	Deaths	134	Tropical Latin America	3	Both	27	Age-standardized	381	Neonatal preterm birth	3	Rate	1990	22.939761678537856	25.320469801962446	20.54190223354637
1	Deaths	134	Tropical Latin America	1	Male	27	Age-standardized	382	Neonatal encephalopathy due to birth asphyxia and trauma	3	Rate	1990	8.511767155829167	9.420014727342611	7.562858363469251
1	Deaths	134	Tropical Latin America	2	Female	27	Age-standardized	382	Neonatal encephalopathy due to birth asphyxia and trauma	3	Rate	1990	6.379687368823445	7.041730779593131	5.784714167520499
1	Deaths	134	Tropical Latin America	3	Both	27	Age-standardized	382	Neonatal encephalopathy due to birth asphyxia and trauma	3	Rate	1990	7.467702151878859	8.21518987672283	6.692551119543538
1	Deaths	134	Tropical Latin America	1	Male	27	Age-standardized	383	Neonatal sepsis and other neonatal infections	3	Rate	1990	7.118448068321744	8.120008957721465	6.205372927489307
1	Deaths	134	Tropical Latin America	2	Female	27	Age-standardized	383	Neonatal sepsis and other neonatal infections	3	Rate	1990	5.658210418544882	6.362619859981663	5.022151948639055
1	Deaths	134	Tropical Latin America	3	Both	27	Age-standardized	383	Neonatal sepsis and other neonatal infections	3	Rate	1990	6.403212090321608	7.157559639303862	5.667504861358847
1	Deaths	134	Tropical Latin America	1	Male	27	Age-standardized	384	Hemolytic disease and other neonatal jaundice	3	Rate	1990	0.7119088307384349	0.8262159576836728	0.6061144169130306
1	Deaths	134	Tropical Latin America	2	Female	27	Age-standardized	384	Hemolytic disease and other neonatal jaundice	3	Rate	1990	0.4182936544930568	0.48272709325316754	0.35708917323624967
1	Deaths	134	Tropical Latin America	3	Both	27	Age-standardized	384	Hemolytic disease and other neonatal jaundice	3	Rate	1990	0.5680952730456782	0.6451431543160858	0.49534458698205336
1	Deaths	134	Tropical Latin America	1	Male	27	Age-standardized	385	Other neonatal disorders	3	Rate	1990	2.9192658290625793	3.3692459551298533	2.4766317123688624
1	Deaths	134	Tropical Latin America	2	Female	27	Age-standardized	385	Other neonatal disorders	3	Rate	1990	2.286702071874607	2.6166567416762097	1.9854211035652003
1	Deaths	134	Tropical Latin America	3	Both	27	Age-standardized	385	Other neonatal disorders	3	Rate	1990	2.6094882391426935	2.9796471465125176	2.2452261921324603
1	Deaths	5	East Asia	1	Male	27	Age-standardized	383	Neonatal sepsis and other neonatal infections	3	Rate	1990	0.8722565363615508	1.084481231743216	0.6668707024806207
1	Deaths	5	East Asia	2	Female	27	Age-standardized	383	Neonatal sepsis and other neonatal infections	3	Rate	1990	0.5470190793628419	0.6571934162836793	0.43511746710635324
1	Deaths	5	East Asia	3	Both	27	Age-standardized	383	Neonatal sepsis and other neonatal infections	3	Rate	1990	0.7209271673549422	0.8681633317381359	0.5834213670272009
1	Deaths	5	East Asia	1	Male	27	Age-standardized	384	Hemolytic disease and other neonatal jaundice	3	Rate	1990	1.1219011721079255	1.4504895272625544	0.8263417155392508
1	Deaths	5	East Asia	2	Female	27	Age-standardized	384	Hemolytic disease and other neonatal jaundice	3	Rate	1990	0.7430978035079954	1.2235364488292284	0.4836984277054441
1	Deaths	5	East Asia	3	Both	27	Age-standardized	384	Hemolytic disease and other neonatal jaundice	3	Rate	1990	0.9455307616260838	1.2536239448625819	0.7339098772492034
1	Deaths	5	East Asia	1	Male	27	Age-standardized	385	Other neonatal disorders	3	Rate	1990	2.091683326615679	2.846158770187428	1.5018963089751813
1	Deaths	5	East Asia	2	Female	27	Age-standardized	385	Other neonatal disorders	3	Rate	1990	1.4616239376475473	2.0180670795677846	1.1098555231045402
1	Deaths	5	East Asia	3	Both	27	Age-standardized	385	Other neonatal disorders	3	Rate	1990	1.7985643620616931	2.408067270776707	1.3819700430711268
1	Deaths	44634	High-middle SDI	1	Male	27	Age-standardized	380	Neonatal disorders	3	Rate	1990	25.10501915482786	27.322367460253577	23.027344998516188
1	Deaths	44634	High-middle SDI	2	Female	27	Age-standardized	380	Neonatal disorders	3	Rate	1990	19.12839940242917	21.0352824873832	17.667268050019793
1	Deaths	44634	High-middle SDI	3	Both	27	Age-standardized	380	Neonatal disorders	3	Rate	1990	22.256559673611992	24.048050038100587	20.681992489911014
1	Deaths	44634	High-middle SDI	1	Male	27	Age-standardized	381	Neonatal preterm birth	3	Rate	1990	13.182532954796557	14.746723331927976	11.82113982542998
1	Deaths	44634	High-middle SDI	2	Female	27	Age-standardized	381	Neonatal preterm birth	3	Rate	1990	10.039279794690275	11.493508131086184	9.006487957965756
1	Deaths	44634	High-middle SDI	3	Both	27	Age-standardized	381	Neonatal preterm birth	3	Rate	1990	11.684516461934166	13.015071038583454	10.653277998886084
1	Deaths	44634	High-middle SDI	1	Male	27	Age-standardized	382	Neonatal encephalopathy due to birth asphyxia and trauma	3	Rate	1990	7.619077415636274	8.872787623920365	6.627104790423962
1	Deaths	44634	High-middle SDI	2	Female	27	Age-standardized	382	Neonatal encephalopathy due to birth asphyxia and trauma	3	Rate	1990	5.871247421051556	6.71416162066327	5.1792511894049715
1	Deaths	44634	High-middle SDI	3	Both	27	Age-standardized	382	Neonatal encephalopathy due to birth asphyxia and trauma	3	Rate	1990	6.786070085633271	7.658453816215263	6.0985615206680395
1	Deaths	44634	High-middle SDI	1	Male	27	Age-standardized	383	Neonatal sepsis and other neonatal infections	3	Rate	1990	1.57227979143278	1.825136769462332	1.3476533333546035
1	Deaths	44634	High-middle SDI	2	Female	27	Age-standardized	383	Neonatal sepsis and other neonatal infections	3	Rate	1990	1.1614399756438503	1.3529433828362276	0.9822137028424431
1	Deaths	44634	High-middle SDI	3	Both	27	Age-standardized	383	Neonatal sepsis and other neonatal infections	3	Rate	1990	1.3764397659027487	1.5452639619065462	1.214350597905713
1	Deaths	44634	High-middle SDI	1	Male	27	Age-standardized	384	Hemolytic disease and other neonatal jaundice	3	Rate	1990	0.6254834092962819	0.7775215335472601	0.5049617875632927
1	Deaths	44634	High-middle SDI	2	Female	27	Age-standardized	384	Hemolytic disease and other neonatal jaundice	3	Rate	1990	0.4412723930596781	0.7072187938108524	0.32737533087800796
1	Deaths	44634	High-middle SDI	3	Both	27	Age-standardized	384	Hemolytic disease and other neonatal jaundice	3	Rate	1990	0.537643760598934	0.702632869661041	0.45035592354515747
1	Deaths	44634	High-middle SDI	1	Male	27	Age-standardized	385	Other neonatal disorders	3	Rate	1990	2.1056455836659604	2.5802342422327715	1.623338602861684
1	Deaths	44634	High-middle SDI	2	Female	27	Age-standardized	385	Other neonatal disorders	3	Rate	1990	1.6151598179838276	1.9621949045414497	1.302527797849933
1	Deaths	44634	High-middle SDI	3	Both	27	Age-standardized	385	Other neonatal disorders	3	Rate	1990	1.8718895995428888	2.221009403428151	1.5094416611110897
1	Deaths	56	Eastern Europe	1	Male	27	Age-standardized	381	Neonatal preterm birth	3	Rate	1990	9.195360488356402	9.782759429724463	8.6879189521346
1	Deaths	56	Eastern Europe	2	Female	27	Age-standardized	381	Neonatal preterm birth	3	Rate	1990	6.530156415671245	6.946020736338945	6.076019993400919
1	Deaths	56	Eastern Europe	3	Both	27	Age-standardized	381	Neonatal preterm birth	3	Rate	1990	7.897132644908334	8.312044775650904	7.506215696358828
1	Deaths	56	Eastern Europe	1	Male	27	Age-standardized	382	Neonatal encephalopathy due to birth asphyxia and trauma	3	Rate	1990	7.084175946945511	7.473113478019087	6.681690870794669
1	Deaths	56	Eastern Europe	2	Female	27	Age-standardized	382	Neonatal encephalopathy due to birth asphyxia and trauma	3	Rate	1990	5.028257172203723	5.303816357771863	4.788652471022888
1	Deaths	56	Eastern Europe	3	Both	27	Age-standardized	382	Neonatal encephalopathy due to birth asphyxia and trauma	3	Rate	1990	6.082820481701969	6.33148815237186	5.8146945347567875
1	Deaths	56	Eastern Europe	1	Male	27	Age-standardized	383	Neonatal sepsis and other neonatal infections	3	Rate	1990	1.3354197070326705	1.5089875676173776	1.2204569719930587
1	Deaths	56	Eastern Europe	2	Female	27	Age-standardized	383	Neonatal sepsis and other neonatal infections	3	Rate	1990	0.9838838833079738	1.1556563007233525	0.8763881617052685
1	Deaths	56	Eastern Europe	3	Both	27	Age-standardized	383	Neonatal sepsis and other neonatal infections	3	Rate	1990	1.1641094974125452	1.3022368174754275	1.0718257167019056
1	Deaths	56	Eastern Europe	1	Male	27	Age-standardized	384	Hemolytic disease and other neonatal jaundice	3	Rate	1990	0.3469010162564331	0.3862288691693024	0.3019714897849039
1	Deaths	56	Eastern Europe	2	Female	27	Age-standardized	384	Hemolytic disease and other neonatal jaundice	3	Rate	1990	0.2690293462711222	0.30372267632548633	0.2285748397546027
1	Deaths	56	Eastern Europe	3	Both	27	Age-standardized	384	Hemolytic disease and other neonatal jaundice	3	Rate	1990	0.3089471545637061	0.3392152090911231	0.2771826782351817
1	Deaths	56	Eastern Europe	1	Male	27	Age-standardized	385	Other neonatal disorders	3	Rate	1990	0.4951703381113313	0.6106185142819299	0.4133332013820786
1	Deaths	56	Eastern Europe	2	Female	27	Age-standardized	385	Other neonatal disorders	3	Rate	1990	0.3470570509007883	0.40580315081005525	0.29866193382914435
1	Deaths	56	Eastern Europe	3	Both	27	Age-standardized	385	Other neonatal disorders	3	Rate	1990	0.4230105822771496	0.5061437667917994	0.36148813789736695
1	Deaths	124	Central Latin America	1	Male	27	Age-standardized	380	Neonatal disorders	3	Rate	1991	33.7216732493579	36.402859676862285	31.42550483208156
1	Deaths	124	Central Latin America	2	Female	27	Age-standardized	380	Neonatal disorders	3	Rate	1991	25.061252803929424	26.56733000305882	23.553459214989843
1	Deaths	124	Central Latin America	3	Both	27	Age-standardized	380	Neonatal disorders	3	Rate	1991	29.46434248506206	31.562728729028528	27.645446833438033
1	Deaths	124	Central Latin America	1	Male	27	Age-standardized	381	Neonatal preterm birth	3	Rate	1991	18.244331743148695	19.69336918198105	16.968720276115693
1	Deaths	124	Central Latin America	2	Female	27	Age-standardized	381	Neonatal preterm birth	3	Rate	1991	13.535145990600551	14.382900386970078	12.716875206598917
1	Deaths	124	Central Latin America	3	Both	27	Age-standardized	381	Neonatal preterm birth	3	Rate	1991	15.92950904064358	17.03546749312203	14.882128834339568
1	Deaths	138	North Africa and Middle East	1	Male	27	Age-standardized	380	Neonatal disorders	3	Rate	1990	54.68086844545415	63.03770991706553	48.4882302882581
1	Deaths	138	North Africa and Middle East	2	Female	27	Age-standardized	380	Neonatal disorders	3	Rate	1990	41.81558413813409	48.413174352853616	37.856983017450894
1	Deaths	138	North Africa and Middle East	3	Both	27	Age-standardized	380	Neonatal disorders	3	Rate	1990	48.43439240961081	54.20586893272878	44.00799516295805
1	Deaths	138	North Africa and Middle East	1	Male	27	Age-standardized	381	Neonatal preterm birth	3	Rate	1990	37.17443768830144	44.1206145249346	31.66638514349978
1	Deaths	138	North Africa and Middle East	2	Female	27	Age-standardized	381	Neonatal preterm birth	3	Rate	1990	27.969432689053903	32.53751813859605	24.693594788029138
1	Deaths	138	North Africa and Middle East	3	Both	27	Age-standardized	381	Neonatal preterm birth	3	Rate	1990	32.705350096732836	37.07642718302642	29.262514430542527
1	Deaths	138	North Africa and Middle East	1	Male	27	Age-standardized	382	Neonatal encephalopathy due to birth asphyxia and trauma	3	Rate	1990	7.4200940944647735	9.679927730300415	5.947503735604075
1	Deaths	138	North Africa and Middle East	2	Female	27	Age-standardized	382	Neonatal encephalopathy due to birth asphyxia and trauma	3	Rate	1990	5.53779778685736	7.0613078283042805	4.468449496528339
1	Deaths	138	North Africa and Middle East	3	Both	27	Age-standardized	382	Neonatal encephalopathy due to birth asphyxia and trauma	3	Rate	1990	6.506247269545627	8.099741950396007	5.523655141776823
1	Deaths	138	North Africa and Middle East	1	Male	27	Age-standardized	383	Neonatal sepsis and other neonatal infections	3	Rate	1990	2.302107781669636	2.9260337075655007	1.7317248036237658
1	Deaths	138	North Africa and Middle East	2	Female	27	Age-standardized	383	Neonatal sepsis and other neonatal infections	3	Rate	1990	1.8992682087527184	2.4854064610336084	1.500526897312235
1	Deaths	138	North Africa and Middle East	3	Both	27	Age-standardized	383	Neonatal sepsis and other neonatal infections	3	Rate	1990	2.1063977233986284	2.566904111773755	1.709303747507221
1	Deaths	138	North Africa and Middle East	1	Male	27	Age-standardized	384	Hemolytic disease and other neonatal jaundice	3	Rate	1990	1.426073906244219	1.9773097907715946	1.0964853807669397
1	Deaths	138	North Africa and Middle East	2	Female	27	Age-standardized	384	Hemolytic disease and other neonatal jaundice	3	Rate	1990	1.094563819696506	1.8415838185737448	0.685739609890505
1	Deaths	138	North Africa and Middle East	3	Both	27	Age-standardized	384	Hemolytic disease and other neonatal jaundice	3	Rate	1990	1.2649158172281307	1.8253541484079852	0.9964361412328511
1	Deaths	138	North Africa and Middle East	1	Male	27	Age-standardized	385	Other neonatal disorders	3	Rate	1990	6.358154974774182	8.268511567066042	4.640737961855676
1	Deaths	138	North Africa and Middle East	2	Female	27	Age-standardized	385	Other neonatal disorders	3	Rate	1990	5.314521633773602	6.6332369678594665	3.839251161303661
1	Deaths	138	North Africa and Middle East	3	Both	27	Age-standardized	385	Other neonatal disorders	3	Rate	1990	5.851481502705552	7.22670079428709	4.278695448938968
1	Deaths	167	Central Sub-Saharan Africa	1	Male	27	Age-standardized	380	Neonatal disorders	3	Rate	1990	55.56333346525482	64.73979909654841	47.064216591764506
1	Deaths	167	Central Sub-Saharan Africa	2	Female	27	Age-standardized	380	Neonatal disorders	3	Rate	1990	50.51492293260836	57.554438228975634	42.78708010566575
1	Deaths	167	Central Sub-Saharan Africa	3	Both	27	Age-standardized	380	Neonatal disorders	3	Rate	1990	53.09497191137636	60.606323464517374	46.584441346262714
1	Deaths	167	Central Sub-Saharan Africa	1	Male	27	Age-standardized	381	Neonatal preterm birth	3	Rate	1990	15.123902992618643	22.567229965007524	10.48450357779853
1	Deaths	167	Central Sub-Saharan Africa	2	Female	27	Age-standardized	381	Neonatal preterm birth	3	Rate	1990	14.881585936835513	20.590998085653617	10.803367653599139
1	Deaths	167	Central Sub-Saharan Africa	3	Both	27	Age-standardized	381	Neonatal preterm birth	3	Rate	1990	15.006732281732841	20.27721977971284	11.492851573549023
1	Deaths	167	Central Sub-Saharan Africa	1	Male	27	Age-standardized	382	Neonatal encephalopathy due to birth asphyxia and trauma	3	Rate	1990	27.460258208536995	34.44629308223845	20.634066805792177
1	Deaths	167	Central Sub-Saharan Africa	2	Female	27	Age-standardized	382	Neonatal encephalopathy due to birth asphyxia and trauma	3	Rate	1990	22.511366102045574	29.734779810351014	13.389359074658623
1	Deaths	167	Central Sub-Saharan Africa	3	Both	27	Age-standardized	382	Neonatal encephalopathy due to birth asphyxia and trauma	3	Rate	1990	25.038415211698066	31.425965809708003	19.076947109656444
1	Deaths	167	Central Sub-Saharan Africa	1	Male	27	Age-standardized	383	Neonatal sepsis and other neonatal infections	3	Rate	1990	4.02349738245708	6.079420362679319	2.6039317825947483
1	Deaths	167	Central Sub-Saharan Africa	2	Female	27	Age-standardized	383	Neonatal sepsis and other neonatal infections	3	Rate	1990	3.821021086362106	5.26022414139387	2.5579781482938047
1	Deaths	167	Central Sub-Saharan Africa	3	Both	27	Age-standardized	383	Neonatal sepsis and other neonatal infections	3	Rate	1990	3.924565749878847	5.2244486563869845	2.807904223751341
1	Deaths	167	Central Sub-Saharan Africa	1	Male	27	Age-standardized	384	Hemolytic disease and other neonatal jaundice	3	Rate	1990	0.5069709586492388	0.9670319209129528	0.25778367134085856
1	Deaths	167	Central Sub-Saharan Africa	2	Female	27	Age-standardized	384	Hemolytic disease and other neonatal jaundice	3	Rate	1990	0.2942159758630394	0.6680311076859191	0.1179786711054707
1	Deaths	167	Central Sub-Saharan Africa	3	Both	27	Age-standardized	384	Hemolytic disease and other neonatal jaundice	3	Rate	1990	0.4027698021670893	0.6904268898697823	0.2575746491145448
1	Deaths	167	Central Sub-Saharan Africa	1	Male	27	Age-standardized	385	Other neonatal disorders	3	Rate	1990	8.448703922992896	13.601348185299951	4.469500514142645
1	Deaths	167	Central Sub-Saharan Africa	2	Female	27	Age-standardized	385	Other neonatal disorders	3	Rate	1990	9.006733831502174	14.392448722106636	4.920132941620034
1	Deaths	167	Central Sub-Saharan Africa	3	Both	27	Age-standardized	385	Other neonatal disorders	3	Rate	1990	8.722488865899495	13.317838252090429	4.7162320334613055
1	Deaths	124	Central Latin America	1	Male	27	Age-standardized	380	Neonatal disorders	3	Rate	1990	34.88104457836334	37.42464150416241	32.69193425129386
1	Deaths	124	Central Latin America	2	Female	27	Age-standardized	380	Neonatal disorders	3	Rate	1990	26.097188035769513	27.675579678806347	24.57032579345993
1	Deaths	124	Central Latin America	3	Both	27	Age-standardized	380	Neonatal disorders	3	Rate	1990	30.56452361915101	32.584454898618496	28.8020120782104
1	Deaths	124	Central Latin America	1	Male	27	Age-standardized	381	Neonatal preterm birth	3	Rate	1990	18.895373117340345	20.21411470741692	17.706307636261304
1	Deaths	124	Central Latin America	2	Female	27	Age-standardized	381	Neonatal preterm birth	3	Rate	1990	14.112355316078231	15.022772106432452	13.216090640931572
1	Deaths	124	Central Latin America	3	Both	27	Age-standardized	381	Neonatal preterm birth	3	Rate	1990	16.545063727925406	17.63634058886586	15.546270769041344
1	Deaths	42	Central Europe	1	Male	27	Age-standardized	380	Neonatal disorders	3	Rate	1991	19.802338580227026	20.570459228247188	19.034587750911502
1	Deaths	42	Central Europe	2	Female	27	Age-standardized	380	Neonatal disorders	3	Rate	1991	14.573902524665703	15.12898159061945	14.06342095478283
1	Deaths	42	Central Europe	3	Both	27	Age-standardized	380	Neonatal disorders	3	Rate	1991	17.24837844352313	17.818470261346604	16.688121615280313
1	Deaths	42	Central Europe	1	Male	27	Age-standardized	381	Neonatal preterm birth	3	Rate	1991	13.110596320241983	13.843138402683676	12.435010247544183
1	Deaths	42	Central Europe	2	Female	27	Age-standardized	381	Neonatal preterm birth	3	Rate	1991	9.6473568356174	10.169869209280414	9.069074805914907
1	Deaths	42	Central Europe	3	Both	27	Age-standardized	381	Neonatal preterm birth	3	Rate	1991	11.418904989297937	11.998224271097063	10.876454114154695
1	Deaths	42	Central Europe	1	Male	27	Age-standardized	382	Neonatal encephalopathy due to birth asphyxia and trauma	3	Rate	1991	3.614910115786803	3.9468666883034182	3.2877297754568535
1	Deaths	42	Central Europe	2	Female	27	Age-standardized	382	Neonatal encephalopathy due to birth asphyxia and trauma	3	Rate	1991	2.6453579677769254	2.926639150217349	2.357125512949333
1	Deaths	42	Central Europe	3	Both	27	Age-standardized	382	Neonatal encephalopathy due to birth asphyxia and trauma	3	Rate	1991	3.1413343712916526	3.370295038074887	2.900114870914782
1	Deaths	42	Central Europe	1	Male	27	Age-standardized	383	Neonatal sepsis and other neonatal infections	3	Rate	1991	0.925321523381639	1.1733104760410962	0.7897286332394324
1	Deaths	42	Central Europe	2	Female	27	Age-standardized	383	Neonatal sepsis and other neonatal infections	3	Rate	1991	0.695627728853602	0.874751031576747	0.6005155062124843
1	Deaths	42	Central Europe	3	Both	27	Age-standardized	383	Neonatal sepsis and other neonatal infections	3	Rate	1991	0.8130909327815901	1.0067964154221778	0.7091286151560319
1	Deaths	42	Central Europe	1	Male	27	Age-standardized	384	Hemolytic disease and other neonatal jaundice	3	Rate	1991	0.22214002807633307	0.29546290834779987	0.17542999010137664
1	Deaths	42	Central Europe	2	Female	27	Age-standardized	384	Hemolytic disease and other neonatal jaundice	3	Rate	1991	0.1534373206831232	0.2007924779233538	0.11512792864886336
1	Deaths	42	Central Europe	3	Both	27	Age-standardized	384	Hemolytic disease and other neonatal jaundice	3	Rate	1991	0.18856962829560034	0.23858588397182048	0.15381941973658012
1	Deaths	42	Central Europe	1	Male	27	Age-standardized	385	Other neonatal disorders	3	Rate	1991	1.9293705927402864	2.1714726993977846	1.708967980377108
1	Deaths	42	Central Europe	2	Female	27	Age-standardized	385	Other neonatal disorders	3	Rate	1991	1.4321226717346451	1.611104144599119	1.2663395841299925
1	Deaths	42	Central Europe	3	Both	27	Age-standardized	385	Other neonatal disorders	3	Rate	1991	1.6864785218563538	1.871639832991984	1.515232417077051
1	Deaths	44639	Middle SDI	1	Male	27	Age-standardized	384	Hemolytic disease and other neonatal jaundice	3	Rate	1991	1.3585517301618857	1.5773768675399502	1.138409776764374
1	Deaths	44639	Middle SDI	2	Female	27	Age-standardized	384	Hemolytic disease and other neonatal jaundice	3	Rate	1991	0.9196466153605589	1.2035268718764471	0.7452718432300265
1	Deaths	44639	Middle SDI	3	Both	27	Age-standardized	384	Hemolytic disease and other neonatal jaundice	3	Rate	1991	1.1484202159643808	1.338145209802064	0.9990659215135572
1	Deaths	44639	Middle SDI	1	Male	27	Age-standardized	385	Other neonatal disorders	3	Rate	1991	3.8503030409829813	4.7715250855030105	3.19390873281716
1	Deaths	44639	Middle SDI	2	Female	27	Age-standardized	385	Other neonatal disorders	3	Rate	1991	2.9009321465180697	3.5608288036002005	2.5043459352735873
1	Deaths	44639	Middle SDI	3	Both	27	Age-standardized	385	Other neonatal disorders	3	Rate	1991	3.39617493498507	4.183278508719275	2.907660913773403
1	Deaths	9	Southeast Asia	1	Male	27	Age-standardized	380	Neonatal disorders	3	Rate	1991	39.994811823631174	43.856958806830164	36.2670789679449
1	Deaths	9	Southeast Asia	2	Female	27	Age-standardized	380	Neonatal disorders	3	Rate	1991	30.235825071068	33.31021712681566	27.758718547988334
1	Deaths	9	Southeast Asia	3	Both	27	Age-standardized	380	Neonatal disorders	3	Rate	1991	35.26535688135452	38.001817600455276	32.5406490667166
1	Deaths	9	Southeast Asia	1	Male	27	Age-standardized	381	Neonatal preterm birth	3	Rate	1991	17.55294390995889	19.990424560034572	15.163781199704554
1	Deaths	9	Southeast Asia	2	Female	27	Age-standardized	381	Neonatal preterm birth	3	Rate	1991	14.582291632848134	16.79517932796611	12.789315851023757
1	Deaths	9	Southeast Asia	3	Both	27	Age-standardized	381	Neonatal preterm birth	3	Rate	1991	16.11349810110499	17.70515659508677	14.465997346729223
1	Deaths	9	Southeast Asia	1	Male	27	Age-standardized	382	Neonatal encephalopathy due to birth asphyxia and trauma	3	Rate	1991	10.513363128514076	13.469760688725703	6.842672743324252
1	Deaths	9	Southeast Asia	2	Female	27	Age-standardized	382	Neonatal encephalopathy due to birth asphyxia and trauma	3	Rate	1991	7.220046762136601	8.57011949409322	5.700457349597875
1	Deaths	9	Southeast Asia	3	Both	27	Age-standardized	382	Neonatal encephalopathy due to birth asphyxia and trauma	3	Rate	1991	8.917644862517372	10.720024280109556	6.613204812318501
1	Deaths	9	Southeast Asia	1	Male	27	Age-standardized	383	Neonatal sepsis and other neonatal infections	3	Rate	1991	7.571870352734793	10.330987636597808	5.564994839956372
1	Deaths	9	Southeast Asia	2	Female	27	Age-standardized	383	Neonatal sepsis and other neonatal infections	3	Rate	1991	5.090966147101972	6.721797968494809	3.986580518613686
1	Deaths	9	Southeast Asia	3	Both	27	Age-standardized	383	Neonatal sepsis and other neonatal infections	3	Rate	1991	6.369224344655174	8.240046620806387	4.953001246278737
1	Deaths	9	Southeast Asia	1	Male	27	Age-standardized	384	Hemolytic disease and other neonatal jaundice	3	Rate	1991	1.1242970242697217	1.4785736662360027	0.8655185628494425
1	Deaths	9	Southeast Asia	2	Female	27	Age-standardized	384	Hemolytic disease and other neonatal jaundice	3	Rate	1991	0.9687329904437055	1.417425134108267	0.7091019750899944
1	Deaths	9	Southeast Asia	3	Both	27	Age-standardized	384	Hemolytic disease and other neonatal jaundice	3	Rate	1991	1.0488537615816784	1.350042706583609	0.8724890115324521
1	Deaths	9	Southeast Asia	1	Male	27	Age-standardized	385	Other neonatal disorders	3	Rate	1991	3.2323374081536818	5.98386054788423	2.117362592235541
1	Deaths	9	Southeast Asia	2	Female	27	Age-standardized	385	Other neonatal disorders	3	Rate	1991	2.3737875385375795	4.10507948133603	1.686922472275039
1	Deaths	9	Southeast Asia	3	Both	27	Age-standardized	385	Other neonatal disorders	3	Rate	1991	2.816135811495344	5.056622310475708	1.9930303185890275
1	Deaths	1	Global	1	Male	27	Age-standardized	381	Neonatal preterm birth	3	Rate	1990	22.412485838742704	24.76805692633443	20.280551008145043
1	Deaths	1	Global	2	Female	27	Age-standardized	381	Neonatal preterm birth	3	Rate	1990	17.96203389834936	19.80051316255385	16.17648516919933
1	Deaths	1	Global	3	Both	27	Age-standardized	381	Neonatal preterm birth	3	Rate	1990	20.267191095207476	21.903043615749436	18.645329845207478
1	Deaths	1	Global	1	Male	27	Age-standardized	382	Neonatal encephalopathy due to birth asphyxia and trauma	3	Rate	1990	15.626904401577834	17.957174092337524	13.973784993741793
1	Deaths	1	Global	2	Female	27	Age-standardized	382	Neonatal encephalopathy due to birth asphyxia and trauma	3	Rate	1990	11.85639789566367	13.702702247881195	10.523963848506183
1	Deaths	1	Global	3	Both	27	Age-standardized	382	Neonatal encephalopathy due to birth asphyxia and trauma	3	Rate	1990	13.809339171560358	15.705093312235366	12.651790181181108
1	Deaths	1	Global	1	Male	27	Age-standardized	383	Neonatal sepsis and other neonatal infections	3	Rate	1990	5.283862760925367	6.130332142777858	4.5270168682833685
1	Deaths	1	Global	2	Female	27	Age-standardized	383	Neonatal sepsis and other neonatal infections	3	Rate	1990	4.209902478708192	4.715322831338184	3.7011278078967016
1	Deaths	1	Global	3	Both	27	Age-standardized	383	Neonatal sepsis and other neonatal infections	3	Rate	1990	4.766031995891779	5.311323569570537	4.228678033679128
1	Deaths	1	Global	1	Male	27	Age-standardized	384	Hemolytic disease and other neonatal jaundice	3	Rate	1990	1.8276584671954221	2.2228816642051568	1.5034236032194666
1	Deaths	1	Global	2	Female	27	Age-standardized	384	Hemolytic disease and other neonatal jaundice	3	Rate	1990	1.3858592889738437	1.9088785842601212	1.063732416352339
1	Deaths	1	Global	3	Both	27	Age-standardized	384	Hemolytic disease and other neonatal jaundice	3	Rate	1990	1.6144258930853632	1.9942285375575688	1.4012484394382418
1	Deaths	1	Global	1	Male	27	Age-standardized	385	Other neonatal disorders	3	Rate	1990	6.1757144488724895	7.7533852073033795	4.631645988625767
1	Deaths	1	Global	2	Female	27	Age-standardized	385	Other neonatal disorders	3	Rate	1990	4.983035023963599	5.9940757538883815	3.7908009453278786
1	Deaths	1	Global	3	Both	27	Age-standardized	385	Other neonatal disorders	3	Rate	1990	5.600906995496522	6.74564266050351	4.181121203633415
1	Deaths	159	South Asia	1	Male	27	Age-standardized	380	Neonatal disorders	3	Rate	1990	77.20004838161141	84.40779807020664	71.04953400996821
1	Deaths	159	South Asia	2	Female	27	Age-standardized	380	Neonatal disorders	3	Rate	1990	63.15490276207385	69.4121288090482	58.01552083977685
1	Deaths	159	South Asia	3	Both	27	Age-standardized	380	Neonatal disorders	3	Rate	1990	70.43056282188087	76.82353918144025	65.1231813862044
1	Deaths	159	South Asia	1	Male	27	Age-standardized	381	Neonatal preterm birth	3	Rate	1990	34.5584409701207	39.64810519095161	29.668328883963433
1	Deaths	159	South Asia	2	Female	27	Age-standardized	381	Neonatal preterm birth	3	Rate	1990	28.750053189916148	32.579572117583986	24.596494539320908
1	Deaths	159	South Asia	3	Both	27	Age-standardized	381	Neonatal preterm birth	3	Rate	1990	31.75832346342708	35.523747424430965	27.57243144471093
1	Deaths	159	South Asia	1	Male	27	Age-standardized	382	Neonatal encephalopathy due to birth asphyxia and trauma	3	Rate	1990	21.20063735600167	28.4359264850674	16.965033876685368
1	Deaths	159	South Asia	2	Female	27	Age-standardized	382	Neonatal encephalopathy due to birth asphyxia and trauma	3	Rate	1990	16.532251772164194	22.19872550351873	13.37517808572879
1	Deaths	159	South Asia	3	Both	27	Age-standardized	382	Neonatal encephalopathy due to birth asphyxia and trauma	3	Rate	1990	18.950656729525615	25.062610786356124	15.742212132649406
1	Deaths	159	South Asia	1	Male	27	Age-standardized	383	Neonatal sepsis and other neonatal infections	3	Rate	1990	6.165867651433099	7.590445301634972	5.054965786353228
1	Deaths	159	South Asia	2	Female	27	Age-standardized	383	Neonatal sepsis and other neonatal infections	3	Rate	1990	5.478899075804602	6.504992421195513	4.656771839956177
1	Deaths	159	South Asia	3	Both	27	Age-standardized	383	Neonatal sepsis and other neonatal infections	3	Rate	1990	5.835144293472983	6.866414163395539	5.019465097492607
1	Deaths	159	South Asia	1	Male	27	Age-standardized	384	Hemolytic disease and other neonatal jaundice	3	Rate	1990	3.933616171276408	4.916673210321293	3.1203730128922733
1	Deaths	159	South Asia	2	Female	27	Age-standardized	384	Hemolytic disease and other neonatal jaundice	3	Rate	1990	3.3820920719509884	4.47956042763855	2.540233266069227
1	Deaths	159	South Asia	3	Both	27	Age-standardized	384	Hemolytic disease and other neonatal jaundice	3	Rate	1990	3.6674723298321306	4.476923738089603	3.0464933145574755
1	Deaths	159	South Asia	1	Male	27	Age-standardized	385	Other neonatal disorders	3	Rate	1990	11.341486232779527	14.809588576338026	8.426739607809349
1	Deaths	159	South Asia	2	Female	27	Age-standardized	385	Other neonatal disorders	3	Rate	1990	9.01160665223786	11.338804912836988	6.527986650005154
1	Deaths	159	South Asia	3	Both	27	Age-standardized	385	Other neonatal disorders	3	Rate	1990	10.218966005623077	12.820389854327143	7.490526202624275
1	Deaths	192	Southern Sub-Saharan Africa	1	Male	27	Age-standardized	380	Neonatal disorders	3	Rate	1990	50.527593183210854	55.546575784362076	45.55896745246694
1	Deaths	192	Southern Sub-Saharan Africa	2	Female	27	Age-standardized	380	Neonatal disorders	3	Rate	1990	39.65807989193405	43.66022114504616	35.73682531613251
1	Deaths	192	Southern Sub-Saharan Africa	3	Both	27	Age-standardized	380	Neonatal disorders	3	Rate	1990	45.19219506843211	49.495013825101225	40.868080266389335
1	Deaths	192	Southern Sub-Saharan Africa	1	Male	27	Age-standardized	381	Neonatal preterm birth	3	Rate	1990	18.70492279243478	21.843088376963927	15.512380329367756
1	Deaths	192	Southern Sub-Saharan Africa	2	Female	27	Age-standardized	381	Neonatal preterm birth	3	Rate	1990	15.11601663422811	17.814990440425508	12.492611344570317
1	Deaths	192	Southern Sub-Saharan Africa	3	Both	27	Age-standardized	381	Neonatal preterm birth	3	Rate	1990	16.943643374595748	19.538347199015675	14.398623348816194
1	Deaths	192	Southern Sub-Saharan Africa	1	Male	27	Age-standardized	382	Neonatal encephalopathy due to birth asphyxia and trauma	3	Rate	1990	13.692277323055094	16.792106889822982	11.234727131297477
1	Deaths	192	Southern Sub-Saharan Africa	2	Female	27	Age-standardized	382	Neonatal encephalopathy due to birth asphyxia and trauma	3	Rate	1990	10.080704910355749	12.37742862432501	8.059660547641153
1	Deaths	192	Southern Sub-Saharan Africa	3	Both	27	Age-standardized	382	Neonatal encephalopathy due to birth asphyxia and trauma	3	Rate	1990	11.920034413938676	14.204977292249927	10.065125465502437
1	Deaths	192	Southern Sub-Saharan Africa	1	Male	27	Age-standardized	383	Neonatal sepsis and other neonatal infections	3	Rate	1990	4.591092456230086	5.7254223357750655	3.5663661275773513
1	Deaths	192	Southern Sub-Saharan Africa	2	Female	27	Age-standardized	383	Neonatal sepsis and other neonatal infections	3	Rate	1990	3.6182572592827884	4.5373230928332875	2.791374688163559
1	Deaths	192	Southern Sub-Saharan Africa	3	Both	27	Age-standardized	383	Neonatal sepsis and other neonatal infections	3	Rate	1990	4.1133149167024285	4.968869799042884	3.245488904251867
1	Deaths	192	Southern Sub-Saharan Africa	1	Male	27	Age-standardized	384	Hemolytic disease and other neonatal jaundice	3	Rate	1990	0.9910548518015582	1.247140816260597	0.7436286375912509
1	Deaths	192	Southern Sub-Saharan Africa	2	Female	27	Age-standardized	384	Hemolytic disease and other neonatal jaundice	3	Rate	1990	0.6475336933233748	1.0198884886477446	0.44625132828250563
1	Deaths	192	Southern Sub-Saharan Africa	3	Both	27	Age-standardized	384	Hemolytic disease and other neonatal jaundice	3	Rate	1990	0.8223375141858816	1.0607255224205807	0.6515088753594191
1	Deaths	192	Southern Sub-Saharan Africa	1	Male	27	Age-standardized	385	Other neonatal disorders	3	Rate	1990	12.548245759689335	15.234619190066809	10.026398404356376
1	Deaths	192	Southern Sub-Saharan Africa	2	Female	27	Age-standardized	385	Other neonatal disorders	3	Rate	1990	10.195567394744023	12.144734892047547	8.261237035020505
1	Deaths	192	Southern Sub-Saharan Africa	3	Both	27	Age-standardized	385	Other neonatal disorders	3	Rate	1990	11.392864849009397	13.363181348686675	9.3755066648476
1	Deaths	192	Southern Sub-Saharan Africa	1	Male	27	Age-standardized	380	Neonatal disorders	3	Rate	1991	49.185236574241564	54.30332654291143	44.221788709478936
1	Deaths	192	Southern Sub-Saharan Africa	2	Female	27	Age-standardized	380	Neonatal disorders	3	Rate	1991	38.78972650597261	42.54497222647491	35.060922429164805
1	Deaths	192	Southern Sub-Saharan Africa	3	Both	27	Age-standardized	380	Neonatal disorders	3	Rate	1991	44.08135082897659	48.36850267458511	40.08800192327281
1	Deaths	192	Southern Sub-Saharan Africa	1	Male	27	Age-standardized	381	Neonatal preterm birth	3	Rate	1991	18.27900057052502	21.293654402340948	15.236289806021096
1	Deaths	192	Southern Sub-Saharan Africa	2	Female	27	Age-standardized	381	Neonatal preterm birth	3	Rate	1991	14.840201900422826	17.464250160315498	12.337999792982226
1	Deaths	192	Southern Sub-Saharan Africa	3	Both	27	Age-standardized	381	Neonatal preterm birth	3	Rate	1991	16.59099663517441	19.039396475195918	14.164247642212919
1	Deaths	192	Southern Sub-Saharan Africa	1	Male	27	Age-standardized	382	Neonatal encephalopathy due to birth asphyxia and trauma	3	Rate	1991	13.257617254793953	16.20804504271075	10.875148643359239
1	Deaths	192	Southern Sub-Saharan Africa	2	Female	27	Age-standardized	382	Neonatal encephalopathy due to birth asphyxia and trauma	3	Rate	1991	9.811048910550044	11.942218659845244	7.826536187662781
1	Deaths	192	Southern Sub-Saharan Africa	3	Both	27	Age-standardized	382	Neonatal encephalopathy due to birth asphyxia and trauma	3	Rate	1991	11.565936130524504	13.630125320409435	9.851229993197208
1	Deaths	192	Southern Sub-Saharan Africa	1	Male	27	Age-standardized	383	Neonatal sepsis and other neonatal infections	3	Rate	1991	4.482314607073767	5.557156997248203	3.4742866099022405
1	Deaths	192	Southern Sub-Saharan Africa	2	Female	27	Age-standardized	383	Neonatal sepsis and other neonatal infections	3	Rate	1991	3.537920645785883	4.4213437124383885	2.7371733847239894
1	Deaths	192	Southern Sub-Saharan Africa	3	Both	27	Age-standardized	383	Neonatal sepsis and other neonatal infections	3	Rate	1991	4.018411902998002	4.850326968834245	3.1737741387562255
1	Deaths	192	Southern Sub-Saharan Africa	1	Male	27	Age-standardized	384	Hemolytic disease and other neonatal jaundice	3	Rate	1991	0.9364741101714701	1.1767783962148546	0.7174821359324955
1	Deaths	192	Southern Sub-Saharan Africa	2	Female	27	Age-standardized	384	Hemolytic disease and other neonatal jaundice	3	Rate	1991	0.6102138615888286	0.9405147014906029	0.42750389669640554
1	Deaths	192	Southern Sub-Saharan Africa	3	Both	27	Age-standardized	384	Hemolytic disease and other neonatal jaundice	3	Rate	1991	0.7762034521416814	0.9901240784467091	0.6204956429839235
1	Deaths	192	Southern Sub-Saharan Africa	1	Male	27	Age-standardized	385	Other neonatal disorders	3	Rate	1991	12.229830031677361	14.78465607718098	9.710821754009045
1	Deaths	192	Southern Sub-Saharan Africa	2	Female	27	Age-standardized	385	Other neonatal disorders	3	Rate	1991	9.990341187625033	11.88594386456939	8.110101159765398
1	Deaths	192	Southern Sub-Saharan Africa	3	Both	27	Age-standardized	385	Other neonatal disorders	3	Rate	1991	11.129802708137971	13.059917790850594	9.16588149785273
1	Deaths	44559	Africa	1	Male	27	Age-standardized	380	Neonatal disorders	3	Rate	1990	73.40122719559852	78.9722516901176	68.11607987885765
1	Deaths	44559	Africa	2	Female	27	Age-standardized	380	Neonatal disorders	3	Rate	1990	56.05556405416577	61.07588545116403	51.70221117315425
1	Deaths	44559	Africa	3	Both	27	Age-standardized	380	Neonatal disorders	3	Rate	1990	64.93399729562101	69.3730710575447	60.57776985997425
1	Deaths	44559	Africa	1	Male	27	Age-standardized	381	Neonatal preterm birth	3	Rate	1990	25.987810429925418	30.92204659101567	22.976841139265957
1	Deaths	44559	Africa	2	Female	27	Age-standardized	381	Neonatal preterm birth	3	Rate	1990	20.272115743086488	23.360972509612896	17.66724030280465
1	Deaths	44559	Africa	3	Both	27	Age-standardized	381	Neonatal preterm birth	3	Rate	1990	23.19949832539641	26.447988980480627	20.77823566111988
1	Deaths	44559	Africa	1	Male	27	Age-standardized	382	Neonatal encephalopathy due to birth asphyxia and trauma	3	Rate	1990	25.42472811262382	29.879419623733245	22.119616802290846
1	Deaths	44559	Africa	2	Female	27	Age-standardized	382	Neonatal encephalopathy due to birth asphyxia and trauma	3	Rate	1990	18.676518122958747	21.59993349930946	16.42966045466117
1	Deaths	44559	Africa	3	Both	27	Age-standardized	382	Neonatal encephalopathy due to birth asphyxia and trauma	3	Rate	1990	22.130208181131454	25.359985696902008	19.94498247665556
1	Deaths	44559	Africa	1	Male	27	Age-standardized	383	Neonatal sepsis and other neonatal infections	3	Rate	1990	10.686917262751525	12.54764133507902	8.955746298289059
1	Deaths	44559	Africa	2	Female	27	Age-standardized	383	Neonatal sepsis and other neonatal infections	3	Rate	1990	8.216865985020762	9.376402777845048	6.907208621993205
1	Deaths	44559	Africa	3	Both	27	Age-standardized	383	Neonatal sepsis and other neonatal infections	3	Rate	1990	9.480430152419402	10.717607158436836	8.166537319960172
1	Deaths	44559	Africa	1	Male	27	Age-standardized	384	Hemolytic disease and other neonatal jaundice	3	Rate	1990	1.850196459461609	2.4059792015823676	1.4294019887926752
1	Deaths	44559	Africa	2	Female	27	Age-standardized	384	Hemolytic disease and other neonatal jaundice	3	Rate	1990	0.9457763583768661	1.4764029534440593	0.6560400300656772
1	Deaths	44559	Africa	3	Both	27	Age-standardized	384	Hemolytic disease and other neonatal jaundice	3	Rate	1990	1.4076019745243888	1.8336058803693465	1.1384815436857048
1	Deaths	44559	Africa	1	Male	27	Age-standardized	385	Other neonatal disorders	3	Rate	1990	9.45157493083608	12.44394014767702	6.008939351733334
1	Deaths	44559	Africa	2	Female	27	Age-standardized	385	Other neonatal disorders	3	Rate	1990	7.944287844722951	9.974464567142341	5.4246167612892755
1	Deaths	44559	Africa	3	Both	27	Age-standardized	385	Other neonatal disorders	3	Rate	1990	8.716258662149345	10.974449114909017	5.698799493212882
1	Deaths	44636	Low-middle SDI	1	Male	27	Age-standardized	380	Neonatal disorders	3	Rate	1990	71.79500179261417	77.18046502403831	67.12143624223332
1	Deaths	44636	Low-middle SDI	2	Female	27	Age-standardized	380	Neonatal disorders	3	Rate	1990	57.51159673674759	61.88197708569426	53.721684351659974
1	Deaths	44636	Low-middle SDI	3	Both	27	Age-standardized	380	Neonatal disorders	3	Rate	1990	64.87507500868713	69.43936172513574	61.07470652064674
1	Deaths	44636	Low-middle SDI	1	Male	27	Age-standardized	381	Neonatal preterm birth	3	Rate	1990	31.90436892294571	35.49196716132851	28.268457257804798
1	Deaths	44636	Low-middle SDI	2	Female	27	Age-standardized	381	Neonatal preterm birth	3	Rate	1990	25.830783432009248	28.910397425166565	22.591042757699334
1	Deaths	44636	Low-middle SDI	3	Both	27	Age-standardized	381	Neonatal preterm birth	3	Rate	1990	28.96153520758911	31.71122420541785	26.044159180200246
1	Deaths	44636	Low-middle SDI	1	Male	27	Age-standardized	382	Neonatal encephalopathy due to birth asphyxia and trauma	3	Rate	1990	20.058099902337535	24.480182805621116	17.13403931732223
1	Deaths	44636	Low-middle SDI	2	Female	27	Age-standardized	382	Neonatal encephalopathy due to birth asphyxia and trauma	3	Rate	1990	15.513146606503803	19.127600317802024	13.089728093149397
1	Deaths	44636	Low-middle SDI	3	Both	27	Age-standardized	382	Neonatal encephalopathy due to birth asphyxia and trauma	3	Rate	1990	17.856423258039243	21.50473583720405	15.656514226485958
1	Deaths	44636	Low-middle SDI	1	Male	27	Age-standardized	383	Neonatal sepsis and other neonatal infections	3	Rate	1990	7.321819870402747	8.733475658790608	6.096092523940312
1	Deaths	44636	Low-middle SDI	2	Female	27	Age-standardized	383	Neonatal sepsis and other neonatal infections	3	Rate	1990	5.868860834025013	6.808628796061533	4.99742252338032
1	Deaths	44636	Low-middle SDI	3	Both	27	Age-standardized	383	Neonatal sepsis and other neonatal infections	3	Rate	1990	6.617877169101063	7.584084468115526	5.744774423047538
1	Deaths	44636	Low-middle SDI	1	Male	27	Age-standardized	384	Hemolytic disease and other neonatal jaundice	3	Rate	1990	3.0004020990793436	3.7256696253780266	2.378666864706296
1	Deaths	44636	Low-middle SDI	2	Female	27	Age-standardized	384	Hemolytic disease and other neonatal jaundice	3	Rate	1990	2.569877983698537	3.543375612073449	1.9365590300229862
1	Deaths	44636	Low-middle SDI	3	Both	27	Age-standardized	384	Hemolytic disease and other neonatal jaundice	3	Rate	1990	2.7915446016299614	3.4814865619191697	2.3278378809252533
1	Deaths	44636	Low-middle SDI	1	Male	27	Age-standardized	385	Other neonatal disorders	3	Rate	1990	9.510310997848752	12.226945356954777	7.180829690141709
1	Deaths	44636	Low-middle SDI	2	Female	27	Age-standardized	385	Other neonatal disorders	3	Rate	1990	7.728927880510982	9.684527365552347	5.710688995705246
1	Deaths	44636	Low-middle SDI	3	Both	27	Age-standardized	385	Other neonatal disorders	3	Rate	1990	8.647694772327755	10.672240555981654	6.4621150010558885
1	Deaths	44639	Middle SDI	1	Male	27	Age-standardized	380	Neonatal disorders	3	Rate	1991	41.33485107562022	44.44976527017334	38.45521019120548
1	Deaths	44639	Middle SDI	2	Female	27	Age-standardized	380	Neonatal disorders	3	Rate	1991	31.29383363050396	33.546331156195805	29.36678675636146
1	Deaths	44639	Middle SDI	3	Both	27	Age-standardized	380	Neonatal disorders	3	Rate	1991	36.531561976117054	38.872048999172826	34.28934000878113
1	Deaths	44639	Middle SDI	1	Male	27	Age-standardized	381	Neonatal preterm birth	3	Rate	1991	19.628501326168752	21.834654501891357	17.689276135724352
1	Deaths	44639	Middle SDI	2	Female	27	Age-standardized	381	Neonatal preterm birth	3	Rate	1991	15.297258510663715	16.803301774278815	13.976801658853352
1	Deaths	44639	Middle SDI	3	Both	27	Age-standardized	381	Neonatal preterm birth	3	Rate	1991	17.556693330550214	19.1660223437148	16.22965766408611
1	Deaths	44639	Middle SDI	1	Male	27	Age-standardized	382	Neonatal encephalopathy due to birth asphyxia and trauma	3	Rate	1991	13.099290433907804	15.04960857305336	11.386914976421886
1	Deaths	44639	Middle SDI	2	Female	27	Age-standardized	382	Neonatal encephalopathy due to birth asphyxia and trauma	3	Rate	1991	9.586439400345554	10.815366320112462	8.195148435939032
1	Deaths	44639	Middle SDI	3	Both	27	Age-standardized	382	Neonatal encephalopathy due to birth asphyxia and trauma	3	Rate	1991	11.418977109628138	12.775936019757635	10.077144329591238
1	Deaths	44639	Middle SDI	1	Male	27	Age-standardized	383	Neonatal sepsis and other neonatal infections	3	Rate	1991	3.3982045443987636	4.08038007574194	2.870437986447611
1	Deaths	44639	Middle SDI	2	Female	27	Age-standardized	383	Neonatal sepsis and other neonatal infections	3	Rate	1991	2.5895569576160593	3.023358178135122	2.2695785960709416
1	Deaths	44639	Middle SDI	3	Both	27	Age-standardized	383	Neonatal sepsis and other neonatal infections	3	Rate	1991	3.0112963849892433	3.5541680309148678	2.62099051090497
1	Deaths	73	Western Europe	1	Male	27	Age-standardized	380	Neonatal disorders	3	Rate	1990	8.081073192755259	8.259939365350398	7.910782735073886
1	Deaths	73	Western Europe	2	Female	27	Age-standardized	380	Neonatal disorders	3	Rate	1990	6.314791875808526	6.474655074492156	6.1663994395111805
1	Deaths	73	Western Europe	3	Both	27	Age-standardized	380	Neonatal disorders	3	Rate	1990	7.221260156641064	7.364974110753348	7.081806855236131
1	Deaths	73	Western Europe	1	Male	27	Age-standardized	381	Neonatal preterm birth	3	Rate	1990	5.330693349467244	5.462560961088325	5.211661119957145
1	Deaths	73	Western Europe	2	Female	27	Age-standardized	381	Neonatal preterm birth	3	Rate	1990	4.155950527361181	4.268884848034006	4.047306089733617
1	Deaths	73	Western Europe	3	Both	27	Age-standardized	381	Neonatal preterm birth	3	Rate	1990	4.758839516781681	4.866893869006032	4.65518557340557
1	Deaths	73	Western Europe	1	Male	27	Age-standardized	382	Neonatal encephalopathy due to birth asphyxia and trauma	3	Rate	1990	1.634189850914714	1.6867773144626739	1.5822150787515925
1	Deaths	73	Western Europe	2	Female	27	Age-standardized	382	Neonatal encephalopathy due to birth asphyxia and trauma	3	Rate	1990	1.3012026065592095	1.3467151531143433	1.2580492937031695
1	Deaths	73	Western Europe	3	Both	27	Age-standardized	382	Neonatal encephalopathy due to birth asphyxia and trauma	3	Rate	1990	1.4720949335642586	1.5188396753972875	1.43016262779761
1	Deaths	73	Western Europe	1	Male	27	Age-standardized	383	Neonatal sepsis and other neonatal infections	3	Rate	1990	0.5189704113387221	0.5393785052213521	0.4995964858433844
1	Deaths	73	Western Europe	2	Female	27	Age-standardized	383	Neonatal sepsis and other neonatal infections	3	Rate	1990	0.37704862519424903	0.39442656966813616	0.3614977934744907
1	Deaths	73	Western Europe	3	Both	27	Age-standardized	383	Neonatal sepsis and other neonatal infections	3	Rate	1990	0.4498822965502844	0.46426041817359903	0.43498413215630116
1	Deaths	73	Western Europe	1	Male	27	Age-standardized	384	Hemolytic disease and other neonatal jaundice	3	Rate	1990	0.0541267140036132	0.06169551846700103	0.048808444050474444
1	Deaths	73	Western Europe	2	Female	27	Age-standardized	384	Hemolytic disease and other neonatal jaundice	3	Rate	1990	0.049122563581569696	0.057703645078087534	0.04169002061656455
1	Deaths	73	Western Europe	3	Both	27	Age-standardized	384	Hemolytic disease and other neonatal jaundice	3	Rate	1990	0.051690080878610475	0.057778380607315064	0.046545004461258276
1	Deaths	73	Western Europe	1	Male	27	Age-standardized	385	Other neonatal disorders	3	Rate	1990	0.543092867030973	0.5744982130887384	0.5179348937168309
1	Deaths	73	Western Europe	2	Female	27	Age-standardized	385	Other neonatal disorders	3	Rate	1990	0.4314675531123171	0.4542912820426664	0.4128261783210458
1	Deaths	73	Western Europe	3	Both	27	Age-standardized	385	Other neonatal disorders	3	Rate	1990	0.4887533288662273	0.5140588970185075	0.46950659225704683
1	Deaths	44560	America	1	Male	27	Age-standardized	380	Neonatal disorders	3	Rate	1990	30.000671832241746	31.756059701057648	28.514249416257012
1	Deaths	44560	America	2	Female	27	Age-standardized	380	Neonatal disorders	3	Rate	1990	22.918411265424556	23.895355063092783	21.924016340476932
1	Deaths	44560	America	3	Both	27	Age-standardized	380	Neonatal disorders	3	Rate	1990	26.531638923248888	27.84435780785529	25.299416685262464
1	Deaths	44560	America	1	Male	27	Age-standardized	381	Neonatal preterm birth	3	Rate	1990	16.62544485190994	17.638821932448888	15.695580888536922
1	Deaths	44560	America	2	Female	27	Age-standardized	381	Neonatal preterm birth	3	Rate	1990	12.691867327947312	13.315315308411646	12.090657656857388
1	Deaths	44560	America	3	Both	27	Age-standardized	381	Neonatal preterm birth	3	Rate	1990	14.698723795032894	15.458031547068861	13.969727099357419
1	Deaths	44560	America	1	Male	27	Age-standardized	382	Neonatal encephalopathy due to birth asphyxia and trauma	3	Rate	1990	6.573177877852375	7.02124036486885	6.159942230496579
1	Deaths	44560	America	2	Female	27	Age-standardized	382	Neonatal encephalopathy due to birth asphyxia and trauma	3	Rate	1990	4.993451522745375	5.2944184413157025	4.709870303323039
1	Deaths	44560	America	3	Both	27	Age-standardized	382	Neonatal encephalopathy due to birth asphyxia and trauma	3	Rate	1990	5.799448006532216	6.1419877160228245	5.486737726588981
1	Deaths	44560	America	1	Male	27	Age-standardized	383	Neonatal sepsis and other neonatal infections	3	Rate	1990	4.123260827487928	4.499360002151642	3.7747865765366675
1	Deaths	44560	America	2	Female	27	Age-standardized	383	Neonatal sepsis and other neonatal infections	3	Rate	1990	3.1329596790815977	3.4256724464264536	2.910288843099851
1	Deaths	44560	America	3	Both	27	Age-standardized	383	Neonatal sepsis and other neonatal infections	3	Rate	1990	3.6381187883888875	3.921356350733207	3.3823826043012604
1	Deaths	44560	America	1	Male	27	Age-standardized	384	Hemolytic disease and other neonatal jaundice	3	Rate	1990	0.40476347440005617	0.45865594492354067	0.3617180343771536
1	Deaths	44560	America	2	Female	27	Age-standardized	384	Hemolytic disease and other neonatal jaundice	3	Rate	1990	0.2688938350681358	0.31867893718858514	0.23113811403997378
1	Deaths	44560	America	3	Both	27	Age-standardized	384	Hemolytic disease and other neonatal jaundice	3	Rate	1990	0.3381971856436163	0.3823461791528877	0.30598346579846775
1	Deaths	44560	America	1	Male	27	Age-standardized	385	Other neonatal disorders	3	Rate	1990	2.274024800591423	2.439568602694926	2.1140935979564857
1	Deaths	44560	America	2	Female	27	Age-standardized	385	Other neonatal disorders	3	Rate	1990	1.8312389005821568	1.951101167315169	1.726066067113312
1	Deaths	44560	America	3	Both	27	Age-standardized	385	Other neonatal disorders	3	Rate	1990	2.057151147651265	2.183553478488874	1.9387225391023675
1	Deaths	44639	Middle SDI	1	Male	27	Age-standardized	384	Hemolytic disease and other neonatal jaundice	3	Rate	1990	1.393774513252272	1.6277696056284328	1.155055839770516
1	Deaths	44639	Middle SDI	2	Female	27	Age-standardized	384	Hemolytic disease and other neonatal jaundice	3	Rate	1990	0.9487066959719754	1.257526941947318	0.7524535293474115
1	Deaths	44639	Middle SDI	3	Both	27	Age-standardized	384	Hemolytic disease and other neonatal jaundice	3	Rate	1990	1.1805843626758885	1.4018117154717327	1.0275120771696802
1	Deaths	44639	Middle SDI	1	Male	27	Age-standardized	385	Other neonatal disorders	3	Rate	1990	3.9153554717510395	4.832410969099491	3.2460250843652583
1	Deaths	44639	Middle SDI	2	Female	27	Age-standardized	385	Other neonatal disorders	3	Rate	1990	2.9516450005740826	3.646343170934106	2.542560205132881
1	Deaths	44639	Middle SDI	3	Both	27	Age-standardized	385	Other neonatal disorders	3	Rate	1990	3.45419049109052	4.223432781295245	2.9690782457894347
1	Deaths	174	Eastern Sub-Saharan Africa	1	Male	27	Age-standardized	380	Neonatal disorders	3	Rate	1990	79.59984959505347	87.82642823066261	71.8100760974973
1	Deaths	174	Eastern Sub-Saharan Africa	2	Female	27	Age-standardized	380	Neonatal disorders	3	Rate	1990	58.21376749255643	64.40087614589508	53.18091634543743
1	Deaths	174	Eastern Sub-Saharan Africa	3	Both	27	Age-standardized	380	Neonatal disorders	3	Rate	1990	69.15649203947957	74.61481614797766	63.73268716898035
1	Deaths	174	Eastern Sub-Saharan Africa	1	Male	27	Age-standardized	381	Neonatal preterm birth	3	Rate	1990	22.16116919323431	26.73205733156963	18.801132296703855
1	Deaths	174	Eastern Sub-Saharan Africa	2	Female	27	Age-standardized	381	Neonatal preterm birth	3	Rate	1990	16.19069202065383	19.333228480426527	13.903051615143344
1	Deaths	174	Eastern Sub-Saharan Africa	3	Both	27	Age-standardized	381	Neonatal preterm birth	3	Rate	1990	19.245815988800477	22.26658461221073	17.04280013460245
1	Deaths	174	Eastern Sub-Saharan Africa	1	Male	27	Age-standardized	382	Neonatal encephalopathy due to birth asphyxia and trauma	3	Rate	1990	27.243086973064425	33.64893975180023	22.231890914562342
1	Deaths	174	Eastern Sub-Saharan Africa	2	Female	27	Age-standardized	382	Neonatal encephalopathy due to birth asphyxia and trauma	3	Rate	1990	19.303483314542984	23.770218718936494	16.034586255194952
1	Deaths	174	Eastern Sub-Saharan Africa	3	Both	27	Age-standardized	382	Neonatal encephalopathy due to birth asphyxia and trauma	3	Rate	1990	23.368783615224416	28.269654496179886	19.978105994039893
1	Deaths	174	Eastern Sub-Saharan Africa	1	Male	27	Age-standardized	383	Neonatal sepsis and other neonatal infections	3	Rate	1990	14.770358253200682	17.963786456364495	12.255621483011259
1	Deaths	174	Eastern Sub-Saharan Africa	2	Female	27	Age-standardized	383	Neonatal sepsis and other neonatal infections	3	Rate	1990	11.250923645016696	13.132171625978941	9.443512128376646
1	Deaths	174	Eastern Sub-Saharan Africa	3	Both	27	Age-standardized	383	Neonatal sepsis and other neonatal infections	3	Rate	1990	13.050521310914968	15.095612903831366	11.141644181453874
1	Deaths	174	Eastern Sub-Saharan Africa	1	Male	27	Age-standardized	384	Hemolytic disease and other neonatal jaundice	3	Rate	1990	2.204094058389317	3.0306742432991634	1.567263313574696
1	Deaths	174	Eastern Sub-Saharan Africa	2	Female	27	Age-standardized	384	Hemolytic disease and other neonatal jaundice	3	Rate	1990	0.5314633096280209	0.7715984947540809	0.3517061003455568
1	Deaths	174	Eastern Sub-Saharan Africa	3	Both	27	Age-standardized	384	Hemolytic disease and other neonatal jaundice	3	Rate	1990	1.3853100984304212	1.8442376993304006	1.0629924477514203
1	Deaths	174	Eastern Sub-Saharan Africa	1	Male	27	Age-standardized	385	Other neonatal disorders	3	Rate	1990	13.221141117164727	17.36833750270052	8.017742652638628
1	Deaths	174	Eastern Sub-Saharan Africa	2	Female	27	Age-standardized	385	Other neonatal disorders	3	Rate	1990	10.937205202714903	14.296007490163191	6.7852722256979945
1	Deaths	174	Eastern Sub-Saharan Africa	3	Both	27	Age-standardized	385	Other neonatal disorders	3	Rate	1990	12.10606102610934	15.31698445786312	7.483448823264826
1	Deaths	120	Andean Latin America	1	Male	27	Age-standardized	380	Neonatal disorders	3	Rate	1990	39.50652138837304	43.58276568612814	35.80414058745405
1	Deaths	120	Andean Latin America	2	Female	27	Age-standardized	380	Neonatal disorders	3	Rate	1990	31.01671851245395	34.754846360013474	27.773625966195343
1	Deaths	120	Andean Latin America	3	Both	27	Age-standardized	380	Neonatal disorders	3	Rate	1990	35.34470726336838	38.75737250018401	32.411148681690705
1	Deaths	120	Andean Latin America	1	Male	27	Age-standardized	381	Neonatal preterm birth	3	Rate	1990	17.911800968305016	21.953299350125633	14.718734936729495
1	Deaths	120	Andean Latin America	2	Female	27	Age-standardized	381	Neonatal preterm birth	3	Rate	1990	14.242091099715438	17.408139490005667	11.687038107031933
1	Deaths	120	Andean Latin America	3	Both	27	Age-standardized	381	Neonatal preterm birth	3	Rate	1990	16.112883827266945	18.885752505304662	13.851314205465558
1	Deaths	120	Andean Latin America	1	Male	27	Age-standardized	382	Neonatal encephalopathy due to birth asphyxia and trauma	3	Rate	1990	10.701893324329436	13.084756620635314	8.243696277206716
1	Deaths	120	Andean Latin America	2	Female	27	Age-standardized	382	Neonatal encephalopathy due to birth asphyxia and trauma	3	Rate	1990	8.590006318185878	10.96989693001608	6.608956599827848
1	Deaths	120	Andean Latin America	3	Both	27	Age-standardized	382	Neonatal encephalopathy due to birth asphyxia and trauma	3	Rate	1990	9.666599665497063	11.565194088312925	7.970142099873995
1	Deaths	120	Andean Latin America	1	Male	27	Age-standardized	383	Neonatal sepsis and other neonatal infections	3	Rate	1990	8.399271966133457	10.965158693549617	5.943909650078138
1	Deaths	120	Andean Latin America	2	Female	27	Age-standardized	383	Neonatal sepsis and other neonatal infections	3	Rate	1990	6.199150678763001	8.29658587789307	4.442831137220774
1	Deaths	120	Andean Latin America	3	Both	27	Age-standardized	383	Neonatal sepsis and other neonatal infections	3	Rate	1990	7.32072527828301	9.06104711567974	5.772327474897555
1	Deaths	120	Andean Latin America	1	Male	27	Age-standardized	384	Hemolytic disease and other neonatal jaundice	3	Rate	1990	0.47489771453616275	0.6586959385289879	0.3303362463122618
1	Deaths	120	Andean Latin America	2	Female	27	Age-standardized	384	Hemolytic disease and other neonatal jaundice	3	Rate	1990	0.3231722194514814	0.5400332701377029	0.20622102951026966
1	Deaths	120	Andean Latin America	3	Both	27	Age-standardized	384	Hemolytic disease and other neonatal jaundice	3	Rate	1990	0.40049557860868235	0.5436523908709927	0.2922877744209718
1	Deaths	120	Andean Latin America	1	Male	27	Age-standardized	385	Other neonatal disorders	3	Rate	1990	2.018657415068973	2.587765249077265	1.5301300688983195
1	Deaths	120	Andean Latin America	2	Female	27	Age-standardized	385	Other neonatal disorders	3	Rate	1990	1.662298196338114	2.151588497976322	1.2711140718925455
1	Deaths	120	Andean Latin America	3	Both	27	Age-standardized	385	Other neonatal disorders	3	Rate	1990	1.8440029137127112	2.272940807340224	1.4657388659144543
1	Deaths	100	High-income North America	1	Male	27	Age-standardized	380	Neonatal disorders	3	Rate	1992	9.204978502113383	9.426797907479498	9.003464167415778
1	Deaths	100	High-income North America	2	Female	27	Age-standardized	380	Neonatal disorders	3	Rate	1992	7.415844382388187	7.613242729368272	7.230643739987404
1	Deaths	100	High-income North America	3	Both	27	Age-standardized	380	Neonatal disorders	3	Rate	1992	8.331314960839089	8.53978729472806	8.141881414587912
1	Deaths	100	High-income North America	1	Male	27	Age-standardized	381	Neonatal preterm birth	3	Rate	1992	6.106025393669888	6.269138882919282	5.964107317925153
1	Deaths	100	High-income North America	2	Female	27	Age-standardized	381	Neonatal preterm birth	3	Rate	1992	4.755235717520514	4.892846447837566	4.627714750389318
1	Deaths	100	High-income North America	3	Both	27	Age-standardized	381	Neonatal preterm birth	3	Rate	1992	5.44640441880369	5.590529955937963	5.326121803190596
1	Deaths	100	High-income North America	1	Male	27	Age-standardized	382	Neonatal encephalopathy due to birth asphyxia and trauma	3	Rate	1992	1.2486214123441892	1.291693545332392	1.208316926134098
1	Deaths	100	High-income North America	2	Female	27	Age-standardized	382	Neonatal encephalopathy due to birth asphyxia and trauma	3	Rate	1992	1.0674979282382286	1.1050316908928999	1.0332089572929497
1	Deaths	100	High-income North America	3	Both	27	Age-standardized	382	Neonatal encephalopathy due to birth asphyxia and trauma	3	Rate	1992	1.1601795225883353	1.1926179745437557	1.1303910388462015
1	Deaths	100	High-income North America	1	Male	27	Age-standardized	383	Neonatal sepsis and other neonatal infections	3	Rate	1992	0.5016356789886278	0.5195358908104958	0.4852617486908304
1	Deaths	100	High-income North America	2	Female	27	Age-standardized	383	Neonatal sepsis and other neonatal infections	3	Rate	1992	0.3954293332249639	0.4098976346487811	0.3830141400289418
1	Deaths	100	High-income North America	3	Both	27	Age-standardized	383	Neonatal sepsis and other neonatal infections	3	Rate	1992	0.44977260208032643	0.46357354258961275	0.4365036648059847
1	Deaths	100	High-income North America	1	Male	27	Age-standardized	384	Hemolytic disease and other neonatal jaundice	3	Rate	1992	0.01947401779521637	0.021830547883008998	0.01740670474471767
1	Deaths	100	High-income North America	2	Female	27	Age-standardized	384	Hemolytic disease and other neonatal jaundice	3	Rate	1992	0.019444344126917076	0.021969252846089877	0.016246211318893616
1	Deaths	100	High-income North America	3	Both	27	Age-standardized	384	Hemolytic disease and other neonatal jaundice	3	Rate	1992	0.019459298594221002	0.02173764151310348	0.01710480846177944
1	Deaths	100	High-income North America	1	Male	27	Age-standardized	385	Other neonatal disorders	3	Rate	1992	1.3292219993154688	1.3900315524376914	1.2477435197083124
1	Deaths	100	High-income North America	2	Female	27	Age-standardized	385	Other neonatal disorders	3	Rate	1992	1.1782370592775613	1.2350393738942156	1.112163431982405
1	Deaths	100	High-income North America	3	Both	27	Age-standardized	385	Other neonatal disorders	3	Rate	1992	1.255499118772525	1.3072527695045806	1.1850341040171215
1	Deaths	96	Southern Latin America	1	Male	27	Age-standardized	380	Neonatal disorders	3	Rate	1991	25.502748618021048	26.34940388717906	24.650682767343785
1	Deaths	96	Southern Latin America	2	Female	27	Age-standardized	380	Neonatal disorders	3	Rate	1991	19.655175008323	20.50381170622611	18.928746897049326
1	Deaths	96	Southern Latin America	3	Both	27	Age-standardized	380	Neonatal disorders	3	Rate	1991	22.636320019339326	23.311476612000835	21.922814552478403
1	Deaths	96	Southern Latin America	1	Male	27	Age-standardized	381	Neonatal preterm birth	3	Rate	1991	16.12116339931247	17.080393666684433	15.232842088240949
1	Deaths	96	Southern Latin America	2	Female	27	Age-standardized	381	Neonatal preterm birth	3	Rate	1991	12.446170237370861	13.086230412202195	11.77916773306496
1	Deaths	96	Southern Latin America	3	Both	27	Age-standardized	381	Neonatal preterm birth	3	Rate	1991	14.319804080067914	14.9950896237554	13.609952081558076
1	Deaths	96	Southern Latin America	1	Male	27	Age-standardized	382	Neonatal encephalopathy due to birth asphyxia and trauma	3	Rate	1991	4.0615666959016705	4.496210713882976	3.5970766481489567
1	Deaths	96	Southern Latin America	2	Female	27	Age-standardized	382	Neonatal encephalopathy due to birth asphyxia and trauma	3	Rate	1991	3.259412071674083	3.6301530412180476	2.9444514131838875
1	Deaths	96	Southern Latin America	3	Both	27	Age-standardized	382	Neonatal encephalopathy due to birth asphyxia and trauma	3	Rate	1991	3.6683613601496146	3.989208558840609	3.3320287418889163
1	Deaths	96	Southern Latin America	1	Male	27	Age-standardized	383	Neonatal sepsis and other neonatal infections	3	Rate	1991	3.3556848821678087	3.7492075258633166	2.9403369517723448
1	Deaths	96	Southern Latin America	2	Female	27	Age-standardized	383	Neonatal sepsis and other neonatal infections	3	Rate	1991	2.464343530871725	2.7416891029035426	2.1876390904138785
1	Deaths	96	Southern Latin America	3	Both	27	Age-standardized	383	Neonatal sepsis and other neonatal infections	3	Rate	1991	2.9186688862429615	3.182501337427671	2.640364455373249
1	Deaths	96	Southern Latin America	1	Male	27	Age-standardized	384	Hemolytic disease and other neonatal jaundice	3	Rate	1991	0.23199578305657412	0.31362345840672695	0.17110645308012085
1	Deaths	96	Southern Latin America	2	Female	27	Age-standardized	384	Hemolytic disease and other neonatal jaundice	3	Rate	1991	0.17626175720403675	0.277157447947446	0.11028100787305546
1	Deaths	96	Southern Latin America	3	Both	27	Age-standardized	384	Hemolytic disease and other neonatal jaundice	3	Rate	1991	0.20467138955771907	0.2633042765749366	0.15257158888500283
1	Deaths	96	Southern Latin America	1	Male	27	Age-standardized	385	Other neonatal disorders	3	Rate	1991	1.732337857582526	2.0490723870473104	1.4813858111397582
1	Deaths	96	Southern Latin America	2	Female	27	Age-standardized	385	Other neonatal disorders	3	Rate	1991	1.3089874112022848	1.5914724629142796	1.0797221358247842
1	Deaths	96	Southern Latin America	3	Both	27	Age-standardized	385	Other neonatal disorders	3	Rate	1991	1.5248143033211186	1.7451613976380398	1.3454418457321184
1	Deaths	42	Central Europe	1	Male	27	Age-standardized	380	Neonatal disorders	3	Rate	1990	20.230746181763063	20.970852244589523	19.507926734110836
1	Deaths	42	Central Europe	2	Female	27	Age-standardized	380	Neonatal disorders	3	Rate	1990	14.79209778414018	15.324164903427873	14.317014804246094
1	Deaths	42	Central Europe	3	Both	27	Age-standardized	380	Neonatal disorders	3	Rate	1990	17.573768331679126	18.089196333378258	17.02759674436284
1	Deaths	42	Central Europe	1	Male	27	Age-standardized	381	Neonatal preterm birth	3	Rate	1990	13.403736084551753	14.192582978364953	12.704323699073298
1	Deaths	42	Central Europe	2	Female	27	Age-standardized	381	Neonatal preterm birth	3	Rate	1990	9.792329000495815	10.292579613528792	9.2002887590863
1	Deaths	42	Central Europe	3	Both	27	Age-standardized	381	Neonatal preterm birth	3	Rate	1990	11.639442146684939	12.237669703782514	11.097245173058806
1	Deaths	42	Central Europe	1	Male	27	Age-standardized	382	Neonatal encephalopathy due to birth asphyxia and trauma	3	Rate	1990	3.707261551128324	4.03536931894725	3.3321206808590746
1	Deaths	42	Central Europe	2	Female	27	Age-standardized	382	Neonatal encephalopathy due to birth asphyxia and trauma	3	Rate	1990	2.699730469135141	2.9924979189206766	2.375863462757048
1	Deaths	42	Central Europe	3	Both	27	Age-standardized	382	Neonatal encephalopathy due to birth asphyxia and trauma	3	Rate	1990	3.2150825237146647	3.46647675066279	2.9301101148856925
1	Deaths	42	Central Europe	1	Male	27	Age-standardized	383	Neonatal sepsis and other neonatal infections	3	Rate	1990	0.9421447431294031	1.2116664550092655	0.798002179932743
1	Deaths	42	Central Europe	2	Female	27	Age-standardized	383	Neonatal sepsis and other neonatal infections	3	Rate	1990	0.7030607075984929	0.8859637592384259	0.6034630744780675
1	Deaths	42	Central Europe	3	Both	27	Age-standardized	383	Neonatal sepsis and other neonatal infections	3	Rate	1990	0.8253100105451145	1.0349957612643668	0.7145283661149341
1	Deaths	42	Central Europe	1	Male	27	Age-standardized	384	Hemolytic disease and other neonatal jaundice	3	Rate	1990	0.23759575403838165	0.3162629489343384	0.1843716348587757
1	Deaths	42	Central Europe	2	Female	27	Age-standardized	384	Hemolytic disease and other neonatal jaundice	3	Rate	1990	0.16410478484993907	0.21940556272711736	0.12226787261333409
1	Deaths	42	Central Europe	3	Both	27	Age-standardized	384	Hemolytic disease and other neonatal jaundice	3	Rate	1990	0.20167944193204235	0.25735001015821335	0.16273483832966673
1	Deaths	42	Central Europe	1	Male	27	Age-standardized	385	Other neonatal disorders	3	Rate	1990	1.9400080489152403	2.2017777289361065	1.708898093218285
1	Deaths	42	Central Europe	2	Female	27	Age-standardized	385	Other neonatal disorders	3	Rate	1990	1.4328728220607831	1.6181279549066143	1.255136154228961
1	Deaths	42	Central Europe	3	Both	27	Age-standardized	385	Other neonatal disorders	3	Rate	1990	1.6922542088023678	1.8808701459865647	1.5118723067842441
1	Deaths	44635	High SDI	1	Male	27	Age-standardized	380	Neonatal disorders	3	Rate	1991	10.037105854809429	10.592876825385112	9.592036828831022
1	Deaths	44635	High SDI	2	Female	27	Age-standardized	380	Neonatal disorders	3	Rate	1991	7.801899807846746	8.120119739129832	7.532364978552557
1	Deaths	44635	High SDI	3	Both	27	Age-standardized	380	Neonatal disorders	3	Rate	1991	8.950783944974514	9.358191751366531	8.601377895723607
1	Deaths	44635	High SDI	1	Male	27	Age-standardized	381	Neonatal preterm birth	3	Rate	1991	6.534489461201342	6.895786287862801	6.215812881306962
1	Deaths	44635	High SDI	2	Female	27	Age-standardized	381	Neonatal preterm birth	3	Rate	1991	4.991005756652564	5.238391483743856	4.787326823977157
1	Deaths	44635	High SDI	3	Both	27	Age-standardized	381	Neonatal preterm birth	3	Rate	1991	5.784349538152957	6.074211302745796	5.543537357585426
1	Deaths	44635	High SDI	1	Male	27	Age-standardized	382	Neonatal encephalopathy due to birth asphyxia and trauma	3	Rate	1991	1.691712646117813	1.8410819590788488	1.5571598465730576
1	Deaths	44635	High SDI	2	Female	27	Age-standardized	382	Neonatal encephalopathy due to birth asphyxia and trauma	3	Rate	1991	1.3618969863872492	1.4608558335464492	1.281639886978284
1	Deaths	44635	High SDI	3	Both	27	Age-standardized	382	Neonatal encephalopathy due to birth asphyxia and trauma	3	Rate	1991	1.5314235412688857	1.6296917576619263	1.4478100261592135
1	Deaths	44635	High SDI	1	Male	27	Age-standardized	383	Neonatal sepsis and other neonatal infections	3	Rate	1991	0.7977117836540505	0.9127488306914151	0.6942593370543316
1	Deaths	44635	High SDI	2	Female	27	Age-standardized	383	Neonatal sepsis and other neonatal infections	3	Rate	1991	0.5990752975230649	0.6940282710268213	0.5295312406421282
1	Deaths	44635	High SDI	3	Both	27	Age-standardized	383	Neonatal sepsis and other neonatal infections	3	Rate	1991	0.701168442631716	0.7924074983363022	0.6332828187158261
1	Deaths	44635	High SDI	1	Male	27	Age-standardized	384	Hemolytic disease and other neonatal jaundice	3	Rate	1991	0.057389935609250875	0.06976185778944621	0.05019550050686418
1	Deaths	44635	High SDI	2	Female	27	Age-standardized	384	Hemolytic disease and other neonatal jaundice	3	Rate	1991	0.046641502324281686	0.060032817644271305	0.038900258337889244
1	Deaths	44635	High SDI	3	Both	27	Age-standardized	384	Hemolytic disease and other neonatal jaundice	3	Rate	1991	0.05216504992095374	0.06344647093235045	0.04647901192569763
1	Deaths	44635	High SDI	1	Male	27	Age-standardized	385	Other neonatal disorders	3	Rate	1991	0.9558020282269698	1.009125031601911	0.9026722541518637
1	Deaths	44635	High SDI	2	Female	27	Age-standardized	385	Other neonatal disorders	3	Rate	1991	0.8032802649595845	0.8455088911710907	0.764212223195951
1	Deaths	44635	High SDI	3	Both	27	Age-standardized	385	Other neonatal disorders	3	Rate	1991	0.8816773730000055	0.9287916403945974	0.8368787484749652
1	Deaths	174	Eastern Sub-Saharan Africa	1	Male	27	Age-standardized	380	Neonatal disorders	3	Rate	1991	79.07699150530662	87.22645772960036	71.4318570730153
1	Deaths	174	Eastern Sub-Saharan Africa	2	Female	27	Age-standardized	380	Neonatal disorders	3	Rate	1991	57.70437821189943	63.72275441474395	52.90502164120912
1	Deaths	174	Eastern Sub-Saharan Africa	3	Both	27	Age-standardized	380	Neonatal disorders	3	Rate	1991	68.63950630938743	74.35111504040705	63.30161366680267
1	Deaths	174	Eastern Sub-Saharan Africa	1	Male	27	Age-standardized	381	Neonatal preterm birth	3	Rate	1991	21.981014248603397	26.482977802288506	18.693694518349467
1	Deaths	174	Eastern Sub-Saharan Africa	2	Female	27	Age-standardized	381	Neonatal preterm birth	3	Rate	1991	15.98072349274076	18.946364184427072	13.683469823519447
1	Deaths	174	Eastern Sub-Saharan Africa	3	Both	27	Age-standardized	381	Neonatal preterm birth	3	Rate	1991	19.0508975243882	21.88992084241128	16.78116423675599
1	Deaths	174	Eastern Sub-Saharan Africa	1	Male	27	Age-standardized	382	Neonatal encephalopathy due to birth asphyxia and trauma	3	Rate	1991	27.254038928218552	33.43181278795604	22.52641346395916
1	Deaths	174	Eastern Sub-Saharan Africa	2	Female	27	Age-standardized	382	Neonatal encephalopathy due to birth asphyxia and trauma	3	Rate	1991	19.29521048993293	23.698782635969554	15.89800778699824
1	Deaths	174	Eastern Sub-Saharan Africa	3	Both	27	Age-standardized	382	Neonatal encephalopathy due to birth asphyxia and trauma	3	Rate	1991	23.370028320815965	28.050900010603428	20.06865273629278
1	Deaths	174	Eastern Sub-Saharan Africa	1	Male	27	Age-standardized	383	Neonatal sepsis and other neonatal infections	3	Rate	1991	14.573672116788643	17.699722177411783	12.02195922415275
1	Deaths	174	Eastern Sub-Saharan Africa	2	Female	27	Age-standardized	383	Neonatal sepsis and other neonatal infections	3	Rate	1991	11.087817845602324	12.95413010951681	9.365356109925544
1	Deaths	174	Eastern Sub-Saharan Africa	3	Both	27	Age-standardized	383	Neonatal sepsis and other neonatal infections	3	Rate	1991	12.870131433868448	14.86306674013691	11.01056885212767
1	Deaths	174	Eastern Sub-Saharan Africa	1	Male	27	Age-standardized	384	Hemolytic disease and other neonatal jaundice	3	Rate	1991	2.1706298358909546	2.9604581712056266	1.5593974758693125
1	Deaths	174	Eastern Sub-Saharan Africa	2	Female	27	Age-standardized	384	Hemolytic disease and other neonatal jaundice	3	Rate	1991	0.5224070171213101	0.7478153383615055	0.3444230200335447
1	Deaths	174	Eastern Sub-Saharan Africa	3	Both	27	Age-standardized	384	Hemolytic disease and other neonatal jaundice	3	Rate	1991	1.3637564441869918	1.8043290101808047	1.0420696190546703
1	Deaths	174	Eastern Sub-Saharan Africa	1	Male	27	Age-standardized	385	Other neonatal disorders	3	Rate	1991	13.097636375805003	17.223039837957636	8.03279955531033
1	Deaths	174	Eastern Sub-Saharan Africa	2	Female	27	Age-standardized	385	Other neonatal disorders	3	Rate	1991	10.818219366502102	14.05494314880671	6.735252999123162
1	Deaths	174	Eastern Sub-Saharan Africa	3	Both	27	Age-standardized	385	Other neonatal disorders	3	Rate	1991	11.984692586127752	15.195850265151334	7.3573922976423045
1	Deaths	9	Southeast Asia	1	Male	27	Age-standardized	380	Neonatal disorders	3	Rate	1990	40.490181318965575	44.75056774897131	36.848083027809025
1	Deaths	9	Southeast Asia	2	Female	27	Age-standardized	380	Neonatal disorders	3	Rate	1990	30.362437557224574	33.746825761251614	27.831442680388374
1	Deaths	9	Southeast Asia	3	Both	27	Age-standardized	380	Neonatal disorders	3	Rate	1990	35.58155245438889	38.54317263504533	33.060255491184975
1	Deaths	9	Southeast Asia	1	Male	27	Age-standardized	381	Neonatal preterm birth	3	Rate	1990	17.811733190193134	20.318273089258422	15.436640186083618
1	Deaths	9	Southeast Asia	2	Female	27	Age-standardized	381	Neonatal preterm birth	3	Rate	1990	14.653793385068678	17.02869756176419	12.775440725033832
1	Deaths	9	Southeast Asia	3	Both	27	Age-standardized	381	Neonatal preterm birth	3	Rate	1990	16.28139472867008	17.948477673254846	14.679294473239773
1	Deaths	9	Southeast Asia	1	Male	27	Age-standardized	382	Neonatal encephalopathy due to birth asphyxia and trauma	3	Rate	1990	10.571078882998068	13.688600754647998	6.912255470198412
1	Deaths	9	Southeast Asia	2	Female	27	Age-standardized	382	Neonatal encephalopathy due to birth asphyxia and trauma	3	Rate	1990	7.197042469986776	8.61541132165657	5.674318797103916
1	Deaths	9	Southeast Asia	3	Both	27	Age-standardized	382	Neonatal encephalopathy due to birth asphyxia and trauma	3	Rate	1990	8.936100793879369	10.940521084468912	6.660647229671034
1	Deaths	9	Southeast Asia	1	Male	27	Age-standardized	383	Neonatal sepsis and other neonatal infections	3	Rate	1990	7.661428964704518	10.403172942187167	5.551142881555793
1	Deaths	9	Southeast Asia	2	Female	27	Age-standardized	383	Neonatal sepsis and other neonatal infections	3	Rate	1990	5.114607748492602	6.742361815547815	4.011646642129186
1	Deaths	9	Southeast Asia	3	Both	27	Age-standardized	383	Neonatal sepsis and other neonatal infections	3	Rate	1990	6.426704925563118	8.314070583141877	5.010453292546749
1	Deaths	9	Southeast Asia	1	Male	27	Age-standardized	384	Hemolytic disease and other neonatal jaundice	3	Rate	1990	1.1633637343267311	1.515063747222244	0.8897695528929639
1	Deaths	9	Southeast Asia	2	Female	27	Age-standardized	384	Hemolytic disease and other neonatal jaundice	3	Rate	1990	1.001664823694262	1.4780261826666128	0.735238842750315
1	Deaths	9	Southeast Asia	3	Both	27	Age-standardized	384	Hemolytic disease and other neonatal jaundice	3	Rate	1990	1.0849322530027123	1.4172799570327579	0.9060749625897985
1	Deaths	9	Southeast Asia	1	Male	27	Age-standardized	385	Other neonatal disorders	3	Rate	1990	3.282576546743099	6.055496264348946	2.131633387422596
1	Deaths	9	Southeast Asia	2	Female	27	Age-standardized	385	Other neonatal disorders	3	Rate	1990	2.395329129982211	4.1436855425319745	1.7155582846363828
1	Deaths	9	Southeast Asia	3	Both	27	Age-standardized	385	Other neonatal disorders	3	Rate	1990	2.852419753273655	5.098268416407404	2.023872077336339
1	Deaths	44562	Europe	1	Male	27	Age-standardized	380	Neonatal disorders	3	Rate	1990	20.742830897419463	22.47853163511666	19.46937557867824
1	Deaths	44562	Europe	2	Female	27	Age-standardized	380	Neonatal disorders	3	Rate	1990	14.935420418490846	16.419275872117183	13.917866776497222
1	Deaths	44562	Europe	3	Both	27	Age-standardized	380	Neonatal disorders	3	Rate	1990	17.915751682607258	19.143387048897452	16.886632234964473
1	Deaths	44562	Europe	1	Male	27	Age-standardized	381	Neonatal preterm birth	3	Rate	1990	12.868421070930719	14.543261373737494	11.694240203488878
1	Deaths	44562	Europe	2	Female	27	Age-standardized	381	Neonatal preterm birth	3	Rate	1990	9.124017242450671	10.201523543715005	8.29859493882524
1	Deaths	44562	Europe	3	Both	27	Age-standardized	381	Neonatal preterm birth	3	Rate	1990	11.045649518415404	12.07588477143945	10.196411753108181
1	Deaths	44562	Europe	1	Male	27	Age-standardized	382	Neonatal encephalopathy due to birth asphyxia and trauma	3	Rate	1990	4.450715494029697	4.931101817361115	4.017776659983987
1	Deaths	44562	Europe	2	Female	27	Age-standardized	382	Neonatal encephalopathy due to birth asphyxia and trauma	3	Rate	1990	3.170956643221781	3.5452443330132266	2.8608422428001012
1	Deaths	44562	Europe	3	Both	27	Age-standardized	382	Neonatal encephalopathy due to birth asphyxia and trauma	3	Rate	1990	3.8277694583841226	4.154427142096365	3.5468135486531165
1	Deaths	44562	Europe	1	Male	27	Age-standardized	383	Neonatal sepsis and other neonatal infections	3	Rate	1990	1.40811726462905	1.7557585253040706	1.1532999077668227
1	Deaths	44562	Europe	2	Female	27	Age-standardized	383	Neonatal sepsis and other neonatal infections	3	Rate	1990	1.0794206114963005	1.3357431928920351	0.8982618538523828
1	Deaths	44562	Europe	3	Both	27	Age-standardized	383	Neonatal sepsis and other neonatal infections	3	Rate	1990	1.2480584629831482	1.4468635748112644	1.0744827749109747
1	Deaths	44562	Europe	1	Male	27	Age-standardized	384	Hemolytic disease and other neonatal jaundice	3	Rate	1990	0.3836830143449197	0.5023320731716255	0.29325095138602375
1	Deaths	44562	Europe	2	Female	27	Age-standardized	384	Hemolytic disease and other neonatal jaundice	3	Rate	1990	0.2953488305660771	0.4310086620301051	0.21450468258067995
1	Deaths	44562	Europe	3	Both	27	Age-standardized	384	Hemolytic disease and other neonatal jaundice	3	Rate	1990	0.3406688757767445	0.43464123454416825	0.2703913968214256
1	Deaths	44562	Europe	1	Male	27	Age-standardized	385	Other neonatal disorders	3	Rate	1990	1.6318940534850688	2.1144703263382185	1.250595397361634
1	Deaths	44562	Europe	2	Female	27	Age-standardized	385	Other neonatal disorders	3	Rate	1990	1.265677090756017	1.6462184913199716	0.9623039839651965
1	Deaths	44562	Europe	3	Both	27	Age-standardized	385	Other neonatal disorders	3	Rate	1990	1.4536053670478244	1.8052377106561581	1.1572949910155281
1	Deaths	44639	Middle SDI	1	Male	27	Age-standardized	380	Neonatal disorders	3	Rate	1990	41.75512247684223	44.99396233008818	38.89233727766878
1	Deaths	44639	Middle SDI	2	Female	27	Age-standardized	380	Neonatal disorders	3	Rate	1990	31.558639644485694	33.938549144853155	29.69535952252193
1	Deaths	44639	Middle SDI	3	Both	27	Age-standardized	380	Neonatal disorders	3	Rate	1990	36.87545633966414	39.255818177993895	34.6323632629791
1	Deaths	44639	Middle SDI	1	Male	27	Age-standardized	381	Neonatal preterm birth	3	Rate	1990	19.8659602680766	22.02733494171579	18.01253534207585
1	Deaths	44639	Middle SDI	2	Female	27	Age-standardized	381	Neonatal preterm birth	3	Rate	1990	15.437002428491471	17.141375433772644	14.083971764207446
1	Deaths	44639	Middle SDI	3	Both	27	Age-standardized	381	Neonatal preterm birth	3	Rate	1990	17.746550729016874	19.293856473213786	16.352730328951367
1	Deaths	44639	Middle SDI	1	Male	27	Age-standardized	382	Neonatal encephalopathy due to birth asphyxia and trauma	3	Rate	1990	13.197422565109575	15.273178270944868	11.230297835186995
1	Deaths	44639	Middle SDI	2	Female	27	Age-standardized	382	Neonatal encephalopathy due to birth asphyxia and trauma	3	Rate	1990	9.648531426917394	10.90154028665808	8.256865883076008
1	Deaths	44639	Middle SDI	3	Both	27	Age-standardized	382	Neonatal encephalopathy due to birth asphyxia and trauma	3	Rate	1990	11.49917095480474	12.886587180111611	10.141716506738705
1	Deaths	44639	Middle SDI	1	Male	27	Age-standardized	383	Neonatal sepsis and other neonatal infections	3	Rate	1990	3.382609658652792	4.085387385213274	2.837594361628575
1	Deaths	44639	Middle SDI	2	Female	27	Age-standardized	383	Neonatal sepsis and other neonatal infections	3	Rate	1990	2.572754092530732	3.0361020699421046	2.2456240628823814
1	Deaths	44639	Middle SDI	3	Both	27	Age-standardized	383	Neonatal sepsis and other neonatal infections	3	Rate	1990	2.9949598020761012	3.518028672742439	2.5915478843124293
1	Deaths	44561	Asia	1	Male	27	Age-standardized	380	Neonatal disorders	3	Rate	1990	52.573695964551234	56.80080046030343	48.9000992363931
1	Deaths	44561	Asia	2	Female	27	Age-standardized	380	Neonatal disorders	3	Rate	1990	42.376385173357534	45.85202134038314	39.7082921889245
1	Deaths	44561	Asia	3	Both	27	Age-standardized	380	Neonatal disorders	3	Rate	1990	47.70153138627671	51.28792776355662	44.61648156095113
1	Deaths	44561	Asia	1	Male	27	Age-standardized	381	Neonatal preterm birth	3	Rate	1990	23.736943029870492	26.412690456107914	21.00223001215988
1	Deaths	44561	Asia	2	Female	27	Age-standardized	381	Neonatal preterm birth	3	Rate	1990	19.579762170197295	21.809136941393277	17.235656261135677
1	Deaths	44561	Asia	3	Both	27	Age-standardized	381	Neonatal preterm birth	3	Rate	1990	21.750646651046672	23.85687642284905	19.7607922924928
1	Deaths	44561	Asia	1	Male	27	Age-standardized	382	Neonatal encephalopathy due to birth asphyxia and trauma	3	Rate	1990	15.744629451884375	18.67875484945232	13.803127614192407
1	Deaths	44561	Asia	2	Female	27	Age-standardized	382	Neonatal encephalopathy due to birth asphyxia and trauma	3	Rate	1990	12.189500658507036	14.52506200554609	10.493394170376765
1	Deaths	44561	Asia	3	Both	27	Age-standardized	382	Neonatal encephalopathy due to birth asphyxia and trauma	3	Rate	1990	14.046099756013193	16.42572399282702	12.624406889491546
1	Deaths	44561	Asia	1	Male	27	Age-standardized	383	Neonatal sepsis and other neonatal infections	3	Rate	1990	4.28156530132755	5.093015434624709	3.561751264650613
1	Deaths	44561	Asia	2	Female	27	Age-standardized	383	Neonatal sepsis and other neonatal infections	3	Rate	1990	3.5173924980330233	4.060100263192432	3.0539647742897698
1	Deaths	44561	Asia	3	Both	27	Age-standardized	383	Neonatal sepsis and other neonatal infections	3	Rate	1990	3.916467002333919	4.484862056508724	3.3961644857169144
1	Deaths	44561	Asia	1	Male	27	Age-standardized	384	Hemolytic disease and other neonatal jaundice	3	Rate	1990	2.3065551542699674	2.824502381738124	1.8851088644117395
1	Deaths	44561	Asia	2	Female	27	Age-standardized	384	Hemolytic disease and other neonatal jaundice	3	Rate	1990	1.9257617772331153	2.601233955828771	1.4708460250255029
1	Deaths	44561	Asia	3	Both	27	Age-standardized	384	Hemolytic disease and other neonatal jaundice	3	Rate	1990	2.1244353476339284	2.6134058996094747	1.8129716538982996
1	Deaths	44561	Asia	1	Male	27	Age-standardized	385	Other neonatal disorders	3	Rate	1990	6.504003027198804	8.11906753629379	5.05475209996548
1	Deaths	44561	Asia	2	Female	27	Age-standardized	385	Other neonatal disorders	3	Rate	1990	5.1639680693870815	6.284729274394892	4.061091372043332
1	Deaths	44561	Asia	3	Both	27	Age-standardized	385	Other neonatal disorders	3	Rate	1990	5.863882629249011	7.171736997115944	4.558540215829026
1	Deaths	199	Western Sub-Saharan Africa	1	Male	27	Age-standardized	380	Neonatal disorders	3	Rate	1991	88.79347961214445	95.23888473935739	82.66187973474295
1	Deaths	199	Western Sub-Saharan Africa	2	Female	27	Age-standardized	380	Neonatal disorders	3	Rate	1991	67.49014894482103	74.88862710673085	61.94215737551042
1	Deaths	199	Western Sub-Saharan Africa	3	Both	27	Age-standardized	380	Neonatal disorders	3	Rate	1991	78.3792775759556	84.30392891945704	73.45969585022642
1	Deaths	199	Western Sub-Saharan Africa	1	Male	27	Age-standardized	381	Neonatal preterm birth	3	Rate	1991	28.603695518757313	37.33986139772256	24.390369752267283
1	Deaths	199	Western Sub-Saharan Africa	2	Female	27	Age-standardized	381	Neonatal preterm birth	3	Rate	1991	22.88150917663356	27.312065319828438	19.175634853877735
1	Deaths	199	Western Sub-Saharan Africa	3	Both	27	Age-standardized	381	Neonatal preterm birth	3	Rate	1991	25.81399830075056	30.767489177709326	22.404891373575566
1	Deaths	199	Western Sub-Saharan Africa	1	Male	27	Age-standardized	382	Neonatal encephalopathy due to birth asphyxia and trauma	3	Rate	1991	35.688431020217294	43.50038275373822	30.173647113933555
1	Deaths	199	Western Sub-Saharan Africa	2	Female	27	Age-standardized	382	Neonatal encephalopathy due to birth asphyxia and trauma	3	Rate	1991	25.979556335267386	31.342076309477044	22.058921456662155
1	Deaths	199	Western Sub-Saharan Africa	3	Both	27	Age-standardized	382	Neonatal encephalopathy due to birth asphyxia and trauma	3	Rate	1991	30.93582313147888	37.431370754917076	26.858177785588317
1	Deaths	199	Western Sub-Saharan Africa	1	Male	27	Age-standardized	383	Neonatal sepsis and other neonatal infections	3	Rate	1991	14.621847658092836	17.47327075294547	11.765823459975195
1	Deaths	199	Western Sub-Saharan Africa	2	Female	27	Age-standardized	383	Neonatal sepsis and other neonatal infections	3	Rate	1991	11.016347999799203	13.230585574620848	8.841261843203265
1	Deaths	199	Western Sub-Saharan Africa	3	Both	27	Age-standardized	383	Neonatal sepsis and other neonatal infections	3	Rate	1991	12.85769603473484	15.112125362493556	10.674702273070835
1	Deaths	199	Western Sub-Saharan Africa	1	Male	27	Age-standardized	384	Hemolytic disease and other neonatal jaundice	3	Rate	1991	2.369340841552651	3.180302046040373	1.712417673774059
1	Deaths	199	Western Sub-Saharan Africa	2	Female	27	Age-standardized	384	Hemolytic disease and other neonatal jaundice	3	Rate	1991	1.5890567427793267	2.6462604490767756	1.0438107941350045
1	Deaths	199	Western Sub-Saharan Africa	3	Both	27	Age-standardized	384	Hemolytic disease and other neonatal jaundice	3	Rate	1991	1.9866384527465522	2.659224059360425	1.4942683381221873
1	Deaths	199	Western Sub-Saharan Africa	1	Male	27	Age-standardized	385	Other neonatal disorders	3	Rate	1991	7.510164573524361	11.210534928257665	4.305464591652414
1	Deaths	199	Western Sub-Saharan Africa	2	Female	27	Age-standardized	385	Other neonatal disorders	3	Rate	1991	6.023678690341534	7.82844980900864	4.405045072889449
1	Deaths	199	Western Sub-Saharan Africa	3	Both	27	Age-standardized	385	Other neonatal disorders	3	Rate	1991	6.7851216562447645	9.157279219861955	4.546793876966174
1	Deaths	159	South Asia	1	Male	27	Age-standardized	380	Neonatal disorders	3	Rate	1991	76.4108505270111	83.9214778494073	70.49205987372176
1	Deaths	159	South Asia	2	Female	27	Age-standardized	380	Neonatal disorders	3	Rate	1991	63.09407504631391	68.98661343540493	57.87907269991649
1	Deaths	159	South Asia	3	Both	27	Age-standardized	380	Neonatal disorders	3	Rate	1991	69.99641775313202	76.34648212934741	64.6663415160374
1	Deaths	159	South Asia	1	Male	27	Age-standardized	381	Neonatal preterm birth	3	Rate	1991	34.07180308310372	39.31297315572513	29.00311571614225
1	Deaths	159	South Asia	2	Female	27	Age-standardized	381	Neonatal preterm birth	3	Rate	1991	28.715761248556728	32.75830068461854	24.572219956663176
1	Deaths	159	South Asia	3	Both	27	Age-standardized	381	Neonatal preterm birth	3	Rate	1991	31.491383345086934	35.36595038439526	27.526191198997775
1	Deaths	159	South Asia	1	Male	27	Age-standardized	382	Neonatal encephalopathy due to birth asphyxia and trauma	3	Rate	1991	21.10050845465571	28.342284173787387	17.117169974277843
1	Deaths	159	South Asia	2	Female	27	Age-standardized	382	Neonatal encephalopathy due to birth asphyxia and trauma	3	Rate	1991	16.57505538005752	22.397685206114037	13.412416091710229
1	Deaths	159	South Asia	3	Both	27	Age-standardized	382	Neonatal encephalopathy due to birth asphyxia and trauma	3	Rate	1991	18.920738544869508	25.03130599784309	15.890492949255757
1	Deaths	159	South Asia	1	Male	27	Age-standardized	383	Neonatal sepsis and other neonatal infections	3	Rate	1991	6.115252506708534	7.561897077192257	5.052322975369487
1	Deaths	159	South Asia	2	Female	27	Age-standardized	383	Neonatal sepsis and other neonatal infections	3	Rate	1991	5.46727557393513	6.502435290632776	4.603466150611819
1	Deaths	159	South Asia	3	Both	27	Age-standardized	383	Neonatal sepsis and other neonatal infections	3	Rate	1991	5.803506249465673	6.835336578943829	5.0043794932223005
1	Deaths	159	South Asia	1	Male	27	Age-standardized	384	Hemolytic disease and other neonatal jaundice	3	Rate	1991	3.8571771134304167	4.845080795008681	3.086485872667794
1	Deaths	159	South Asia	2	Female	27	Age-standardized	384	Hemolytic disease and other neonatal jaundice	3	Rate	1991	3.337701581789242	4.367417993807272	2.5202290236338514
1	Deaths	159	South Asia	3	Both	27	Age-standardized	384	Hemolytic disease and other neonatal jaundice	3	Rate	1991	3.606646971428788	4.386056632066063	3.0022637028908132
1	Deaths	159	South Asia	1	Male	27	Age-standardized	385	Other neonatal disorders	3	Rate	1991	11.266109369112703	14.789484763758852	8.19391361975517
1	Deaths	159	South Asia	2	Female	27	Age-standardized	385	Other neonatal disorders	3	Rate	1991	8.998281261975293	11.260032429816945	6.48193038203613
1	Deaths	159	South Asia	3	Both	27	Age-standardized	385	Other neonatal disorders	3	Rate	1991	10.17414264228106	12.822274343522494	7.403220494298573
1	Deaths	44637	Low SDI	1	Male	27	Age-standardized	380	Neonatal disorders	3	Rate	1990	79.65037499474155	86.33086283031622	73.7193782152428
1	Deaths	44637	Low SDI	2	Female	27	Age-standardized	380	Neonatal disorders	3	Rate	1990	63.072926696953864	68.02818101283657	58.97994152106737
1	Deaths	44637	Low SDI	3	Both	27	Age-standardized	380	Neonatal disorders	3	Rate	1990	71.57983809828929	76.23046219169116	67.01963443626389
1	Deaths	124	Central Latin America	1	Male	27	Age-standardized	382	Neonatal encephalopathy due to birth asphyxia and trauma	3	Rate	1990	8.79656553310332	9.597641901980198	8.13973523636215
1	Deaths	124	Central Latin America	2	Female	27	Age-standardized	382	Neonatal encephalopathy due to birth asphyxia and trauma	3	Rate	1990	6.598885811868138	7.11438389562158	6.147833575497398
1	Deaths	124	Central Latin America	3	Both	27	Age-standardized	382	Neonatal encephalopathy due to birth asphyxia and trauma	3	Rate	1990	7.716713690892225	8.33840326583061	7.204270702696813
1	Deaths	124	Central Latin America	1	Male	27	Age-standardized	383	Neonatal sepsis and other neonatal infections	3	Rate	1990	4.255521531547835	4.636980100205669	3.9248774906972717
1	Deaths	124	Central Latin America	2	Female	27	Age-standardized	383	Neonatal sepsis and other neonatal infections	3	Rate	1990	3.0654351036773293	3.2972399521697233	2.860624172038371
1	Deaths	124	Central Latin America	3	Both	27	Age-standardized	383	Neonatal sepsis and other neonatal infections	3	Rate	1990	3.6704938983784388	3.942922609887683	3.420546618849837
1	Deaths	124	Central Latin America	1	Male	27	Age-standardized	384	Hemolytic disease and other neonatal jaundice	3	Rate	1990	0.5126029914275858	0.6022316163965599	0.4439112919954527
1	Deaths	124	Central Latin America	2	Female	27	Age-standardized	384	Hemolytic disease and other neonatal jaundice	3	Rate	1990	0.3526117211968474	0.40871135950401355	0.29895428150943965
1	Deaths	124	Central Latin America	3	Both	27	Age-standardized	384	Hemolytic disease and other neonatal jaundice	3	Rate	1990	0.4339495629444062	0.4957522762272895	0.38528867610067097
1	Deaths	124	Central Latin America	1	Male	27	Age-standardized	385	Other neonatal disorders	3	Rate	1990	2.4209814049442606	2.6654300229217727	2.211734512574174
1	Deaths	124	Central Latin America	2	Female	27	Age-standardized	385	Other neonatal disorders	3	Rate	1990	1.9679000829489468	2.1428871441470654	1.8013368369760943
1	Deaths	124	Central Latin America	3	Both	27	Age-standardized	385	Other neonatal disorders	3	Rate	1990	2.198302739010543	2.4031920966748457	2.02246694812333
1	Deaths	138	North Africa and Middle East	1	Male	27	Age-standardized	380	Neonatal disorders	3	Rate	1992	51.74665280704425	59.3557737370019	45.62719204421736
1	Deaths	138	North Africa and Middle East	2	Female	27	Age-standardized	380	Neonatal disorders	3	Rate	1992	39.434898070400706	45.745894282656955	35.267507446905185
1	Deaths	138	North Africa and Middle East	3	Both	27	Age-standardized	380	Neonatal disorders	3	Rate	1992	45.771372390619625	51.30275110561633	41.0158739673754
1	Deaths	138	North Africa and Middle East	1	Male	27	Age-standardized	381	Neonatal preterm birth	3	Rate	1992	34.99905760233531	40.87797843186921	29.849288008729754
1	Deaths	138	North Africa and Middle East	2	Female	27	Age-standardized	381	Neonatal preterm birth	3	Rate	1992	26.219804656895025	30.8825416200133	23.13830616488362
1	Deaths	138	North Africa and Middle East	3	Both	27	Age-standardized	381	Neonatal preterm birth	3	Rate	1992	30.738420053624843	34.63837782459249	27.208091486401344
1	Deaths	138	North Africa and Middle East	1	Male	27	Age-standardized	382	Neonatal encephalopathy due to birth asphyxia and trauma	3	Rate	1992	7.142501113481456	9.214213944535311	5.759605105402973
1	Deaths	138	North Africa and Middle East	2	Female	27	Age-standardized	382	Neonatal encephalopathy due to birth asphyxia and trauma	3	Rate	1992	5.312014997667987	6.735516152570297	4.255065634578584
1	Deaths	138	North Africa and Middle East	3	Both	27	Age-standardized	382	Neonatal encephalopathy due to birth asphyxia and trauma	3	Rate	1992	6.254130651884911	7.724883693019934	5.282158265363132
1	Deaths	138	North Africa and Middle East	1	Male	27	Age-standardized	383	Neonatal sepsis and other neonatal infections	3	Rate	1992	2.242657318344348	2.7655280571408345	1.7545626421241818
1	Deaths	138	North Africa and Middle East	2	Female	27	Age-standardized	383	Neonatal sepsis and other neonatal infections	3	Rate	1992	1.8526206057879382	2.3743224433569816	1.4803238478218237
1	Deaths	138	North Africa and Middle East	3	Both	27	Age-standardized	383	Neonatal sepsis and other neonatal infections	3	Rate	1992	2.053252253996659	2.4520236323452873	1.710966192542213
1	Deaths	138	North Africa and Middle East	1	Male	27	Age-standardized	384	Hemolytic disease and other neonatal jaundice	3	Rate	1992	1.2986527662842016	1.8231862122161613	1.0078856246079164
1	Deaths	138	North Africa and Middle East	2	Female	27	Age-standardized	384	Hemolytic disease and other neonatal jaundice	3	Rate	1992	0.9961928295601529	1.665596741149729	0.6431783643659194
1	Deaths	138	North Africa and Middle East	3	Both	27	Age-standardized	384	Hemolytic disease and other neonatal jaundice	3	Rate	1992	1.1517014108601982	1.6643528830268481	0.8997823028686851
1	Deaths	138	North Africa and Middle East	1	Male	27	Age-standardized	385	Other neonatal disorders	3	Rate	1992	6.063784006598909	7.925346915848423	4.3037503464323565
1	Deaths	138	North Africa and Middle East	2	Female	27	Age-standardized	385	Other neonatal disorders	3	Rate	1992	5.054264980489566	6.307470294124654	3.5314062959495445
1	Deaths	138	North Africa and Middle East	3	Both	27	Age-standardized	385	Other neonatal disorders	3	Rate	1992	5.573868020253066	6.864674585153914	3.984443790900713
1	Deaths	138	North Africa and Middle East	1	Male	27	Age-standardized	380	Neonatal disorders	3	Rate	1991	53.185346438787754	61.33353745749496	47.05697700998909
1	Deaths	138	North Africa and Middle East	2	Female	27	Age-standardized	380	Neonatal disorders	3	Rate	1991	40.60122522188352	47.030716125004176	36.62539738694429
1	Deaths	138	North Africa and Middle East	3	Both	27	Age-standardized	380	Neonatal disorders	3	Rate	1991	47.07626436047039	52.83314287794675	42.3003296443103
1	Deaths	138	North Africa and Middle East	1	Male	27	Age-standardized	381	Neonatal preterm birth	3	Rate	1991	36.07931237075339	42.3950798826004	30.736315920998646
1	Deaths	138	North Africa and Middle East	2	Female	27	Age-standardized	381	Neonatal preterm birth	3	Rate	1991	27.08574029352741	31.677227788649965	24.026814161566527
1	Deaths	138	North Africa and Middle East	3	Both	27	Age-standardized	381	Neonatal preterm birth	3	Rate	1991	31.713505696382615	35.8761003765155	28.30046016250199
1	Deaths	138	North Africa and Middle East	1	Male	27	Age-standardized	382	Neonatal encephalopathy due to birth asphyxia and trauma	3	Rate	1991	7.262617314409638	9.42366423187376	5.868154029536871
1	Deaths	138	North Africa and Middle East	2	Female	27	Age-standardized	382	Neonatal encephalopathy due to birth asphyxia and trauma	3	Rate	1991	5.413152969923366	6.928710181227831	4.357065001812861
1	Deaths	138	North Africa and Middle East	3	Both	27	Age-standardized	382	Neonatal encephalopathy due to birth asphyxia and trauma	3	Rate	1991	6.3648238699642965	7.904542740762912	5.360710711806006
1	Deaths	138	North Africa and Middle East	1	Male	27	Age-standardized	383	Neonatal sepsis and other neonatal infections	3	Rate	1991	2.278015042740182	2.849994532588296	1.7554761009662414
1	Deaths	138	North Africa and Middle East	2	Female	27	Age-standardized	383	Neonatal sepsis and other neonatal infections	3	Rate	1991	1.8798191695554218	2.4446445860046797	1.4936376854501054
1	Deaths	138	North Africa and Middle East	3	Both	27	Age-standardized	383	Neonatal sepsis and other neonatal infections	3	Rate	1991	2.0845922892980933	2.501187499599666	1.712593745636436
1	Deaths	138	North Africa and Middle East	1	Male	27	Age-standardized	384	Hemolytic disease and other neonatal jaundice	3	Rate	1991	1.3598927892504578	1.904472196661258	1.0527725440306728
1	Deaths	138	North Africa and Middle East	2	Female	27	Age-standardized	384	Hemolytic disease and other neonatal jaundice	3	Rate	1991	1.04291819298284	1.7278587488650068	0.6598252232601628
1	Deaths	138	North Africa and Middle East	3	Both	27	Age-standardized	384	Hemolytic disease and other neonatal jaundice	3	Rate	1991	1.205835786332793	1.7473534879708585	0.9409521589191969
1	Deaths	138	North Africa and Middle East	1	Male	27	Age-standardized	385	Other neonatal disorders	3	Rate	1991	6.20550892163406	8.092662958692763	4.449646209506408
1	Deaths	138	North Africa and Middle East	2	Female	27	Age-standardized	385	Other neonatal disorders	3	Rate	1991	5.179594595894438	6.488607993099994	3.6549559395085374
1	Deaths	138	North Africa and Middle East	3	Both	27	Age-standardized	385	Other neonatal disorders	3	Rate	1991	5.707506718492548	7.026259788170591	4.1459277826233585
1	Deaths	44635	High SDI	1	Male	27	Age-standardized	380	Neonatal disorders	3	Rate	1992	9.507135860239087	10.022341847139911	9.04447664844164
1	Deaths	44635	High SDI	2	Female	27	Age-standardized	380	Neonatal disorders	3	Rate	1992	7.422088101667954	7.725932887744171	7.152743578944136
1	Deaths	44635	High SDI	3	Both	27	Age-standardized	380	Neonatal disorders	3	Rate	1992	8.493812540466271	8.881352850122806	8.149869606254377
1	Deaths	44635	High SDI	1	Male	27	Age-standardized	381	Neonatal preterm birth	3	Rate	1992	6.175452972107655	6.539838967659416	5.855513158344781
1	Deaths	44635	High SDI	2	Female	27	Age-standardized	381	Neonatal preterm birth	3	Rate	1992	4.712940270538095	4.939863527033806	4.512177994564747
1	Deaths	44635	High SDI	3	Both	27	Age-standardized	381	Neonatal preterm birth	3	Rate	1992	5.464679799746609	5.745231163605046	5.226806709853166
1	Deaths	44635	High SDI	1	Male	27	Age-standardized	382	Neonatal encephalopathy due to birth asphyxia and trauma	3	Rate	1992	1.6060346748439063	1.748531454670147	1.4819834798079512
1	Deaths	44635	High SDI	2	Female	27	Age-standardized	382	Neonatal encephalopathy due to birth asphyxia and trauma	3	Rate	1992	1.3115673385780162	1.4050719849380187	1.2361790225227947
1	Deaths	44635	High SDI	3	Both	27	Age-standardized	382	Neonatal encephalopathy due to birth asphyxia and trauma	3	Rate	1992	1.4629281611434597	1.5489244412307288	1.3851246047584098
1	Deaths	44635	High SDI	1	Male	27	Age-standardized	383	Neonatal sepsis and other neonatal infections	3	Rate	1992	0.7820400513286644	0.9001732634203183	0.6784836500711608
1	Deaths	44635	High SDI	2	Female	27	Age-standardized	383	Neonatal sepsis and other neonatal infections	3	Rate	1992	0.5850751873245479	0.6788008567210191	0.5174215588083767
1	Deaths	44635	High SDI	3	Both	27	Age-standardized	383	Neonatal sepsis and other neonatal infections	3	Rate	1992	0.6863119676763164	0.7698504341453651	0.6194253618207359
1	Deaths	44635	High SDI	1	Male	27	Age-standardized	384	Hemolytic disease and other neonatal jaundice	3	Rate	1992	0.052524946551680864	0.06393885049360655	0.04579992509993864
1	Deaths	44635	High SDI	2	Female	27	Age-standardized	384	Hemolytic disease and other neonatal jaundice	3	Rate	1992	0.04255346679045726	0.05419248581293268	0.03583981914766583
1	Deaths	44635	High SDI	3	Both	27	Age-standardized	384	Hemolytic disease and other neonatal jaundice	3	Rate	1992	0.04767775932704084	0.058039049824600245	0.042406595372002726
1	Deaths	44635	High SDI	1	Male	27	Age-standardized	385	Other neonatal disorders	3	Rate	1992	0.8910832154071846	0.9376843720527297	0.8404830675120883
1	Deaths	44635	High SDI	2	Female	27	Age-standardized	385	Other neonatal disorders	3	Rate	1992	0.7699518384368358	0.8116268595940431	0.733252541016957
1	Deaths	44635	High SDI	3	Both	27	Age-standardized	385	Other neonatal disorders	3	Rate	1992	0.8322148525728443	0.8741286152248245	0.7905006298471626
1	Deaths	1	Global	1	Male	27	Age-standardized	380	Neonatal disorders	3	Rate	1991	51.174784039861464	54.574328861041195	47.96239922367906
1	Deaths	1	Global	2	Female	27	Age-standardized	380	Neonatal disorders	3	Rate	1991	40.4253555868918	42.82458153378638	38.06986332226942
1	Deaths	1	Global	3	Both	27	Age-standardized	380	Neonatal disorders	3	Rate	1991	45.99403749143651	48.75313106574509	43.461215448992185
1	Deaths	134	Tropical Latin America	1	Male	27	Age-standardized	380	Neonatal disorders	3	Rate	1991	44.26036639383792	48.885613409965636	39.70576792089008
1	Deaths	134	Tropical Latin America	2	Female	27	Age-standardized	380	Neonatal disorders	3	Rate	1991	33.520651243592944	36.94434404444709	30.20663524823032
1	Deaths	134	Tropical Latin America	3	Both	27	Age-standardized	380	Neonatal disorders	3	Rate	1991	39.000817989331566	42.95324407045405	35.09406443169823
1	Deaths	134	Tropical Latin America	1	Male	27	Age-standardized	381	Neonatal preterm birth	3	Rate	1991	25.304256101818268	28.433420836815976	22.64087618547666
1	Deaths	134	Tropical Latin America	2	Female	27	Age-standardized	381	Neonatal preterm birth	3	Rate	1991	19.33718101200387	21.377213723469655	17.419706852923525
1	Deaths	134	Tropical Latin America	3	Both	27	Age-standardized	381	Neonatal preterm birth	3	Rate	1991	22.381986944171324	24.88432583412561	20.018513461110064
1	Deaths	134	Tropical Latin America	1	Male	27	Age-standardized	382	Neonatal encephalopathy due to birth asphyxia and trauma	3	Rate	1991	8.326031363875467	9.260849999637319	7.41519819969221
1	Deaths	134	Tropical Latin America	2	Female	27	Age-standardized	382	Neonatal encephalopathy due to birth asphyxia and trauma	3	Rate	1991	6.135608228806798	6.825258504298677	5.486001880144084
1	Deaths	134	Tropical Latin America	3	Both	27	Age-standardized	382	Neonatal encephalopathy due to birth asphyxia and trauma	3	Rate	1991	7.253443284980669	7.988282564271807	6.501003697215494
1	Deaths	134	Tropical Latin America	1	Male	27	Age-standardized	383	Neonatal sepsis and other neonatal infections	3	Rate	1991	7.064906502658505	8.264150576648095	6.227445156820557
1	Deaths	134	Tropical Latin America	2	Female	27	Age-standardized	383	Neonatal sepsis and other neonatal infections	3	Rate	1991	5.485122633041057	6.167556177579843	4.863814138064397
1	Deaths	134	Tropical Latin America	3	Both	27	Age-standardized	383	Neonatal sepsis and other neonatal infections	3	Rate	1991	6.2911493306910895	7.109765539903003	5.608923190800816
1	Deaths	134	Tropical Latin America	1	Male	27	Age-standardized	384	Hemolytic disease and other neonatal jaundice	3	Rate	1991	0.6736970777087808	0.7790896673337685	0.5778461146981818
1	Deaths	134	Tropical Latin America	2	Female	27	Age-standardized	384	Hemolytic disease and other neonatal jaundice	3	Rate	1991	0.39075085251002445	0.4562548408767757	0.3339126397249486
1	Deaths	134	Tropical Latin America	3	Both	27	Age-standardized	384	Hemolytic disease and other neonatal jaundice	3	Rate	1991	0.5351182649379912	0.6106471648193077	0.4682436802852549
1	Deaths	134	Tropical Latin America	1	Male	27	Age-standardized	385	Other neonatal disorders	3	Rate	1991	2.8914753477768684	3.2799095833509697	2.444637678840417
1	Deaths	134	Tropical Latin America	2	Female	27	Age-standardized	385	Other neonatal disorders	3	Rate	1991	2.171988517231172	2.4854970714017535	1.893980029887411
1	Deaths	134	Tropical Latin America	3	Both	27	Age-standardized	385	Other neonatal disorders	3	Rate	1991	2.5391201645505146	2.8756200875108684	2.193974067291699
1	Deaths	21	Oceania	1	Male	27	Age-standardized	380	Neonatal disorders	3	Rate	1991	26.893226174936935	32.45431336877882	21.97687577032303
1	Deaths	21	Oceania	2	Female	27	Age-standardized	380	Neonatal disorders	3	Rate	1991	22.56930577124648	26.899215688537108	18.454233015471875
1	Deaths	21	Oceania	3	Both	27	Age-standardized	380	Neonatal disorders	3	Rate	1991	24.82180710207128	28.497375259971534	20.932799832243468
1	Deaths	21	Oceania	1	Male	27	Age-standardized	381	Neonatal preterm birth	3	Rate	1991	11.839540208712206	15.267229224938815	8.999131671988033
1	Deaths	21	Oceania	2	Female	27	Age-standardized	381	Neonatal preterm birth	3	Rate	1991	10.615307656743461	13.69783341693062	7.56759703712822
1	Deaths	21	Oceania	3	Both	27	Age-standardized	381	Neonatal preterm birth	3	Rate	1991	11.25302409588973	13.612898252480857	9.020194923149443
1	Deaths	21	Oceania	1	Male	27	Age-standardized	382	Neonatal encephalopathy due to birth asphyxia and trauma	3	Rate	1991	5.99409334472226	8.741840813275228	4.265313994915175
1	Deaths	21	Oceania	2	Female	27	Age-standardized	382	Neonatal encephalopathy due to birth asphyxia and trauma	3	Rate	1991	5.787515693173147	7.926908473185344	4.0466933100049065
1	Deaths	21	Oceania	3	Both	27	Age-standardized	382	Neonatal encephalopathy due to birth asphyxia and trauma	3	Rate	1991	5.895219424023978	7.558991334389416	4.511805838701932
1	Deaths	21	Oceania	1	Male	27	Age-standardized	383	Neonatal sepsis and other neonatal infections	3	Rate	1991	2.177885530166647	3.279113977608537	1.2899651785540733
1	Deaths	21	Oceania	2	Female	27	Age-standardized	383	Neonatal sepsis and other neonatal infections	3	Rate	1991	1.0929471252698992	1.6466092035122997	0.7197241037591315
1	Deaths	21	Oceania	3	Both	27	Age-standardized	383	Neonatal sepsis and other neonatal infections	3	Rate	1991	1.6580499373905329	2.3503142272875195	1.0892091163123714
1	Deaths	21	Oceania	1	Male	27	Age-standardized	384	Hemolytic disease and other neonatal jaundice	3	Rate	1991	0.06279509156751395	0.2716595977717787	0.024704501320185944
1	Deaths	21	Oceania	2	Female	27	Age-standardized	384	Hemolytic disease and other neonatal jaundice	3	Rate	1991	0.08856223906296412	0.44611318036768594	0.02153841941631809
1	Deaths	21	Oceania	3	Both	27	Age-standardized	384	Hemolytic disease and other neonatal jaundice	3	Rate	1991	0.07514969451689953	0.3068091993206958	0.0311672474456281
1	Deaths	21	Oceania	1	Male	27	Age-standardized	385	Other neonatal disorders	3	Rate	1991	6.818911999768325	11.363442777042586	4.299778750850858
1	Deaths	21	Oceania	2	Female	27	Age-standardized	385	Other neonatal disorders	3	Rate	1991	4.984973056996986	7.117692258810843	3.2346305638710215
1	Deaths	21	Oceania	3	Both	27	Age-standardized	385	Other neonatal disorders	3	Rate	1991	5.940363950250148	8.557521092281648	3.902827582385069
1	Deaths	1	Global	1	Male	27	Age-standardized	381	Neonatal preterm birth	3	Rate	1991	22.210460361736374	24.389720555170427	20.036788580192148
1	Deaths	1	Global	2	Female	27	Age-standardized	381	Neonatal preterm birth	3	Rate	1991	17.90587746877908	19.668691169005708	16.12393963712817
1	Deaths	1	Global	3	Both	27	Age-standardized	381	Neonatal preterm birth	3	Rate	1991	20.135962159480396	21.77846454502165	18.55685856322756
1	Deaths	1	Global	1	Male	27	Age-standardized	382	Neonatal encephalopathy due to birth asphyxia and trauma	3	Rate	1991	15.66882294362264	18.01546970955784	14.061526625678468
1	Deaths	1	Global	2	Female	27	Age-standardized	382	Neonatal encephalopathy due to birth asphyxia and trauma	3	Rate	1991	11.913222274962349	13.808690313279225	10.601027542144175
1	Deaths	1	Global	3	Both	27	Age-standardized	382	Neonatal encephalopathy due to birth asphyxia and trauma	3	Rate	1991	13.858877504197453	15.766084403781962	12.702365263978248
1	Deaths	1	Global	1	Male	27	Age-standardized	383	Neonatal sepsis and other neonatal infections	3	Rate	1991	5.313146206642582	6.146192616630794	4.572767325782645
1	Deaths	1	Global	2	Female	27	Age-standardized	383	Neonatal sepsis and other neonatal infections	3	Rate	1991	4.239993434759273	4.74113130768918	3.7436976581615724
1	Deaths	1	Global	3	Both	27	Age-standardized	383	Neonatal sepsis and other neonatal infections	3	Rate	1991	4.79582988185561	5.323955072718099	4.25880739489843
1	Deaths	1	Global	1	Male	27	Age-standardized	384	Hemolytic disease and other neonatal jaundice	3	Rate	1991	1.8020582876177005	2.17358482491493	1.5071239509414258
1	Deaths	1	Global	2	Female	27	Age-standardized	384	Hemolytic disease and other neonatal jaundice	3	Rate	1991	1.3680930266374154	1.8494912456041046	1.0539555224599841
1	Deaths	1	Global	3	Both	27	Age-standardized	384	Hemolytic disease and other neonatal jaundice	3	Rate	1991	1.5926659545632647	1.960192094663747	1.371066102022356
1	Deaths	1	Global	1	Male	27	Age-standardized	385	Other neonatal disorders	3	Rate	1991	6.180296240242145	7.786914082778736	4.613005843282883
1	Deaths	1	Global	2	Female	27	Age-standardized	385	Other neonatal disorders	3	Rate	1991	4.998169381753664	6.012406276965038	3.748462213878237
1	Deaths	1	Global	3	Both	27	Age-standardized	385	Other neonatal disorders	3	Rate	1991	5.610701991339735	6.751194607844539	4.16691715162185
1	Deaths	44639	Middle SDI	1	Male	27	Age-standardized	384	Hemolytic disease and other neonatal jaundice	3	Rate	1992	1.3118494448294185	1.5416468042704645	1.1177733772218366
1	Deaths	44639	Middle SDI	2	Female	27	Age-standardized	384	Hemolytic disease and other neonatal jaundice	3	Rate	1992	0.8867365890880766	1.146750448363859	0.7161104700675522
1	Deaths	44639	Middle SDI	3	Both	27	Age-standardized	384	Hemolytic disease and other neonatal jaundice	3	Rate	1992	1.1083977410643013	1.2906908910194062	0.9639442095649053
1	Deaths	44639	Middle SDI	1	Male	27	Age-standardized	385	Other neonatal disorders	3	Rate	1992	3.791701772660522	4.655546079336506	3.158780841149715
1	Deaths	44639	Middle SDI	2	Female	27	Age-standardized	385	Other neonatal disorders	3	Rate	1992	2.8577454022922617	3.527241805179241	2.474160028037064
1	Deaths	44639	Middle SDI	3	Both	27	Age-standardized	385	Other neonatal disorders	3	Rate	1992	3.34509301121092	4.1198589296031	2.8640316438250824
1	Deaths	1	Global	1	Male	27	Age-standardized	380	Neonatal disorders	3	Rate	1992	50.93454966474244	54.372432389098606	47.90134675298449
1	Deaths	1	Global	2	Female	27	Age-standardized	380	Neonatal disorders	3	Rate	1992	40.433735288347535	43.048434977481875	38.060282296709055
1	Deaths	1	Global	3	Both	27	Age-standardized	380	Neonatal disorders	3	Rate	1992	45.874967677856304	48.588952500027254	43.446718324096146
1	Deaths	1	Global	1	Male	27	Age-standardized	381	Neonatal preterm birth	3	Rate	1992	21.986898728819206	24.14490213238247	19.797606495014904
1	Deaths	1	Global	2	Female	27	Age-standardized	381	Neonatal preterm birth	3	Rate	1992	17.855400948368114	19.62206706184293	16.04942648649804
1	Deaths	1	Global	3	Both	27	Age-standardized	381	Neonatal preterm birth	3	Rate	1992	19.996338094656515	21.570460217896432	18.444066673753888
1	Deaths	1	Global	1	Male	27	Age-standardized	382	Neonatal encephalopathy due to birth asphyxia and trauma	3	Rate	1992	15.664432833756313	18.050678030210186	14.072139356686836
1	Deaths	1	Global	2	Female	27	Age-standardized	382	Neonatal encephalopathy due to birth asphyxia and trauma	3	Rate	1992	11.942352254522746	13.948818545751514	10.585397040005336
1	Deaths	1	Global	3	Both	27	Age-standardized	382	Neonatal encephalopathy due to birth asphyxia and trauma	3	Rate	1992	13.871122139880228	15.806962430410994	12.724371693253392
1	Deaths	1	Global	1	Male	27	Age-standardized	383	Neonatal sepsis and other neonatal infections	3	Rate	1992	5.328999388890944	6.113605578226162	4.607999052626527
1	Deaths	1	Global	2	Female	27	Age-standardized	383	Neonatal sepsis and other neonatal infections	3	Rate	1992	4.2673007007418216	4.779675298581728	3.786864163529166
1	Deaths	1	Global	3	Both	27	Age-standardized	383	Neonatal sepsis and other neonatal infections	3	Rate	1992	4.81734202750219	5.3161835950753	4.30505978613499
1	Deaths	1	Global	1	Male	27	Age-standardized	384	Hemolytic disease and other neonatal jaundice	3	Rate	1992	1.7684289555666681	2.1357930677609898	1.4821639982723032
1	Deaths	1	Global	2	Female	27	Age-standardized	384	Hemolytic disease and other neonatal jaundice	3	Rate	1992	1.3466713947453426	1.8009295498645703	1.0561052785565093
1	Deaths	1	Global	3	Both	27	Age-standardized	384	Hemolytic disease and other neonatal jaundice	3	Rate	1992	1.5649847683247793	1.913022825643693	1.3494536858031574
1	Deaths	1	Global	1	Male	27	Age-standardized	385	Other neonatal disorders	3	Rate	1992	6.185789757709281	7.743505044424368	4.585646755238115
1	Deaths	1	Global	2	Female	27	Age-standardized	385	Other neonatal disorders	3	Rate	1992	5.022009989969503	6.057468600483106	3.7593105137185625
1	Deaths	1	Global	3	Both	27	Age-standardized	385	Other neonatal disorders	3	Rate	1992	5.625180647492612	6.799605734774082	4.151114629006366
1	Deaths	134	Tropical Latin America	1	Male	27	Age-standardized	380	Neonatal disorders	3	Rate	1992	43.03384082553587	48.1391460972249	38.30623415247157
1	Deaths	134	Tropical Latin America	2	Female	27	Age-standardized	380	Neonatal disorders	3	Rate	1992	32.428797086724146	36.05096182495914	29.004477915511714
1	Deaths	134	Tropical Latin America	3	Both	27	Age-standardized	380	Neonatal disorders	3	Rate	1992	37.84061337149723	42.10359443425991	33.99810353904715
1	Deaths	134	Tropical Latin America	1	Male	27	Age-standardized	381	Neonatal preterm birth	3	Rate	1992	24.514900278683275	27.536688520521167	21.78084820775584
1	Deaths	134	Tropical Latin America	2	Female	27	Age-standardized	381	Neonatal preterm birth	3	Rate	1992	18.65777528560788	20.8034621592916	16.67609078713219
1	Deaths	134	Tropical Latin America	3	Both	27	Age-standardized	381	Neonatal preterm birth	3	Rate	1992	21.646643008068853	24.28978400667292	19.328056212370992
1	Deaths	134	Tropical Latin America	1	Male	27	Age-standardized	382	Neonatal encephalopathy due to birth asphyxia and trauma	3	Rate	1992	8.122467884516572	9.144881525344458	7.172019500821732
1	Deaths	134	Tropical Latin America	2	Female	27	Age-standardized	382	Neonatal encephalopathy due to birth asphyxia and trauma	3	Rate	1992	6.0069734002916615	6.758267211239303	5.393233428824638
1	Deaths	134	Tropical Latin America	3	Both	27	Age-standardized	382	Neonatal encephalopathy due to birth asphyxia and trauma	3	Rate	1992	7.086647735298135	7.896687682099796	6.331779520749225
1	Deaths	134	Tropical Latin America	1	Male	27	Age-standardized	383	Neonatal sepsis and other neonatal infections	3	Rate	1992	6.87519500479628	8.073099079671676	6.024890744665135
1	Deaths	134	Tropical Latin America	2	Female	27	Age-standardized	383	Neonatal sepsis and other neonatal infections	3	Rate	1992	5.239522921551752	5.901020242820071	4.647056184552846
1	Deaths	134	Tropical Latin America	3	Both	27	Age-standardized	383	Neonatal sepsis and other neonatal infections	3	Rate	1992	6.074160121548793	6.901996462893062	5.3876753317872135
1	Deaths	134	Tropical Latin America	1	Male	27	Age-standardized	384	Hemolytic disease and other neonatal jaundice	3	Rate	1992	0.6411168717891417	0.7521402030183113	0.5471860630911015
1	Deaths	134	Tropical Latin America	2	Female	27	Age-standardized	384	Hemolytic disease and other neonatal jaundice	3	Rate	1992	0.3633555341317475	0.42771671177337145	0.3101481470346627
1	Deaths	134	Tropical Latin America	3	Both	27	Age-standardized	384	Hemolytic disease and other neonatal jaundice	3	Rate	1992	0.5050914665913163	0.5838565959845052	0.4364434536948347
1	Deaths	134	Tropical Latin America	1	Male	27	Age-standardized	385	Other neonatal disorders	3	Rate	1992	2.8801607857506015	3.313372447878146	2.424578684792089
1	Deaths	134	Tropical Latin America	2	Female	27	Age-standardized	385	Other neonatal disorders	3	Rate	1992	2.16116994514115	2.464990347638981	1.8913608445352732
1	Deaths	134	Tropical Latin America	3	Both	27	Age-standardized	385	Other neonatal disorders	3	Rate	1992	2.5280710399901447	2.901933735605228	2.187148159400204
1	Deaths	65	High-income Asia Pacific	1	Male	27	Age-standardized	380	Neonatal disorders	3	Rate	1991	5.449743578801242	6.130175861347042	4.898896862086502
1	Deaths	65	High-income Asia Pacific	2	Female	27	Age-standardized	380	Neonatal disorders	3	Rate	1991	4.588846986653507	5.1085438434860055	4.152848387994497
1	Deaths	65	High-income Asia Pacific	3	Both	27	Age-standardized	380	Neonatal disorders	3	Rate	1991	5.0357634630795145	5.599932595945765	4.556766478023222
1	Deaths	65	High-income Asia Pacific	1	Male	27	Age-standardized	381	Neonatal preterm birth	3	Rate	1991	3.2036975957656018	3.6581242207733995	2.8201014179071735
1	Deaths	65	High-income Asia Pacific	2	Female	27	Age-standardized	381	Neonatal preterm birth	3	Rate	1991	2.660933705692634	3.0182652306946327	2.364711812936485
1	Deaths	65	High-income Asia Pacific	3	Both	27	Age-standardized	381	Neonatal preterm birth	3	Rate	1991	2.9427016187297346	3.2989405585687472	2.621939614008211
1	Deaths	65	High-income Asia Pacific	1	Male	27	Age-standardized	382	Neonatal encephalopathy due to birth asphyxia and trauma	3	Rate	1991	0.9787885070947292	1.1233955407146645	0.8648795799116412
1	Deaths	65	High-income Asia Pacific	2	Female	27	Age-standardized	382	Neonatal encephalopathy due to birth asphyxia and trauma	3	Rate	1991	0.8166705110908254	0.9570045993157631	0.7001542404923394
1	Deaths	65	High-income Asia Pacific	3	Both	27	Age-standardized	382	Neonatal encephalopathy due to birth asphyxia and trauma	3	Rate	1991	0.9008292530744492	1.0171370410772442	0.8058695012337597
1	Deaths	65	High-income Asia Pacific	1	Male	27	Age-standardized	383	Neonatal sepsis and other neonatal infections	3	Rate	1991	0.5481030131280173	0.6851176643139891	0.43813753162668195
1	Deaths	65	High-income Asia Pacific	2	Female	27	Age-standardized	383	Neonatal sepsis and other neonatal infections	3	Rate	1991	0.44482921059875785	0.5615144937401146	0.3471504899075848
1	Deaths	65	High-income Asia Pacific	3	Both	27	Age-standardized	383	Neonatal sepsis and other neonatal infections	3	Rate	1991	0.4984417621765393	0.6051286705136826	0.411881253034847
1	Deaths	65	High-income Asia Pacific	1	Male	27	Age-standardized	384	Hemolytic disease and other neonatal jaundice	3	Rate	1991	0.03365035635695896	0.04482304055895748	0.025701398845542307
1	Deaths	65	High-income Asia Pacific	2	Female	27	Age-standardized	384	Hemolytic disease and other neonatal jaundice	3	Rate	1991	0.026977298080903534	0.04479609268939095	0.018815494942008633
1	Deaths	65	High-income Asia Pacific	3	Both	27	Age-standardized	384	Hemolytic disease and other neonatal jaundice	3	Rate	1991	0.03044096916501883	0.04222647301992731	0.02388121683880372
1	Deaths	65	High-income Asia Pacific	1	Male	27	Age-standardized	385	Other neonatal disorders	3	Rate	1991	0.6855041064559336	0.8527764559174487	0.563208403633534
1	Deaths	65	High-income Asia Pacific	2	Female	27	Age-standardized	385	Other neonatal disorders	3	Rate	1991	0.6394362611903913	0.7939811712889767	0.5301834791749672
1	Deaths	65	High-income Asia Pacific	3	Both	27	Age-standardized	385	Other neonatal disorders	3	Rate	1991	0.6633498599337716	0.819317220268474	0.5579351635104746
1	Deaths	44637	Low SDI	1	Male	27	Age-standardized	381	Neonatal preterm birth	3	Rate	1990	27.48107730111783	31.954206060648087	23.888193955385756
1	Deaths	44637	Low SDI	2	Female	27	Age-standardized	381	Neonatal preterm birth	3	Rate	1990	22.854616482901918	25.925158934520375	19.7880007998906
1	Deaths	44637	Low SDI	3	Both	27	Age-standardized	381	Neonatal preterm birth	3	Rate	1990	25.230192292965913	28.207009064355027	22.53898018031302
1	Deaths	44637	Low SDI	1	Male	27	Age-standardized	382	Neonatal encephalopathy due to birth asphyxia and trauma	3	Rate	1990	27.257123535685665	33.376521310893324	23.229115342944333
1	Deaths	44637	Low SDI	2	Female	27	Age-standardized	382	Neonatal encephalopathy due to birth asphyxia and trauma	3	Rate	1990	20.44583045179446	25.208258862734635	17.113813391889753
1	Deaths	44637	Low SDI	3	Both	27	Age-standardized	382	Neonatal encephalopathy due to birth asphyxia and trauma	3	Rate	1990	23.94102208115861	28.733134012251625	21.018878551004516
1	Deaths	44637	Low SDI	1	Male	27	Age-standardized	383	Neonatal sepsis and other neonatal infections	3	Rate	1990	11.135557921014225	13.173707535902361	9.412279584262551
1	Deaths	44637	Low SDI	2	Female	27	Age-standardized	383	Neonatal sepsis and other neonatal infections	3	Rate	1990	8.957683551906085	10.307232608882197	7.633195921910089
1	Deaths	44637	Low SDI	3	Both	27	Age-standardized	383	Neonatal sepsis and other neonatal infections	3	Rate	1990	10.074623615059426	11.401615298972459	8.810826519026323
1	Deaths	44637	Low SDI	1	Male	27	Age-standardized	384	Hemolytic disease and other neonatal jaundice	3	Rate	1990	2.6666374529497436	3.6719873323874284	2.0176830140545206
1	Deaths	44637	Low SDI	2	Female	27	Age-standardized	384	Hemolytic disease and other neonatal jaundice	3	Rate	1990	1.6820431954912192	2.605951809973249	1.1507709837422417
1	Deaths	44637	Low SDI	3	Both	27	Age-standardized	384	Hemolytic disease and other neonatal jaundice	3	Rate	1990	2.1861635365692464	2.9059535447239275	1.7742872234330984
1	Deaths	44637	Low SDI	1	Male	27	Age-standardized	385	Other neonatal disorders	3	Rate	1990	11.109978783974055	15.184037614384343	7.090644187109527
1	Deaths	44637	Low SDI	2	Female	27	Age-standardized	385	Other neonatal disorders	3	Rate	1990	9.132753014860167	11.734430026639773	6.313519798190793
1	Deaths	44637	Low SDI	3	Both	27	Age-standardized	385	Other neonatal disorders	3	Rate	1990	10.147836572536043	13.072699537394058	6.699517491547136
1	Deaths	167	Central Sub-Saharan Africa	1	Male	27	Age-standardized	380	Neonatal disorders	3	Rate	1992	54.74061550296185	63.470668974431206	46.09590713501041
1	Deaths	167	Central Sub-Saharan Africa	2	Female	27	Age-standardized	380	Neonatal disorders	3	Rate	1992	49.9561267208547	56.83378860048069	42.158614329369065
1	Deaths	167	Central Sub-Saharan Africa	3	Both	27	Age-standardized	380	Neonatal disorders	3	Rate	1992	52.40169984770302	59.65536992725465	45.31541580704783
1	Deaths	167	Central Sub-Saharan Africa	1	Male	27	Age-standardized	381	Neonatal preterm birth	3	Rate	1992	14.850268084170954	22.434596429113896	10.013555698772887
1	Deaths	167	Central Sub-Saharan Africa	2	Female	27	Age-standardized	381	Neonatal preterm birth	3	Rate	1992	14.68765828761598	20.254950373929173	10.550606383494744
1	Deaths	167	Central Sub-Saharan Africa	3	Both	27	Age-standardized	381	Neonatal preterm birth	3	Rate	1992	14.772028693720602	19.743210093051434	11.181221600808964
1	Deaths	167	Central Sub-Saharan Africa	1	Male	27	Age-standardized	382	Neonatal encephalopathy due to birth asphyxia and trauma	3	Rate	1992	27.02972015081964	33.73340449044743	20.79366367796931
1	Deaths	167	Central Sub-Saharan Africa	2	Female	27	Age-standardized	382	Neonatal encephalopathy due to birth asphyxia and trauma	3	Rate	1992	22.20730212933591	29.433622680477903	13.85932598672052
1	Deaths	167	Central Sub-Saharan Africa	3	Both	27	Age-standardized	382	Neonatal encephalopathy due to birth asphyxia and trauma	3	Rate	1992	24.670209887694803	30.789766155490593	18.97062332039286
1	Deaths	167	Central Sub-Saharan Africa	1	Male	27	Age-standardized	383	Neonatal sepsis and other neonatal infections	3	Rate	1992	4.000330984211192	6.157629012886947	2.5624499467926927
1	Deaths	167	Central Sub-Saharan Africa	2	Female	27	Age-standardized	383	Neonatal sepsis and other neonatal infections	3	Rate	1992	3.815694301008266	5.377837004708578	2.5581242092925387
1	Deaths	167	Central Sub-Saharan Africa	3	Both	27	Age-standardized	383	Neonatal sepsis and other neonatal infections	3	Rate	1992	3.9101336173875225	5.162056122331259	2.7824031819275152
1	Deaths	167	Central Sub-Saharan Africa	1	Male	27	Age-standardized	384	Hemolytic disease and other neonatal jaundice	3	Rate	1992	0.49429096905499453	0.944575926261523	0.25068787624369615
1	Deaths	167	Central Sub-Saharan Africa	2	Female	27	Age-standardized	384	Hemolytic disease and other neonatal jaundice	3	Rate	1992	0.28844626114231137	0.624473356548462	0.11677248117960805
1	Deaths	167	Central Sub-Saharan Africa	3	Both	27	Age-standardized	384	Hemolytic disease and other neonatal jaundice	3	Rate	1992	0.39350217938870197	0.6627714879628709	0.2519007476932338
1	Deaths	167	Central Sub-Saharan Africa	1	Male	27	Age-standardized	385	Other neonatal disorders	3	Rate	1992	8.366005314705069	13.765290877418781	4.362264952489177
1	Deaths	167	Central Sub-Saharan Africa	2	Female	27	Age-standardized	385	Other neonatal disorders	3	Rate	1992	8.957025741752258	14.311917933063448	4.86238315254598
1	Deaths	167	Central Sub-Saharan Africa	3	Both	27	Age-standardized	385	Other neonatal disorders	3	Rate	1992	8.65582546951142	13.082580172381022	4.63290639265481
1	Deaths	56	Eastern Europe	1	Male	27	Age-standardized	380	Neonatal disorders	3	Rate	1991	18.842443590078037	19.736282233043244	17.9766204313889
1	Deaths	56	Eastern Europe	2	Female	27	Age-standardized	380	Neonatal disorders	3	Rate	1991	13.356963540791847	14.044339857593009	12.710397962821547
1	Deaths	56	Eastern Europe	3	Both	27	Age-standardized	380	Neonatal disorders	3	Rate	1991	16.171132697100045	16.799364936493575	15.565294649937398
1	Deaths	32	Central Asia	1	Male	27	Age-standardized	380	Neonatal disorders	3	Rate	1991	28.985938027579326	31.250251211465898	26.989624666171405
1	Deaths	32	Central Asia	2	Female	27	Age-standardized	380	Neonatal disorders	3	Rate	1991	20.69537051144637	22.27145877706655	19.435401186756263
1	Deaths	32	Central Asia	3	Both	27	Age-standardized	380	Neonatal disorders	3	Rate	1991	24.944709014927327	26.71727511579156	23.391763989329334
1	Deaths	32	Central Asia	1	Male	27	Age-standardized	381	Neonatal preterm birth	3	Rate	1991	10.355752652077475	11.5493007261121	9.334286922495592
1	Deaths	32	Central Asia	2	Female	27	Age-standardized	381	Neonatal preterm birth	3	Rate	1991	7.922256410177565	8.686270492843168	7.1610760684600825
1	Deaths	32	Central Asia	3	Both	27	Age-standardized	381	Neonatal preterm birth	3	Rate	1991	9.169306508008756	10.01583817250665	8.355976913719779
1	Deaths	32	Central Asia	1	Male	27	Age-standardized	382	Neonatal encephalopathy due to birth asphyxia and trauma	3	Rate	1991	14.341808249051	15.995238236486648	12.87304364144
1	Deaths	32	Central Asia	2	Female	27	Age-standardized	382	Neonatal encephalopathy due to birth asphyxia and trauma	3	Rate	1991	9.697726285514628	10.780257075467707	8.574843910091568
1	Deaths	32	Central Asia	3	Both	27	Age-standardized	382	Neonatal encephalopathy due to birth asphyxia and trauma	3	Rate	1991	12.07850758288026	13.34141946915299	10.954328932917218
1	Deaths	32	Central Asia	1	Male	27	Age-standardized	383	Neonatal sepsis and other neonatal infections	3	Rate	1991	1.4342511093826829	1.863757807856581	1.1370127193173034
1	Deaths	32	Central Asia	2	Female	27	Age-standardized	383	Neonatal sepsis and other neonatal infections	3	Rate	1991	0.9732342798835201	1.5057321867307267	0.7596678326802002
1	Deaths	32	Central Asia	3	Both	27	Age-standardized	383	Neonatal sepsis and other neonatal infections	3	Rate	1991	1.2094109137508984	1.6361169276405594	0.9785884324118862
1	Deaths	32	Central Asia	1	Male	27	Age-standardized	384	Hemolytic disease and other neonatal jaundice	3	Rate	1991	0.37788314569317305	0.5057896025799973	0.2667358165955579
1	Deaths	32	Central Asia	2	Female	27	Age-standardized	384	Hemolytic disease and other neonatal jaundice	3	Rate	1991	0.28527723095510776	0.4543621141236941	0.17166223522530802
1	Deaths	32	Central Asia	3	Both	27	Age-standardized	384	Hemolytic disease and other neonatal jaundice	3	Rate	1991	0.3326625466396632	0.4467674620733601	0.24583335074135884
1	Deaths	32	Central Asia	1	Male	27	Age-standardized	385	Other neonatal disorders	3	Rate	1991	2.4762428713749984	3.284226450687236	1.7052204225781304
1	Deaths	32	Central Asia	2	Female	27	Age-standardized	385	Other neonatal disorders	3	Rate	1991	1.8168763049155583	2.3550787101796984	1.2501011894847607
1	Deaths	32	Central Asia	3	Both	27	Age-standardized	385	Other neonatal disorders	3	Rate	1991	2.1548214636477376	2.8175705296343545	1.5436748038711237
1	Deaths	100	High-income North America	1	Male	27	Age-standardized	380	Neonatal disorders	3	Rate	1991	9.751319946494451	9.957657998167834	9.539948358349022
1	Deaths	100	High-income North America	2	Female	27	Age-standardized	380	Neonatal disorders	3	Rate	1991	7.821412158573818	7.98278095480219	7.650449742542059
1	Deaths	100	High-income North America	3	Both	27	Age-standardized	380	Neonatal disorders	3	Rate	1991	8.809080810580223	8.992698716100415	8.629304119088916
1	Deaths	100	High-income North America	1	Male	27	Age-standardized	381	Neonatal preterm birth	3	Rate	1991	6.475977004994416	6.623868184188451	6.325530880059609
1	Deaths	100	High-income North America	2	Female	27	Age-standardized	381	Neonatal preterm birth	3	Rate	1991	5.097024853922596	5.227088966060874	4.981082954982171
1	Deaths	100	High-income North America	3	Both	27	Age-standardized	381	Neonatal preterm birth	3	Rate	1991	5.802722562473838	5.933870887844288	5.679271632839624
1	Deaths	100	High-income North America	1	Male	27	Age-standardized	382	Neonatal encephalopathy due to birth asphyxia and trauma	3	Rate	1991	1.28718553687519	1.3347407699960443	1.2463542857447603
1	Deaths	100	High-income North America	2	Female	27	Age-standardized	382	Neonatal encephalopathy due to birth asphyxia and trauma	3	Rate	1991	1.0498491309811522	1.0858145686930316	1.017609317481323
1	Deaths	100	High-income North America	3	Both	27	Age-standardized	382	Neonatal encephalopathy due to birth asphyxia and trauma	3	Rate	1991	1.1713148912070341	1.2039488044257727	1.1407784408153565
1	Deaths	100	High-income North America	1	Male	27	Age-standardized	383	Neonatal sepsis and other neonatal infections	3	Rate	1991	0.5054220048893326	0.5223248690138242	0.4898167113822446
1	Deaths	100	High-income North America	2	Female	27	Age-standardized	383	Neonatal sepsis and other neonatal infections	3	Rate	1991	0.39735568823086087	0.41124275199879406	0.38459524181314003
1	Deaths	100	High-income North America	3	Both	27	Age-standardized	383	Neonatal sepsis and other neonatal infections	3	Rate	1991	0.45265874362439534	0.4654510284092879	0.44098959887548217
1	Deaths	100	High-income North America	1	Male	27	Age-standardized	384	Hemolytic disease and other neonatal jaundice	3	Rate	1991	0.021131836726843923	0.023960138021349067	0.018870291423333508
1	Deaths	100	High-income North America	2	Female	27	Age-standardized	384	Hemolytic disease and other neonatal jaundice	3	Rate	1991	0.021481961270485926	0.024291067244718526	0.018095065156002857
1	Deaths	100	High-income North America	3	Both	27	Age-standardized	384	Hemolytic disease and other neonatal jaundice	3	Rate	1991	0.021302511650827586	0.023749987902134024	0.018831001012626917
1	Deaths	100	High-income North America	1	Male	27	Age-standardized	385	Other neonatal disorders	3	Rate	1991	1.4616035630086714	1.5262310126705718	1.3803614665562645
1	Deaths	100	High-income North America	2	Female	27	Age-standardized	385	Other neonatal disorders	3	Rate	1991	1.2557005241687167	1.3115500044114776	1.1913313498170714
1	Deaths	100	High-income North America	3	Both	27	Age-standardized	385	Other neonatal disorders	3	Rate	1991	1.3610821016241408	1.4153342197046848	1.2910901490403606
1	Deaths	96	Southern Latin America	1	Male	27	Age-standardized	380	Neonatal disorders	3	Rate	1990	26.1994659656457	27.06996504954853	25.391851543993443
1	Deaths	96	Southern Latin America	2	Female	27	Age-standardized	380	Neonatal disorders	3	Rate	1990	20.06471943349203	20.791672026245333	19.401919590820317
1	Deaths	96	Southern Latin America	3	Both	27	Age-standardized	380	Neonatal disorders	3	Rate	1990	23.19263160622465	23.857318716758865	22.57923294448238
1	Deaths	96	Southern Latin America	1	Male	27	Age-standardized	381	Neonatal preterm birth	3	Rate	1990	16.547085840645465	17.53322191667062	15.63869205282574
1	Deaths	96	Southern Latin America	2	Female	27	Age-standardized	381	Neonatal preterm birth	3	Rate	1990	12.637867912397267	13.230362081308263	12.013564839297208
1	Deaths	96	Southern Latin America	3	Both	27	Age-standardized	381	Neonatal preterm birth	3	Rate	1990	14.63115154392085	15.304919547789002	13.96521072984942
1	Deaths	96	Southern Latin America	1	Male	27	Age-standardized	382	Neonatal encephalopathy due to birth asphyxia and trauma	3	Rate	1990	4.2603551438019025	4.743367570736534	3.79902824553839
1	Deaths	96	Southern Latin America	2	Female	27	Age-standardized	382	Neonatal encephalopathy due to birth asphyxia and trauma	3	Rate	1990	3.4581157785571874	3.8576858047869846	3.1173238262149128
1	Deaths	96	Southern Latin America	3	Both	27	Age-standardized	382	Neonatal encephalopathy due to birth asphyxia and trauma	3	Rate	1990	3.8671554936181063	4.2205832590795485	3.5191056664806877
1	Deaths	96	Southern Latin America	1	Male	27	Age-standardized	383	Neonatal sepsis and other neonatal infections	3	Rate	1990	3.4038839998221944	3.8172377125281627	2.9586022095814917
1	Deaths	96	Southern Latin America	2	Female	27	Age-standardized	383	Neonatal sepsis and other neonatal infections	3	Rate	1990	2.483944630135181	2.7763545010961574	2.193036685391652
1	Deaths	96	Southern Latin America	3	Both	27	Age-standardized	383	Neonatal sepsis and other neonatal infections	3	Rate	1990	2.952896193170021	3.241580072513307	2.6563209026024794
1	Deaths	96	Southern Latin America	1	Male	27	Age-standardized	384	Hemolytic disease and other neonatal jaundice	3	Rate	1990	0.2490394353370436	0.34298260248848067	0.18418484451154693
1	Deaths	96	Southern Latin America	2	Female	27	Age-standardized	384	Hemolytic disease and other neonatal jaundice	3	Rate	1990	0.19209530968380933	0.30482897097609696	0.11634235536943063
1	Deaths	96	Southern Latin America	3	Both	27	Age-standardized	384	Hemolytic disease and other neonatal jaundice	3	Rate	1990	0.22112486761163616	0.2876201198584723	0.16364482746721173
1	Deaths	96	Southern Latin America	1	Male	27	Age-standardized	385	Other neonatal disorders	3	Rate	1990	1.7391015460391255	2.094003255617966	1.4788294351421105
1	Deaths	96	Southern Latin America	2	Female	27	Age-standardized	385	Other neonatal disorders	3	Rate	1990	1.2926958027185649	1.5686469732306623	1.0658671478380704
1	Deaths	96	Southern Latin America	3	Both	27	Age-standardized	385	Other neonatal disorders	3	Rate	1990	1.5203035079040448	1.7488576915954874	1.3206730066631274
1	Deaths	5	East Asia	1	Male	27	Age-standardized	380	Neonatal disorders	3	Rate	1992	29.69800113851296	33.61443317027579	25.939039387367178
1	Deaths	5	East Asia	2	Female	27	Age-standardized	380	Neonatal disorders	3	Rate	1992	23.124069423948114	26.650330563347108	20.46894191323622
1	Deaths	5	East Asia	3	Both	27	Age-standardized	380	Neonatal disorders	3	Rate	1992	26.6508576234227	30.166224986889425	23.473136130442416
1	Deaths	5	East Asia	1	Male	27	Age-standardized	381	Neonatal preterm birth	3	Rate	1992	12.152340367418967	16.039635220445128	9.87663028991652
1	Deaths	5	East Asia	2	Female	27	Age-standardized	381	Neonatal preterm birth	3	Rate	1992	9.490083471838679	12.166230019574007	7.7778249427502955
1	Deaths	5	East Asia	3	Both	27	Age-standardized	381	Neonatal preterm birth	3	Rate	1992	10.918444685846634	13.775427925880255	9.040940779740636
1	Deaths	5	East Asia	1	Male	27	Age-standardized	382	Neonatal encephalopathy due to birth asphyxia and trauma	3	Rate	1992	13.525587484924444	16.195132512143072	10.725925253311404
1	Deaths	5	East Asia	2	Female	27	Age-standardized	382	Neonatal encephalopathy due to birth asphyxia and trauma	3	Rate	1992	10.915758666130765	13.092785501654882	8.658503076712684
1	Deaths	5	East Asia	3	Both	27	Age-standardized	382	Neonatal encephalopathy due to birth asphyxia and trauma	3	Rate	1992	12.315853804829366	14.592076474319839	9.984297751480698
1	Deaths	5	East Asia	1	Male	27	Age-standardized	383	Neonatal sepsis and other neonatal infections	3	Rate	1992	0.8602231157872055	1.0698871157409229	0.6797894117983033
1	Deaths	5	East Asia	2	Female	27	Age-standardized	383	Neonatal sepsis and other neonatal infections	3	Rate	1992	0.5433921423998956	0.661710195002199	0.433077054074559
1	Deaths	5	East Asia	3	Both	27	Age-standardized	383	Neonatal sepsis and other neonatal infections	3	Rate	1992	0.7133587550514376	0.8560644984075295	0.5789010135737602
1	Deaths	5	East Asia	1	Male	27	Age-standardized	384	Hemolytic disease and other neonatal jaundice	3	Rate	1992	1.0917255353343707	1.4097107250692458	0.8051223677270719
1	Deaths	5	East Asia	2	Female	27	Age-standardized	384	Hemolytic disease and other neonatal jaundice	3	Rate	1992	0.7162021505559144	1.1329222513801116	0.4770984722570982
1	Deaths	5	East Asia	3	Both	27	Age-standardized	384	Hemolytic disease and other neonatal jaundice	3	Rate	1992	0.917568287515384	1.2000833586375002	0.7038657973806142
1	Deaths	5	East Asia	1	Male	27	Age-standardized	385	Other neonatal disorders	3	Rate	1992	2.0681246350479996	2.8166696689886748	1.519743155697048
1	Deaths	5	East Asia	2	Female	27	Age-standardized	385	Other neonatal disorders	3	Rate	1992	1.4586329930228823	2.0323534621704504	1.1393314873836722
1	Deaths	5	East Asia	3	Both	27	Age-standardized	385	Other neonatal disorders	3	Rate	1992	1.7856320901798657	2.430631659719609	1.3939695769038245
1	Deaths	21	Oceania	1	Male	27	Age-standardized	380	Neonatal disorders	3	Rate	1992	26.42767018365273	32.35085672999638	21.553803420182277
1	Deaths	21	Oceania	2	Female	27	Age-standardized	380	Neonatal disorders	3	Rate	1992	22.152555216006256	26.781357911118704	17.87998117099795
1	Deaths	21	Oceania	3	Both	27	Age-standardized	380	Neonatal disorders	3	Rate	1992	24.380195813996995	28.2980587840235	20.440998938303636
1	Deaths	120	Andean Latin America	1	Male	27	Age-standardized	380	Neonatal disorders	3	Rate	1991	38.204017172795666	42.556225631905356	34.73547005311013
1	Deaths	120	Andean Latin America	2	Female	27	Age-standardized	380	Neonatal disorders	3	Rate	1991	30.183829145318875	33.73793699028013	27.187299130719687
1	Deaths	120	Andean Latin America	3	Both	27	Age-standardized	380	Neonatal disorders	3	Rate	1991	34.271639999571946	37.51132388799722	31.336312086956998
1	Deaths	120	Andean Latin America	1	Male	27	Age-standardized	381	Neonatal preterm birth	3	Rate	1991	17.243438529687715	20.82775752215206	14.177056057546183
1	Deaths	120	Andean Latin America	2	Female	27	Age-standardized	381	Neonatal preterm birth	3	Rate	1991	13.791856827469966	16.6964817406232	11.248306486897057
1	Deaths	120	Andean Latin America	3	Both	27	Age-standardized	381	Neonatal preterm birth	3	Rate	1991	15.551129022117243	18.094017104932558	13.299440470700203
1	Deaths	120	Andean Latin America	1	Male	27	Age-standardized	382	Neonatal encephalopathy due to birth asphyxia and trauma	3	Rate	1991	10.359419889871377	12.862038771042478	8.140997755095825
1	Deaths	120	Andean Latin America	2	Female	27	Age-standardized	382	Neonatal encephalopathy due to birth asphyxia and trauma	3	Rate	1991	8.358663311750535	10.560661976181303	6.38781901180737
1	Deaths	120	Andean Latin America	3	Both	27	Age-standardized	382	Neonatal encephalopathy due to birth asphyxia and trauma	3	Rate	1991	9.378399918616386	11.140930870038495	7.8087147788040605
1	Deaths	120	Andean Latin America	1	Male	27	Age-standardized	383	Neonatal sepsis and other neonatal infections	3	Rate	1991	8.170590149144573	10.632929024823639	5.8884827105370325
1	Deaths	120	Andean Latin America	2	Female	27	Age-standardized	383	Neonatal sepsis and other neonatal infections	3	Rate	1991	6.076792314804518	8.050603189826223	4.382876916719345
1	Deaths	120	Andean Latin America	3	Both	27	Age-standardized	383	Neonatal sepsis and other neonatal infections	3	Rate	1991	7.14395747378499	8.767591166420347	5.6869298000050845
1	Deaths	120	Andean Latin America	1	Male	27	Age-standardized	384	Hemolytic disease and other neonatal jaundice	3	Rate	1991	0.44913637439297316	0.6176663192499132	0.31409462800920385
1	Deaths	120	Andean Latin America	2	Female	27	Age-standardized	384	Hemolytic disease and other neonatal jaundice	3	Rate	1991	0.3109515506615375	0.507760897495002	0.19719552988306965
1	Deaths	120	Andean Latin America	3	Both	27	Age-standardized	384	Hemolytic disease and other neonatal jaundice	3	Rate	1991	0.38136338039754236	0.5205749575211913	0.2785891969079596
1	Deaths	120	Andean Latin America	1	Male	27	Age-standardized	385	Other neonatal disorders	3	Rate	1991	1.9814322296990596	2.549197311716785	1.503357973980427
1	Deaths	120	Andean Latin America	2	Female	27	Age-standardized	385	Other neonatal disorders	3	Rate	1991	1.6455651406323337	2.090446509541446	1.253519803974341
1	Deaths	120	Andean Latin America	3	Both	27	Age-standardized	385	Other neonatal disorders	3	Rate	1991	1.8167902046557458	2.221901704005066	1.425766966672741
1	Deaths	21	Oceania	1	Male	27	Age-standardized	381	Neonatal preterm birth	3	Rate	1992	11.61803662318185	15.178025806264666	8.743561977447877
1	Deaths	21	Oceania	2	Female	27	Age-standardized	381	Neonatal preterm birth	3	Rate	1992	10.392257205704064	13.410970203097449	7.287441320070194
1	Deaths	21	Oceania	3	Both	27	Age-standardized	381	Neonatal preterm birth	3	Rate	1992	11.030947901713708	13.559119298510732	8.719521347513268
1	Deaths	21	Oceania	1	Male	27	Age-standardized	382	Neonatal encephalopathy due to birth asphyxia and trauma	3	Rate	1992	5.8562307559700395	8.660819805074452	4.2254981118700625
1	Deaths	21	Oceania	2	Female	27	Age-standardized	382	Neonatal encephalopathy due to birth asphyxia and trauma	3	Rate	1992	5.674524505762025	8.001849734447438	4.021943452090287
1	Deaths	21	Oceania	3	Both	27	Age-standardized	382	Neonatal encephalopathy due to birth asphyxia and trauma	3	Rate	1992	5.769302022734071	7.324003603611219	4.454608117991785
1	Deaths	21	Oceania	1	Male	27	Age-standardized	383	Neonatal sepsis and other neonatal infections	3	Rate	1992	2.165398451572611	3.3643946036154184	1.2909654716449184
1	Deaths	21	Oceania	2	Female	27	Age-standardized	383	Neonatal sepsis and other neonatal infections	3	Rate	1992	1.0859603391446198	1.6596620304888083	0.7107871134693486
1	Deaths	21	Oceania	3	Both	27	Age-standardized	383	Neonatal sepsis and other neonatal infections	3	Rate	1992	1.6483372832863847	2.303001159283434	1.076283249085233
1	Deaths	21	Oceania	1	Male	27	Age-standardized	384	Hemolytic disease and other neonatal jaundice	3	Rate	1992	0.06019012214629575	0.2615015577982197	0.023123845903636708
1	Deaths	21	Oceania	2	Female	27	Age-standardized	384	Hemolytic disease and other neonatal jaundice	3	Rate	1992	0.08398550091067836	0.4105026880735504	0.02017891860407396
1	Deaths	21	Oceania	3	Both	27	Age-standardized	384	Hemolytic disease and other neonatal jaundice	3	Rate	1992	0.07159596857489539	0.29607565810435166	0.02927687709096395
1	Deaths	21	Oceania	1	Male	27	Age-standardized	385	Other neonatal disorders	3	Rate	1992	6.727814230781964	11.066774589586442	4.257944325464387
1	Deaths	21	Oceania	2	Female	27	Age-standardized	385	Other neonatal disorders	3	Rate	1992	4.915827664484865	6.92977903489341	3.1902391514950614
1	Deaths	21	Oceania	3	Both	27	Age-standardized	385	Other neonatal disorders	3	Rate	1992	5.860012637687942	8.489937992159721	3.7844462668996925
1	Deaths	44634	High-middle SDI	1	Male	27	Age-standardized	380	Neonatal disorders	3	Rate	1992	24.657438062827346	26.56493091624928	22.895018799519406
1	Deaths	44634	High-middle SDI	2	Female	27	Age-standardized	380	Neonatal disorders	3	Rate	1992	18.868704756752532	21.024751589422404	17.46255427597013
1	Deaths	44634	High-middle SDI	3	Both	27	Age-standardized	380	Neonatal disorders	3	Rate	1992	21.90298652196074	23.680935596380856	20.4600731599803
1	Deaths	44634	High-middle SDI	1	Male	27	Age-standardized	381	Neonatal preterm birth	3	Rate	1992	12.914866290409156	14.492531767965815	11.704616670086613
1	Deaths	44634	High-middle SDI	2	Female	27	Age-standardized	381	Neonatal preterm birth	3	Rate	1992	9.879870744913761	11.275842694219143	8.967734152553072
1	Deaths	44634	High-middle SDI	3	Both	27	Age-standardized	381	Neonatal preterm birth	3	Rate	1992	11.470771678609905	12.728375517256937	10.487918877619416
1	Deaths	44634	High-middle SDI	1	Male	27	Age-standardized	382	Neonatal encephalopathy due to birth asphyxia and trauma	3	Rate	1992	7.457553195666725	8.496605664385607	6.5422036261509104
1	Deaths	44634	High-middle SDI	2	Female	27	Age-standardized	382	Neonatal encephalopathy due to birth asphyxia and trauma	3	Rate	1992	5.765841945795542	6.585712636369882	5.014258389445239
1	Deaths	44634	High-middle SDI	3	Both	27	Age-standardized	382	Neonatal encephalopathy due to birth asphyxia and trauma	3	Rate	1992	6.652594416882905	7.413600290205808	5.999290920667374
1	Deaths	44634	High-middle SDI	1	Male	27	Age-standardized	383	Neonatal sepsis and other neonatal infections	3	Rate	1992	1.5679665651741552	1.8142902341487313	1.3483209080663425
1	Deaths	44634	High-middle SDI	2	Female	27	Age-standardized	383	Neonatal sepsis and other neonatal infections	3	Rate	1992	1.1745138078247142	1.3802326871607062	1.0010516847531477
1	Deaths	44634	High-middle SDI	3	Both	27	Age-standardized	383	Neonatal sepsis and other neonatal infections	3	Rate	1992	1.380722565274653	1.5580541844700937	1.2162240708341263
1	Deaths	44634	High-middle SDI	1	Male	27	Age-standardized	384	Hemolytic disease and other neonatal jaundice	3	Rate	1992	0.6062001297438566	0.7357972953397546	0.49525856549830566
1	Deaths	44634	High-middle SDI	2	Female	27	Age-standardized	384	Hemolytic disease and other neonatal jaundice	3	Rate	1992	0.41777499150601155	0.6430996596392979	0.3166510414106246
1	Deaths	44634	High-middle SDI	3	Both	27	Age-standardized	384	Hemolytic disease and other neonatal jaundice	3	Rate	1992	0.5165070999947685	0.6617243714011207	0.4347067449846697
1	Deaths	44634	High-middle SDI	1	Male	27	Age-standardized	385	Other neonatal disorders	3	Rate	1992	2.110851881833445	2.5821060945963605	1.6584486121326887
1	Deaths	44634	High-middle SDI	2	Female	27	Age-standardized	385	Other neonatal disorders	3	Rate	1992	1.6307032667124755	1.9876271998583732	1.296242324132075
1	Deaths	44634	High-middle SDI	3	Both	27	Age-standardized	385	Other neonatal disorders	3	Rate	1992	1.8823907611985076	2.2145241966502085	1.53495557592596
1	Deaths	56	Eastern Europe	1	Male	27	Age-standardized	381	Neonatal preterm birth	3	Rate	1992	9.396801265979507	9.862979947465373	8.901742782719419
1	Deaths	56	Eastern Europe	2	Female	27	Age-standardized	381	Neonatal preterm birth	3	Rate	1992	6.643538879149066	7.172924001115536	6.080498492034937
1	Deaths	56	Eastern Europe	3	Both	27	Age-standardized	381	Neonatal preterm birth	3	Rate	1992	8.0564988432526	8.449479382469336	7.607502417691026
1	Deaths	56	Eastern Europe	1	Male	27	Age-standardized	382	Neonatal encephalopathy due to birth asphyxia and trauma	3	Rate	1992	6.977108627865189	7.305340955049303	6.635319360939339
1	Deaths	56	Eastern Europe	2	Female	27	Age-standardized	382	Neonatal encephalopathy due to birth asphyxia and trauma	3	Rate	1992	4.97477591484387	5.30099339793245	4.726942276740071
1	Deaths	56	Eastern Europe	3	Both	27	Age-standardized	382	Neonatal encephalopathy due to birth asphyxia and trauma	3	Rate	1992	6.002447933589318	6.2433668734984815	5.7779149866878665
1	Deaths	56	Eastern Europe	1	Male	27	Age-standardized	383	Neonatal sepsis and other neonatal infections	3	Rate	1992	1.3990937067956977	1.5750581849743706	1.278929842016806
1	Deaths	56	Eastern Europe	2	Female	27	Age-standardized	383	Neonatal sepsis and other neonatal infections	3	Rate	1992	1.067815369100564	1.2561380495515584	0.9528979706454088
1	Deaths	56	Eastern Europe	3	Both	27	Age-standardized	383	Neonatal sepsis and other neonatal infections	3	Rate	1992	1.2377500321065078	1.3826736886134734	1.1383111294473514
1	Deaths	56	Eastern Europe	1	Male	27	Age-standardized	384	Hemolytic disease and other neonatal jaundice	3	Rate	1992	0.32843491197217284	0.36914141505154546	0.2903409541655262
1	Deaths	56	Eastern Europe	2	Female	27	Age-standardized	384	Hemolytic disease and other neonatal jaundice	3	Rate	1992	0.23530790966685486	0.26725788630686226	0.20566405229066384
1	Deaths	56	Eastern Europe	3	Both	27	Age-standardized	384	Hemolytic disease and other neonatal jaundice	3	Rate	1992	0.2830781803902803	0.3085595935184161	0.2577685438026539
1	Deaths	56	Eastern Europe	1	Male	27	Age-standardized	385	Other neonatal disorders	3	Rate	1992	0.5278444619413392	0.6645339769311379	0.4426032032410982
1	Deaths	56	Eastern Europe	2	Female	27	Age-standardized	385	Other neonatal disorders	3	Rate	1992	0.3660161393887273	0.43004229762928503	0.3210246840628165
1	Deaths	56	Eastern Europe	3	Both	27	Age-standardized	385	Other neonatal disorders	3	Rate	1992	0.44905038087479204	0.5494518546200353	0.3861095824243613
1	Deaths	100	High-income North America	1	Male	27	Age-standardized	380	Neonatal disorders	3	Rate	1995	8.35940475564814	8.542128149717163	8.156174211747409
1	Deaths	100	High-income North America	2	Female	27	Age-standardized	380	Neonatal disorders	3	Rate	1995	6.790214399370065	6.938390033919643	6.636796423602329
1	Deaths	100	High-income North America	3	Both	27	Age-standardized	380	Neonatal disorders	3	Rate	1995	7.593374373664128	7.746320162167659	7.426675398582471
1	Deaths	100	High-income North America	1	Male	27	Age-standardized	381	Neonatal preterm birth	3	Rate	1995	5.5506879022621405	5.677712221034134	5.4054912991250275
1	Deaths	100	High-income North America	2	Female	27	Age-standardized	381	Neonatal preterm birth	3	Rate	1995	4.426847450585139	4.531826625315421	4.323031770552007
1	Deaths	100	High-income North America	3	Both	27	Age-standardized	381	Neonatal preterm birth	3	Rate	1995	5.002058548793898	5.108315036493224	4.88342770013007
1	Deaths	100	High-income North America	1	Male	27	Age-standardized	382	Neonatal encephalopathy due to birth asphyxia and trauma	3	Rate	1995	1.1854845217698615	1.2187842029775198	1.1503039734093896
1	Deaths	100	High-income North America	2	Female	27	Age-standardized	382	Neonatal encephalopathy due to birth asphyxia and trauma	3	Rate	1995	1.0074033005507705	1.0432824252786128	0.9722690073685246
1	Deaths	100	High-income North America	3	Both	27	Age-standardized	382	Neonatal encephalopathy due to birth asphyxia and trauma	3	Rate	1995	1.0985532847307706	1.1270101613545018	1.0705072437889216
1	Deaths	100	High-income North America	1	Male	27	Age-standardized	383	Neonatal sepsis and other neonatal infections	3	Rate	1995	0.47410767641106644	0.49081027709948843	0.45817060979171775
1	Deaths	100	High-income North America	2	Female	27	Age-standardized	383	Neonatal sepsis and other neonatal infections	3	Rate	1995	0.3827613215250935	0.3948850484401458	0.3699155794591815
1	Deaths	100	High-income North America	3	Both	27	Age-standardized	383	Neonatal sepsis and other neonatal infections	3	Rate	1995	0.4295136657226147	0.44264390112985325	0.41784356330162425
1	Deaths	100	High-income North America	1	Male	27	Age-standardized	384	Hemolytic disease and other neonatal jaundice	3	Rate	1995	0.01603119355042525	0.017956591021994636	0.014287781901035131
1	Deaths	100	High-income North America	2	Female	27	Age-standardized	384	Hemolytic disease and other neonatal jaundice	3	Rate	1995	0.015696157363502685	0.017623308495721385	0.01322565797154333
1	Deaths	100	High-income North America	3	Both	27	Age-standardized	384	Hemolytic disease and other neonatal jaundice	3	Rate	1995	0.01586750468209374	0.01746280962783847	0.013984107677401842
1	Deaths	100	High-income North America	1	Male	27	Age-standardized	385	Other neonatal disorders	3	Rate	1995	1.133093461654642	1.1809183727496286	1.0709745804608213
1	Deaths	100	High-income North America	2	Female	27	Age-standardized	385	Other neonatal disorders	3	Rate	1995	0.957506169345565	0.9984755369383927	0.9102056348947196
1	Deaths	100	High-income North America	3	Both	27	Age-standardized	385	Other neonatal disorders	3	Rate	1995	1.047381369734753	1.0844333968183755	0.9997601425951557
1	Deaths	73	Western Europe	1	Male	27	Age-standardized	380	Neonatal disorders	3	Rate	1991	7.709562770425829	7.889750541246529	7.557223844245744
1	Deaths	73	Western Europe	2	Female	27	Age-standardized	380	Neonatal disorders	3	Rate	1991	6.063325597623984	6.196564813061932	5.919909703483553
1	Deaths	73	Western Europe	3	Both	27	Age-standardized	380	Neonatal disorders	3	Rate	1991	6.90798161298926	7.049297734209635	6.775872976566399
1	Deaths	73	Western Europe	1	Male	27	Age-standardized	381	Neonatal preterm birth	3	Rate	1991	5.07875713392871	5.209638661525201	4.968826455836152
1	Deaths	73	Western Europe	2	Female	27	Age-standardized	381	Neonatal preterm birth	3	Rate	1991	3.9651780746001335	4.0649377137099245	3.860095786329686
1	Deaths	73	Western Europe	3	Both	27	Age-standardized	381	Neonatal preterm birth	3	Rate	1991	4.5365390124229075	4.638687407571637	4.438320538462291
1	Deaths	73	Western Europe	1	Male	27	Age-standardized	382	Neonatal encephalopathy due to birth asphyxia and trauma	3	Rate	1991	1.5374728818562964	1.5867822625071895	1.488790958241806
1	Deaths	73	Western Europe	2	Female	27	Age-standardized	382	Neonatal encephalopathy due to birth asphyxia and trauma	3	Rate	1991	1.252692134512374	1.2975452685426236	1.2103306297018461
1	Deaths	73	Western Europe	3	Both	27	Age-standardized	382	Neonatal encephalopathy due to birth asphyxia and trauma	3	Rate	1991	1.3988089731327562	1.4413599875868361	1.3588878948070309
1	Deaths	73	Western Europe	1	Male	27	Age-standardized	383	Neonatal sepsis and other neonatal infections	3	Rate	1991	0.5049486681635955	0.5225518994542219	0.4864919940517148
1	Deaths	73	Western Europe	2	Female	27	Age-standardized	383	Neonatal sepsis and other neonatal infections	3	Rate	1991	0.3690720755277159	0.38494223510415	0.35493120029939546
1	Deaths	73	Western Europe	3	Both	27	Age-standardized	383	Neonatal sepsis and other neonatal infections	3	Rate	1991	0.43878693092579296	0.45161444848795546	0.42486847442667036
1	Deaths	73	Western Europe	1	Male	27	Age-standardized	384	Hemolytic disease and other neonatal jaundice	3	Rate	1991	0.05057108414365303	0.05732814114714697	0.045593693418520403
1	Deaths	73	Western Europe	2	Female	27	Age-standardized	384	Hemolytic disease and other neonatal jaundice	3	Rate	1991	0.04384464965318766	0.05112330231449283	0.037378328754901456
1	Deaths	73	Western Europe	3	Both	27	Age-standardized	384	Hemolytic disease and other neonatal jaundice	3	Rate	1991	0.04729518420638403	0.05279341786838258	0.0426664769711305
1	Deaths	73	Western Europe	1	Male	27	Age-standardized	385	Other neonatal disorders	3	Rate	1991	0.53781300233358	0.5695392495712932	0.5143907963601045
1	Deaths	73	Western Europe	2	Female	27	Age-standardized	385	Other neonatal disorders	3	Rate	1991	0.4325386633305702	0.45532527093164665	0.4128846422082079
1	Deaths	73	Western Europe	3	Both	27	Age-standardized	385	Other neonatal disorders	3	Rate	1991	0.4865515123014171	0.5115222064526026	0.4686232582465996
1	Deaths	44559	Africa	1	Male	27	Age-standardized	380	Neonatal disorders	3	Rate	1991	72.922145193376	78.46474069414816	67.70524442367554
1	Deaths	44559	Africa	2	Female	27	Age-standardized	380	Neonatal disorders	3	Rate	1991	55.56211205434812	60.34625430132774	51.294882437594
1	Deaths	44559	Africa	3	Both	27	Age-standardized	380	Neonatal disorders	3	Rate	1991	64.44881718992228	68.89830124798718	60.27267767771919
1	Deaths	44559	Africa	1	Male	27	Age-standardized	381	Neonatal preterm birth	3	Rate	1991	25.657539367970887	30.609609659302027	22.73147125531207
1	Deaths	44559	Africa	2	Female	27	Age-standardized	381	Neonatal preterm birth	3	Rate	1991	19.944568045772954	22.976117395974505	17.364781902852034
1	Deaths	44559	Africa	3	Both	27	Age-standardized	381	Neonatal preterm birth	3	Rate	1991	22.870788130081717	26.084475534518575	20.485709487914313
1	Deaths	44559	Africa	1	Male	27	Age-standardized	382	Neonatal encephalopathy due to birth asphyxia and trauma	3	Rate	1991	25.438877669602054	29.964403916261553	22.193744807382856
1	Deaths	44559	Africa	2	Female	27	Age-standardized	382	Neonatal encephalopathy due to birth asphyxia and trauma	3	Rate	1991	18.66016842992683	21.56595661682008	16.473157713902243
1	Deaths	44559	Africa	3	Both	27	Age-standardized	382	Neonatal encephalopathy due to birth asphyxia and trauma	3	Rate	1991	22.129871404481687	25.31981718857743	19.937772816081573
1	Deaths	44559	Africa	1	Male	27	Age-standardized	383	Neonatal sepsis and other neonatal infections	3	Rate	1991	10.62488738797821	12.399750345841259	8.919124089604855
1	Deaths	44559	Africa	2	Female	27	Age-standardized	383	Neonatal sepsis and other neonatal infections	3	Rate	1991	8.153261208251672	9.33401210293203	6.828290411584835
1	Deaths	44559	Africa	3	Both	27	Age-standardized	383	Neonatal sepsis and other neonatal infections	3	Rate	1991	9.417761219443552	10.629478330130931	8.148132982634921
1	Deaths	44559	Africa	1	Male	27	Age-standardized	384	Hemolytic disease and other neonatal jaundice	3	Rate	1991	1.8159157234624481	2.369999601326485	1.4152263265197973
1	Deaths	44559	Africa	2	Female	27	Age-standardized	384	Hemolytic disease and other neonatal jaundice	3	Rate	1991	0.9217287397839302	1.4553017820622332	0.6448249274878054
1	Deaths	44559	Africa	3	Both	27	Age-standardized	384	Hemolytic disease and other neonatal jaundice	3	Rate	1991	1.3783985280243634	1.803442359312014	1.1149938281821556
1	Deaths	44559	Africa	1	Male	27	Age-standardized	385	Other neonatal disorders	3	Rate	1991	9.38492504436232	12.391072558488878	5.97470261861233
1	Deaths	44559	Africa	2	Female	27	Age-standardized	385	Other neonatal disorders	3	Rate	1991	7.882385630612734	9.883062469518034	5.349123951108575
1	Deaths	44559	Africa	3	Both	27	Age-standardized	385	Other neonatal disorders	3	Rate	1991	8.651997907890904	10.914727877267426	5.6358990832861435
1	Deaths	56	Eastern Europe	1	Male	27	Age-standardized	381	Neonatal preterm birth	3	Rate	1991	9.514470379955048	10.043991460439694	9.020464488383547
1	Deaths	56	Eastern Europe	2	Female	27	Age-standardized	381	Neonatal preterm birth	3	Rate	1991	6.722649704464124	7.2348812389741255	6.1755573867567986
1	Deaths	56	Eastern Europe	3	Both	27	Age-standardized	381	Neonatal preterm birth	3	Rate	1991	8.154930541695988	8.583160232023799	7.737426513486134
1	Deaths	56	Eastern Europe	1	Male	27	Age-standardized	382	Neonatal encephalopathy due to birth asphyxia and trauma	3	Rate	1991	7.05728182624675	7.436434335418299	6.692030608037787
1	Deaths	56	Eastern Europe	2	Female	27	Age-standardized	382	Neonatal encephalopathy due to birth asphyxia and trauma	3	Rate	1991	4.976978363569993	5.304002636968272	4.731696494625605
1	Deaths	56	Eastern Europe	3	Both	27	Age-standardized	382	Neonatal encephalopathy due to birth asphyxia and trauma	3	Rate	1991	6.044311510662942	6.306961066838384	5.82603294279405
1	Deaths	56	Eastern Europe	1	Male	27	Age-standardized	383	Neonatal sepsis and other neonatal infections	3	Rate	1991	1.4015851811606428	1.5770594763188976	1.2765702715625291
1	Deaths	56	Eastern Europe	2	Female	27	Age-standardized	383	Neonatal sepsis and other neonatal infections	3	Rate	1991	1.0502079666523412	1.238850645891499	0.9371709539876286
1	Deaths	56	Eastern Europe	3	Both	27	Age-standardized	383	Neonatal sepsis and other neonatal infections	3	Rate	1991	1.2303973462669313	1.3704038090394886	1.1322298118261447
1	Deaths	56	Eastern Europe	1	Male	27	Age-standardized	384	Hemolytic disease and other neonatal jaundice	3	Rate	1991	0.3461912600463739	0.38587836947969906	0.3043373603846459
1	Deaths	56	Eastern Europe	2	Female	27	Age-standardized	384	Hemolytic disease and other neonatal jaundice	3	Rate	1991	0.24909111896998753	0.27859825828179385	0.21636856568670557
1	Deaths	56	Eastern Europe	3	Both	27	Age-standardized	384	Hemolytic disease and other neonatal jaundice	3	Rate	1991	0.29888410736115795	0.32514778547128703	0.27050931896606195
1	Deaths	56	Eastern Europe	1	Male	27	Age-standardized	385	Other neonatal disorders	3	Rate	1991	0.5229149426692421	0.6494167031014884	0.4369871093544341
1	Deaths	56	Eastern Europe	2	Female	27	Age-standardized	385	Other neonatal disorders	3	Rate	1991	0.3580363871354041	0.418115534460994	0.3105592877504314
1	Deaths	56	Eastern Europe	3	Both	27	Age-standardized	385	Other neonatal disorders	3	Rate	1991	0.4426091911130419	0.5371188433027468	0.3799747209586278
1	Deaths	70	Australasia	1	Male	27	Age-standardized	385	Other neonatal disorders	3	Rate	1992	0.39758406990652345	0.4465953802387739	0.3491026846035494
1	Deaths	70	Australasia	2	Female	27	Age-standardized	385	Other neonatal disorders	3	Rate	1992	0.4240383140655441	0.4904204369150609	0.3610672620216758
1	Deaths	70	Australasia	3	Both	27	Age-standardized	385	Other neonatal disorders	3	Rate	1992	0.4104605861828631	0.4629327992109694	0.3657535746781582
1	Deaths	138	North Africa and Middle East	1	Male	27	Age-standardized	380	Neonatal disorders	3	Rate	1997	44.94738733212006	51.31797935881823	39.57007282238668
1	Deaths	138	North Africa and Middle East	2	Female	27	Age-standardized	380	Neonatal disorders	3	Rate	1997	34.03366438083945	39.423193653586175	30.249188532384824
1	Deaths	138	North Africa and Middle East	3	Both	27	Age-standardized	380	Neonatal disorders	3	Rate	1997	39.654172976825215	44.992589719203586	35.46354348828866
1	Deaths	138	North Africa and Middle East	1	Male	27	Age-standardized	381	Neonatal preterm birth	3	Rate	1997	29.63528486603971	34.11942040724002	25.395021586656124
1	Deaths	138	North Africa and Middle East	2	Female	27	Age-standardized	381	Neonatal preterm birth	3	Rate	1997	22.004249117630994	25.696024193464847	19.413953271043688
1	Deaths	138	North Africa and Middle East	3	Both	27	Age-standardized	381	Neonatal preterm birth	3	Rate	1997	25.93435696791593	29.462043909920713	22.813663313431753
1	Deaths	138	North Africa and Middle East	1	Male	27	Age-standardized	382	Neonatal encephalopathy due to birth asphyxia and trauma	3	Rate	1997	6.798217125352329	8.554764528949573	5.589901909155729
1	Deaths	138	North Africa and Middle East	2	Female	27	Age-standardized	382	Neonatal encephalopathy due to birth asphyxia and trauma	3	Rate	1997	5.028454165785915	6.346606994487855	4.0037129115830234
1	Deaths	138	North Africa and Middle East	3	Both	27	Age-standardized	382	Neonatal encephalopathy due to birth asphyxia and trauma	3	Rate	1997	5.939870432407335	7.257702802789753	4.999486482014441
1	Deaths	138	North Africa and Middle East	1	Male	27	Age-standardized	383	Neonatal sepsis and other neonatal infections	3	Rate	1997	2.0771441308961887	2.542062666928659	1.6899908018329999
1	Deaths	138	North Africa and Middle East	2	Female	27	Age-standardized	383	Neonatal sepsis and other neonatal infections	3	Rate	1997	1.7287148662882457	2.0711135014443216	1.425367431650975
1	Deaths	138	North Africa and Middle East	3	Both	27	Age-standardized	383	Neonatal sepsis and other neonatal infections	3	Rate	1997	1.9080733518619235	2.190575262122353	1.6296476112977374
1	Deaths	138	North Africa and Middle East	1	Male	27	Age-standardized	384	Hemolytic disease and other neonatal jaundice	3	Rate	1997	1.06794297234245	1.534901147380964	0.7912650381392798
1	Deaths	138	North Africa and Middle East	2	Female	27	Age-standardized	384	Hemolytic disease and other neonatal jaundice	3	Rate	1997	0.8166998781405894	1.4740865705342778	0.5175518375701588
1	Deaths	138	North Africa and Middle East	3	Both	27	Age-standardized	384	Hemolytic disease and other neonatal jaundice	3	Rate	1997	0.945982291188587	1.4018773101913165	0.7420031501846567
1	Deaths	138	North Africa and Middle East	1	Male	27	Age-standardized	385	Other neonatal disorders	3	Rate	1997	5.368798237489371	7.0285828957771646	3.5931550909255177
1	Deaths	138	North Africa and Middle East	2	Female	27	Age-standardized	385	Other neonatal disorders	3	Rate	1997	4.455546352993725	5.6912488706593924	2.920878054299969
1	Deaths	138	North Africa and Middle East	3	Both	27	Age-standardized	385	Other neonatal disorders	3	Rate	1997	4.925889933451448	6.209429688612044	3.250229307032467
1	Deaths	70	Australasia	1	Male	27	Age-standardized	385	Other neonatal disorders	3	Rate	1991	0.33551080069772754	0.38692545834898007	0.2880747908336751
1	Deaths	70	Australasia	2	Female	27	Age-standardized	385	Other neonatal disorders	3	Rate	1991	0.3774348183109972	0.439038946658732	0.3168264563484252
1	Deaths	70	Australasia	3	Both	27	Age-standardized	385	Other neonatal disorders	3	Rate	1991	0.35592570503467164	0.40216223576763926	0.3121695048706351
1	Deaths	56	Eastern Europe	1	Male	27	Age-standardized	380	Neonatal disorders	3	Rate	1992	18.62928297455391	19.399316267628087	17.780849035822538
1	Deaths	56	Eastern Europe	2	Female	27	Age-standardized	380	Neonatal disorders	3	Rate	1992	13.287454212149083	13.989876596817593	12.65603677001446
1	Deaths	56	Eastern Europe	3	Both	27	Age-standardized	380	Neonatal disorders	3	Rate	1992	16.028825370213475	16.576759195528453	15.422148116422605
1	Deaths	44559	Africa	1	Male	27	Age-standardized	380	Neonatal disorders	3	Rate	1992	72.42022485038882	77.62914370828955	67.42849996836974
1	Deaths	44559	Africa	2	Female	27	Age-standardized	380	Neonatal disorders	3	Rate	1992	55.12857683031311	59.984842413712805	50.95350126456161
1	Deaths	44559	Africa	3	Both	27	Age-standardized	380	Neonatal disorders	3	Rate	1992	63.98162428748246	68.37254310732746	59.882555979621884
1	Deaths	44559	Africa	1	Male	27	Age-standardized	381	Neonatal preterm birth	3	Rate	1992	25.35955311194935	30.138038085687004	22.55007289613996
1	Deaths	44559	Africa	2	Female	27	Age-standardized	381	Neonatal preterm birth	3	Rate	1992	19.655009621833507	22.594264957393754	17.004755397816158
1	Deaths	44559	Africa	3	Both	27	Age-standardized	381	Neonatal preterm birth	3	Rate	1992	22.577303698736575	25.696535936815746	20.226772777564292
1	Deaths	44559	Africa	1	Male	27	Age-standardized	382	Neonatal encephalopathy due to birth asphyxia and trauma	3	Rate	1992	25.415571019881295	29.881922274995798	22.23816291879814
1	Deaths	44559	Africa	2	Female	27	Age-standardized	382	Neonatal encephalopathy due to birth asphyxia and trauma	3	Rate	1992	18.652594070718422	21.460932737042853	16.568856852117566
1	Deaths	44559	Africa	3	Both	27	Age-standardized	382	Neonatal encephalopathy due to birth asphyxia and trauma	3	Rate	1992	22.114792253579317	25.249961765805782	20.018630960775344
1	Deaths	44559	Africa	1	Male	27	Age-standardized	383	Neonatal sepsis and other neonatal infections	3	Rate	1992	10.56208956237962	12.349222641643495	8.878677826292105
1	Deaths	44559	Africa	2	Female	27	Age-standardized	383	Neonatal sepsis and other neonatal infections	3	Rate	1992	8.102534457032297	9.331637436864899	6.797471413670538
1	Deaths	44559	Africa	3	Both	27	Age-standardized	383	Neonatal sepsis and other neonatal infections	3	Rate	1992	9.361049322359628	10.550198325999268	8.058224393008912
1	Deaths	44559	Africa	1	Male	27	Age-standardized	384	Hemolytic disease and other neonatal jaundice	3	Rate	1992	1.7782794926248486	2.3195972795509268	1.4031869926417864
1	Deaths	44559	Africa	2	Female	27	Age-standardized	384	Hemolytic disease and other neonatal jaundice	3	Rate	1992	0.9012486699039864	1.425751604070584	0.6329813177002556
1	Deaths	44559	Africa	3	Both	27	Age-standardized	384	Hemolytic disease and other neonatal jaundice	3	Rate	1992	1.3492464724934317	1.7656438925784865	1.1033418581491912
1	Deaths	44559	Africa	1	Male	27	Age-standardized	385	Other neonatal disorders	3	Rate	1992	9.304731663553698	12.298264646870441	5.908153056427245
1	Deaths	44559	Africa	2	Female	27	Age-standardized	385	Other neonatal disorders	3	Rate	1992	7.817190010824871	9.817021304091654	5.267558741284818
1	Deaths	44559	Africa	3	Both	27	Age-standardized	385	Other neonatal disorders	3	Rate	1992	8.57923254031349	10.788696861263311	5.535754904408528
1	Deaths	5	East Asia	1	Male	27	Age-standardized	380	Neonatal disorders	3	Rate	1991	29.909313895456958	33.959867421718286	25.930753393939433
1	Deaths	5	East Asia	2	Female	27	Age-standardized	380	Neonatal disorders	3	Rate	1991	23.224782463539572	26.22871068662592	20.388450730523804
1	Deaths	5	East Asia	3	Both	27	Age-standardized	380	Neonatal disorders	3	Rate	1991	26.80550257419311	29.972850200186134	23.673887854533326
1	Deaths	5	East Asia	1	Male	27	Age-standardized	381	Neonatal preterm birth	3	Rate	1991	12.255479689548814	16.168251450379884	9.845419692909982
1	Deaths	5	East Asia	2	Female	27	Age-standardized	381	Neonatal preterm birth	3	Rate	1991	9.542258260236753	12.258857504654976	7.75752609808045
1	Deaths	5	East Asia	3	Both	27	Age-standardized	381	Neonatal preterm birth	3	Rate	1991	10.99579128035188	13.89474647521998	8.992374594340497
1	Deaths	5	East Asia	1	Male	27	Age-standardized	382	Neonatal encephalopathy due to birth asphyxia and trauma	3	Rate	1991	13.581635287870593	16.644062449694864	10.682216772205736
1	Deaths	5	East Asia	2	Female	27	Age-standardized	382	Neonatal encephalopathy due to birth asphyxia and trauma	3	Rate	1991	10.934105589191958	13.099056987649847	8.629277009526733
1	Deaths	5	East Asia	3	Both	27	Age-standardized	382	Neonatal encephalopathy due to birth asphyxia and trauma	3	Rate	1991	12.352276115795393	14.739547199043331	10.041437733396878
1	Deaths	138	North Africa and Middle East	1	Male	27	Age-standardized	380	Neonatal disorders	3	Rate	1995	48.07504530238582	55.1370739619461	42.44027358074716
1	Deaths	138	North Africa and Middle East	2	Female	27	Age-standardized	380	Neonatal disorders	3	Rate	1995	36.30238162292026	42.40980565333622	32.16412553879835
1	Deaths	138	North Africa and Middle East	3	Both	27	Age-standardized	380	Neonatal disorders	3	Rate	1995	42.36628051317356	47.84055498907106	37.67748821677452
1	Deaths	138	North Africa and Middle East	1	Male	27	Age-standardized	381	Neonatal preterm birth	3	Rate	1995	31.921082047960894	36.992654307857784	27.20614180624822
1	Deaths	138	North Africa and Middle East	2	Female	27	Age-standardized	381	Neonatal preterm birth	3	Rate	1995	23.63099225408471	27.73309456737851	20.81039082816734
1	Deaths	138	North Africa and Middle East	3	Both	27	Age-standardized	381	Neonatal preterm birth	3	Rate	1995	27.901266462851734	31.638758080404006	24.458880137107233
1	Deaths	138	North Africa and Middle East	1	Male	27	Age-standardized	382	Neonatal encephalopathy due to birth asphyxia and trauma	3	Rate	1995	7.121216410264755	8.993071558356343	5.832958794849066
1	Deaths	138	North Africa and Middle East	2	Female	27	Age-standardized	382	Neonatal encephalopathy due to birth asphyxia and trauma	3	Rate	1995	5.250734185952019	6.613520248950381	4.237567316642487
1	Deaths	138	North Africa and Middle East	3	Both	27	Age-standardized	382	Neonatal encephalopathy due to birth asphyxia and trauma	3	Rate	1995	6.214180725023317	7.622003647763725	5.250664268958136
1	Deaths	138	North Africa and Middle East	1	Male	27	Age-standardized	383	Neonatal sepsis and other neonatal infections	3	Rate	1995	2.160079440868045	2.6497704100127994	1.731845916158346
1	Deaths	138	North Africa and Middle East	2	Female	27	Age-standardized	383	Neonatal sepsis and other neonatal infections	3	Rate	1995	1.7942734819667647	2.208476392722068	1.4571197779242657
1	Deaths	138	North Africa and Middle East	3	Both	27	Age-standardized	383	Neonatal sepsis and other neonatal infections	3	Rate	1995	1.9826029449270797	2.2940064582949753	1.6838839888203796
1	Deaths	138	North Africa and Middle East	1	Male	27	Age-standardized	384	Hemolytic disease and other neonatal jaundice	3	Rate	1995	1.1673361283746955	1.6503204073654036	0.8813806028835065
1	Deaths	138	North Africa and Middle East	2	Female	27	Age-standardized	384	Hemolytic disease and other neonatal jaundice	3	Rate	1995	0.8941120994150626	1.5578937422910484	0.5880936788071017
1	Deaths	138	North Africa and Middle East	3	Both	27	Age-standardized	384	Hemolytic disease and other neonatal jaundice	3	Rate	1995	1.0347204329496753	1.5029037906781313	0.8149387406182279
1	Deaths	138	North Africa and Middle East	1	Male	27	Age-standardized	385	Other neonatal disorders	3	Rate	1995	5.705331274917388	7.505677992961224	3.9527235056406105
1	Deaths	138	North Africa and Middle East	2	Female	27	Age-standardized	385	Other neonatal disorders	3	Rate	1995	4.732269601501691	5.922052613671853	3.1722733183412215
1	Deaths	138	North Africa and Middle East	3	Both	27	Age-standardized	385	Other neonatal disorders	3	Rate	1995	5.233509947421714	6.582402249888744	3.584398120277684
1	Deaths	104	Caribbean	1	Male	27	Age-standardized	380	Neonatal disorders	3	Rate	1992	38.150543603918635	42.37097390127058	34.601787031202235
1	Deaths	104	Caribbean	2	Female	27	Age-standardized	380	Neonatal disorders	3	Rate	1992	29.208603601571976	32.1661905991691	26.081789711434606
1	Deaths	104	Caribbean	3	Both	27	Age-standardized	380	Neonatal disorders	3	Rate	1992	33.776645991024	37.00371373462345	30.851938869927523
1	Deaths	104	Caribbean	1	Male	27	Age-standardized	381	Neonatal preterm birth	3	Rate	1992	17.302929292171722	20.10401855321954	15.043546217824856
1	Deaths	104	Caribbean	2	Female	27	Age-standardized	381	Neonatal preterm birth	3	Rate	1992	13.819221516293565	15.727435549336509	12.084984561478855
1	Deaths	104	Caribbean	3	Both	27	Age-standardized	381	Neonatal preterm birth	3	Rate	1992	15.599158721158185	17.478726867382136	13.976487808576273
1	Deaths	104	Caribbean	1	Male	27	Age-standardized	382	Neonatal encephalopathy due to birth asphyxia and trauma	3	Rate	1992	10.527944274073185	12.807506912202705	8.344836049127764
1	Deaths	104	Caribbean	2	Female	27	Age-standardized	382	Neonatal encephalopathy due to birth asphyxia and trauma	3	Rate	1992	7.5050580420638875	9.432326082428256	5.950525993506995
1	Deaths	104	Caribbean	3	Both	27	Age-standardized	382	Neonatal encephalopathy due to birth asphyxia and trauma	3	Rate	1992	9.049124102221098	10.7225277197915	7.578979539788837
1	Deaths	104	Caribbean	1	Male	27	Age-standardized	383	Neonatal sepsis and other neonatal infections	3	Rate	1992	6.170393423825438	7.851273533998816	4.777393324507831
1	Deaths	104	Caribbean	2	Female	27	Age-standardized	383	Neonatal sepsis and other neonatal infections	3	Rate	1992	4.864583472989448	6.133162992678366	3.8303031611435614
1	Deaths	104	Caribbean	3	Both	27	Age-standardized	383	Neonatal sepsis and other neonatal infections	3	Rate	1992	5.5315933782713795	6.819227648755227	4.4526320110478235
1	Deaths	104	Caribbean	1	Male	27	Age-standardized	384	Hemolytic disease and other neonatal jaundice	3	Rate	1992	0.6431009920305274	0.8709723384682768	0.47440525732286265
1	Deaths	104	Caribbean	2	Female	27	Age-standardized	384	Hemolytic disease and other neonatal jaundice	3	Rate	1992	0.45035766666718957	0.8085579495760505	0.2836127376986959
1	Deaths	104	Caribbean	3	Both	27	Age-standardized	384	Hemolytic disease and other neonatal jaundice	3	Rate	1992	0.548763764440323	0.7489820420728118	0.43309579022426925
1	Deaths	104	Caribbean	1	Male	27	Age-standardized	385	Other neonatal disorders	3	Rate	1992	3.506175621817776	4.758212475912449	2.6292494042035823
1	Deaths	104	Caribbean	2	Female	27	Age-standardized	385	Other neonatal disorders	3	Rate	1992	2.569382903557915	3.4323896499303452	1.9849318638442968
1	Deaths	104	Caribbean	3	Both	27	Age-standardized	385	Other neonatal disorders	3	Rate	1992	3.0480060249330143	3.903243816368069	2.4616578109389864
1	Deaths	124	Central Latin America	1	Male	27	Age-standardized	380	Neonatal disorders	3	Rate	1995	31.11841317057549	33.84776663521176	28.7174783503901
1	Deaths	124	Central Latin America	2	Female	27	Age-standardized	380	Neonatal disorders	3	Rate	1995	22.697428527846792	24.334605983077438	21.05658894529709
1	Deaths	124	Central Latin America	3	Both	27	Age-standardized	380	Neonatal disorders	3	Rate	1995	26.980086586414064	29.144260757270406	25.04529751047485
1	Deaths	124	Central Latin America	1	Male	27	Age-standardized	381	Neonatal preterm birth	3	Rate	1995	17.199778672469627	18.645937374322042	15.904437218288315
1	Deaths	124	Central Latin America	2	Female	27	Age-standardized	381	Neonatal preterm birth	3	Rate	1995	12.476397823751554	13.412669313162903	11.61839932344868
1	Deaths	124	Central Latin America	3	Both	27	Age-standardized	381	Neonatal preterm birth	3	Rate	1995	14.878751940626312	16.009491399481337	13.794320994617728
1	Deaths	5	East Asia	1	Male	27	Age-standardized	383	Neonatal sepsis and other neonatal infections	3	Rate	1991	0.869030859212312	1.0766604793050107	0.6722568441827281
1	Deaths	5	East Asia	2	Female	27	Age-standardized	383	Neonatal sepsis and other neonatal infections	3	Rate	1991	0.5473583350312136	0.6587269139457976	0.435715662255661
1	Deaths	5	East Asia	3	Both	27	Age-standardized	383	Neonatal sepsis and other neonatal infections	3	Rate	1991	0.7196623906530387	0.8598727704571346	0.5799959160795186
1	Deaths	5	East Asia	1	Male	27	Age-standardized	384	Hemolytic disease and other neonatal jaundice	3	Rate	1991	1.1147160421761713	1.4618327730263487	0.8218528409176649
1	Deaths	5	East Asia	2	Female	27	Age-standardized	384	Hemolytic disease and other neonatal jaundice	3	Rate	1991	0.7354834702423378	1.185364262391842	0.48874873263556895
1	Deaths	5	East Asia	3	Both	27	Age-standardized	384	Hemolytic disease and other neonatal jaundice	3	Rate	1991	0.9385166030606319	1.2457820284946208	0.7236351914657252
1	Deaths	5	East Asia	1	Male	27	Age-standardized	385	Other neonatal disorders	3	Rate	1991	2.0884520166490996	2.811850862177968	1.5110427878226222
1	Deaths	5	East Asia	2	Female	27	Age-standardized	385	Other neonatal disorders	3	Rate	1991	1.46557680883732	2.019869223082517	1.1300955171203
1	Deaths	5	East Asia	3	Both	27	Age-standardized	385	Other neonatal disorders	3	Rate	1991	1.7992561843321444	2.427741759493228	1.3915917358851226
1	Deaths	5	East Asia	1	Male	27	Age-standardized	380	Neonatal disorders	3	Rate	1994	28.788822681284486	32.59397785032056	25.60431829289042
1	Deaths	5	East Asia	2	Female	27	Age-standardized	380	Neonatal disorders	3	Rate	1994	22.515353469028497	25.442602123172236	19.80603379572735
1	Deaths	5	East Asia	3	Both	27	Age-standardized	380	Neonatal disorders	3	Rate	1994	25.88923114652203	28.8826881079079	23.3645317592392
1	Deaths	5	East Asia	1	Male	27	Age-standardized	381	Neonatal preterm birth	3	Rate	1994	11.730121190231644	15.148388652837879	9.747617923699636
1	Deaths	5	East Asia	2	Female	27	Age-standardized	381	Neonatal preterm birth	3	Rate	1994	9.20213215158366	11.70623521951592	7.584731359012583
1	Deaths	5	East Asia	3	Both	27	Age-standardized	381	Neonatal preterm birth	3	Rate	1994	10.561754468259753	13.218243857639896	8.9767948998247
1	Deaths	5	East Asia	1	Male	27	Age-standardized	382	Neonatal encephalopathy due to birth asphyxia and trauma	3	Rate	1994	13.204765046320567	15.735978680455327	10.34651228191083
1	Deaths	5	East Asia	2	Female	27	Age-standardized	382	Neonatal encephalopathy due to birth asphyxia and trauma	3	Rate	1994	10.714573134559341	12.708848716874206	8.560917606724924
1	Deaths	5	East Asia	3	Both	27	Age-standardized	382	Neonatal encephalopathy due to birth asphyxia and trauma	3	Rate	1994	12.053798674341833	13.976572746022406	9.81837473609752
1	Deaths	199	Western Sub-Saharan Africa	1	Male	27	Age-standardized	380	Neonatal disorders	3	Rate	1992	88.15892784080611	94.31947671649101	82.03231858866664
1	Deaths	199	Western Sub-Saharan Africa	2	Female	27	Age-standardized	380	Neonatal disorders	3	Rate	1992	66.91869127866359	73.7068445002365	61.41119256765514
1	Deaths	199	Western Sub-Saharan Africa	3	Both	27	Age-standardized	380	Neonatal disorders	3	Rate	1992	77.781463105244	83.28845645136084	73.09564891016127
1	Deaths	199	Western Sub-Saharan Africa	1	Male	27	Age-standardized	381	Neonatal preterm birth	3	Rate	1992	28.392122838461965	36.87005405814389	24.11628089248887
1	Deaths	199	Western Sub-Saharan Africa	2	Female	27	Age-standardized	381	Neonatal preterm birth	3	Rate	1992	22.637641322185576	26.824297435712687	19.098568707368468
1	Deaths	199	Western Sub-Saharan Africa	3	Both	27	Age-standardized	381	Neonatal preterm birth	3	Rate	1992	25.58764794231528	30.179614511097625	22.33958148429782
1	Deaths	199	Western Sub-Saharan Africa	1	Male	27	Age-standardized	382	Neonatal encephalopathy due to birth asphyxia and trauma	3	Rate	1992	35.51907342439612	43.31522933358822	30.045257652970612
1	Deaths	199	Western Sub-Saharan Africa	2	Female	27	Age-standardized	382	Neonatal encephalopathy due to birth asphyxia and trauma	3	Rate	1992	25.8357098346523	31.034535510693235	21.951734060706627
1	Deaths	199	Western Sub-Saharan Africa	3	Both	27	Age-standardized	382	Neonatal encephalopathy due to birth asphyxia and trauma	3	Rate	1992	30.782094129205774	37.09809705437697	26.865939329221234
1	Deaths	199	Western Sub-Saharan Africa	1	Male	27	Age-standardized	383	Neonatal sepsis and other neonatal infections	3	Rate	1992	14.482974277983676	17.309031900959607	11.763640367403962
1	Deaths	199	Western Sub-Saharan Africa	2	Female	27	Age-standardized	383	Neonatal sepsis and other neonatal infections	3	Rate	1992	10.91207354767464	13.136136576221006	8.725471201394488
1	Deaths	199	Western Sub-Saharan Africa	3	Both	27	Age-standardized	383	Neonatal sepsis and other neonatal infections	3	Rate	1992	12.736800792928799	14.932465659705962	10.548708536586899
1	Deaths	199	Western Sub-Saharan Africa	1	Male	27	Age-standardized	384	Hemolytic disease and other neonatal jaundice	3	Rate	1992	2.3095423099917163	3.1049245208871232	1.6720433408051967
1	Deaths	199	Western Sub-Saharan Africa	2	Female	27	Age-standardized	384	Hemolytic disease and other neonatal jaundice	3	Rate	1992	1.5533861868990115	2.573304501584488	1.015841602375257
1	Deaths	199	Western Sub-Saharan Africa	3	Both	27	Age-standardized	384	Hemolytic disease and other neonatal jaundice	3	Rate	1992	1.9389276106486155	2.595745928315045	1.4691891311941894
1	Deaths	199	Western Sub-Saharan Africa	1	Male	27	Age-standardized	385	Other neonatal disorders	3	Rate	1992	7.455214989972643	11.104698460841282	4.235622250433022
1	Deaths	199	Western Sub-Saharan Africa	2	Female	27	Age-standardized	385	Other neonatal disorders	3	Rate	1992	5.979880387252129	7.812077942101195	4.379394740431392
1	Deaths	199	Western Sub-Saharan Africa	3	Both	27	Age-standardized	385	Other neonatal disorders	3	Rate	1992	6.7359926301455495	9.160541219030808	4.529532981947048
1	Deaths	44636	Low-middle SDI	1	Male	27	Age-standardized	380	Neonatal disorders	3	Rate	1992	70.34541270512862	75.7385029042553	65.25279141145077
1	Deaths	44636	Low-middle SDI	2	Female	27	Age-standardized	380	Neonatal disorders	3	Rate	1992	57.2299965953535	61.72715152287131	53.176380078200815
1	Deaths	44636	Low-middle SDI	3	Both	27	Age-standardized	380	Neonatal disorders	3	Rate	1992	63.9965509122082	68.4999053816982	59.83059102406944
1	Deaths	44636	Low-middle SDI	1	Male	27	Age-standardized	381	Neonatal preterm birth	3	Rate	1992	30.940814211732192	34.86524173932855	26.9336554856127
1	Deaths	44636	Low-middle SDI	2	Female	27	Age-standardized	381	Neonatal preterm birth	3	Rate	1992	25.61228963596534	28.908166439906598	22.41796416907766
1	Deaths	44636	Low-middle SDI	3	Both	27	Age-standardized	381	Neonatal preterm birth	3	Rate	1992	28.361141312918072	31.35271001936108	25.528525886725472
1	Deaths	44636	Low-middle SDI	1	Male	27	Age-standardized	382	Neonatal encephalopathy due to birth asphyxia and trauma	3	Rate	1992	19.969465894290096	24.098025356480175	17.330549862328606
1	Deaths	44636	Low-middle SDI	2	Female	27	Age-standardized	382	Neonatal encephalopathy due to birth asphyxia and trauma	3	Rate	1992	15.590477075756061	19.538388498418296	13.188256019210442
1	Deaths	44636	Low-middle SDI	3	Both	27	Age-standardized	382	Neonatal encephalopathy due to birth asphyxia and trauma	3	Rate	1992	17.849863359931007	21.448164835547033	15.720939558355122
1	Deaths	44636	Low-middle SDI	1	Male	27	Age-standardized	383	Neonatal sepsis and other neonatal infections	3	Rate	1992	7.183845919014608	8.588350703203563	5.960904257569583
1	Deaths	44636	Low-middle SDI	2	Female	27	Age-standardized	383	Neonatal sepsis and other neonatal infections	3	Rate	1992	5.825530837415812	6.72005267059152	5.053602604638567
1	Deaths	44636	Low-middle SDI	3	Both	27	Age-standardized	383	Neonatal sepsis and other neonatal infections	3	Rate	1992	6.526301613612153	7.435080604214287	5.702966295548944
1	Deaths	44636	Low-middle SDI	1	Male	27	Age-standardized	384	Hemolytic disease and other neonatal jaundice	3	Rate	1992	2.8624679447449473	3.673540539893963	2.305831684999958
1	Deaths	44636	Low-middle SDI	2	Female	27	Age-standardized	384	Hemolytic disease and other neonatal jaundice	3	Rate	1992	2.4820559966624502	3.2840037291766184	1.8945133442776112
1	Deaths	44636	Low-middle SDI	3	Both	27	Age-standardized	384	Hemolytic disease and other neonatal jaundice	3	Rate	1992	2.678066287491694	3.3142819589997	2.262406913852986
1	Deaths	44636	Low-middle SDI	1	Male	27	Age-standardized	385	Other neonatal disorders	3	Rate	1992	9.388818735346751	12.108646620193921	6.87192621469507
1	Deaths	44636	Low-middle SDI	2	Female	27	Age-standardized	385	Other neonatal disorders	3	Rate	1992	7.719643049553916	9.649550975161674	5.634350068005396
1	Deaths	44636	Low-middle SDI	3	Both	27	Age-standardized	385	Other neonatal disorders	3	Rate	1992	8.58117833825518	10.658880553934774	6.320541217183845
1	Deaths	73	Western Europe	1	Male	27	Age-standardized	380	Neonatal disorders	3	Rate	1992	7.195474410228401	7.371113601370564	7.0410916172031905
1	Deaths	73	Western Europe	2	Female	27	Age-standardized	380	Neonatal disorders	3	Rate	1992	5.674467768750302	5.823333558198725	5.53578376640499
1	Deaths	73	Western Europe	3	Both	27	Age-standardized	380	Neonatal disorders	3	Rate	1992	6.454782233845024	6.596737281311501	6.316237341899837
1	Deaths	73	Western Europe	1	Male	27	Age-standardized	381	Neonatal preterm birth	3	Rate	1992	4.754556216520775	4.878910865646038	4.6489891837866155
1	Deaths	73	Western Europe	2	Female	27	Age-standardized	381	Neonatal preterm birth	3	Rate	1992	3.713653032974047	3.8088692006584886	3.615093396843627
1	Deaths	73	Western Europe	3	Both	27	Age-standardized	381	Neonatal preterm birth	3	Rate	1992	4.247663728355274	4.345158579083986	4.153790703386533
1	Deaths	73	Western Europe	1	Male	27	Age-standardized	382	Neonatal encephalopathy due to birth asphyxia and trauma	3	Rate	1992	1.4226144700230907	1.468299308380459	1.379020178799652
1	Deaths	73	Western Europe	2	Female	27	Age-standardized	382	Neonatal encephalopathy due to birth asphyxia and trauma	3	Rate	1992	1.168883578357485	1.2103932693400123	1.130172964291299
1	Deaths	73	Western Europe	3	Both	27	Age-standardized	382	Neonatal encephalopathy due to birth asphyxia and trauma	3	Rate	1992	1.299055661346707	1.335913587336858	1.2650269532974687
1	Deaths	73	Western Europe	1	Male	27	Age-standardized	383	Neonatal sepsis and other neonatal infections	3	Rate	1992	0.4681247695721967	0.48551280212199	0.4500475361298181
1	Deaths	73	Western Europe	2	Female	27	Age-standardized	383	Neonatal sepsis and other neonatal infections	3	Rate	1992	0.3355753019943152	0.34983311717621324	0.32263597250623427
1	Deaths	73	Western Europe	3	Both	27	Age-standardized	383	Neonatal sepsis and other neonatal infections	3	Rate	1992	0.4035762087923242	0.41549112851130554	0.3910010898245428
1	Deaths	73	Western Europe	1	Male	27	Age-standardized	384	Hemolytic disease and other neonatal jaundice	3	Rate	1992	0.04538691519286339	0.05176335498087282	0.04115058191947445
1	Deaths	73	Western Europe	2	Female	27	Age-standardized	384	Hemolytic disease and other neonatal jaundice	3	Rate	1992	0.03949224218002867	0.04616926182556766	0.03322519667259531
1	Deaths	73	Western Europe	3	Both	27	Age-standardized	384	Hemolytic disease and other neonatal jaundice	3	Rate	1992	0.042515545980580716	0.047605151117095	0.038248617019263825
1	Deaths	73	Western Europe	1	Male	27	Age-standardized	385	Other neonatal disorders	3	Rate	1992	0.5047920389194813	0.5315747610908198	0.4836931470644094
1	Deaths	73	Western Europe	2	Female	27	Age-standardized	385	Other neonatal disorders	3	Rate	1992	0.41686361324441495	0.43643799407112643	0.39856858272539913
1	Deaths	73	Western Europe	3	Both	27	Age-standardized	385	Other neonatal disorders	3	Rate	1992	0.4619710893701339	0.4830560849090152	0.4452242804664375
1	Deaths	5	East Asia	1	Male	27	Age-standardized	383	Neonatal sepsis and other neonatal infections	3	Rate	1994	0.8343468989008324	1.0139618807529838	0.6565764383135237
1	Deaths	5	East Asia	2	Female	27	Age-standardized	383	Neonatal sepsis and other neonatal infections	3	Rate	1994	0.5268324943297449	0.6377084990074605	0.41861711212615577
1	Deaths	5	East Asia	3	Both	27	Age-standardized	383	Neonatal sepsis and other neonatal infections	3	Rate	1994	0.6922071725832407	0.8140875014889003	0.562093187512586
1	Deaths	5	East Asia	1	Male	27	Age-standardized	384	Hemolytic disease and other neonatal jaundice	3	Rate	1994	1.0178001614461054	1.326505380788612	0.7606076305158305
1	Deaths	5	East Asia	2	Female	27	Age-standardized	384	Hemolytic disease and other neonatal jaundice	3	Rate	1994	0.6580223957959006	1.01581729869891	0.4461688074104202
1	Deaths	5	East Asia	3	Both	27	Age-standardized	384	Hemolytic disease and other neonatal jaundice	3	Rate	1994	0.8514420333417463	1.1022350650337005	0.6574598650350308
1	Deaths	5	East Asia	1	Male	27	Age-standardized	385	Other neonatal disorders	3	Rate	1994	2.0017893843853125	2.6786408399363957	1.4633432972086404
1	Deaths	5	East Asia	2	Female	27	Age-standardized	385	Other neonatal disorders	3	Rate	1994	1.4137932927598593	1.9794550189078206	1.1076852585329762
1	Deaths	5	East Asia	3	Both	27	Age-standardized	385	Other neonatal disorders	3	Rate	1994	1.7300287979954272	2.3284000911118383	1.366316967411268
1	Deaths	1	Global	1	Male	27	Age-standardized	380	Neonatal disorders	3	Rate	1994	50.28878848842386	53.69489958199304	47.207243641326116
1	Deaths	1	Global	2	Female	27	Age-standardized	380	Neonatal disorders	3	Rate	1994	40.23784496937382	43.24188911232685	37.71057605622709
1	Deaths	1	Global	3	Both	27	Age-standardized	380	Neonatal disorders	3	Rate	1994	45.44927020210646	48.32428899510064	42.83266903490815
1	Deaths	104	Caribbean	1	Male	27	Age-standardized	380	Neonatal disorders	3	Rate	1991	38.70201531667625	43.574135484652686	34.860749705177284
1	Deaths	104	Caribbean	2	Female	27	Age-standardized	380	Neonatal disorders	3	Rate	1991	29.669139126168105	32.96438769273438	26.625134190733743
1	Deaths	104	Caribbean	3	Both	27	Age-standardized	380	Neonatal disorders	3	Rate	1991	34.28384481655889	37.91195503807248	31.232907616714737
1	Deaths	104	Caribbean	1	Male	27	Age-standardized	381	Neonatal preterm birth	3	Rate	1991	17.610395869845714	20.40051582085663	15.225922152239848
1	Deaths	104	Caribbean	2	Female	27	Age-standardized	381	Neonatal preterm birth	3	Rate	1991	14.158274003512979	16.221987804171103	12.353772512818523
1	Deaths	104	Caribbean	3	Both	27	Age-standardized	381	Neonatal preterm birth	3	Rate	1991	15.92217981395719	17.782544842970893	14.18071762829716
1	Deaths	104	Caribbean	1	Male	27	Age-standardized	382	Neonatal encephalopathy due to birth asphyxia and trauma	3	Rate	1991	10.751174045239035	13.296091523326401	8.41663388724366
1	Deaths	104	Caribbean	2	Female	27	Age-standardized	382	Neonatal encephalopathy due to birth asphyxia and trauma	3	Rate	1991	7.6440581670960945	9.449951673510764	6.1194262483583355
1	Deaths	104	Caribbean	3	Both	27	Age-standardized	382	Neonatal encephalopathy due to birth asphyxia and trauma	3	Rate	1991	9.231212834605198	10.908642998138383	7.81713932016763
1	Deaths	104	Caribbean	1	Male	27	Age-standardized	383	Neonatal sepsis and other neonatal infections	3	Rate	1991	6.087088374889556	7.730736946733527	4.689625047962137
1	Deaths	104	Caribbean	2	Female	27	Age-standardized	383	Neonatal sepsis and other neonatal infections	3	Rate	1991	4.774904655009612	6.125816364408286	3.6604064779772196
1	Deaths	104	Caribbean	3	Both	27	Age-standardized	383	Neonatal sepsis and other neonatal infections	3	Rate	1991	5.445187911402778	6.747076559336514	4.35854606514129
1	Deaths	104	Caribbean	1	Male	27	Age-standardized	384	Hemolytic disease and other neonatal jaundice	3	Rate	1991	0.6709045836111084	0.9206591804723101	0.4954612628314094
1	Deaths	104	Caribbean	2	Female	27	Age-standardized	384	Hemolytic disease and other neonatal jaundice	3	Rate	1991	0.4783436338457629	0.8090152399704293	0.3050053483123576
1	Deaths	104	Caribbean	3	Both	27	Age-standardized	384	Hemolytic disease and other neonatal jaundice	3	Rate	1991	0.5766608850592203	0.7723168473707995	0.4529255598172111
1	Deaths	104	Caribbean	1	Male	27	Age-standardized	385	Other neonatal disorders	3	Rate	1991	3.5824524430908458	4.864321806791497	2.7048264540150875
1	Deaths	104	Caribbean	2	Female	27	Age-standardized	385	Other neonatal disorders	3	Rate	1991	2.6135586667036548	3.466253156819675	2.007798908018141
1	Deaths	104	Caribbean	3	Both	27	Age-standardized	385	Other neonatal disorders	3	Rate	1991	3.108603371534555	3.952856223293986	2.5029242031641856
1	Deaths	42	Central Europe	1	Male	27	Age-standardized	380	Neonatal disorders	3	Rate	1992	18.878144182397698	19.562466328986815	18.137849829260734
1	Deaths	42	Central Europe	2	Female	27	Age-standardized	380	Neonatal disorders	3	Rate	1992	13.866532581049151	14.395035284553087	13.367254936782125
1	Deaths	42	Central Europe	3	Both	27	Age-standardized	380	Neonatal disorders	3	Rate	1992	16.431046324583292	17.010553465942145	15.851214146496634
1	Deaths	42	Central Europe	1	Male	27	Age-standardized	381	Neonatal preterm birth	3	Rate	1992	12.408672539363703	13.027749162036308	11.799155053330168
1	Deaths	42	Central Europe	2	Female	27	Age-standardized	381	Neonatal preterm birth	3	Rate	1992	9.143604178378837	9.62106199549458	8.626200401586429
1	Deaths	42	Central Europe	3	Both	27	Age-standardized	381	Neonatal preterm birth	3	Rate	1992	10.814397042183048	11.308840225698638	10.308719069628502
1	Deaths	42	Central Europe	1	Male	27	Age-standardized	382	Neonatal encephalopathy due to birth asphyxia and trauma	3	Rate	1992	3.442838772309628	3.7360651789850388	3.146949953000494
1	Deaths	42	Central Europe	2	Female	27	Age-standardized	382	Neonatal encephalopathy due to birth asphyxia and trauma	3	Rate	1992	2.5109082115389345	2.770639764814732	2.2463812081291654
1	Deaths	42	Central Europe	3	Both	27	Age-standardized	382	Neonatal encephalopathy due to birth asphyxia and trauma	3	Rate	1992	2.9878182485066613	3.2012435295177375	2.769620907809456
1	Deaths	42	Central Europe	1	Male	27	Age-standardized	383	Neonatal sepsis and other neonatal infections	3	Rate	1992	0.9032074548846468	1.1048210404276462	0.7833477116505232
1	Deaths	42	Central Europe	2	Female	27	Age-standardized	383	Neonatal sepsis and other neonatal infections	3	Rate	1992	0.6781160558684669	0.8228649773213298	0.5966362512422216
1	Deaths	42	Central Europe	3	Both	27	Age-standardized	383	Neonatal sepsis and other neonatal infections	3	Rate	1992	0.7932671693619053	0.9548346952653199	0.7011252794419364
1	Deaths	42	Central Europe	1	Male	27	Age-standardized	384	Hemolytic disease and other neonatal jaundice	3	Rate	1992	0.21204477870239943	0.2793424833145177	0.16744005388988437
1	Deaths	42	Central Europe	2	Female	27	Age-standardized	384	Hemolytic disease and other neonatal jaundice	3	Rate	1992	0.14370490985667483	0.18969130111484114	0.10802187973722582
1	Deaths	42	Central Europe	3	Both	27	Age-standardized	384	Hemolytic disease and other neonatal jaundice	3	Rate	1992	0.17866562768814817	0.22288579495400523	0.1469214965145485
1	Deaths	42	Central Europe	1	Male	27	Age-standardized	385	Other neonatal disorders	3	Rate	1992	1.9113806371373263	2.1421565244104857	1.6953234653504856
1	Deaths	42	Central Europe	2	Female	27	Age-standardized	385	Other neonatal disorders	3	Rate	1992	1.39019922540625	1.5609026984711019	1.2332713269105917
1	Deaths	42	Central Europe	3	Both	27	Age-standardized	385	Other neonatal disorders	3	Rate	1992	1.656898236843532	1.8267669242231703	1.4914771849350719
1	Deaths	1	Global	1	Male	27	Age-standardized	381	Neonatal preterm birth	3	Rate	1994	21.403996298256953	23.486322704494796	19.167750472470498
1	Deaths	1	Global	2	Female	27	Age-standardized	381	Neonatal preterm birth	3	Rate	1994	17.56361402257186	19.464827664123547	15.800372066085192
1	Deaths	1	Global	3	Both	27	Age-standardized	381	Neonatal preterm birth	3	Rate	1994	19.554974460279265	21.26707093229098	17.95617976948582
1	Deaths	1	Global	1	Male	27	Age-standardized	382	Neonatal encephalopathy due to birth asphyxia and trauma	3	Rate	1994	15.63237652371174	17.884050101108468	14.062038955816082
1	Deaths	1	Global	2	Female	27	Age-standardized	382	Neonatal encephalopathy due to birth asphyxia and trauma	3	Rate	1994	12.016558377165241	14.017992861333768	10.678716047248503
1	Deaths	1	Global	3	Both	27	Age-standardized	382	Neonatal encephalopathy due to birth asphyxia and trauma	3	Rate	1994	13.891427039915108	15.767952535990045	12.754050366318415
1	Deaths	1	Global	1	Male	27	Age-standardized	383	Neonatal sepsis and other neonatal infections	3	Rate	1994	5.368674602251375	6.155833330611732	4.694881758892289
1	Deaths	1	Global	2	Female	27	Age-standardized	383	Neonatal sepsis and other neonatal infections	3	Rate	1994	4.322460414741876	4.821468861100874	3.836749685067764
1	Deaths	1	Global	3	Both	27	Age-standardized	383	Neonatal sepsis and other neonatal infections	3	Rate	1994	4.864828071386492	5.36505974375832	4.343608757935824
1	Deaths	1	Global	1	Male	27	Age-standardized	384	Hemolytic disease and other neonatal jaundice	3	Rate	1994	1.6984477077783646	2.122596860314488	1.409269986122386
1	Deaths	1	Global	2	Female	27	Age-standardized	384	Hemolytic disease and other neonatal jaundice	3	Rate	1994	1.3033442871943	1.7235986066865618	1.0346798832270565
1	Deaths	1	Global	3	Both	27	Age-standardized	384	Hemolytic disease and other neonatal jaundice	3	Rate	1994	1.5079968673967012	1.8785723693772844	1.2893413018219566
1	Deaths	1	Global	1	Male	27	Age-standardized	385	Other neonatal disorders	3	Rate	1994	6.185293356425448	7.704493083720174	4.513866780281353
1	Deaths	1	Global	2	Female	27	Age-standardized	385	Other neonatal disorders	3	Rate	1994	5.031867867700602	6.056401008141894	3.7744398732493107
1	Deaths	1	Global	3	Both	27	Age-standardized	385	Other neonatal disorders	3	Rate	1994	5.630043763128928	6.750415376404017	4.132968090976351
1	Deaths	44634	High-middle SDI	1	Male	27	Age-standardized	380	Neonatal disorders	3	Rate	1991	25.019675000990183	27.174731007977304	22.960542452409484
1	Deaths	44634	High-middle SDI	2	Female	27	Age-standardized	380	Neonatal disorders	3	Rate	1991	19.08991486320889	20.987603438860916	17.71037594498264
1	Deaths	44634	High-middle SDI	3	Both	27	Age-standardized	380	Neonatal disorders	3	Rate	1991	22.195855670071424	23.936511711094703	20.595995850886258
1	Deaths	44634	High-middle SDI	1	Male	27	Age-standardized	381	Neonatal preterm birth	3	Rate	1991	13.126917513615028	14.814063393731923	11.770612740779868
1	Deaths	44634	High-middle SDI	2	Female	27	Age-standardized	381	Neonatal preterm birth	3	Rate	1991	10.019853968454049	11.472109603769285	9.006998684567183
1	Deaths	44634	High-middle SDI	3	Both	27	Age-standardized	381	Neonatal preterm birth	3	Rate	1991	11.647349915324142	12.961175505359893	10.622548010128908
1	Deaths	44634	High-middle SDI	1	Male	27	Age-standardized	382	Neonatal encephalopathy due to birth asphyxia and trauma	3	Rate	1991	7.5778582076266625	8.782911382849685	6.626957602041897
1	Deaths	44634	High-middle SDI	2	Female	27	Age-standardized	382	Neonatal encephalopathy due to birth asphyxia and trauma	3	Rate	1991	5.8360761192414845	6.665022576457944	5.110727884930303
1	Deaths	44634	High-middle SDI	3	Both	27	Age-standardized	382	Neonatal encephalopathy due to birth asphyxia and trauma	3	Rate	1991	6.748409847407622	7.610861669586203	6.046949335299235
1	Deaths	44634	High-middle SDI	1	Male	27	Age-standardized	383	Neonatal sepsis and other neonatal infections	3	Rate	1991	1.579039702898841	1.8359097104938147	1.3539704822256031
1	Deaths	44634	High-middle SDI	2	Female	27	Age-standardized	383	Neonatal sepsis and other neonatal infections	3	Rate	1991	1.1754898589588443	1.3704178268383322	0.9993321822090301
1	Deaths	44634	High-middle SDI	3	Both	27	Age-standardized	383	Neonatal sepsis and other neonatal infections	3	Rate	1991	1.386834547165617	1.5609644886973462	1.2199827472926545
1	Deaths	44634	High-middle SDI	1	Male	27	Age-standardized	384	Hemolytic disease and other neonatal jaundice	3	Rate	1991	0.61993895879834	0.7599613305995128	0.502986371414037
1	Deaths	44634	High-middle SDI	2	Female	27	Age-standardized	384	Hemolytic disease and other neonatal jaundice	3	Rate	1991	0.43029792943610795	0.6692342101670218	0.3198106725707524
1	Deaths	44634	High-middle SDI	3	Both	27	Age-standardized	384	Hemolytic disease and other neonatal jaundice	3	Rate	1991	0.529592258442243	0.6856597993509541	0.44552329377324174
1	Deaths	44634	High-middle SDI	1	Male	27	Age-standardized	385	Other neonatal disorders	3	Rate	1991	2.1159206180513057	2.5865403242321996	1.6303721061267007
1	Deaths	44634	High-middle SDI	2	Female	27	Age-standardized	385	Other neonatal disorders	3	Rate	1991	1.6281969871183968	1.9860534139203319	1.2957933963180706
1	Deaths	44634	High-middle SDI	3	Both	27	Age-standardized	385	Other neonatal disorders	3	Rate	1991	1.8836691017317986	2.226064181808529	1.5215597696672711
1	Deaths	124	Central Latin America	1	Male	27	Age-standardized	380	Neonatal disorders	3	Rate	1992	33.09001153806996	35.91725972757916	30.56348341897748
1	Deaths	124	Central Latin America	2	Female	27	Age-standardized	380	Neonatal disorders	3	Rate	1992	24.422794341606387	26.005280213304985	23.033664588018134
1	Deaths	124	Central Latin America	3	Both	27	Age-standardized	380	Neonatal disorders	3	Rate	1992	28.828709862264766	30.96818172374328	26.922537195683486
1	Deaths	124	Central Latin America	1	Male	27	Age-standardized	381	Neonatal preterm birth	3	Rate	1992	18.046344920454647	19.56353775501834	16.756784328773612
1	Deaths	124	Central Latin America	2	Female	27	Age-standardized	381	Neonatal preterm birth	3	Rate	1992	13.28321268249099	14.139645195466153	12.434026198062284
1	Deaths	124	Central Latin America	3	Both	27	Age-standardized	381	Neonatal preterm birth	3	Rate	1992	15.7046647736978	16.867406037920727	14.662592993104072
1	Deaths	70	Australasia	1	Male	27	Age-standardized	385	Other neonatal disorders	3	Rate	1994	0.475562491146934	0.5221175135525333	0.4205884520459926
1	Deaths	70	Australasia	2	Female	27	Age-standardized	385	Other neonatal disorders	3	Rate	1994	0.33137285435695185	0.38137735314074744	0.2836619157325686
1	Deaths	70	Australasia	3	Both	27	Age-standardized	385	Other neonatal disorders	3	Rate	1994	0.4053908838697653	0.44192966639480635	0.36307256085899264
1	Deaths	199	Western Sub-Saharan Africa	1	Male	27	Age-standardized	380	Neonatal disorders	3	Rate	1998	84.75374817753793	91.02258801527188	78.90175574357518
1	Deaths	199	Western Sub-Saharan Africa	2	Female	27	Age-standardized	380	Neonatal disorders	3	Rate	1998	64.0987483774195	69.81864366717271	58.99470981240573
1	Deaths	199	Western Sub-Saharan Africa	3	Both	27	Age-standardized	380	Neonatal disorders	3	Rate	1998	74.68277626640285	80.22126032706147	69.74929316779539
1	Deaths	199	Western Sub-Saharan Africa	1	Male	27	Age-standardized	381	Neonatal preterm birth	3	Rate	1998	27.331656145657494	34.53074762295083	23.418041785801048
1	Deaths	199	Western Sub-Saharan Africa	2	Female	27	Age-standardized	381	Neonatal preterm birth	3	Rate	1998	21.513554861971752	25.09595694445108	18.121258063835658
1	Deaths	199	Western Sub-Saharan Africa	3	Both	27	Age-standardized	381	Neonatal preterm birth	3	Rate	1998	24.49833084587857	28.950636950394678	21.802637964573346
1	Deaths	199	Western Sub-Saharan Africa	1	Male	27	Age-standardized	382	Neonatal encephalopathy due to birth asphyxia and trauma	3	Rate	1998	34.47856887503136	42.047248966814344	29.24767188297822
1	Deaths	199	Western Sub-Saharan Africa	2	Female	27	Age-standardized	382	Neonatal encephalopathy due to birth asphyxia and trauma	3	Rate	1998	25.199044148702544	30.311889621983152	21.224882139334063
1	Deaths	199	Western Sub-Saharan Africa	3	Both	27	Age-standardized	382	Neonatal encephalopathy due to birth asphyxia and trauma	3	Rate	1998	29.951317033740764	35.6181223335193	25.796918630526562
1	Deaths	199	Western Sub-Saharan Africa	1	Male	27	Age-standardized	383	Neonatal sepsis and other neonatal infections	3	Rate	1998	13.849631906347055	16.604519525399482	11.245971151146268
1	Deaths	199	Western Sub-Saharan Africa	2	Female	27	Age-standardized	383	Neonatal sepsis and other neonatal infections	3	Rate	1998	10.353339519678451	12.212515162143964	8.321152465867156
1	Deaths	199	Western Sub-Saharan Africa	3	Both	27	Age-standardized	383	Neonatal sepsis and other neonatal infections	3	Rate	1998	12.143784257709726	14.15247548021091	10.130493185753695
1	Deaths	199	Western Sub-Saharan Africa	1	Male	27	Age-standardized	384	Hemolytic disease and other neonatal jaundice	3	Rate	1998	2.0272155293843763	2.7673938502620223	1.503180380992026
1	Deaths	199	Western Sub-Saharan Africa	2	Female	27	Age-standardized	384	Hemolytic disease and other neonatal jaundice	3	Rate	1998	1.3441830712619873	2.4866345694138157	0.899687410732315
1	Deaths	199	Western Sub-Saharan Africa	3	Both	27	Age-standardized	384	Hemolytic disease and other neonatal jaundice	3	Rate	1998	1.6933282703855421	2.289018553643591	1.287718101423103
1	Deaths	199	Western Sub-Saharan Africa	1	Male	27	Age-standardized	385	Other neonatal disorders	3	Rate	1998	7.066675721117685	10.363955416319675	3.947567488300914
1	Deaths	199	Western Sub-Saharan Africa	2	Female	27	Age-standardized	385	Other neonatal disorders	3	Rate	1998	5.68862677580466	7.411976295850449	4.117494642154926
1	Deaths	199	Western Sub-Saharan Africa	3	Both	27	Age-standardized	385	Other neonatal disorders	3	Rate	1998	6.396015858688194	8.579125351648031	4.161491381251427
1	Deaths	138	North Africa and Middle East	1	Male	27	Age-standardized	380	Neonatal disorders	3	Rate	1994	49.16298828896415	56.62255688097035	43.476428298518606
1	Deaths	138	North Africa and Middle East	2	Female	27	Age-standardized	380	Neonatal disorders	3	Rate	1994	37.26639772718034	43.37920222867393	33.20646590593153
1	Deaths	138	North Africa and Middle East	3	Both	27	Age-standardized	380	Neonatal disorders	3	Rate	1994	43.39324339042981	48.92666542835317	38.70807079179349
1	Deaths	138	North Africa and Middle East	1	Male	27	Age-standardized	381	Neonatal preterm birth	3	Rate	1994	32.789227424551	38.105873195590235	27.95972543233891
1	Deaths	138	North Africa and Middle East	2	Female	27	Age-standardized	381	Neonatal preterm birth	3	Rate	1994	24.392896196318212	28.550181245468227	21.533148455532274
1	Deaths	138	North Africa and Middle East	3	Both	27	Age-standardized	381	Neonatal preterm birth	3	Rate	1994	28.717272495110375	32.499636132325016	25.268839901988503
1	Deaths	138	North Africa and Middle East	1	Male	27	Age-standardized	382	Neonatal encephalopathy due to birth asphyxia and trauma	3	Rate	1994	7.156496872317009	9.111622646620658	5.841844243674857
1	Deaths	138	North Africa and Middle East	2	Female	27	Age-standardized	382	Neonatal encephalopathy due to birth asphyxia and trauma	3	Rate	1994	5.293505954284134	6.6423969859103345	4.289070241893837
1	Deaths	138	North Africa and Middle East	3	Both	27	Age-standardized	382	Neonatal encephalopathy due to birth asphyxia and trauma	3	Rate	1994	6.252964789836517	7.674895950672482	5.286737367726003
1	Deaths	138	North Africa and Middle East	1	Male	27	Age-standardized	383	Neonatal sepsis and other neonatal infections	3	Rate	1994	2.183023698867336	2.667580909155843	1.7354350027797594
1	Deaths	138	North Africa and Middle East	2	Female	27	Age-standardized	383	Neonatal sepsis and other neonatal infections	3	Rate	1994	1.8089454261802862	2.2625385453486158	1.4579447734111948
1	Deaths	138	North Africa and Middle East	3	Both	27	Age-standardized	383	Neonatal sepsis and other neonatal infections	3	Rate	1994	2.0015012930890848	2.3420994783346183	1.6892076397854905
1	Deaths	138	North Africa and Middle East	1	Male	27	Age-standardized	384	Hemolytic disease and other neonatal jaundice	3	Rate	1994	1.2066821669760504	1.7138843443582816	0.9226832361954953
1	Deaths	138	North Africa and Middle East	2	Female	27	Age-standardized	384	Hemolytic disease and other neonatal jaundice	3	Rate	1994	0.9265155288776769	1.5856438887212914	0.6003316368391305
1	Deaths	138	North Africa and Middle East	3	Both	27	Age-standardized	384	Hemolytic disease and other neonatal jaundice	3	Rate	1994	1.0706715621495517	1.545562693735552	0.852021164820187
1	Deaths	138	North Africa and Middle East	1	Male	27	Age-standardized	385	Other neonatal disorders	3	Rate	1994	5.827558126252718	7.569811245028654	4.071938001694438
1	Deaths	138	North Africa and Middle East	2	Female	27	Age-standardized	385	Other neonatal disorders	3	Rate	1994	4.84453462152002	6.013600970941131	3.3065935624509453
1	Deaths	138	North Africa and Middle East	3	Both	27	Age-standardized	385	Other neonatal disorders	3	Rate	1994	5.350833250244302	6.648524829323792	3.7076923352497517
1	Deaths	44639	Middle SDI	1	Male	27	Age-standardized	380	Neonatal disorders	3	Rate	1992	40.74110015239734	43.79205689938489	37.824992432060384
1	Deaths	44639	Middle SDI	2	Female	27	Age-standardized	380	Neonatal disorders	3	Rate	1992	30.98880783389069	33.5610847961345	28.886893964821994
1	Deaths	44639	Middle SDI	3	Both	27	Age-standardized	380	Neonatal disorders	3	Rate	1992	36.077489989227445	38.53931574998888	33.83016645483219
1	Deaths	44639	Middle SDI	1	Male	27	Age-standardized	381	Neonatal preterm birth	3	Rate	1992	19.340631701987213	21.640737749358294	17.483821003769375
1	Deaths	44639	Middle SDI	2	Female	27	Age-standardized	381	Neonatal preterm birth	3	Rate	1992	15.167960468212572	16.76395614327432	13.841109638778137
1	Deaths	44639	Middle SDI	3	Both	27	Age-standardized	381	Neonatal preterm birth	3	Rate	1992	17.34533083761443	18.859748677069444	16.006843821931117
1	Deaths	44639	Middle SDI	1	Male	27	Age-standardized	382	Neonatal encephalopathy due to birth asphyxia and trauma	3	Rate	1992	12.89856886881585	14.681311032404608	11.188176136076372
1	Deaths	44639	Middle SDI	2	Female	27	Age-standardized	382	Neonatal encephalopathy due to birth asphyxia and trauma	3	Rate	1992	9.474408135531073	10.671916421318905	8.08960398796103
1	Deaths	44639	Middle SDI	3	Both	27	Age-standardized	382	Neonatal encephalopathy due to birth asphyxia and trauma	3	Rate	1992	11.261230414268672	12.446061309678758	9.92773189348509
1	Deaths	44639	Middle SDI	1	Male	27	Age-standardized	383	Neonatal sepsis and other neonatal infections	3	Rate	1992	3.398348364104395	4.102251413773985	2.895271718105574
1	Deaths	44639	Middle SDI	2	Female	27	Age-standardized	383	Neonatal sepsis and other neonatal infections	3	Rate	1992	2.6019572387666723	3.02671796907336	2.282065218460078
1	Deaths	44639	Middle SDI	3	Both	27	Age-standardized	383	Neonatal sepsis and other neonatal infections	3	Rate	1992	3.0174379850691206	3.5336795849342435	2.635205649041342
1	Deaths	199	Western Sub-Saharan Africa	1	Male	27	Age-standardized	380	Neonatal disorders	3	Rate	1997	85.40547433168209	91.37365785601949	79.76221670415761
1	Deaths	199	Western Sub-Saharan Africa	2	Female	27	Age-standardized	380	Neonatal disorders	3	Rate	1997	64.53767185453104	70.58942523530087	59.2802535194231
1	Deaths	199	Western Sub-Saharan Africa	3	Both	27	Age-standardized	380	Neonatal disorders	3	Rate	1997	75.23026007726374	80.38709100964549	70.43889850245047
1	Deaths	199	Western Sub-Saharan Africa	1	Male	27	Age-standardized	381	Neonatal preterm birth	3	Rate	1997	27.516241727046506	34.872430242861455	23.67608946040773
1	Deaths	199	Western Sub-Saharan Africa	2	Female	27	Age-standardized	381	Neonatal preterm birth	3	Rate	1997	21.661467602321633	25.213641162631554	18.332860769752056
1	Deaths	199	Western Sub-Saharan Africa	3	Both	27	Age-standardized	381	Neonatal preterm birth	3	Rate	1997	24.665466973861022	29.16247692932616	21.932837819406817
1	Deaths	199	Western Sub-Saharan Africa	1	Male	27	Age-standardized	382	Neonatal encephalopathy due to birth asphyxia and trauma	3	Rate	1997	34.71383000288965	42.43856201990171	29.17668295106491
1	Deaths	199	Western Sub-Saharan Africa	2	Female	27	Age-standardized	382	Neonatal encephalopathy due to birth asphyxia and trauma	3	Rate	1997	25.306569613602527	30.5343273414478	21.192073644965195
1	Deaths	199	Western Sub-Saharan Africa	3	Both	27	Age-standardized	382	Neonatal encephalopathy due to birth asphyxia and trauma	3	Rate	1997	30.123546486885463	35.932815728023634	26.069538298537083
1	Deaths	199	Western Sub-Saharan Africa	1	Male	27	Age-standardized	383	Neonatal sepsis and other neonatal infections	3	Rate	1997	13.95755237737131	16.610305266218127	11.316510035129149
1	Deaths	199	Western Sub-Saharan Africa	2	Female	27	Age-standardized	383	Neonatal sepsis and other neonatal infections	3	Rate	1997	10.451112448214563	12.402400822740987	8.311809723109151
1	Deaths	199	Western Sub-Saharan Africa	3	Both	27	Age-standardized	383	Neonatal sepsis and other neonatal infections	3	Rate	1997	12.246612316706477	14.292131125381161	10.19796817759385
1	Deaths	199	Western Sub-Saharan Africa	1	Male	27	Age-standardized	384	Hemolytic disease and other neonatal jaundice	3	Rate	1997	2.072208007540019	2.8174525724631136	1.5316852312186895
1	Deaths	199	Western Sub-Saharan Africa	2	Female	27	Age-standardized	384	Hemolytic disease and other neonatal jaundice	3	Rate	1997	1.3804699117434927	2.4996301486343753	0.9213025455104773
1	Deaths	199	Western Sub-Saharan Africa	3	Both	27	Age-standardized	384	Hemolytic disease and other neonatal jaundice	3	Rate	1997	1.7340178281528906	2.359240412443599	1.3169504620430454
1	Deaths	199	Western Sub-Saharan Africa	1	Male	27	Age-standardized	385	Other neonatal disorders	3	Rate	1997	7.14564221683458	10.513016842687787	4.022193374173081
1	Deaths	199	Western Sub-Saharan Africa	2	Female	27	Age-standardized	385	Other neonatal disorders	3	Rate	1997	5.738052278648813	7.495453348042871	4.101119505563579
1	Deaths	199	Western Sub-Saharan Africa	3	Both	27	Age-standardized	385	Other neonatal disorders	3	Rate	1997	6.4606164716579215	8.739257313305382	4.271405244653177
1	Deaths	167	Central Sub-Saharan Africa	1	Male	27	Age-standardized	380	Neonatal disorders	3	Rate	1991	55.39643577812828	64.42419028933315	46.651620228249435
1	Deaths	167	Central Sub-Saharan Africa	2	Female	27	Age-standardized	380	Neonatal disorders	3	Rate	1991	50.35217318200861	57.35593622584416	42.63179184791253
1	Deaths	167	Central Sub-Saharan Africa	3	Both	27	Age-standardized	380	Neonatal disorders	3	Rate	1991	52.93025757970872	60.01741069660046	45.8807608930356
1	Deaths	167	Central Sub-Saharan Africa	1	Male	27	Age-standardized	381	Neonatal preterm birth	3	Rate	1991	15.06527313741502	22.39187921865971	10.29757454208821
1	Deaths	167	Central Sub-Saharan Africa	2	Female	27	Age-standardized	381	Neonatal preterm birth	3	Rate	1991	14.835798750562557	20.509753653710188	10.687928947752773
1	Deaths	167	Central Sub-Saharan Africa	3	Both	27	Age-standardized	381	Neonatal preterm birth	3	Rate	1991	14.954352260444155	20.069658303454812	11.353915428625426
1	Deaths	167	Central Sub-Saharan Africa	1	Male	27	Age-standardized	382	Neonatal encephalopathy due to birth asphyxia and trauma	3	Rate	1991	27.35220081888675	34.17998542164757	20.728674163859164
1	Deaths	167	Central Sub-Saharan Africa	2	Female	27	Age-standardized	382	Neonatal encephalopathy due to birth asphyxia and trauma	3	Rate	1991	22.39161086227751	29.55526380471504	13.612491247789677
1	Deaths	167	Central Sub-Saharan Africa	3	Both	27	Age-standardized	382	Neonatal encephalopathy due to birth asphyxia and trauma	3	Rate	1991	24.924866835419124	31.159639776128394	19.07046806830078
1	Deaths	167	Central Sub-Saharan Africa	1	Male	27	Age-standardized	383	Neonatal sepsis and other neonatal infections	3	Rate	1991	4.0304261242485495	6.219741157093593	2.599314926987669
1	Deaths	167	Central Sub-Saharan Africa	2	Female	27	Age-standardized	383	Neonatal sepsis and other neonatal infections	3	Rate	1991	3.8276755622410668	5.414410279860506	2.600565006773774
1	Deaths	167	Central Sub-Saharan Africa	3	Both	27	Age-standardized	383	Neonatal sepsis and other neonatal infections	3	Rate	1991	3.931361027800351	5.245363663393044	2.7951577160951304
1	Deaths	167	Central Sub-Saharan Africa	1	Male	27	Age-standardized	384	Hemolytic disease and other neonatal jaundice	3	Rate	1991	0.5035416880085871	0.9671827116162357	0.25577888608495125
1	Deaths	167	Central Sub-Saharan Africa	2	Female	27	Age-standardized	384	Hemolytic disease and other neonatal jaundice	3	Rate	1991	0.29241289187816244	0.6536481262158257	0.11874206549436675
1	Deaths	167	Central Sub-Saharan Africa	3	Both	27	Age-standardized	384	Hemolytic disease and other neonatal jaundice	3	Rate	1991	0.4001517231084522	0.6835299256924527	0.2566926040570365
1	Deaths	167	Central Sub-Saharan Africa	1	Male	27	Age-standardized	385	Other neonatal disorders	3	Rate	1991	8.444994009569315	13.691412055278331	4.38551061532193
1	Deaths	167	Central Sub-Saharan Africa	2	Female	27	Age-standardized	385	Other neonatal disorders	3	Rate	1991	9.004675115049327	14.41298599190517	4.90747870345777
1	Deaths	167	Central Sub-Saharan Africa	3	Both	27	Age-standardized	385	Other neonatal disorders	3	Rate	1991	8.71952573293667	13.226184359247023	4.675310389675501
1	Deaths	44635	High SDI	1	Male	27	Age-standardized	380	Neonatal disorders	3	Rate	1994	8.984917056862217	9.449915087431094	8.567559893363589
1	Deaths	44635	High SDI	2	Female	27	Age-standardized	380	Neonatal disorders	3	Rate	1994	7.020005500721173	7.340283264381669	6.766070603414217
1	Deaths	44635	High SDI	3	Both	27	Age-standardized	380	Neonatal disorders	3	Rate	1994	8.030277663964396	8.410230396795738	7.719391728454498
1	Deaths	44635	High SDI	1	Male	27	Age-standardized	381	Neonatal preterm birth	3	Rate	1994	5.843752482881534	6.171571305038904	5.575104742250051
1	Deaths	44635	High SDI	2	Female	27	Age-standardized	381	Neonatal preterm birth	3	Rate	1994	4.474940410586835	4.712185083527836	4.276578464786457
1	Deaths	44635	High SDI	3	Both	27	Age-standardized	381	Neonatal preterm birth	3	Rate	1994	5.17872681522745	5.446332424140803	4.964349881357831
1	Deaths	44635	High SDI	1	Male	27	Age-standardized	382	Neonatal encephalopathy due to birth asphyxia and trauma	3	Rate	1994	1.506231019149271	1.6363050734801752	1.3970497592083324
1	Deaths	44635	High SDI	2	Female	27	Age-standardized	382	Neonatal encephalopathy due to birth asphyxia and trauma	3	Rate	1994	1.2388778388053456	1.3237777335410914	1.17162505295222
1	Deaths	44635	High SDI	3	Both	27	Age-standardized	382	Neonatal encephalopathy due to birth asphyxia and trauma	3	Rate	1994	1.376341647376532	1.4640414275283227	1.310048471048623
1	Deaths	44635	High SDI	1	Male	27	Age-standardized	383	Neonatal sepsis and other neonatal infections	3	Rate	1994	0.7504099223083383	0.8682207091109547	0.6530687716606595
1	Deaths	44635	High SDI	2	Female	27	Age-standardized	383	Neonatal sepsis and other neonatal infections	3	Rate	1994	0.5765952202327131	0.6535673093950591	0.5138436413051047
1	Deaths	44635	High SDI	3	Both	27	Age-standardized	383	Neonatal sepsis and other neonatal infections	3	Rate	1994	0.6659590050619343	0.7442993566314627	0.6007762328108096
1	Deaths	44635	High SDI	1	Male	27	Age-standardized	384	Hemolytic disease and other neonatal jaundice	3	Rate	1994	0.045669273931793104	0.05381382921172592	0.040214070699841814
1	Deaths	44635	High SDI	2	Female	27	Age-standardized	384	Hemolytic disease and other neonatal jaundice	3	Rate	1994	0.03568459814674978	0.044397428391735175	0.030433722374891163
1	Deaths	44635	High SDI	3	Both	27	Age-standardized	384	Hemolytic disease and other neonatal jaundice	3	Rate	1994	0.04081723520270168	0.04789455349681536	0.036880977459861006
1	Deaths	44635	High SDI	1	Male	27	Age-standardized	385	Other neonatal disorders	3	Rate	1994	0.8388543585912799	0.8875748104081443	0.7975107499397484
1	Deaths	44635	High SDI	2	Female	27	Age-standardized	385	Other neonatal disorders	3	Rate	1994	0.6939074329495216	0.7318662611165933	0.6598933188777376
1	Deaths	44635	High SDI	3	Both	27	Age-standardized	385	Other neonatal disorders	3	Rate	1994	0.7684329610957757	0.810835240496538	0.7351371044668781
1	Deaths	73	Western Europe	1	Male	27	Age-standardized	380	Neonatal disorders	3	Rate	1994	6.489302102806114	6.655301491208571	6.330312619891527
1	Deaths	73	Western Europe	2	Female	27	Age-standardized	380	Neonatal disorders	3	Rate	1994	5.1213582500154535	5.255084959206799	4.9820478531925705
1	Deaths	73	Western Europe	3	Both	27	Age-standardized	380	Neonatal disorders	3	Rate	1994	5.823286415506611	5.96659031750238	5.681776802069864
1	Deaths	73	Western Europe	1	Male	27	Age-standardized	381	Neonatal preterm birth	3	Rate	1994	4.29683544112261	4.411712428054183	4.185311145234832
1	Deaths	73	Western Europe	2	Female	27	Age-standardized	381	Neonatal preterm birth	3	Rate	1994	3.3477268952384405	3.4427755388306	3.246727903865134
1	Deaths	73	Western Europe	3	Both	27	Age-standardized	381	Neonatal preterm birth	3	Rate	1994	3.8347433416095917	3.9316999324019424	3.734451729698001
1	Deaths	73	Western Europe	1	Male	27	Age-standardized	382	Neonatal encephalopathy due to birth asphyxia and trauma	3	Rate	1994	1.2761182099878343	1.3178209056290604	1.233217321032693
1	Deaths	73	Western Europe	2	Female	27	Age-standardized	382	Neonatal encephalopathy due to birth asphyxia and trauma	3	Rate	1994	1.0701208755977476	1.1081453274252637	1.0337933945896964
1	Deaths	73	Western Europe	3	Both	27	Age-standardized	382	Neonatal encephalopathy due to birth asphyxia and trauma	3	Rate	1994	1.1758230311261146	1.2083732729391286	1.141913623563949
1	Deaths	73	Western Europe	1	Male	27	Age-standardized	383	Neonatal sepsis and other neonatal infections	3	Rate	1994	0.41076797809030907	0.42832070126686134	0.3953839002911875
1	Deaths	73	Western Europe	2	Female	27	Age-standardized	383	Neonatal sepsis and other neonatal infections	3	Rate	1994	0.2932003270039213	0.3051918305462885	0.28154497735164813
1	Deaths	73	Western Europe	3	Both	27	Age-standardized	383	Neonatal sepsis and other neonatal infections	3	Rate	1994	0.3535266143800732	0.36542104044363166	0.3427711613223071
1	Deaths	73	Western Europe	1	Male	27	Age-standardized	384	Hemolytic disease and other neonatal jaundice	3	Rate	1994	0.0386944973410806	0.04337827400759217	0.034761146540141286
1	Deaths	73	Western Europe	2	Female	27	Age-standardized	384	Hemolytic disease and other neonatal jaundice	3	Rate	1994	0.03140266386783014	0.0364227376722056	0.026272642555149054
1	Deaths	73	Western Europe	3	Both	27	Age-standardized	384	Hemolytic disease and other neonatal jaundice	3	Rate	1994	0.03514345680647852	0.03896163648807866	0.0313978267300749
1	Deaths	73	Western Europe	1	Male	27	Age-standardized	385	Other neonatal disorders	3	Rate	1994	0.46688597626428757	0.4883118474108869	0.44544799759161224
1	Deaths	73	Western Europe	2	Female	27	Age-standardized	385	Other neonatal disorders	3	Rate	1994	0.37890748830751125	0.39563961447206586	0.36114372488687785
1	Deaths	73	Western Europe	3	Both	27	Age-standardized	385	Other neonatal disorders	3	Rate	1994	0.42404997158435664	0.4413214535732566	0.407624432492608
1	Deaths	104	Caribbean	1	Male	27	Age-standardized	380	Neonatal disorders	3	Rate	1994	37.14001608381916	40.68718830678528	33.819930884087995
1	Deaths	104	Caribbean	2	Female	27	Age-standardized	380	Neonatal disorders	3	Rate	1994	28.415742090505177	31.20909057668312	25.820667092842907
1	Deaths	104	Caribbean	3	Both	27	Age-standardized	380	Neonatal disorders	3	Rate	1994	32.87373094220146	35.696492427413695	30.363938560995752
1	Deaths	104	Caribbean	1	Male	27	Age-standardized	381	Neonatal preterm birth	3	Rate	1994	16.61407471075515	19.365082474208357	14.518003719211041
1	Deaths	104	Caribbean	2	Female	27	Age-standardized	381	Neonatal preterm birth	3	Rate	1994	13.152951564868143	14.860402742422588	11.490811898601207
1	Deaths	104	Caribbean	3	Both	27	Age-standardized	381	Neonatal preterm birth	3	Rate	1994	14.92177735084765	16.865984245319588	13.504669193907402
1	Deaths	104	Caribbean	1	Male	27	Age-standardized	382	Neonatal encephalopathy due to birth asphyxia and trauma	3	Rate	1994	10.27525034490686	12.707189852834112	8.06334556917034
1	Deaths	104	Caribbean	2	Female	27	Age-standardized	382	Neonatal encephalopathy due to birth asphyxia and trauma	3	Rate	1994	7.334626750911068	9.300179039509473	5.74685091593381
1	Deaths	104	Caribbean	3	Both	27	Age-standardized	382	Neonatal encephalopathy due to birth asphyxia and trauma	3	Rate	1994	8.83705776661534	10.60293817022819	7.3806106718785625
1	Deaths	104	Caribbean	1	Male	27	Age-standardized	383	Neonatal sepsis and other neonatal infections	3	Rate	1994	6.274043594992964	7.879318394357869	4.90507384352829
1	Deaths	104	Caribbean	2	Female	27	Age-standardized	383	Neonatal sepsis and other neonatal infections	3	Rate	1994	5.007693726009266	6.231616594958137	3.973313113614708
1	Deaths	104	Caribbean	3	Both	27	Age-standardized	383	Neonatal sepsis and other neonatal infections	3	Rate	1994	5.654733134114288	6.839986083909043	4.690037267969941
1	Deaths	104	Caribbean	1	Male	27	Age-standardized	384	Hemolytic disease and other neonatal jaundice	3	Rate	1994	0.6000108574222763	0.8102006380659125	0.4511353495548293
1	Deaths	104	Caribbean	2	Female	27	Age-standardized	384	Hemolytic disease and other neonatal jaundice	3	Rate	1994	0.4072398447042511	0.7355941750964143	0.25774783183500005
1	Deaths	104	Caribbean	3	Both	27	Age-standardized	384	Hemolytic disease and other neonatal jaundice	3	Rate	1994	0.5056846413215471	0.6874277249732448	0.39973093769332074
1	Deaths	104	Caribbean	1	Male	27	Age-standardized	385	Other neonatal disorders	3	Rate	1994	3.3766365757418813	4.669237838755759	2.5076629447602086
1	Deaths	104	Caribbean	2	Female	27	Age-standardized	385	Other neonatal disorders	3	Rate	1994	2.5132302040124355	3.3285189345978408	1.9615990020018979
1	Deaths	104	Caribbean	3	Both	27	Age-standardized	385	Other neonatal disorders	3	Rate	1994	2.954478049302663	3.8166398102255163	2.38111997866348
1	Deaths	138	North Africa and Middle East	1	Male	27	Age-standardized	380	Neonatal disorders	3	Rate	1998	43.5075254754165	49.59625004707625	38.5660873055235
1	Deaths	138	North Africa and Middle East	2	Female	27	Age-standardized	380	Neonatal disorders	3	Rate	1998	32.98978101400984	38.05690055401569	29.250779068416627
1	Deaths	138	North Africa and Middle East	3	Both	27	Age-standardized	380	Neonatal disorders	3	Rate	1998	38.40582754334548	43.35419851861199	34.3763840852922
1	Deaths	138	North Africa and Middle East	1	Male	27	Age-standardized	381	Neonatal preterm birth	3	Rate	1998	28.666630365065306	33.11773493585721	24.554430831576312
1	Deaths	138	North Africa and Middle East	2	Female	27	Age-standardized	381	Neonatal preterm birth	3	Rate	1998	21.31842547749108	24.805715325592033	18.780209114273774
1	Deaths	138	North Africa and Middle East	3	Both	27	Age-standardized	381	Neonatal preterm birth	3	Rate	1998	25.10249709198503	28.623230355584905	22.158140998836853
1	Deaths	138	North Africa and Middle East	1	Male	27	Age-standardized	382	Neonatal encephalopathy due to birth asphyxia and trauma	3	Rate	1998	6.612514180575589	8.34977860628206	5.406958580881264
1	Deaths	138	North Africa and Middle East	2	Female	27	Age-standardized	382	Neonatal encephalopathy due to birth asphyxia and trauma	3	Rate	1998	4.90255286111978	6.126325408363731	3.9240491475547215
1	Deaths	138	North Africa and Middle East	3	Both	27	Age-standardized	382	Neonatal encephalopathy due to birth asphyxia and trauma	3	Rate	1998	5.783083550264528	7.024231823398926	4.891839183997041
1	Deaths	138	North Africa and Middle East	1	Male	27	Age-standardized	383	Neonatal sepsis and other neonatal infections	3	Rate	1998	2.0157892933733947	2.4511983027442588	1.6430158352920474
1	Deaths	138	North Africa and Middle East	2	Female	27	Age-standardized	383	Neonatal sepsis and other neonatal infections	3	Rate	1998	1.679354996527321	2.009982603897732	1.391484262082268
1	Deaths	138	North Africa and Middle East	3	Both	27	Age-standardized	383	Neonatal sepsis and other neonatal infections	3	Rate	1998	1.852524256335005	2.134832183877279	1.5890314025958685
1	Deaths	138	North Africa and Middle East	1	Male	27	Age-standardized	384	Hemolytic disease and other neonatal jaundice	3	Rate	1998	1.0217499119106723	1.4339886807873936	0.7516770599043344
1	Deaths	138	North Africa and Middle East	2	Female	27	Age-standardized	384	Hemolytic disease and other neonatal jaundice	3	Rate	1998	0.7783209284891166	1.41766019646494	0.48960856873566966
1	Deaths	138	North Africa and Middle East	3	Both	27	Age-standardized	384	Hemolytic disease and other neonatal jaundice	3	Rate	1998	0.9035742779248129	1.3501233527179677	0.7101287609101647
1	Deaths	138	North Africa and Middle East	1	Male	27	Age-standardized	385	Other neonatal disorders	3	Rate	1998	5.190841724491589	6.848162130231924	3.481029269849096
1	Deaths	138	North Africa and Middle East	2	Female	27	Age-standardized	385	Other neonatal disorders	3	Rate	1998	4.311126750382567	5.582908440858476	2.824719233748677
1	Deaths	138	North Africa and Middle East	3	Both	27	Age-standardized	385	Other neonatal disorders	3	Rate	1998	4.7641483668361095	5.998341292615312	3.14651513616406
1	Deaths	124	Central Latin America	1	Male	27	Age-standardized	380	Neonatal disorders	3	Rate	1994	31.74606863262199	34.405598960159324	29.17477871073709
1	Deaths	124	Central Latin America	2	Female	27	Age-standardized	380	Neonatal disorders	3	Rate	1994	23.33907153753476	24.942315842765463	21.74892604798171
1	Deaths	124	Central Latin America	3	Both	27	Age-standardized	380	Neonatal disorders	3	Rate	1994	27.61351908307569	29.78294685468978	25.525283038345577
1	Deaths	124	Central Latin America	1	Male	27	Age-standardized	381	Neonatal preterm birth	3	Rate	1994	17.496780149072773	18.95702203365613	16.11606510917235
1	Deaths	124	Central Latin America	2	Female	27	Age-standardized	381	Neonatal preterm birth	3	Rate	1994	12.799250246599444	13.708707496682285	11.95542660553862
1	Deaths	124	Central Latin America	3	Both	27	Age-standardized	381	Neonatal preterm birth	3	Rate	1994	15.18783639945943	16.3432225429957	14.087583174929508
1	Deaths	44636	Low-middle SDI	1	Male	27	Age-standardized	380	Neonatal disorders	3	Rate	1994	68.7681027058984	74.19265313658346	63.761444021232826
1	Deaths	44636	Low-middle SDI	2	Female	27	Age-standardized	380	Neonatal disorders	3	Rate	1994	56.696972341948616	61.971000962091495	52.640002372927384
1	Deaths	44636	Low-middle SDI	3	Both	27	Age-standardized	380	Neonatal disorders	3	Rate	1994	62.931746402794104	68.03559455801074	58.44601648836618
1	Deaths	44636	Low-middle SDI	1	Male	27	Age-standardized	381	Neonatal preterm birth	3	Rate	1994	29.927121041910258	33.34510485948954	26.11800680511319
1	Deaths	44636	Low-middle SDI	2	Female	27	Age-standardized	381	Neonatal preterm birth	3	Rate	1994	25.148715429366746	28.419004494062523	21.869530605140813
1	Deaths	44636	Low-middle SDI	3	Both	27	Age-standardized	381	Neonatal preterm birth	3	Rate	1994	27.61661356448673	30.82090635142421	24.576041682680597
1	Deaths	44636	Low-middle SDI	1	Male	27	Age-standardized	382	Neonatal encephalopathy due to birth asphyxia and trauma	3	Rate	1994	19.84807281678842	23.738969616743667	17.29920427493421
1	Deaths	44636	Low-middle SDI	2	Female	27	Age-standardized	382	Neonatal encephalopathy due to birth asphyxia and trauma	3	Rate	1994	15.745297896270952	19.46251473801772	13.396687281850978
1	Deaths	44636	Low-middle SDI	3	Both	27	Age-standardized	382	Neonatal encephalopathy due to birth asphyxia and trauma	3	Rate	1994	17.864435456327083	21.274223323605394	15.83584752598756
1	Deaths	44636	Low-middle SDI	1	Male	27	Age-standardized	383	Neonatal sepsis and other neonatal infections	3	Rate	1994	7.034578927094438	8.305366083390537	5.929451304529762
1	Deaths	44636	Low-middle SDI	2	Female	27	Age-standardized	383	Neonatal sepsis and other neonatal infections	3	Rate	1994	5.779679233187809	6.646791349762555	5.006353689889164
1	Deaths	44636	Low-middle SDI	3	Both	27	Age-standardized	383	Neonatal sepsis and other neonatal infections	3	Rate	1994	6.427856845023843	7.307094533088919	5.555412259625399
1	Deaths	44636	Low-middle SDI	1	Male	27	Age-standardized	384	Hemolytic disease and other neonatal jaundice	3	Rate	1994	2.7304208062099833	3.586110095142927	2.1852676386849113
1	Deaths	44636	Low-middle SDI	2	Female	27	Age-standardized	384	Hemolytic disease and other neonatal jaundice	3	Rate	1994	2.387602224331035	3.107674422273709	1.833241363886364
1	Deaths	44636	Low-middle SDI	3	Both	27	Age-standardized	384	Hemolytic disease and other neonatal jaundice	3	Rate	1994	2.564435392443828	3.224327780814023	2.115398263573964
1	Deaths	44636	Low-middle SDI	1	Male	27	Age-standardized	385	Other neonatal disorders	3	Rate	1994	9.227909113895224	11.729469904711658	6.803601441869209
1	Deaths	44636	Low-middle SDI	2	Female	27	Age-standardized	385	Other neonatal disorders	3	Rate	1994	7.635677558791978	9.363977062261117	5.526388022775417
1	Deaths	44636	Low-middle SDI	3	Both	27	Age-standardized	385	Other neonatal disorders	3	Rate	1994	8.458405144512689	10.370372456406646	6.195560851869851
1	Deaths	44560	America	1	Male	27	Age-standardized	380	Neonatal disorders	3	Rate	1991	29.19350379027683	30.830531277863706	27.637735157639376
1	Deaths	44560	America	2	Female	27	Age-standardized	380	Neonatal disorders	3	Rate	1991	22.2431644940722	23.237490046462156	21.236354521227767
1	Deaths	44560	America	3	Both	27	Age-standardized	380	Neonatal disorders	3	Rate	1991	25.788257149577362	27.041380879649527	24.564505597381245
1	Deaths	44560	America	1	Male	27	Age-standardized	381	Neonatal preterm birth	3	Rate	1991	16.126742083787857	17.11297774682128	15.20690712673803
1	Deaths	44560	America	2	Female	27	Age-standardized	381	Neonatal preterm birth	3	Rate	1991	12.34272624601593	12.970706578601806	11.752136143550285
1	Deaths	44560	America	3	Both	27	Age-standardized	381	Neonatal preterm birth	3	Rate	1991	14.2728319557654	15.040605846726093	13.535076108802679
1	Deaths	44560	America	1	Male	27	Age-standardized	382	Neonatal encephalopathy due to birth asphyxia and trauma	3	Rate	1991	6.39502495630379	6.870814219251598	5.998722782511653
1	Deaths	44560	America	2	Female	27	Age-standardized	382	Neonatal encephalopathy due to birth asphyxia and trauma	3	Rate	1991	4.832857925390774	5.122420652322543	4.553118379130925
1	Deaths	44560	America	3	Both	27	Age-standardized	382	Neonatal encephalopathy due to birth asphyxia and trauma	3	Rate	1991	5.6297121785076545	5.9792572485213284	5.307346233322934
1	Deaths	44560	America	1	Male	27	Age-standardized	383	Neonatal sepsis and other neonatal infections	3	Rate	1991	4.116328960401955	4.485272535181996	3.7661426525542545
1	Deaths	44560	America	2	Female	27	Age-standardized	383	Neonatal sepsis and other neonatal infections	3	Rate	1991	3.0940613753587307	3.3646305975348128	2.8606430186799017
1	Deaths	44560	America	3	Both	27	Age-standardized	383	Neonatal sepsis and other neonatal infections	3	Rate	1991	3.615408066279619	3.896358802038542	3.3570628844149364
1	Deaths	44560	America	1	Male	27	Age-standardized	384	Hemolytic disease and other neonatal jaundice	3	Rate	1991	0.3812653928891598	0.4347705652993162	0.3434235324459886
1	Deaths	44560	America	2	Female	27	Age-standardized	384	Hemolytic disease and other neonatal jaundice	3	Rate	1991	0.24943213547904491	0.29649415739097373	0.21383567203271062
1	Deaths	44560	America	3	Both	27	Age-standardized	384	Hemolytic disease and other neonatal jaundice	3	Rate	1991	0.3166618751628355	0.36220961826949377	0.2850323183992983
1	Deaths	44560	America	1	Male	27	Age-standardized	385	Other neonatal disorders	3	Rate	1991	2.1741423968940246	2.3354679614025073	2.0293713508024833
1	Deaths	44560	America	2	Female	27	Age-standardized	385	Other neonatal disorders	3	Rate	1991	1.7240868118277284	1.8409924753470457	1.62110693137847
1	Deaths	44560	America	3	Both	27	Age-standardized	385	Other neonatal disorders	3	Rate	1991	1.9536430738618698	2.086744997639286	1.8464595839726854
1	Deaths	174	Eastern Sub-Saharan Africa	1	Male	27	Age-standardized	380	Neonatal disorders	3	Rate	1992	78.46910108200359	86.29393488210181	71.16987581915214
1	Deaths	174	Eastern Sub-Saharan Africa	2	Female	27	Age-standardized	380	Neonatal disorders	3	Rate	1992	57.26990290635843	63.02855019354923	52.51706041475864
1	Deaths	174	Eastern Sub-Saharan Africa	3	Both	27	Age-standardized	380	Neonatal disorders	3	Rate	1992	68.11507624985528	73.62297936929926	62.845626894992144
1	Deaths	174	Eastern Sub-Saharan Africa	1	Male	27	Age-standardized	381	Neonatal preterm birth	3	Rate	1992	21.782117036550368	26.40570464223624	18.444055579696077
1	Deaths	174	Eastern Sub-Saharan Africa	2	Female	27	Age-standardized	381	Neonatal preterm birth	3	Rate	1992	15.799057480762839	18.739480980843883	13.499762703746319
1	Deaths	174	Eastern Sub-Saharan Africa	3	Both	27	Age-standardized	381	Neonatal preterm birth	3	Rate	1992	18.860052080799985	21.704995844772576	16.506110577994004
1	Deaths	174	Eastern Sub-Saharan Africa	1	Male	27	Age-standardized	382	Neonatal encephalopathy due to birth asphyxia and trauma	3	Rate	1992	27.19470619380915	33.125467880529456	22.627476160479713
1	Deaths	174	Eastern Sub-Saharan Africa	2	Female	27	Age-standardized	382	Neonatal encephalopathy due to birth asphyxia and trauma	3	Rate	1992	19.30504896044033	23.616498189981513	16.192786858405448
1	Deaths	174	Eastern Sub-Saharan Africa	3	Both	27	Age-standardized	382	Neonatal encephalopathy due to birth asphyxia and trauma	3	Rate	1992	23.343973233457717	27.848538981904102	20.23761462308853
1	Deaths	174	Eastern Sub-Saharan Africa	1	Male	27	Age-standardized	383	Neonatal sepsis and other neonatal infections	3	Rate	1992	14.392585093744227	17.462508800677256	11.759448369740513
1	Deaths	174	Eastern Sub-Saharan Africa	2	Female	27	Age-standardized	383	Neonatal sepsis and other neonatal infections	3	Rate	1992	10.942116191183834	12.789473854578173	9.280052784125978
1	Deaths	174	Eastern Sub-Saharan Africa	3	Both	27	Age-standardized	383	Neonatal sepsis and other neonatal infections	3	Rate	1992	12.706141118456337	14.755751394441694	10.884690973342716
1	Deaths	174	Eastern Sub-Saharan Africa	1	Male	27	Age-standardized	384	Hemolytic disease and other neonatal jaundice	3	Rate	1992	2.1293417886547457	2.928490126243145	1.5326598178726707
1	Deaths	174	Eastern Sub-Saharan Africa	2	Female	27	Age-standardized	384	Hemolytic disease and other neonatal jaundice	3	Rate	1992	0.5141032408716686	0.732488171383672	0.33983398887477445
1	Deaths	174	Eastern Sub-Saharan Africa	3	Both	27	Age-standardized	384	Hemolytic disease and other neonatal jaundice	3	Rate	1992	1.3385350587509528	1.7892201317980299	1.0290185020836158
1	Deaths	174	Eastern Sub-Saharan Africa	1	Male	27	Age-standardized	385	Other neonatal disorders	3	Rate	1992	12.97035096924513	17.168584791664472	7.883176034932316
1	Deaths	174	Eastern Sub-Saharan Africa	2	Female	27	Age-standardized	385	Other neonatal disorders	3	Rate	1992	10.709577033099732	13.976044660002424	6.643723235091642
1	Deaths	174	Eastern Sub-Saharan Africa	3	Both	27	Age-standardized	385	Other neonatal disorders	3	Rate	1992	11.866374758390346	14.968869594903778	7.1904156730996736
1	Deaths	44559	Africa	1	Male	27	Age-standardized	380	Neonatal disorders	3	Rate	1994	71.60248939839045	76.62906369562643	66.51234152888297
1	Deaths	44559	Africa	2	Female	27	Age-standardized	380	Neonatal disorders	3	Rate	1994	54.168924190322784	58.888977948519305	50.37912355988263
1	Deaths	44559	Africa	3	Both	27	Age-standardized	380	Neonatal disorders	3	Rate	1994	63.09852395254895	67.25841005067527	59.271635793217776
1	Deaths	44559	Africa	1	Male	27	Age-standardized	381	Neonatal preterm birth	3	Rate	1994	24.724580259557627	29.426084511427664	22.004556140512218
1	Deaths	44559	Africa	2	Female	27	Age-standardized	381	Neonatal preterm birth	3	Rate	1994	18.962990778603743	21.87023322178912	16.477368556758094
1	Deaths	44559	Africa	3	Both	27	Age-standardized	381	Neonatal preterm birth	3	Rate	1994	21.915668847905383	24.97037394438411	19.628856219682223
1	Deaths	44559	Africa	1	Male	27	Age-standardized	382	Neonatal encephalopathy due to birth asphyxia and trauma	3	Rate	1994	25.455772247006617	29.758398962666266	22.32463984338985
1	Deaths	44559	Africa	2	Female	27	Age-standardized	382	Neonatal encephalopathy due to birth asphyxia and trauma	3	Rate	1994	18.621654283939936	21.4859307865268	16.433452531030593
1	Deaths	44559	Africa	3	Both	27	Age-standardized	382	Neonatal encephalopathy due to birth asphyxia and trauma	3	Rate	1994	22.12189824877087	25.250709831290898	19.92451370936297
1	Deaths	44559	Africa	1	Male	27	Age-standardized	383	Neonatal sepsis and other neonatal infections	3	Rate	1994	10.53022375474466	12.387832745866973	8.849665268480432
1	Deaths	44559	Africa	2	Female	27	Age-standardized	383	Neonatal sepsis and other neonatal infections	3	Rate	1994	8.035519566494472	9.228676265465477	6.736620826208407
1	Deaths	44559	Africa	3	Both	27	Age-standardized	383	Neonatal sepsis and other neonatal infections	3	Rate	1994	9.312542053229318	10.48695972554033	7.95677079111239
1	Deaths	44559	Africa	1	Male	27	Age-standardized	384	Hemolytic disease and other neonatal jaundice	3	Rate	1994	1.702955722166674	2.2136964188466752	1.3274781640227504
1	Deaths	44559	Africa	2	Female	27	Age-standardized	384	Hemolytic disease and other neonatal jaundice	3	Rate	1994	0.862089774388609	1.401535591512977	0.6049519175164492
1	Deaths	44559	Africa	3	Both	27	Age-standardized	384	Hemolytic disease and other neonatal jaundice	3	Rate	1994	1.2918350984728064	1.7001006346174916	1.062157947792126
1	Deaths	44559	Africa	1	Male	27	Age-standardized	385	Other neonatal disorders	3	Rate	1994	9.188957414914855	12.269475243093671	5.728429624305615
1	Deaths	44559	Africa	2	Female	27	Age-standardized	385	Other neonatal disorders	3	Rate	1994	7.686669786896161	9.75345891645712	5.11467920544527
1	Deaths	44559	Africa	3	Both	27	Age-standardized	385	Other neonatal disorders	3	Rate	1994	8.456579704170567	10.724511363815315	5.4046580411433665
1	Deaths	44637	Low SDI	1	Male	27	Age-standardized	380	Neonatal disorders	3	Rate	1991	79.1881885851573	85.49474006775158	73.13352898255576
1	Deaths	44637	Low SDI	2	Female	27	Age-standardized	380	Neonatal disorders	3	Rate	1991	62.55493750977456	67.36326992828157	58.25505242177079
1	Deaths	44637	Low SDI	3	Both	27	Age-standardized	380	Neonatal disorders	3	Rate	1991	71.09210650581771	75.75702044869938	66.73832228217746
1	Deaths	44562	Europe	1	Male	27	Age-standardized	380	Neonatal disorders	3	Rate	1991	20.375594262683983	22.216969090219834	19.050418341729085
1	Deaths	44562	Europe	2	Female	27	Age-standardized	380	Neonatal disorders	3	Rate	1991	14.642643549436045	16.14139482697342	13.574004772752234
1	Deaths	44562	Europe	3	Both	27	Age-standardized	380	Neonatal disorders	3	Rate	1991	17.584938607343485	18.799275282067853	16.503963423356176
1	Deaths	44562	Europe	1	Male	27	Age-standardized	381	Neonatal preterm birth	3	Rate	1991	12.665238306409064	14.346480701342836	11.429616329047102
1	Deaths	44562	Europe	2	Female	27	Age-standardized	381	Neonatal preterm birth	3	Rate	1991	8.946660906494758	10.13228575671499	8.133031053325958
1	Deaths	44562	Europe	3	Both	27	Age-standardized	381	Neonatal preterm birth	3	Rate	1991	10.85515739943746	11.928262897635522	9.970025901116301
1	Deaths	44562	Europe	1	Male	27	Age-standardized	382	Neonatal encephalopathy due to birth asphyxia and trauma	3	Rate	1991	4.3129192102668155	4.7962850362105	3.88842484998811
1	Deaths	44562	Europe	2	Female	27	Age-standardized	382	Neonatal encephalopathy due to birth asphyxia and trauma	3	Rate	1991	3.0723884381799182	3.458679578783175	2.764779905004083
1	Deaths	44562	Europe	3	Both	27	Age-standardized	382	Neonatal encephalopathy due to birth asphyxia and trauma	3	Rate	1991	3.7090999874488406	4.057253700554279	3.426281853914005
1	Deaths	44562	Europe	1	Male	27	Age-standardized	383	Neonatal sepsis and other neonatal infections	3	Rate	1991	1.398668213239361	1.7205051011897738	1.1560664079143887
1	Deaths	44562	Europe	2	Female	27	Age-standardized	383	Neonatal sepsis and other neonatal infections	3	Rate	1991	1.0789976103033054	1.3369741796943229	0.8952118715205765
1	Deaths	44562	Europe	3	Both	27	Age-standardized	383	Neonatal sepsis and other neonatal infections	3	Rate	1991	1.2430159913386245	1.4371825380638175	1.0710741888647946
1	Deaths	44562	Europe	1	Male	27	Age-standardized	384	Hemolytic disease and other neonatal jaundice	3	Rate	1991	0.36950980404198025	0.48686188398534963	0.27966530322846944
1	Deaths	44562	Europe	2	Female	27	Age-standardized	384	Hemolytic disease and other neonatal jaundice	3	Rate	1991	0.27844596199837496	0.40825657051177877	0.20010781790761212
1	Deaths	44562	Europe	3	Both	27	Age-standardized	384	Hemolytic disease and other neonatal jaundice	3	Rate	1991	0.3251713145797704	0.4155731805550665	0.2597828625758866
1	Deaths	44562	Europe	1	Male	27	Age-standardized	385	Other neonatal disorders	3	Rate	1991	1.6292587287267537	2.0859381383384616	1.2397751553288938
1	Deaths	44562	Europe	2	Female	27	Age-standardized	385	Other neonatal disorders	3	Rate	1991	1.2661506324596985	1.6487545110707238	0.9780127123567309
1	Deaths	44562	Europe	3	Both	27	Age-standardized	385	Other neonatal disorders	3	Rate	1991	1.452493914538791	1.7790643227817984	1.1638891487424063
1	Deaths	44561	Asia	1	Male	27	Age-standardized	380	Neonatal disorders	3	Rate	1991	52.42936147347981	56.83543374391041	48.74884725991989
1	Deaths	44561	Asia	2	Female	27	Age-standardized	380	Neonatal disorders	3	Rate	1991	42.58465823747485	45.71673836556442	39.727963234023015
1	Deaths	44561	Asia	3	Both	27	Age-standardized	380	Neonatal disorders	3	Rate	1991	47.72818440228128	51.30144938419508	44.527848893461474
1	Deaths	44561	Asia	1	Male	27	Age-standardized	381	Neonatal preterm birth	3	Rate	1991	23.58640551476013	26.21634972949719	20.713656684164835
1	Deaths	44561	Asia	2	Female	27	Age-standardized	381	Neonatal preterm birth	3	Rate	1991	19.660960968760232	21.91823253742002	17.31295451105946
1	Deaths	44561	Asia	3	Both	27	Age-standardized	381	Neonatal preterm birth	3	Rate	1991	21.71183030559089	23.837280668178625	19.674316570482972
1	Deaths	44561	Asia	1	Male	27	Age-standardized	382	Neonatal encephalopathy due to birth asphyxia and trauma	3	Rate	1991	15.752832209598887	18.610852226321217	13.866558165997734
1	Deaths	44561	Asia	2	Female	27	Age-standardized	382	Neonatal encephalopathy due to birth asphyxia and trauma	3	Rate	1991	12.258161238774361	14.657294763874637	10.652772512038732
1	Deaths	44561	Asia	3	Both	27	Age-standardized	382	Neonatal encephalopathy due to birth asphyxia and trauma	3	Rate	1991	14.084073628916393	16.443672595501027	12.706233059714336
1	Deaths	44561	Asia	1	Male	27	Age-standardized	383	Neonatal sepsis and other neonatal infections	3	Rate	1991	4.293269551554058	5.135502536639208	3.602159353152608
1	Deaths	44561	Asia	2	Female	27	Age-standardized	383	Neonatal sepsis and other neonatal infections	3	Rate	1991	3.551491617129879	4.057278060608295	3.090708327718915
1	Deaths	44561	Asia	3	Both	27	Age-standardized	383	Neonatal sepsis and other neonatal infections	3	Rate	1991	3.9390647649835455	4.491619481248443	3.4473030793711223
1	Deaths	44561	Asia	1	Male	27	Age-standardized	384	Hemolytic disease and other neonatal jaundice	3	Rate	1991	2.279717546582024	2.778997493224264	1.8938249856276752
1	Deaths	44561	Asia	2	Female	27	Age-standardized	384	Hemolytic disease and other neonatal jaundice	3	Rate	1991	1.913614803811124	2.5770359605596185	1.4674858220519265
1	Deaths	44561	Asia	3	Both	27	Age-standardized	384	Hemolytic disease and other neonatal jaundice	3	Rate	1991	2.104724432064051	2.562716725282907	1.7827790435689752
1	Deaths	44561	Asia	1	Male	27	Age-standardized	385	Other neonatal disorders	3	Rate	1991	6.517136650984659	8.18007825078917	5.0477778403134295
1	Deaths	44561	Asia	2	Female	27	Age-standardized	385	Other neonatal disorders	3	Rate	1991	5.200429608999247	6.414396739634287	4.026499578976558
1	Deaths	44561	Asia	3	Both	27	Age-standardized	385	Other neonatal disorders	3	Rate	1991	5.888491270726419	7.141825015358012	4.536679496177338
1	Deaths	56	Eastern Europe	1	Male	27	Age-standardized	381	Neonatal preterm birth	3	Rate	1994	9.383910545765307	9.907175293449185	8.92990447084444
1	Deaths	56	Eastern Europe	2	Female	27	Age-standardized	381	Neonatal preterm birth	3	Rate	1994	6.657275062320093	7.142278279809533	6.1439186318207515
1	Deaths	56	Eastern Europe	3	Both	27	Age-standardized	381	Neonatal preterm birth	3	Rate	1994	8.057418303289023	8.465462673733875	7.6506660629925465
1	Deaths	56	Eastern Europe	1	Male	27	Age-standardized	382	Neonatal encephalopathy due to birth asphyxia and trauma	3	Rate	1994	6.814086352842812	7.155877768317194	6.44618856540308
1	Deaths	56	Eastern Europe	2	Female	27	Age-standardized	382	Neonatal encephalopathy due to birth asphyxia and trauma	3	Rate	1994	4.870793343173372	5.179292943669296	4.606645783615426
1	Deaths	56	Eastern Europe	3	Both	27	Age-standardized	382	Neonatal encephalopathy due to birth asphyxia and trauma	3	Rate	1994	5.86878055840638	6.126353424565129	5.626083197062904
1	Deaths	56	Eastern Europe	1	Male	27	Age-standardized	383	Neonatal sepsis and other neonatal infections	3	Rate	1994	1.5130164864325877	1.6832391740734034	1.4047718529514708
1	Deaths	56	Eastern Europe	2	Female	27	Age-standardized	383	Neonatal sepsis and other neonatal infections	3	Rate	1994	1.1506910530041272	1.3123300951122208	1.0445206500783475
1	Deaths	56	Eastern Europe	3	Both	27	Age-standardized	383	Neonatal sepsis and other neonatal infections	3	Rate	1994	1.3366687692762378	1.4778894244709144	1.2566975517838401
1	Deaths	56	Eastern Europe	1	Male	27	Age-standardized	384	Hemolytic disease and other neonatal jaundice	3	Rate	1994	0.3026309679999031	0.33856303306344443	0.2664766032374345
1	Deaths	56	Eastern Europe	2	Female	27	Age-standardized	384	Hemolytic disease and other neonatal jaundice	3	Rate	1994	0.21927452070026812	0.24728492330756313	0.1956870774085955
1	Deaths	56	Eastern Europe	3	Both	27	Age-standardized	384	Hemolytic disease and other neonatal jaundice	3	Rate	1994	0.26205751435946456	0.28451613673063925	0.23868870952080104
1	Deaths	56	Eastern Europe	1	Male	27	Age-standardized	385	Other neonatal disorders	3	Rate	1994	0.5275873698212759	0.6613472631882933	0.4506073978343133
1	Deaths	56	Eastern Europe	2	Female	27	Age-standardized	385	Other neonatal disorders	3	Rate	1994	0.3702802853177314	0.43271526192453913	0.3293007810093376
1	Deaths	56	Eastern Europe	3	Both	27	Age-standardized	385	Other neonatal disorders	3	Rate	1994	0.45104339160511053	0.5436028916239928	0.3954245041415491
1	Deaths	44560	America	1	Male	27	Age-standardized	380	Neonatal disorders	3	Rate	1994	27.30505723655898	28.820137536695956	25.8520204525445
1	Deaths	44560	America	2	Female	27	Age-standardized	380	Neonatal disorders	3	Rate	1994	20.65066159216517	21.646602156096264	19.66971723816836
1	Deaths	44560	America	3	Both	27	Age-standardized	380	Neonatal disorders	3	Rate	1994	24.04505623673396	25.257286897442622	22.832773798810525
1	Deaths	44560	America	1	Male	27	Age-standardized	381	Neonatal preterm birth	3	Rate	1994	15.06201879084726	15.936146873115511	14.292269983054494
1	Deaths	44560	America	2	Female	27	Age-standardized	381	Neonatal preterm birth	3	Rate	1994	11.39956180432813	11.98678569279133	10.821374842125147
1	Deaths	44560	America	3	Both	27	Age-standardized	381	Neonatal preterm birth	3	Rate	1994	13.267810739448556	13.947869421292337	12.601902268291886
1	Deaths	44560	America	1	Male	27	Age-standardized	382	Neonatal encephalopathy due to birth asphyxia and trauma	3	Rate	1994	5.825269755270549	6.250131299740663	5.4366897617522865
1	Deaths	44560	America	2	Female	27	Age-standardized	382	Neonatal encephalopathy due to birth asphyxia and trauma	3	Rate	1994	4.4640987118642395	4.7696514701791095	4.197890796907674
1	Deaths	44560	America	3	Both	27	Age-standardized	382	Neonatal encephalopathy due to birth asphyxia and trauma	3	Rate	1994	5.158474504912884	5.444516061324197	4.849245266240751
1	Deaths	44560	America	1	Male	27	Age-standardized	383	Neonatal sepsis and other neonatal infections	3	Rate	1994	4.057337305196188	4.3938966172456375	3.751155660153378
1	Deaths	44560	America	2	Female	27	Age-standardized	383	Neonatal sepsis and other neonatal infections	3	Rate	1994	3.015974880083882	3.237414369059747	2.8279819781170015
1	Deaths	44560	America	3	Both	27	Age-standardized	383	Neonatal sepsis and other neonatal infections	3	Rate	1994	3.5471083287885175	3.805525451383177	3.318026747697487
1	Deaths	44560	America	1	Male	27	Age-standardized	384	Hemolytic disease and other neonatal jaundice	3	Rate	1994	0.33333120571422864	0.3798466977935728	0.2985843790699487
1	Deaths	44560	America	2	Female	27	Age-standardized	384	Hemolytic disease and other neonatal jaundice	3	Rate	1994	0.21152724543104204	0.25168293924193363	0.18151344395268815
1	Deaths	44560	America	3	Both	27	Age-standardized	384	Hemolytic disease and other neonatal jaundice	3	Rate	1994	0.27364848397891356	0.3122940326957355	0.24696586752039956
1	Deaths	44560	America	1	Male	27	Age-standardized	385	Other neonatal disorders	3	Rate	1994	2.0271001795307373	2.1781462541728773	1.8748639219667356
1	Deaths	44560	America	2	Female	27	Age-standardized	385	Other neonatal disorders	3	Rate	1994	1.5594989504578762	1.6620310654901362	1.4688325760577714
1	Deaths	44560	America	3	Both	27	Age-standardized	385	Other neonatal disorders	3	Rate	1994	1.7980141796050697	1.9115266562076008	1.685674288000474
1	Deaths	44634	High-middle SDI	1	Male	27	Age-standardized	380	Neonatal disorders	3	Rate	1994	23.772555261468316	25.831986567048723	22.103712996615542
1	Deaths	44634	High-middle SDI	2	Female	27	Age-standardized	380	Neonatal disorders	3	Rate	1994	18.193184019021402	20.199381896099208	16.85314988158234
1	Deaths	44634	High-middle SDI	3	Both	27	Age-standardized	380	Neonatal disorders	3	Rate	1994	21.12113630302957	22.72228421468812	19.84123193256034
1	Deaths	44634	High-middle SDI	1	Male	27	Age-standardized	381	Neonatal preterm birth	3	Rate	1994	12.395245225389973	13.982899622843407	11.142800320428938
1	Deaths	44634	High-middle SDI	2	Female	27	Age-standardized	381	Neonatal preterm birth	3	Rate	1994	9.455536340324063	10.75395818888359	8.520169305651637
1	Deaths	44634	High-middle SDI	3	Both	27	Age-standardized	381	Neonatal preterm birth	3	Rate	1994	10.998280698515648	12.111319342892608	10.057139173720504
1	Deaths	44634	High-middle SDI	1	Male	27	Age-standardized	382	Neonatal encephalopathy due to birth asphyxia and trauma	3	Rate	1994	7.173994711132287	8.082766104325794	6.309356775927131
1	Deaths	44634	High-middle SDI	2	Female	27	Age-standardized	382	Neonatal encephalopathy due to birth asphyxia and trauma	3	Rate	1994	5.564843828121713	6.259365071115679	4.926240212850914
1	Deaths	44634	High-middle SDI	3	Both	27	Age-standardized	382	Neonatal encephalopathy due to birth asphyxia and trauma	3	Rate	1994	6.409304635130039	7.0944496566639925	5.826530779882815
1	Deaths	44634	High-middle SDI	1	Male	27	Age-standardized	383	Neonatal sepsis and other neonatal infections	3	Rate	1994	1.5548181281462363	1.8027833565457794	1.3447335869804382
1	Deaths	44634	High-middle SDI	2	Female	27	Age-standardized	383	Neonatal sepsis and other neonatal infections	3	Rate	1994	1.162578178664957	1.3625432282063192	1.0072943012925988
1	Deaths	44634	High-middle SDI	3	Both	27	Age-standardized	383	Neonatal sepsis and other neonatal infections	3	Rate	1994	1.3683913583727279	1.5547716200031256	1.2040077459171756
1	Deaths	44634	High-middle SDI	1	Male	27	Age-standardized	384	Hemolytic disease and other neonatal jaundice	3	Rate	1994	0.5682720615484705	0.7020092542714375	0.4622493996632051
1	Deaths	44634	High-middle SDI	2	Female	27	Age-standardized	384	Hemolytic disease and other neonatal jaundice	3	Rate	1994	0.3876950221127238	0.5555092799787107	0.30048347011125254
1	Deaths	44634	High-middle SDI	3	Both	27	Age-standardized	384	Hemolytic disease and other neonatal jaundice	3	Rate	1994	0.4824316467106513	0.6087794570370011	0.40351938948363436
1	Deaths	44634	High-middle SDI	1	Male	27	Age-standardized	385	Other neonatal disorders	3	Rate	1994	2.08022513525134	2.516296487862254	1.6355891980771744
1	Deaths	44634	High-middle SDI	2	Female	27	Age-standardized	385	Other neonatal disorders	3	Rate	1994	1.6225306497979297	1.985598292119796	1.2856789413104026
1	Deaths	44634	High-middle SDI	3	Both	27	Age-standardized	385	Other neonatal disorders	3	Rate	1994	1.8627279643005021	2.1747639320578362	1.5051314348581715
1	Deaths	174	Eastern Sub-Saharan Africa	1	Male	27	Age-standardized	380	Neonatal disorders	3	Rate	1994	77.337320951475	84.61616475415359	70.1914705675726
1	Deaths	174	Eastern Sub-Saharan Africa	2	Female	27	Age-standardized	380	Neonatal disorders	3	Rate	1994	56.01395804017034	61.48491130946745	51.167336438428485
1	Deaths	174	Eastern Sub-Saharan Africa	3	Both	27	Age-standardized	380	Neonatal disorders	3	Rate	1994	66.92302441137795	72.23376785302813	61.71931408792817
1	Deaths	174	Eastern Sub-Saharan Africa	1	Male	27	Age-standardized	381	Neonatal preterm birth	3	Rate	1994	21.13500790372569	25.66321635819704	17.699075396673262
1	Deaths	174	Eastern Sub-Saharan Africa	2	Female	27	Age-standardized	381	Neonatal preterm birth	3	Rate	1994	15.149651938378607	18.027877374137947	12.920344367620276
1	Deaths	174	Eastern Sub-Saharan Africa	3	Both	27	Age-standardized	381	Neonatal preterm birth	3	Rate	1994	18.211926727825105	21.222936015445203	15.838644618058433
1	Deaths	174	Eastern Sub-Saharan Africa	1	Male	27	Age-standardized	382	Neonatal encephalopathy due to birth asphyxia and trauma	3	Rate	1994	27.116062998112607	32.808116556489075	22.42729902821298
1	Deaths	174	Eastern Sub-Saharan Africa	2	Female	27	Age-standardized	382	Neonatal encephalopathy due to birth asphyxia and trauma	3	Rate	1994	19.139194977290334	23.155280724877006	16.106534620621307
1	Deaths	174	Eastern Sub-Saharan Africa	3	Both	27	Age-standardized	382	Neonatal encephalopathy due to birth asphyxia and trauma	3	Rate	1994	23.222899610724255	27.53934260378312	20.18401392836836
1	Deaths	174	Eastern Sub-Saharan Africa	1	Male	27	Age-standardized	383	Neonatal sepsis and other neonatal infections	3	Rate	1994	14.234970860334215	17.216464380228608	11.535981518955246
1	Deaths	174	Eastern Sub-Saharan Africa	2	Female	27	Age-standardized	383	Neonatal sepsis and other neonatal infections	3	Rate	1994	10.731145844210527	12.742587800312894	8.983099294257652
1	Deaths	174	Eastern Sub-Saharan Africa	3	Both	27	Age-standardized	383	Neonatal sepsis and other neonatal infections	3	Rate	1994	12.522415328248547	14.707094201077073	10.588102936847097
1	Deaths	174	Eastern Sub-Saharan Africa	1	Male	27	Age-standardized	384	Hemolytic disease and other neonatal jaundice	3	Rate	1994	2.0201008941859055	2.769735332347926	1.4406857264319473
1	Deaths	174	Eastern Sub-Saharan Africa	2	Female	27	Age-standardized	384	Hemolytic disease and other neonatal jaundice	3	Rate	1994	0.4921552425135981	0.7017188543569888	0.3266096925809627
1	Deaths	174	Eastern Sub-Saharan Africa	3	Both	27	Age-standardized	384	Hemolytic disease and other neonatal jaundice	3	Rate	1994	1.2720860077716891	1.6985565648405387	0.9805165215422793
1	Deaths	174	Eastern Sub-Saharan Africa	1	Male	27	Age-standardized	385	Other neonatal disorders	3	Rate	1994	12.83117829511649	17.134040981505695	7.622749015702379
1	Deaths	174	Eastern Sub-Saharan Africa	2	Female	27	Age-standardized	385	Other neonatal disorders	3	Rate	1994	10.501810037777254	13.838617204575177	6.411970489979488
1	Deaths	174	Eastern Sub-Saharan Africa	3	Both	27	Age-standardized	385	Other neonatal disorders	3	Rate	1994	11.69369673680842	15.093124576492926	7.006985036061469
1	Deaths	100	High-income North America	1	Male	27	Age-standardized	380	Neonatal disorders	3	Rate	1994	8.826586830323215	9.029944783017557	8.627306864857106
1	Deaths	100	High-income North America	2	Female	27	Age-standardized	380	Neonatal disorders	3	Rate	1994	7.137524618725358	7.295315329404547	6.984815398405745
1	Deaths	100	High-income North America	3	Both	27	Age-standardized	380	Neonatal disorders	3	Rate	1994	8.00192621349489	8.16443373488688	7.829870824409884
1	Deaths	100	High-income North America	1	Male	27	Age-standardized	381	Neonatal preterm birth	3	Rate	1994	5.870762031245781	6.010035105986332	5.739788754626262
1	Deaths	100	High-income North America	2	Female	27	Age-standardized	381	Neonatal preterm birth	3	Rate	1994	4.621725977219412	4.737939591046345	4.512194593125452
1	Deaths	100	High-income North America	3	Both	27	Age-standardized	381	Neonatal preterm birth	3	Rate	1994	5.260932736064951	5.380118489014594	5.145532076827008
1	Deaths	100	High-income North America	1	Male	27	Age-standardized	382	Neonatal encephalopathy due to birth asphyxia and trauma	3	Rate	1994	1.21851171167879	1.2571639127486072	1.1818508591980523
1	Deaths	100	High-income North America	2	Female	27	Age-standardized	382	Neonatal encephalopathy due to birth asphyxia and trauma	3	Rate	1994	1.072429653064486	1.1069242641321975	1.034862467239409
1	Deaths	100	High-income North America	3	Both	27	Age-standardized	382	Neonatal encephalopathy due to birth asphyxia and trauma	3	Rate	1994	1.147191949774258	1.1764715532806758	1.1160861885141162
1	Deaths	100	High-income North America	1	Male	27	Age-standardized	383	Neonatal sepsis and other neonatal infections	3	Rate	1994	0.4889754118124497	0.5067069656159716	0.47384408960968094
1	Deaths	100	High-income North America	2	Female	27	Age-standardized	383	Neonatal sepsis and other neonatal infections	3	Rate	1994	0.3836543958674432	0.3969815022129586	0.3726247632820591
1	Deaths	100	High-income North America	3	Both	27	Age-standardized	383	Neonatal sepsis and other neonatal infections	3	Rate	1994	0.43755269197914554	0.4497185900904826	0.42725813481882763
1	Deaths	100	High-income North America	1	Male	27	Age-standardized	384	Hemolytic disease and other neonatal jaundice	3	Rate	1994	0.017625722454541953	0.019555683577327617	0.015753945774357795
1	Deaths	100	High-income North America	2	Female	27	Age-standardized	384	Hemolytic disease and other neonatal jaundice	3	Rate	1994	0.017284399622602996	0.019368354609665017	0.014734027496490791
1	Deaths	100	High-income North America	3	Both	27	Age-standardized	384	Hemolytic disease and other neonatal jaundice	3	Rate	1994	0.01745889109588761	0.01929811509615968	0.015436582530485382
1	Deaths	100	High-income North America	1	Male	27	Age-standardized	385	Other neonatal disorders	3	Rate	1994	1.2307119531316577	1.277780728595202	1.1722544767826948
1	Deaths	100	High-income North America	2	Female	27	Age-standardized	385	Other neonatal disorders	3	Rate	1994	1.0424301929514064	1.0843894907362437	1.0007490900722995
1	Deaths	100	High-income North America	3	Both	27	Age-standardized	385	Other neonatal disorders	3	Rate	1994	1.1387899445806384	1.1747915024614626	1.0924529470362068
1	Deaths	96	Southern Latin America	1	Male	27	Age-standardized	380	Neonatal disorders	3	Rate	1994	22.32770007612203	23.10245294693623	21.460224757006742
1	Deaths	96	Southern Latin America	2	Female	27	Age-standardized	380	Neonatal disorders	3	Rate	1994	16.78585432756573	17.363378986097437	16.17237977178557
1	Deaths	96	Southern Latin America	3	Both	27	Age-standardized	380	Neonatal disorders	3	Rate	1994	19.611873433982012	20.182819532769596	18.973319364029468
1	Deaths	96	Southern Latin America	1	Male	27	Age-standardized	381	Neonatal preterm birth	3	Rate	1994	14.05801048276069	14.762555658206505	13.350753102153368
1	Deaths	96	Southern Latin America	2	Female	27	Age-standardized	381	Neonatal preterm birth	3	Rate	1994	10.58471688575841	11.054486603758196	10.109093646228324
1	Deaths	96	Southern Latin America	3	Both	27	Age-standardized	381	Neonatal preterm birth	3	Rate	1994	12.355994316571852	12.871949519904394	11.821509121000666
1	Deaths	96	Southern Latin America	1	Male	27	Age-standardized	382	Neonatal encephalopathy due to birth asphyxia and trauma	3	Rate	1994	3.3691497638394963	3.698863624171213	3.055309381664618
1	Deaths	96	Southern Latin America	2	Female	27	Age-standardized	382	Neonatal encephalopathy due to birth asphyxia and trauma	3	Rate	1994	2.716911820267515	2.9888754206856745	2.4793864224062525
1	Deaths	96	Southern Latin America	3	Both	27	Age-standardized	382	Neonatal encephalopathy due to birth asphyxia and trauma	3	Rate	1994	3.0495193926697177	3.278107445607509	2.8279225149694387
1	Deaths	96	Southern Latin America	1	Male	27	Age-standardized	383	Neonatal sepsis and other neonatal infections	3	Rate	1994	3.138301774978059	3.447250883847041	2.8435331420569976
1	Deaths	96	Southern Latin America	2	Female	27	Age-standardized	383	Neonatal sepsis and other neonatal infections	3	Rate	1994	2.1868353169260875	2.379386150125092	1.9945388061465004
1	Deaths	96	Southern Latin America	3	Both	27	Age-standardized	383	Neonatal sepsis and other neonatal infections	3	Rate	1994	2.671928852545484	2.867999812783624	2.465655085726677
1	Deaths	96	Southern Latin America	1	Male	27	Age-standardized	384	Hemolytic disease and other neonatal jaundice	3	Rate	1994	0.1866607712237459	0.2478504003274734	0.14218927892680827
1	Deaths	96	Southern Latin America	2	Female	27	Age-standardized	384	Hemolytic disease and other neonatal jaundice	3	Rate	1994	0.12622236617300683	0.18472005404254987	0.08334144786461233
1	Deaths	96	Southern Latin America	3	Both	27	Age-standardized	384	Hemolytic disease and other neonatal jaundice	3	Rate	1994	0.15703635645130534	0.19925629915465978	0.11996397190527266
1	Deaths	96	Southern Latin America	1	Male	27	Age-standardized	385	Other neonatal disorders	3	Rate	1994	1.5755772833200317	1.8183931346763196	1.3718883896426401
1	Deaths	96	Southern Latin America	2	Female	27	Age-standardized	385	Other neonatal disorders	3	Rate	1994	1.1711679384407099	1.3964285063263548	0.9900585030074075
1	Deaths	96	Southern Latin America	3	Both	27	Age-standardized	385	Other neonatal disorders	3	Rate	1994	1.377394515743645	1.5366985181000365	1.2333815334256302
1	Deaths	32	Central Asia	1	Male	27	Age-standardized	380	Neonatal disorders	3	Rate	1995	28.532295640690606	30.785196936084176	26.274106704370553
1	Deaths	32	Central Asia	2	Female	27	Age-standardized	380	Neonatal disorders	3	Rate	1995	20.292057065720815	21.798448867899815	18.87628381798438
1	Deaths	32	Central Asia	3	Both	27	Age-standardized	380	Neonatal disorders	3	Rate	1995	24.53212450882369	26.38686997941698	22.78953632411033
1	Deaths	32	Central Asia	1	Male	27	Age-standardized	381	Neonatal preterm birth	3	Rate	1995	9.97851000199617	11.038045563842301	8.929869734697043
1	Deaths	32	Central Asia	2	Female	27	Age-standardized	381	Neonatal preterm birth	3	Rate	1995	7.657000867668167	8.45975389742484	6.889999720866795
1	Deaths	32	Central Asia	3	Both	27	Age-standardized	381	Neonatal preterm birth	3	Rate	1995	8.851289614265617	9.64471653243102	8.03165077095458
1	Deaths	32	Central Asia	1	Male	27	Age-standardized	382	Neonatal encephalopathy due to birth asphyxia and trauma	3	Rate	1995	14.105526525467075	15.534302473045633	12.608897668743722
1	Deaths	32	Central Asia	2	Female	27	Age-standardized	382	Neonatal encephalopathy due to birth asphyxia and trauma	3	Rate	1995	9.417743181469373	10.411090383988371	8.469423422043677
1	Deaths	32	Central Asia	3	Both	27	Age-standardized	382	Neonatal encephalopathy due to birth asphyxia and trauma	3	Rate	1995	11.830335586436378	12.92397047984696	10.722707740464685
1	Deaths	32	Central Asia	1	Male	27	Age-standardized	383	Neonatal sepsis and other neonatal infections	3	Rate	1995	1.4145733591562026	1.7799183764932243	1.110176879782323
1	Deaths	32	Central Asia	2	Female	27	Age-standardized	383	Neonatal sepsis and other neonatal infections	3	Rate	1995	0.9886451022310881	1.4396048011580853	0.7827981479987517
1	Deaths	32	Central Asia	3	Both	27	Age-standardized	383	Neonatal sepsis and other neonatal infections	3	Rate	1995	1.2077016063579746	1.6019220528966813	0.9652601289341156
1	Deaths	32	Central Asia	1	Male	27	Age-standardized	384	Hemolytic disease and other neonatal jaundice	3	Rate	1995	0.3657347323751713	0.47075393412645533	0.2761569435581222
1	Deaths	32	Central Asia	2	Female	27	Age-standardized	384	Hemolytic disease and other neonatal jaundice	3	Rate	1995	0.26388567499288035	0.4047717694676157	0.16478949513269825
1	Deaths	32	Central Asia	3	Both	27	Age-standardized	384	Hemolytic disease and other neonatal jaundice	3	Rate	1995	0.3162143388127148	0.4118147359333182	0.2403355311293137
1	Deaths	32	Central Asia	1	Male	27	Age-standardized	385	Other neonatal disorders	3	Rate	1995	2.6679510216959974	3.435725656514856	1.9068903171539202
1	Deaths	32	Central Asia	2	Female	27	Age-standardized	385	Other neonatal disorders	3	Rate	1995	1.964782239359298	2.5642961798268558	1.5008008349435205
1	Deaths	32	Central Asia	3	Both	27	Age-standardized	385	Other neonatal disorders	3	Rate	1995	2.32658336295102	2.9951201130446288	1.7535598948013278
1	Deaths	192	Southern Sub-Saharan Africa	1	Male	27	Age-standardized	380	Neonatal disorders	3	Rate	1995	45.485464976710645	49.91493965478697	41.51267716096714
1	Deaths	192	Southern Sub-Saharan Africa	2	Female	27	Age-standardized	380	Neonatal disorders	3	Rate	1995	35.22487790912264	38.00481556750708	32.31959459531054
1	Deaths	192	Southern Sub-Saharan Africa	3	Both	27	Age-standardized	380	Neonatal disorders	3	Rate	1995	40.44613128915649	43.99800684107255	37.082293524548255
1	Deaths	192	Southern Sub-Saharan Africa	1	Male	27	Age-standardized	381	Neonatal preterm birth	3	Rate	1995	17.169097057945944	19.867368675492184	14.414616592729047
1	Deaths	192	Southern Sub-Saharan Africa	2	Female	27	Age-standardized	381	Neonatal preterm birth	3	Rate	1995	13.557618419745562	15.601389509477473	11.432578327167334
1	Deaths	192	Southern Sub-Saharan Africa	3	Both	27	Age-standardized	381	Neonatal preterm birth	3	Rate	1995	15.395690045996496	17.49493257462198	13.363659312867114
1	Deaths	192	Southern Sub-Saharan Africa	1	Male	27	Age-standardized	382	Neonatal encephalopathy due to birth asphyxia and trauma	3	Rate	1995	11.81770364709819	13.953049236361975	9.810245459037473
1	Deaths	192	Southern Sub-Saharan Africa	2	Female	27	Age-standardized	382	Neonatal encephalopathy due to birth asphyxia and trauma	3	Rate	1995	8.532177826841439	10.024235231272405	7.151651863517475
1	Deaths	192	Southern Sub-Saharan Africa	3	Both	27	Age-standardized	382	Neonatal encephalopathy due to birth asphyxia and trauma	3	Rate	1995	10.204416883290438	11.631007877521759	8.85188831719502
1	Deaths	192	Southern Sub-Saharan Africa	1	Male	27	Age-standardized	383	Neonatal sepsis and other neonatal infections	3	Rate	1995	4.35186607569264	5.264073942575901	3.585722708381203
1	Deaths	192	Southern Sub-Saharan Africa	2	Female	27	Age-standardized	383	Neonatal sepsis and other neonatal infections	3	Rate	1995	3.4108647044736964	4.09356148138548	2.818473656571802
1	Deaths	192	Southern Sub-Saharan Africa	3	Both	27	Age-standardized	383	Neonatal sepsis and other neonatal infections	3	Rate	1995	3.889499244309933	4.550316259369445	3.3213210453901763
1	Deaths	192	Southern Sub-Saharan Africa	1	Male	27	Age-standardized	384	Hemolytic disease and other neonatal jaundice	3	Rate	1995	0.7806576000981391	0.9620574977113743	0.624856686555188
1	Deaths	192	Southern Sub-Saharan Africa	2	Female	27	Age-standardized	384	Hemolytic disease and other neonatal jaundice	3	Rate	1995	0.4882972611406815	0.6762117391678553	0.3622951549089726
1	Deaths	192	Southern Sub-Saharan Africa	3	Both	27	Age-standardized	384	Hemolytic disease and other neonatal jaundice	3	Rate	1995	0.6369958446524978	0.7717501020306232	0.5278936798277596
1	Deaths	192	Southern Sub-Saharan Africa	1	Male	27	Age-standardized	385	Other neonatal disorders	3	Rate	1995	11.366140595875736	13.591067785116353	9.010948205817447
1	Deaths	192	Southern Sub-Saharan Africa	2	Female	27	Age-standardized	385	Other neonatal disorders	3	Rate	1995	9.235919696921291	10.828904250403685	7.413447647491623
1	Deaths	192	Southern Sub-Saharan Africa	3	Both	27	Age-standardized	385	Other neonatal disorders	3	Rate	1995	10.319529270907129	12.062036520780742	8.384707299784973
1	Deaths	65	High-income Asia Pacific	1	Male	27	Age-standardized	380	Neonatal disorders	3	Rate	1995	4.461456370127656	4.984588033834782	4.078884020395661
1	Deaths	65	High-income Asia Pacific	2	Female	27	Age-standardized	380	Neonatal disorders	3	Rate	1995	3.746988808246066	4.148065270097769	3.444203869225286
1	Deaths	65	High-income Asia Pacific	3	Both	27	Age-standardized	380	Neonatal disorders	3	Rate	1995	4.117813436143294	4.522937247907643	3.8028891174352455
1	Deaths	65	High-income Asia Pacific	1	Male	27	Age-standardized	381	Neonatal preterm birth	3	Rate	1995	2.5725565896423293	2.9227424210115096	2.290662111654542
1	Deaths	65	High-income Asia Pacific	2	Female	27	Age-standardized	381	Neonatal preterm birth	3	Rate	1995	2.0942313588023036	2.3656435385333396	1.900390200628184
1	Deaths	65	High-income Asia Pacific	3	Both	27	Age-standardized	381	Neonatal preterm birth	3	Rate	1995	2.342495992263344	2.6310199381222414	2.1280665246061603
1	Deaths	65	High-income Asia Pacific	1	Male	27	Age-standardized	382	Neonatal encephalopathy due to birth asphyxia and trauma	3	Rate	1995	0.7251217876022961	0.8329207659875496	0.6446381684413638
1	Deaths	65	High-income Asia Pacific	2	Female	27	Age-standardized	382	Neonatal encephalopathy due to birth asphyxia and trauma	3	Rate	1995	0.6427050026200964	0.7386818899727157	0.5637616360473863
1	Deaths	65	High-income Asia Pacific	3	Both	27	Age-standardized	382	Neonatal encephalopathy due to birth asphyxia and trauma	3	Rate	1995	0.6854805715042022	0.7680675021607151	0.6214134089488109
1	Deaths	65	High-income Asia Pacific	1	Male	27	Age-standardized	383	Neonatal sepsis and other neonatal infections	3	Rate	1995	0.5068122681506377	0.5998688146788114	0.4299757406604865
1	Deaths	65	High-income Asia Pacific	2	Female	27	Age-standardized	383	Neonatal sepsis and other neonatal infections	3	Rate	1995	0.4105453008702421	0.4929351001445205	0.3432017264531365
1	Deaths	65	High-income Asia Pacific	3	Both	27	Age-standardized	383	Neonatal sepsis and other neonatal infections	3	Rate	1995	0.46050744632801277	0.529337111561412	0.40004953358042006
1	Deaths	65	High-income Asia Pacific	1	Male	27	Age-standardized	384	Hemolytic disease and other neonatal jaundice	3	Rate	1995	0.021743597284192468	0.02845014708498276	0.01703203723258394
1	Deaths	65	High-income Asia Pacific	2	Female	27	Age-standardized	384	Hemolytic disease and other neonatal jaundice	3	Rate	1995	0.014805253610044637	0.021314283791029086	0.01051284091401281
1	Deaths	65	High-income Asia Pacific	3	Both	27	Age-standardized	384	Hemolytic disease and other neonatal jaundice	3	Rate	1995	0.018406403826808478	0.024150968730695117	0.014831353714786662
1	Deaths	65	High-income Asia Pacific	1	Male	27	Age-standardized	385	Other neonatal disorders	3	Rate	1995	0.6352221274481965	0.7583824733758947	0.5495441923648943
1	Deaths	65	High-income Asia Pacific	2	Female	27	Age-standardized	385	Other neonatal disorders	3	Rate	1995	0.5847018923433794	0.6948262802843025	0.5068995166220824
1	Deaths	65	High-income Asia Pacific	3	Both	27	Age-standardized	385	Other neonatal disorders	3	Rate	1995	0.6109230222209222	0.7202027960020835	0.5375807434279108
1	Deaths	42	Central Europe	1	Male	27	Age-standardized	380	Neonatal disorders	3	Rate	1994	19.37890828370021	20.138034225968457	18.671811906548285
1	Deaths	42	Central Europe	2	Female	27	Age-standardized	380	Neonatal disorders	3	Rate	1994	14.209581979413876	14.809794406306693	13.677496658152908
1	Deaths	42	Central Europe	3	Both	27	Age-standardized	380	Neonatal disorders	3	Rate	1994	16.856279938024965	17.458908288138943	16.269290803860923
1	Deaths	42	Central Europe	1	Male	27	Age-standardized	381	Neonatal preterm birth	3	Rate	1994	12.828352520244298	13.587387022693061	12.17461995550709
1	Deaths	42	Central Europe	2	Female	27	Age-standardized	381	Neonatal preterm birth	3	Rate	1994	9.346235031083143	9.905807289154883	8.698335624205395
1	Deaths	42	Central Europe	3	Both	27	Age-standardized	381	Neonatal preterm birth	3	Rate	1994	11.129093714620122	11.732251315411556	10.565417258087487
1	Deaths	42	Central Europe	1	Male	27	Age-standardized	382	Neonatal encephalopathy due to birth asphyxia and trauma	3	Rate	1994	3.415919902576502	3.698161278373249	3.1126542502917696
1	Deaths	42	Central Europe	2	Female	27	Age-standardized	382	Neonatal encephalopathy due to birth asphyxia and trauma	3	Rate	1994	2.496726291175303	2.8276662999484516	2.2191702246252674
1	Deaths	42	Central Europe	3	Both	27	Age-standardized	382	Neonatal encephalopathy due to birth asphyxia and trauma	3	Rate	1994	2.967382528082441	3.2045582612952277	2.7340951136406613
1	Deaths	42	Central Europe	1	Male	27	Age-standardized	383	Neonatal sepsis and other neonatal infections	3	Rate	1994	0.9606766304463826	1.2379922150180926	0.8359883166422465
1	Deaths	42	Central Europe	2	Female	27	Age-standardized	383	Neonatal sepsis and other neonatal infections	3	Rate	1994	0.7435792922369229	0.9289347720147487	0.6498489383814866
1	Deaths	42	Central Europe	3	Both	27	Age-standardized	383	Neonatal sepsis and other neonatal infections	3	Rate	1994	0.8547022525242244	1.0758801710241814	0.7565649474838299
1	Deaths	42	Central Europe	1	Male	27	Age-standardized	384	Hemolytic disease and other neonatal jaundice	3	Rate	1994	0.21156574110124435	0.2669695943205619	0.16908979430790935
1	Deaths	42	Central Europe	2	Female	27	Age-standardized	384	Hemolytic disease and other neonatal jaundice	3	Rate	1994	0.13291598122985188	0.16760815237715837	0.10265466997873743
1	Deaths	42	Central Europe	3	Both	27	Age-standardized	384	Hemolytic disease and other neonatal jaundice	3	Rate	1994	0.17317475637319785	0.2106055874891859	0.14495703089280554
1	Deaths	42	Central Europe	1	Male	27	Age-standardized	385	Other neonatal disorders	3	Rate	1994	1.9623934893317674	2.1827705686043544	1.763629863400246
1	Deaths	42	Central Europe	2	Female	27	Age-standardized	385	Other neonatal disorders	3	Rate	1994	1.4901253836886528	1.6615368863145237	1.3349087028446356
1	Deaths	42	Central Europe	3	Both	27	Age-standardized	385	Other neonatal disorders	3	Rate	1994	1.7319266864249976	1.8986419081058137	1.559319400214081
1	Deaths	134	Tropical Latin America	1	Male	27	Age-standardized	380	Neonatal disorders	3	Rate	1994	40.35971784467713	44.43399382019766	36.29913070322376
1	Deaths	134	Tropical Latin America	2	Female	27	Age-standardized	380	Neonatal disorders	3	Rate	1994	30.24986657089884	33.358339281987185	27.1528166084363
1	Deaths	134	Tropical Latin America	3	Both	27	Age-standardized	380	Neonatal disorders	3	Rate	1994	35.40914888177619	38.968904430862416	31.814437791564075
1	Deaths	134	Tropical Latin America	1	Male	27	Age-standardized	381	Neonatal preterm birth	3	Rate	1994	22.71705223250627	25.126975468428103	20.287535197687298
1	Deaths	134	Tropical Latin America	2	Female	27	Age-standardized	381	Neonatal preterm birth	3	Rate	1994	17.154435750022678	18.984745754959647	15.392703404675743
1	Deaths	134	Tropical Latin America	3	Both	27	Age-standardized	381	Neonatal preterm birth	3	Rate	1994	19.99311965361897	22.04003701023186	17.87645054288261
1	Deaths	134	Tropical Latin America	1	Male	27	Age-standardized	382	Neonatal encephalopathy due to birth asphyxia and trauma	3	Rate	1994	7.498096536589864	8.362537390092982	6.705861543432785
1	Deaths	134	Tropical Latin America	2	Female	27	Age-standardized	382	Neonatal encephalopathy due to birth asphyxia and trauma	3	Rate	1994	5.603932115052298	6.183055743989654	4.981986341375215
1	Deaths	134	Tropical Latin America	3	Both	27	Age-standardized	382	Neonatal encephalopathy due to birth asphyxia and trauma	3	Rate	1994	6.570631989446184	7.277051738606458	5.894446907197785
1	Deaths	134	Tropical Latin America	1	Male	27	Age-standardized	383	Neonatal sepsis and other neonatal infections	3	Rate	1994	6.711261089168485	7.677103149212757	5.968856281782747
1	Deaths	134	Tropical Latin America	2	Female	27	Age-standardized	383	Neonatal sepsis and other neonatal infections	3	Rate	1994	5.085188325373408	5.638755721966775	4.579892687894136
1	Deaths	134	Tropical Latin America	3	Both	27	Age-standardized	383	Neonatal sepsis and other neonatal infections	3	Rate	1994	5.914999166241529	6.652334029785461	5.290534131749641
1	Deaths	134	Tropical Latin America	1	Male	27	Age-standardized	384	Hemolytic disease and other neonatal jaundice	3	Rate	1994	0.5753620496400994	0.6759315212440863	0.4940104840304711
1	Deaths	134	Tropical Latin America	2	Female	27	Age-standardized	384	Hemolytic disease and other neonatal jaundice	3	Rate	1994	0.3180291302556045	0.3830494053090852	0.2651849016947597
1	Deaths	134	Tropical Latin America	3	Both	27	Age-standardized	384	Hemolytic disease and other neonatal jaundice	3	Rate	1994	0.44934584546547984	0.5217356724665498	0.38901271595989556
1	Deaths	134	Tropical Latin America	1	Male	27	Age-standardized	385	Other neonatal disorders	3	Rate	1994	2.857945936772416	3.21834678095741	2.4838641651672155
1	Deaths	134	Tropical Latin America	2	Female	27	Age-standardized	385	Other neonatal disorders	3	Rate	1994	2.0882812501948425	2.337127751400179	1.8463270845772959
1	Deaths	134	Tropical Latin America	3	Both	27	Age-standardized	385	Other neonatal disorders	3	Rate	1994	2.4810522270040547	2.765175514710567	2.1769720088633258
1	Deaths	21	Oceania	1	Male	27	Age-standardized	380	Neonatal disorders	3	Rate	1994	25.808351462211586	31.720539603577258	21.067722542172312
1	Deaths	21	Oceania	2	Female	27	Age-standardized	380	Neonatal disorders	3	Rate	1994	21.664150386184428	26.089057944338307	17.184480446044553
1	Deaths	21	Oceania	3	Both	27	Age-standardized	380	Neonatal disorders	3	Rate	1994	23.825148762660376	28.116990795878845	20.03212871268813
1	Deaths	70	Australasia	1	Male	27	Age-standardized	380	Neonatal disorders	3	Rate	1995	6.010279537692216	6.284479828507785	5.711632976616372
1	Deaths	70	Australasia	2	Female	27	Age-standardized	380	Neonatal disorders	3	Rate	1995	4.6304324612501935	4.875697993096796	4.385217103981934
1	Deaths	70	Australasia	3	Both	27	Age-standardized	380	Neonatal disorders	3	Rate	1995	5.338897107609128	5.544211080851418	5.100925578750424
1	Deaths	70	Australasia	1	Male	27	Age-standardized	381	Neonatal preterm birth	3	Rate	1995	3.9308388997301607	4.149130943947184	3.7316731835661043
1	Deaths	70	Australasia	2	Female	27	Age-standardized	381	Neonatal preterm birth	3	Rate	1995	2.879646017240318	3.056884100999106	2.702889846328566
1	Deaths	70	Australasia	3	Both	27	Age-standardized	381	Neonatal preterm birth	3	Rate	1995	3.419368776658401	3.5677943888211594	3.25720995023918
1	Deaths	70	Australasia	1	Male	27	Age-standardized	382	Neonatal encephalopathy due to birth asphyxia and trauma	3	Rate	1995	1.181230822052402	1.2842003348484319	1.0817519767435757
1	Deaths	70	Australasia	2	Female	27	Age-standardized	382	Neonatal encephalopathy due to birth asphyxia and trauma	3	Rate	1995	1.0037273220400955	1.0829143143716182	0.9116001287382403
1	Deaths	70	Australasia	3	Both	27	Age-standardized	382	Neonatal encephalopathy due to birth asphyxia and trauma	3	Rate	1995	1.0948662754178609	1.1692231805758562	1.0150037461840338
1	Deaths	70	Australasia	1	Male	27	Age-standardized	383	Neonatal sepsis and other neonatal infections	3	Rate	1995	0.39211520115056664	0.44089245194263016	0.34490375179828875
1	Deaths	70	Australasia	2	Female	27	Age-standardized	383	Neonatal sepsis and other neonatal infections	3	Rate	1995	0.35951400684221035	0.4015251041573262	0.3219646776521989
1	Deaths	70	Australasia	3	Both	27	Age-standardized	383	Neonatal sepsis and other neonatal infections	3	Rate	1995	0.37625141637400855	0.4102897983365377	0.3436177534639931
1	Deaths	70	Australasia	1	Male	27	Age-standardized	384	Hemolytic disease and other neonatal jaundice	3	Rate	1995	0.023106793291055087	0.03165692122193985	0.016930156300876936
1	Deaths	70	Australasia	2	Female	27	Age-standardized	384	Hemolytic disease and other neonatal jaundice	3	Rate	1995	0.018501241944644246	0.027398297249504048	0.011954939922127348
1	Deaths	70	Australasia	3	Both	27	Age-standardized	384	Hemolytic disease and other neonatal jaundice	3	Rate	1995	0.02086540264326869	0.02678956892959347	0.016034590479416754
1	Deaths	70	Australasia	1	Male	27	Age-standardized	380	Neonatal disorders	3	Rate	1992	6.7289443343003015	7.081361023232282	6.399956352692557
1	Deaths	70	Australasia	2	Female	27	Age-standardized	380	Neonatal disorders	3	Rate	1992	5.375143397357353	5.663868731600966	5.1029917761436785
1	Deaths	70	Australasia	3	Both	27	Age-standardized	380	Neonatal disorders	3	Rate	1992	6.069797277962304	6.341350199812795	5.807529106621452
1	Deaths	70	Australasia	1	Male	27	Age-standardized	381	Neonatal preterm birth	3	Rate	1992	4.667364807943064	4.928351763861357	4.428630718713331
1	Deaths	70	Australasia	2	Female	27	Age-standardized	381	Neonatal preterm birth	3	Rate	1992	3.5675423344921238	3.7993100829465294	3.3569756702970985
1	Deaths	70	Australasia	3	Both	27	Age-standardized	381	Neonatal preterm birth	3	Rate	1992	4.131879304081558	4.327113096483585	3.929717148953185
1	Deaths	70	Australasia	1	Male	27	Age-standardized	382	Neonatal encephalopathy due to birth asphyxia and trauma	3	Rate	1992	1.1197219316647078	1.2332387758270695	1.0184690193192403
1	Deaths	70	Australasia	2	Female	27	Age-standardized	382	Neonatal encephalopathy due to birth asphyxia and trauma	3	Rate	1992	1.0459127096187844	1.139176087682492	0.9587386439074843
1	Deaths	70	Australasia	3	Both	27	Age-standardized	382	Neonatal encephalopathy due to birth asphyxia and trauma	3	Rate	1992	1.0837871164231845	1.1729440067987	1.0041765687033728
1	Deaths	70	Australasia	1	Male	27	Age-standardized	383	Neonatal sepsis and other neonatal infections	3	Rate	1992	0.5063330921808062	0.5637349556787942	0.45095638727231074
1	Deaths	70	Australasia	2	Female	27	Age-standardized	383	Neonatal sepsis and other neonatal infections	3	Rate	1992	0.29936330632309965	0.32932834392041743	0.2704940749712982
1	Deaths	70	Australasia	3	Both	27	Age-standardized	383	Neonatal sepsis and other neonatal infections	3	Rate	1992	0.4055617552317184	0.4407082098784728	0.37365057922362677
1	Deaths	70	Australasia	1	Male	27	Age-standardized	384	Hemolytic disease and other neonatal jaundice	3	Rate	1992	0.03794043260519343	0.05128097335930109	0.027715272899759724
1	Deaths	70	Australasia	2	Female	27	Age-standardized	384	Hemolytic disease and other neonatal jaundice	3	Rate	1992	0.038286732857805574	0.05685178348886487	0.025163996619785904
1	Deaths	70	Australasia	3	Both	27	Age-standardized	384	Hemolytic disease and other neonatal jaundice	3	Rate	1992	0.03810851604297777	0.04887330979719413	0.028099930980791592
1	Deaths	9	Southeast Asia	1	Male	27	Age-standardized	380	Neonatal disorders	3	Rate	1992	39.581514824184644	43.24721592348573	36.085869674412514
1	Deaths	9	Southeast Asia	2	Female	27	Age-standardized	380	Neonatal disorders	3	Rate	1992	30.27347739412673	33.40132298203086	27.810539573001837
1	Deaths	9	Southeast Asia	3	Both	27	Age-standardized	380	Neonatal disorders	3	Rate	1992	35.07096829096102	37.92577588121129	32.6338032439175
1	Deaths	9	Southeast Asia	1	Male	27	Age-standardized	381	Neonatal preterm birth	3	Rate	1992	17.35412933387176	19.67538129078003	14.925437689823013
1	Deaths	9	Southeast Asia	2	Female	27	Age-standardized	381	Neonatal preterm birth	3	Rate	1992	14.614226613870937	16.87434788723424	12.745355537227457
1	Deaths	9	Southeast Asia	3	Both	27	Age-standardized	381	Neonatal preterm birth	3	Rate	1992	16.026615259842277	17.69121079386456	14.231547272599947
1	Deaths	9	Southeast Asia	1	Male	27	Age-standardized	382	Neonatal encephalopathy due to birth asphyxia and trauma	3	Rate	1992	10.453095077702166	13.227704091334308	6.807479963871273
1	Deaths	9	Southeast Asia	2	Female	27	Age-standardized	382	Neonatal encephalopathy due to birth asphyxia and trauma	3	Rate	1992	7.267288237693546	8.552426423882602	5.730229957185668
1	Deaths	9	Southeast Asia	3	Both	27	Age-standardized	382	Neonatal encephalopathy due to birth asphyxia and trauma	3	Rate	1992	8.909579302824573	10.543648566471319	6.628402294622801
1	Deaths	9	Southeast Asia	1	Male	27	Age-standardized	383	Neonatal sepsis and other neonatal infections	3	Rate	1992	7.50078083906208	10.410257312937127	5.567916584380492
1	Deaths	9	Southeast Asia	2	Female	27	Age-standardized	383	Neonatal sepsis and other neonatal infections	3	Rate	1992	5.094959243254336	6.732418104997743	4.002182745541245
1	Deaths	9	Southeast Asia	3	Both	27	Age-standardized	383	Neonatal sepsis and other neonatal infections	3	Rate	1992	6.334632286173399	8.42989350122869	5.006732501301725
1	Deaths	9	Southeast Asia	1	Male	27	Age-standardized	384	Hemolytic disease and other neonatal jaundice	3	Rate	1992	1.0848333814141256	1.4222731835073597	0.841055555557453
1	Deaths	9	Southeast Asia	2	Female	27	Age-standardized	384	Hemolytic disease and other neonatal jaundice	3	Rate	1992	0.9358079263901079	1.339277099881418	0.6987960387526944
1	Deaths	9	Southeast Asia	3	Both	27	Age-standardized	384	Hemolytic disease and other neonatal jaundice	3	Rate	1992	1.0125717301195645	1.2990051244375374	0.8504034992079865
1	Deaths	9	Southeast Asia	1	Male	27	Age-standardized	385	Other neonatal disorders	3	Rate	1992	3.188676192134509	5.961128437848917	2.1155914977110895
1	Deaths	9	Southeast Asia	2	Female	27	Age-standardized	385	Other neonatal disorders	3	Rate	1992	2.361195372917746	4.101753377226988	1.674474932144989
1	Deaths	9	Southeast Asia	3	Both	27	Age-standardized	385	Other neonatal disorders	3	Rate	1992	2.7875697120011855	4.984373414837241	1.9621422333087268
1	Deaths	44637	Low SDI	1	Male	27	Age-standardized	380	Neonatal disorders	3	Rate	1992	78.37980262274662	84.38396421541704	72.56318738099715
1	Deaths	44637	Low SDI	2	Female	27	Age-standardized	380	Neonatal disorders	3	Rate	1992	61.97583076014598	66.55105505746944	57.77756237466407
1	Deaths	44637	Low SDI	3	Both	27	Age-standardized	380	Neonatal disorders	3	Rate	1992	70.39798161787603	74.80303132131306	66.04108578208711
1	Deaths	44636	Low-middle SDI	1	Male	27	Age-standardized	380	Neonatal disorders	3	Rate	1991	71.00916046416425	76.7488540106186	66.04709469463252
1	Deaths	44636	Low-middle SDI	2	Female	27	Age-standardized	380	Neonatal disorders	3	Rate	1991	57.36002198916182	61.82541723601724	53.53253566674031
1	Deaths	44636	Low-middle SDI	3	Both	27	Age-standardized	380	Neonatal disorders	3	Rate	1991	64.39898446576414	69.25998305334049	60.35019844106989
1	Deaths	44636	Low-middle SDI	1	Male	27	Age-standardized	381	Neonatal preterm birth	3	Rate	1991	31.366655065752347	35.02254861601747	27.567741993210966
1	Deaths	44636	Low-middle SDI	2	Female	27	Age-standardized	381	Neonatal preterm birth	3	Rate	1991	25.696871834693596	28.846987271725634	22.534507402580765
1	Deaths	44636	Low-middle SDI	3	Both	27	Age-standardized	381	Neonatal preterm birth	3	Rate	1991	28.62051582760174	31.578621472386274	25.70536528001009
1	Deaths	44636	Low-middle SDI	1	Male	27	Age-standardized	382	Neonatal encephalopathy due to birth asphyxia and trauma	3	Rate	1991	20.00781684613572	24.293206388077323	17.25481149820006
1	Deaths	44636	Low-middle SDI	2	Female	27	Age-standardized	382	Neonatal encephalopathy due to birth asphyxia and trauma	3	Rate	1991	15.563343786742992	19.32479308258844	13.198862889870526
1	Deaths	44636	Low-middle SDI	3	Both	27	Age-standardized	382	Neonatal encephalopathy due to birth asphyxia and trauma	3	Rate	1991	17.85558587606631	21.464817174832156	15.630027459228119
1	Deaths	44636	Low-middle SDI	1	Male	27	Age-standardized	383	Neonatal sepsis and other neonatal infections	3	Rate	1991	7.258258461462405	8.694323961123592	6.00968016070696
1	Deaths	44636	Low-middle SDI	2	Female	27	Age-standardized	383	Neonatal sepsis and other neonatal infections	3	Rate	1991	5.8508893900759915	6.761978057235551	5.043643300498195
1	Deaths	44636	Low-middle SDI	3	Both	27	Age-standardized	383	Neonatal sepsis and other neonatal infections	3	Rate	1991	6.5766642364136185	7.509325663955091	5.68961349694481
1	Deaths	44636	Low-middle SDI	1	Male	27	Age-standardized	384	Hemolytic disease and other neonatal jaundice	3	Rate	1991	2.9341671235042868	3.643681915616366	2.327265983339033
1	Deaths	44636	Low-middle SDI	2	Female	27	Age-standardized	384	Hemolytic disease and other neonatal jaundice	3	Rate	1991	2.5311032530443747	3.4311322291228032	1.927565812041453
1	Deaths	44636	Low-middle SDI	3	Both	27	Age-standardized	384	Hemolytic disease and other neonatal jaundice	3	Rate	1991	2.7386958876850143	3.4076576467685933	2.3050697581314106
1	Deaths	44636	Low-middle SDI	1	Male	27	Age-standardized	385	Other neonatal disorders	3	Rate	1991	9.442262967309505	12.1336229433155	7.062786314723818
1	Deaths	44636	Low-middle SDI	2	Female	27	Age-standardized	385	Other neonatal disorders	3	Rate	1991	7.717813724604888	9.568410307572526	5.675721784967289
1	Deaths	44636	Low-middle SDI	3	Both	27	Age-standardized	385	Other neonatal disorders	3	Rate	1991	8.60752263799745	10.71105658802005	6.348770830462109
1	Deaths	44561	Asia	1	Male	27	Age-standardized	380	Neonatal disorders	3	Rate	1992	52.14707569526854	56.47619528437206	48.433060146612945
1	Deaths	44561	Asia	2	Female	27	Age-standardized	380	Neonatal disorders	3	Rate	1992	42.73567186056403	46.2162286861326	39.86067442142074
1	Deaths	44561	Asia	3	Both	27	Age-standardized	380	Neonatal disorders	3	Rate	1992	47.655066580166064	51.40355293097719	44.614436790647275
1	Deaths	44561	Asia	1	Male	27	Age-standardized	381	Neonatal preterm birth	3	Rate	1992	23.3910357150945	26.125806752945085	20.391074703974535
1	Deaths	44561	Asia	2	Female	27	Age-standardized	381	Neonatal preterm birth	3	Rate	1992	19.757428714350972	22.06111128056236	17.492855314596078
1	Deaths	44561	Asia	3	Both	27	Age-standardized	381	Neonatal preterm birth	3	Rate	1992	21.656694016754425	23.89140451510157	19.669065377366866
1	Deaths	44561	Asia	1	Male	27	Age-standardized	382	Neonatal encephalopathy due to birth asphyxia and trauma	3	Rate	1992	15.691413321497476	18.482941560945395	13.811223714052357
1	Deaths	44561	Asia	2	Female	27	Age-standardized	382	Neonatal encephalopathy due to birth asphyxia and trauma	3	Rate	1992	12.25881330863409	14.869740312318838	10.585537692345554
1	Deaths	44561	Asia	3	Both	27	Age-standardized	382	Neonatal encephalopathy due to birth asphyxia and trauma	3	Rate	1992	14.053110614924375	16.551544854923442	12.560335489330805
1	Deaths	44561	Asia	1	Male	27	Age-standardized	383	Neonatal sepsis and other neonatal infections	3	Rate	1992	4.2940111766255304	5.089477626877598	3.63165461628635
1	Deaths	44561	Asia	2	Female	27	Age-standardized	383	Neonatal sepsis and other neonatal infections	3	Rate	1992	3.5824546049596564	4.1088785376547365	3.1085801773837614
1	Deaths	44561	Asia	3	Both	27	Age-standardized	383	Neonatal sepsis and other neonatal infections	3	Rate	1992	3.9544114882494625	4.493419448711379	3.487701347396031
1	Deaths	44561	Asia	1	Male	27	Age-standardized	384	Hemolytic disease and other neonatal jaundice	3	Rate	1992	2.2385052269853203	2.734177002323044	1.8502818997711237
1	Deaths	44561	Asia	2	Female	27	Age-standardized	384	Hemolytic disease and other neonatal jaundice	3	Rate	1992	1.891459684884909	2.474696541972534	1.4831897579604687
1	Deaths	44561	Asia	3	Both	27	Age-standardized	384	Hemolytic disease and other neonatal jaundice	3	Rate	1992	2.072709263232507	2.558306955612387	1.747466844286841
1	Deaths	44561	Asia	1	Male	27	Age-standardized	385	Other neonatal disorders	3	Rate	1992	6.53211025506566	8.19732951013816	4.984282094185888
1	Deaths	44561	Asia	2	Female	27	Age-standardized	385	Other neonatal disorders	3	Rate	1992	5.2455155477344	6.442855607339656	4.006994361447032
1	Deaths	44561	Asia	3	Both	27	Age-standardized	385	Other neonatal disorders	3	Rate	1992	5.918141197005324	7.237186977822511	4.549730646153469
1	Deaths	9	Southeast Asia	1	Male	27	Age-standardized	380	Neonatal disorders	3	Rate	1995	37.2483234304144	40.890896393109855	33.71631563641745
1	Deaths	9	Southeast Asia	2	Female	27	Age-standardized	380	Neonatal disorders	3	Rate	1995	29.442821339049207	32.45546427560714	26.893059487362294
1	Deaths	9	Southeast Asia	3	Both	27	Age-standardized	380	Neonatal disorders	3	Rate	1995	33.46760411302215	36.15633755468966	30.802902375161707
1	Deaths	9	Southeast Asia	1	Male	27	Age-standardized	381	Neonatal preterm birth	3	Rate	1995	16.149541261075157	18.358209065394377	13.864182274103529
1	Deaths	9	Southeast Asia	2	Female	27	Age-standardized	381	Neonatal preterm birth	3	Rate	1995	14.159377604058351	16.020855462233506	12.16907424064629
1	Deaths	9	Southeast Asia	3	Both	27	Age-standardized	381	Neonatal preterm birth	3	Rate	1995	15.185722179530666	16.71067163513818	13.394897018325242
1	Deaths	9	Southeast Asia	1	Male	27	Age-standardized	382	Neonatal encephalopathy due to birth asphyxia and trauma	3	Rate	1995	9.882576733731247	12.4091315004816	6.388072539427166
1	Deaths	9	Southeast Asia	2	Female	27	Age-standardized	382	Neonatal encephalopathy due to birth asphyxia and trauma	3	Rate	1995	7.161455635382844	8.32867167048264	5.578759127887559
1	Deaths	9	Southeast Asia	3	Both	27	Age-standardized	382	Neonatal encephalopathy due to birth asphyxia and trauma	3	Rate	1995	8.564789248477476	10.087432692226475	6.271914341388517
1	Deaths	9	Southeast Asia	1	Male	27	Age-standardized	383	Neonatal sepsis and other neonatal infections	3	Rate	1995	7.26834134786226	9.95384991127451	5.55855099171807
1	Deaths	9	Southeast Asia	2	Female	27	Age-standardized	383	Neonatal sepsis and other neonatal infections	3	Rate	1995	5.0359265830291555	6.615271250956064	3.9858653881110904
1	Deaths	9	Southeast Asia	3	Both	27	Age-standardized	383	Neonatal sepsis and other neonatal infections	3	Rate	1995	6.186787901270968	8.05645474290948	4.9090480519781
1	Deaths	9	Southeast Asia	1	Male	27	Age-standardized	384	Hemolytic disease and other neonatal jaundice	3	Rate	1995	0.9485232410374382	1.212575715303118	0.7453585125425731
1	Deaths	9	Southeast Asia	2	Female	27	Age-standardized	384	Hemolytic disease and other neonatal jaundice	3	Rate	1995	0.823944588593369	1.1682711155843746	0.6172676649505662
1	Deaths	9	Southeast Asia	3	Both	27	Age-standardized	384	Hemolytic disease and other neonatal jaundice	3	Rate	1995	0.888147209122978	1.1301973096851121	0.7382113317942072
1	Deaths	9	Southeast Asia	1	Male	27	Age-standardized	385	Other neonatal disorders	3	Rate	1995	2.9993408467083356	5.594617483878103	1.9878612730114826
1	Deaths	9	Southeast Asia	2	Female	27	Age-standardized	385	Other neonatal disorders	3	Rate	1995	2.2621169279855162	4.037376809103601	1.5731598832447455
1	Deaths	9	Southeast Asia	3	Both	27	Age-standardized	385	Other neonatal disorders	3	Rate	1995	2.642157574620078	4.77205998265345	1.8176675432144256
1	Deaths	1	Global	1	Male	27	Age-standardized	380	Neonatal disorders	3	Rate	1997	48.70091643391358	51.893602594216475	45.428884268190544
1	Deaths	1	Global	2	Female	27	Age-standardized	380	Neonatal disorders	3	Rate	1997	39.0895625359153	41.55925366744551	36.663467841464296
1	Deaths	1	Global	3	Both	27	Age-standardized	380	Neonatal disorders	3	Rate	1997	44.074394398305195	46.68627643828595	41.50834669751881
1	Deaths	96	Southern Latin America	1	Male	27	Age-standardized	380	Neonatal disorders	3	Rate	1995	21.650596251788333	22.50814789852768	20.85128474803023
1	Deaths	96	Southern Latin America	2	Female	27	Age-standardized	380	Neonatal disorders	3	Rate	1995	16.373074549255872	17.067826391156732	15.765402429442679
1	Deaths	96	Southern Latin America	3	Both	27	Age-standardized	380	Neonatal disorders	3	Rate	1995	19.06483892209683	19.756483541323945	18.42714980338379
1	Deaths	96	Southern Latin America	1	Male	27	Age-standardized	381	Neonatal preterm birth	3	Rate	1995	13.63480517900681	14.43905704815478	12.947537275321142
1	Deaths	96	Southern Latin America	2	Female	27	Age-standardized	381	Neonatal preterm birth	3	Rate	1995	10.347978363013038	10.866149770227477	9.840591676492874
1	Deaths	96	Southern Latin America	3	Both	27	Age-standardized	381	Neonatal preterm birth	3	Rate	1995	12.024485564608362	12.61013231399282	11.51378624607521
1	Deaths	96	Southern Latin America	1	Male	27	Age-standardized	382	Neonatal encephalopathy due to birth asphyxia and trauma	3	Rate	1995	3.2216285428537947	3.5626084617343903	2.9039558556636194
1	Deaths	96	Southern Latin America	2	Female	27	Age-standardized	382	Neonatal encephalopathy due to birth asphyxia and trauma	3	Rate	1995	2.603225860104855	2.874228807873322	2.378979267975778
1	Deaths	96	Southern Latin America	3	Both	27	Age-standardized	382	Neonatal encephalopathy due to birth asphyxia and trauma	3	Rate	1995	2.918649670450382	3.14902478944739	2.7057948717051916
1	Deaths	96	Southern Latin America	1	Male	27	Age-standardized	383	Neonatal sepsis and other neonatal infections	3	Rate	1995	3.064396334236826	3.3436001893873755	2.799908224848455
1	Deaths	96	Southern Latin America	2	Female	27	Age-standardized	383	Neonatal sepsis and other neonatal infections	3	Rate	1995	2.1579428016585074	2.3541298820129044	1.9645743072951454
1	Deaths	96	Southern Latin America	3	Both	27	Age-standardized	383	Neonatal sepsis and other neonatal infections	3	Rate	1995	2.620184230964682	2.808430554455957	2.443051740016086
1	Deaths	96	Southern Latin America	1	Male	27	Age-standardized	384	Hemolytic disease and other neonatal jaundice	3	Rate	1995	0.17555770520940744	0.23080764276525148	0.13448035232590408
1	Deaths	96	Southern Latin America	2	Female	27	Age-standardized	384	Hemolytic disease and other neonatal jaundice	3	Rate	1995	0.11443801862251594	0.16092766673672762	0.07703391411036443
1	Deaths	96	Southern Latin America	3	Both	27	Age-standardized	384	Hemolytic disease and other neonatal jaundice	3	Rate	1995	0.1456046478908182	0.18200477691401018	0.11231408658867335
1	Deaths	96	Southern Latin America	1	Male	27	Age-standardized	385	Other neonatal disorders	3	Rate	1995	1.5542084904814903	1.7797523012021206	1.3621882041374846
1	Deaths	96	Southern Latin America	2	Female	27	Age-standardized	385	Other neonatal disorders	3	Rate	1995	1.1494895058569472	1.3542835955378227	0.9783283371932723
1	Deaths	96	Southern Latin America	3	Both	27	Age-standardized	385	Other neonatal disorders	3	Rate	1995	1.3559148081825902	1.512711686530987	1.2229051608442816
1	Deaths	56	Eastern Europe	1	Male	27	Age-standardized	380	Neonatal disorders	3	Rate	1995	18.058792091322022	18.870087712018382	17.16917140441709
1	Deaths	56	Eastern Europe	2	Female	27	Age-standardized	380	Neonatal disorders	3	Rate	1995	13.03731976878918	13.7528696321043	12.378235854322474
1	Deaths	56	Eastern Europe	3	Both	27	Age-standardized	380	Neonatal disorders	3	Rate	1995	15.616546883286514	16.235874412911283	15.003704268491044
1	Deaths	174	Eastern Sub-Saharan Africa	1	Male	27	Age-standardized	380	Neonatal disorders	3	Rate	1995	76.80624407922981	83.73275262337144	69.78376100012866
1	Deaths	174	Eastern Sub-Saharan Africa	2	Female	27	Age-standardized	380	Neonatal disorders	3	Rate	1995	55.47044553172199	61.14722829090063	50.702155855132844
1	Deaths	174	Eastern Sub-Saharan Africa	3	Both	27	Age-standardized	380	Neonatal disorders	3	Rate	1995	66.38795247306447	71.65782493255335	61.45704405733009
1	Deaths	174	Eastern Sub-Saharan Africa	1	Male	27	Age-standardized	381	Neonatal preterm birth	3	Rate	1995	20.843968946131945	25.197914869632694	17.572998649559857
[truncated: 63,473 more rows]
