# Supplementary material for: Analysis of the global burden of neonatal disorders and risk factors from 1990 to 2021: findings from the global burden of disease study 2021
Source: Front Public Health. 2025 Oct 24;13:1618334. doi: 10.3389/fpubh.2025.1618334 (PMC12592090; doi:10.3389/fpubh.2025.1618334)
Supplement: Supplementary file 1 [file Data_Sheet_1.ZIP › Data/Results/EAPC/Other neonatal disorders/Both/DALYs/csv (33).csv]

	rank	location_id	EAPCs	EAPC	location_name
1	1	32	0.71(0.38,1.04)	0.7104640529836281	Central Asia
2	1	134	0.71(0.21,1.21)	0.7066983574598673	Tropical Latin America
3	1	70	0.04(-1.36,1.45)	0.03500113556011986	Australasia
4	1	104	0.01(-0.14,0.17)	0.01199268849152446	Caribbean
5	1	73	-0.15(-0.40,0.10)	-0.1478490446952363	Western Europe
6	1	21	-0.58(-0.68,-0.47)	-0.5758966108222685	Oceania
7	1	167	-0.62(-0.92,-0.32)	-0.6191076043538413	Central Sub-Saharan Africa
8	1	100	-0.97(-1.23,-0.70)	-0.9660085871897484	High-income North America
9	1	192	-1.10(-1.18,-1.02)	-1.097936429243751	Southern Sub-Saharan Africa
10	1	44635	-1.29(-1.45,-1.13)	-1.292772476737547	High SDI
11	1	44637	-1.59(-1.67,-1.50)	-1.585152869947348	Low SDI
12	1	174	-1.61(-1.71,-1.51)	-1.610297012558204	Eastern Sub-Saharan Africa
13	1	1	-1.61(-1.75,-1.48)	-1.613080596791761	Global
14	1	199	-1.67(-1.75,-1.59)	-1.665327825189955	Western Sub-Saharan Africa
15	1	96	-1.68(-1.84,-1.52)	-1.679231276792104	Southern Latin America
16	1	124	-1.78(-1.91,-1.65)	-1.778437301941593	Central Latin America
17	1	9	-1.87(-1.91,-1.83)	-1.867774397809119	Southeast Asia
18	1	159	-2.09(-2.17,-2.02)	-2.094107821293778	South Asia
19	1	44636	-2.19(-2.30,-2.08)	-2.190061547653133	Low-middle SDI
20	1	44639	-2.25(-2.36,-2.14)	-2.252739628876266	Middle SDI
21	1	56	-2.52(-2.83,-2.21)	-2.519394543404674	Eastern Europe
22	1	65	-2.90(-3.06,-2.75)	-2.904087395737009	High-income Asia Pacific
23	1	120	-3.08(-3.41,-2.75)	-3.078105083666705	Andean Latin America
24	1	138	-3.61(-3.72,-3.49)	-3.607528439066154	North Africa and Middle East
25	1	44634	-3.84(-4.07,-3.61)	-3.840875336597271	High-middle SDI
26	1	5	-4.89(-5.17,-4.62)	-4.893944853108323	East Asia
27	1	42	-4.92(-5.33,-4.51)	-4.923522404649527	Central Europe
