# Supplementary material for: Analysis of the global burden of neonatal disorders and risk factors from 1990 to 2021: findings from the global burden of disease study 2021
Source: Front Public Health. 2025 Oct 24;13:1618334. doi: 10.3389/fpubh.2025.1618334 (PMC12592090; doi:10.3389/fpubh.2025.1618334)
Supplement: Supplementary file 1 [file Data_Sheet_1.ZIP › Data/Results/EAPC/Other neonatal disorders/Both/DALYs/csv (34).csv]

	rank	location_id	EAPCs	EAPC	location_name
1	1	44560	-0.58(-0.76,-0.41)	-0.5838441599269828	America
2	1	1	-1.61(-1.75,-1.48)	-1.613080596791761	Global
3	1	44559	-1.69(-1.79,-1.58)	-1.687937306509357	Africa
4	1	44561	-2.07(-2.23,-1.90)	-2.065850096207344	Asia
5	1	44562	-3.43(-3.59,-3.26)	-3.426518658659539	Europe
