# Supplementary material for: Analysis of the global burden of neonatal disorders and risk factors from 1990 to 2021: findings from the global burden of disease study 2021
Source: Front Public Health. 2025 Oct 24;13:1618334. doi: 10.3389/fpubh.2025.1618334 (PMC12592090; doi:10.3389/fpubh.2025.1618334)
Supplement: Supplementary file 1 [file Data_Sheet_1.ZIP › Data/Results/EAPC/Other neonatal disorders/Both/Deaths/csv (33).csv]

	rank	location_id	EAPCs	EAPC	location_name
1	1	32	0.72(0.39,1.05)	0.7205896413626123	Central Asia
2	1	134	0.70(0.20,1.20)	0.7006354850844554	Tropical Latin America
3	1	70	0.12(-1.34,1.60)	0.1164666386076041	Australasia
4	1	104	0.02(-0.14,0.18)	0.01820050717014077	Caribbean
5	1	73	-0.13(-0.39,0.13)	-0.133519260395798	Western Europe
6	1	21	-0.58(-0.68,-0.47)	-0.5773293122194989	Oceania
7	1	167	-0.63(-0.93,-0.32)	-0.6257792952586216	Central Sub-Saharan Africa
8	1	100	-0.98(-1.25,-0.70)	-0.9763489942610559	High-income North America
9	1	192	-1.11(-1.19,-1.02)	-1.107676477521768	Southern Sub-Saharan Africa
10	1	44635	-1.33(-1.49,-1.16)	-1.327856056111221	High SDI
11	1	44637	-1.60(-1.69,-1.51)	-1.596723672797784	Low SDI
12	1	174	-1.62(-1.73,-1.52)	-1.623591565839	Eastern Sub-Saharan Africa
13	1	1	-1.63(-1.76,-1.50)	-1.630817286664565	Global
14	1	199	-1.68(-1.77,-1.60)	-1.684216661009119	Western Sub-Saharan Africa
15	1	96	-1.73(-1.89,-1.56)	-1.726120310110846	Southern Latin America
16	1	124	-1.82(-1.95,-1.69)	-1.822207758944572	Central Latin America
17	1	9	-1.90(-1.94,-1.86)	-1.898707043331038	Southeast Asia
18	1	159	-2.12(-2.20,-2.04)	-2.117697716496603	South Asia
19	1	44636	-2.21(-2.32,-2.11)	-2.210873782167921	Low-middle SDI
20	1	44639	-2.30(-2.41,-2.19)	-2.29656153114175	Middle SDI
21	1	56	-2.70(-3.03,-2.38)	-2.703624756500866	Eastern Europe
22	1	65	-3.03(-3.20,-2.86)	-3.031050374548716	High-income Asia Pacific
23	1	120	-3.16(-3.50,-2.82)	-3.159074231354031	Andean Latin America
24	1	138	-3.65(-3.77,-3.53)	-3.64982510300258	North Africa and Middle East
25	1	44634	-3.94(-4.17,-3.70)	-3.936705233855275	High-middle SDI
26	1	5	-5.02(-5.31,-4.73)	-5.021356716085268	East Asia
27	1	42	-5.10(-5.53,-4.67)	-5.100658464847263	Central Europe
