# Supplementary material for: Analysis of the global burden of neonatal disorders and risk factors from 1990 to 2021: findings from the global burden of disease study 2021
Source: Front Public Health. 2025 Oct 24;13:1618334. doi: 10.3389/fpubh.2025.1618334 (PMC12592090; doi:10.3389/fpubh.2025.1618334)
Supplement: Supplementary file 1 [file Data_Sheet_1.ZIP › Data/Results/EAPC/Other neonatal disorders/Both/Deaths/csv (34).csv]

	rank	location_id	EAPCs	EAPC	location_name
1	1	44560	-0.60(-0.77,-0.42)	-0.5955331888900184	America
2	1	1	-1.63(-1.76,-1.50)	-1.630817286664565	Global
3	1	44559	-1.70(-1.81,-1.60)	-1.702761797849461	Africa
4	1	44561	-2.09(-2.26,-1.93)	-2.092724957949332	Asia
5	1	44562	-3.52(-3.69,-3.35)	-3.521572343252899	Europe
