# Supplementary material for: Analysis of the global burden of neonatal disorders and risk factors from 1990 to 2021: findings from the global burden of disease study 2021
Source: Front Public Health. 2025 Oct 24;13:1618334. doi: 10.3389/fpubh.2025.1618334 (PMC12592090; doi:10.3389/fpubh.2025.1618334)
Supplement: Supplementary file 1 [file Data_Sheet_1.ZIP › Data/Results/EAPC/Other neonatal disorders/Female/DALYs/csv (33).csv]

	rank	location_id	EAPCs	EAPC	location_name
1	1	134	0.96(0.43,1.49)	0.9593347315236089	Tropical Latin America
2	1	32	0.71(0.41,1.01)	0.7061614521964854	Central Asia
3	1	104	0.31(0.19,0.42)	0.306251134840041	Caribbean
4	1	70	0.07(-1.27,1.43)	0.0728206643554552	Australasia
5	1	73	-0.00(-0.29,0.29)	-0.00382898063119308	Western Europe
6	1	21	-0.25(-0.39,-0.11)	-0.2500804189143113	Oceania
7	1	167	-0.93(-1.20,-0.66)	-0.9344689615621404	Central Sub-Saharan Africa
8	1	100	-0.98(-1.25,-0.71)	-0.9812345064123096	High-income North America
9	1	192	-1.04(-1.11,-0.96)	-1.036194541930002	Southern Sub-Saharan Africa
10	1	44635	-1.23(-1.40,-1.07)	-1.234977429138506	High SDI
11	1	199	-1.33(-1.40,-1.26)	-1.329521553850754	Western Sub-Saharan Africa
12	1	1	-1.47(-1.59,-1.35)	-1.469156161859697	Global
13	1	44637	-1.54(-1.62,-1.46)	-1.535853829883749	Low SDI
14	1	96	-1.73(-1.91,-1.56)	-1.733535487282722	Southern Latin America
15	1	174	-1.76(-1.85,-1.66)	-1.757551672659374	Eastern Sub-Saharan Africa
16	1	124	-1.76(-1.92,-1.60)	-1.758299242521311	Central Latin America
17	1	159	-1.83(-1.89,-1.78)	-1.834847165183107	South Asia
18	1	9	-1.90(-1.95,-1.85)	-1.898832963089059	Southeast Asia
19	1	44636	-1.97(-2.06,-1.88)	-1.97009465648933	Low-middle SDI
20	1	44639	-2.12(-2.23,-2.01)	-2.116795528397786	Middle SDI
21	1	56	-2.29(-2.61,-1.97)	-2.288041287704468	Eastern Europe
22	1	65	-2.89(-3.07,-2.71)	-2.887521866602571	High-income Asia Pacific
23	1	120	-3.11(-3.44,-2.77)	-3.105512609187466	Andean Latin America
24	1	138	-3.56(-3.67,-3.45)	-3.56102910004924	North Africa and Middle East
25	1	44634	-3.61(-3.84,-3.37)	-3.605911288625319	High-middle SDI
26	1	42	-4.70(-5.12,-4.29)	-4.703162549407724	Central Europe
27	1	5	-4.85(-5.13,-4.58)	-4.854448899400698	East Asia
