# Supplementary material for: Analysis of the global burden of neonatal disorders and risk factors from 1990 to 2021: findings from the global burden of disease study 2021
Source: Front Public Health. 2025 Oct 24;13:1618334. doi: 10.3389/fpubh.2025.1618334 (PMC12592090; doi:10.3389/fpubh.2025.1618334)
Supplement: Supplementary file 1 [file Data_Sheet_1.ZIP › Data/Results/EAPC/Other neonatal disorders/Female/DALYs/csv (34).csv]

	rank	location_id	EAPCs	EAPC	location_name
1	1	44560	-0.47(-0.66,-0.28)	-0.46696667623497	America
2	1	1	-1.47(-1.59,-1.35)	-1.469156161859697	Global
3	1	44559	-1.66(-1.76,-1.57)	-1.662272942530252	Africa
4	1	44561	-1.85(-1.99,-1.71)	-1.851866903033395	Asia
5	1	44562	-3.27(-3.44,-3.10)	-3.270493209567593	Europe
