# Supplementary material for: Analysis of the global burden of neonatal disorders and risk factors from 1990 to 2021: findings from the global burden of disease study 2021
Source: Front Public Health. 2025 Oct 24;13:1618334. doi: 10.3389/fpubh.2025.1618334 (PMC12592090; doi:10.3389/fpubh.2025.1618334)
Supplement: Supplementary file 1 [file Data_Sheet_1.ZIP › Data/Results/EAPC/Other neonatal disorders/Female/Deaths/csv (33).csv]

	rank	location_id	EAPCs	EAPC	location_name
1	1	134	0.96(0.42,1.50)	0.9573759956209571	Tropical Latin America
2	1	32	0.72(0.42,1.02)	0.7197543578914001	Central Asia
3	1	104	0.32(0.20,0.43)	0.3175514412486313	Caribbean
4	1	70	0.16(-1.25,1.58)	0.1574488372800831	Australasia
5	1	73	0.02(-0.29,0.32)	0.01668361911808525	Western Europe
6	1	21	-0.25(-0.39,-0.11)	-0.2491586396646817	Oceania
7	1	167	-0.94(-1.21,-0.67)	-0.9416715529934949	Central Sub-Saharan Africa
8	1	100	-0.99(-1.27,-0.71)	-0.9925981760127933	High-income North America
9	1	192	-1.04(-1.12,-0.97)	-1.044978837281707	Southern Sub-Saharan Africa
10	1	44635	-1.27(-1.44,-1.10)	-1.268733662077348	High SDI
11	1	199	-1.35(-1.42,-1.28)	-1.348767108202875	Western Sub-Saharan Africa
12	1	1	-1.49(-1.60,-1.37)	-1.486095858234748	Global
13	1	44637	-1.55(-1.63,-1.47)	-1.547888407771314	Low SDI
14	1	174	-1.77(-1.87,-1.68)	-1.772346877099895	Eastern Sub-Saharan Africa
15	1	96	-1.79(-1.97,-1.61)	-1.789552896648849	Southern Latin America
16	1	124	-1.80(-1.97,-1.63)	-1.801845744589836	Central Latin America
17	1	159	-1.86(-1.92,-1.80)	-1.855362428867913	South Asia
18	1	9	-1.93(-1.98,-1.88)	-1.9315673244649	Southeast Asia
19	1	44636	-1.99(-2.08,-1.90)	-1.989235013031854	Low-middle SDI
20	1	44639	-2.16(-2.27,-2.05)	-2.159371192558635	Middle SDI
21	1	56	-2.47(-2.81,-2.12)	-2.465187735287722	Eastern Europe
22	1	65	-3.00(-3.19,-2.82)	-3.003724564150212	High-income Asia Pacific
23	1	120	-3.19(-3.54,-2.84)	-3.19225005094903	Andean Latin America
24	1	138	-3.60(-3.71,-3.50)	-3.604537947947062	North Africa and Middle East
25	1	44634	-3.69(-3.94,-3.45)	-3.694088231561188	High-middle SDI
26	1	42	-4.88(-5.31,-4.44)	-4.877013216399173	Central Europe
27	1	5	-4.98(-5.27,-4.70)	-4.984864096864694	East Asia
