# Supplementary material for: Analysis of the global burden of neonatal disorders and risk factors from 1990 to 2021: findings from the global burden of disease study 2021
Source: Front Public Health. 2025 Oct 24;13:1618334. doi: 10.3389/fpubh.2025.1618334 (PMC12592090; doi:10.3389/fpubh.2025.1618334)
Supplement: Supplementary file 1 [file Data_Sheet_1.ZIP › Data/Results/EAPC/Other neonatal disorders/Female/Deaths/csv (34).csv]

	rank	location_id	EAPCs	EAPC	location_name
1	1	44560	-0.48(-0.67,-0.29)	-0.4772495776954266	America
2	1	1	-1.49(-1.60,-1.37)	-1.486095858234748	Global
3	1	44559	-1.68(-1.77,-1.58)	-1.678074199464619	Africa
4	1	44561	-1.88(-2.02,-1.74)	-1.875914404689238	Asia
5	1	44562	-3.36(-3.54,-3.19)	-3.363000639101066	Europe
