# Supplementary material for: Analysis of the global burden of neonatal disorders and risk factors from 1990 to 2021: findings from the global burden of disease study 2021
Source: Front Public Health. 2025 Oct 24;13:1618334. doi: 10.3389/fpubh.2025.1618334 (PMC12592090; doi:10.3389/fpubh.2025.1618334)
Supplement: Supplementary file 1 [file Data_Sheet_1.ZIP › Data/Results/EAPC/Other neonatal disorders/Male/DALYs/csv (33).csv]

	rank	location_id	EAPCs	EAPC	location_name
1	1	32	0.70(0.34,1.06)	0.7002800672267107	Central Asia
2	1	134	0.51(0.04,0.99)	0.512964591036269	Tropical Latin America
3	1	70	0.02(-1.45,1.51)	0.02065791451040244	Australasia
4	1	104	-0.21(-0.40,-0.02)	-0.2124906651282399	Caribbean
5	1	73	-0.26(-0.49,-0.03)	-0.2628134565324736	Western Europe
6	1	167	-0.32(-0.65,0.02)	-0.3171393803996558	Central Sub-Saharan Africa
7	1	21	-0.81(-0.90,-0.73)	-0.8144519128952865	Oceania
8	1	100	-0.95(-1.22,-0.69)	-0.9525394545444876	High-income North America
9	1	192	-1.15(-1.24,-1.06)	-1.14616457815585	Southern Sub-Saharan Africa
10	1	44635	-1.34(-1.50,-1.17)	-1.337772864301545	High SDI
11	1	174	-1.50(-1.61,-1.38)	-1.497265406184101	Eastern Sub-Saharan Africa
12	1	44637	-1.62(-1.72,-1.52)	-1.622753407714717	Low SDI
13	1	96	-1.64(-1.83,-1.46)	-1.642961172812563	Southern Latin America
14	1	1	-1.72(-1.87,-1.58)	-1.723716372531281	Global
15	1	124	-1.79(-1.91,-1.68)	-1.794447513461217	Central Latin America
16	1	9	-1.85(-1.89,-1.80)	-1.847170160286493	Southeast Asia
17	1	199	-1.94(-2.03,-1.84)	-1.939424259379285	Western Sub-Saharan Africa
18	1	159	-2.30(-2.40,-2.20)	-2.298873470304585	South Asia
19	1	44639	-2.35(-2.46,-2.24)	-2.349324386689822	Middle SDI
20	1	44636	-2.37(-2.49,-2.25)	-2.367169713774664	Low-middle SDI
21	1	56	-2.68(-3.00,-2.37)	-2.683606202437505	Eastern Europe
22	1	65	-2.92(-3.13,-2.71)	-2.920405103963808	High-income Asia Pacific
23	1	120	-3.06(-3.40,-2.72)	-3.059569742410717	Andean Latin America
24	1	138	-3.64(-3.77,-3.52)	-3.644448951598844	North Africa and Middle East
25	1	44634	-4.01(-4.24,-3.78)	-4.014713813370163	High-middle SDI
26	1	5	-4.92(-5.20,-4.64)	-4.91801927139599	East Asia
27	1	42	-5.09(-5.50,-4.68)	-5.09203959034028	Central Europe
