# Supplementary material for: Analysis of the global burden of neonatal disorders and risk factors from 1990 to 2021: findings from the global burden of disease study 2021
Source: Front Public Health. 2025 Oct 24;13:1618334. doi: 10.3389/fpubh.2025.1618334 (PMC12592090; doi:10.3389/fpubh.2025.1618334)
Supplement: Supplementary file 1 [file Data_Sheet_1.ZIP › Data/Results/EAPC/Other neonatal disorders/Male/DALYs/csv (34).csv]

	rank	location_id	EAPCs	EAPC	location_name
1	1	44560	-0.67(-0.84,-0.51)	-0.674624514514266	America
2	1	44559	-1.71(-1.82,-1.59)	-1.707203502666566	Africa
3	1	1	-1.72(-1.87,-1.58)	-1.723716372531281	Global
4	1	44561	-2.23(-2.41,-2.04)	-2.229576808451206	Asia
5	1	44562	-3.55(-3.70,-3.39)	-3.546896623337503	Europe
