# Supplementary material for: Analysis of the global burden of neonatal disorders and risk factors from 1990 to 2021: findings from the global burden of disease study 2021
Source: Front Public Health. 2025 Oct 24;13:1618334. doi: 10.3389/fpubh.2025.1618334 (PMC12592090; doi:10.3389/fpubh.2025.1618334)
Supplement: Supplementary file 1 [file Data_Sheet_1.ZIP › Data/Results/EAPC/Other neonatal disorders/Male/Deaths/csv (33).csv]

	rank	location_id	EAPCs	EAPC	location_name
1	1	32	0.71(0.35,1.07)	0.7080035790209216	Central Asia
2	1	134	0.50(0.03,0.98)	0.5042845323699696	Tropical Latin America
3	1	70	0.10(-1.43,1.66)	0.1023304029875272	Australasia
4	1	104	-0.21(-0.40,-0.02)	-0.2101541257395478	Caribbean
5	1	73	-0.25(-0.49,-0.01)	-0.2532663373371546	Western Europe
6	1	167	-0.32(-0.66,0.02)	-0.3231512536376657	Central Sub-Saharan Africa
7	1	21	-0.82(-0.90,-0.73)	-0.8174040137458038	Oceania
8	1	100	-0.96(-1.23,-0.69)	-0.9620253348290086	High-income North America
9	1	192	-1.16(-1.25,-1.07)	-1.156691024779033	Southern Sub-Saharan Africa
10	1	44635	-1.37(-1.54,-1.20)	-1.373856825887154	High SDI
11	1	174	-1.51(-1.63,-1.39)	-1.509473140002771	Eastern Sub-Saharan Africa
12	1	44637	-1.63(-1.74,-1.53)	-1.633971679231883	Low SDI
13	1	96	-1.68(-1.88,-1.49)	-1.683595152761064	Southern Latin America
14	1	1	-1.74(-1.89,-1.60)	-1.742140136367576	Global
15	1	124	-1.84(-1.96,-1.72)	-1.838367438208344	Central Latin America
16	1	9	-1.88(-1.92,-1.83)	-1.876861557969833	Southeast Asia
17	1	199	-1.96(-2.05,-1.86)	-1.958209931483101	Western Sub-Saharan Africa
18	1	159	-2.33(-2.43,-2.22)	-2.325119185376645	South Asia
19	1	44636	-2.39(-2.51,-2.27)	-2.389525559590155	Low-middle SDI
20	1	44639	-2.39(-2.51,-2.28)	-2.394027463091419	Middle SDI
21	1	56	-2.87(-3.20,-2.54)	-2.871168883589914	Eastern Europe
22	1	65	-3.06(-3.28,-2.84)	-3.058240026205883	High-income Asia Pacific
23	1	120	-3.14(-3.48,-2.79)	-3.136064328352872	Andean Latin America
24	1	138	-3.69(-3.81,-3.56)	-3.6857837752165	North Africa and Middle East
25	1	44634	-4.12(-4.35,-3.88)	-4.11652042412255	High-middle SDI
26	1	5	-5.04(-5.33,-4.75)	-5.043631052032627	East Asia
27	1	42	-5.27(-5.70,-4.84)	-5.271303591033638	Central Europe
