# Supplementary material for: Analysis of the global burden of neonatal disorders and risk factors from 1990 to 2021: findings from the global burden of disease study 2021
Source: Front Public Health. 2025 Oct 24;13:1618334. doi: 10.3389/fpubh.2025.1618334 (PMC12592090; doi:10.3389/fpubh.2025.1618334)
Supplement: Supplementary file 1 [file Data_Sheet_1.ZIP › Data/Results/EAPC/Other neonatal disorders/Male/Deaths/csv (34).csv]

	rank	location_id	EAPCs	EAPC	location_name
1	1	44560	-0.69(-0.85,-0.52)	-0.6872678345487659	America
2	1	44559	-1.72(-1.84,-1.60)	-1.721242631839803	Africa
3	1	1	-1.74(-1.89,-1.60)	-1.742140136367576	Global
4	1	44561	-2.26(-2.44,-2.07)	-2.258789562041585	Asia
5	1	44562	-3.64(-3.80,-3.48)	-3.643833656635054	Europe
