# Supplementary material for: Analysis of the global burden of neonatal disorders and risk factors from 1990 to 2021: findings from the global burden of disease study 2021
Source: Front Public Health. 2025 Oct 24;13:1618334. doi: 10.3389/fpubh.2025.1618334 (PMC12592090; doi:10.3389/fpubh.2025.1618334)
Supplement: Supplementary file 1 [file Data_Sheet_1.ZIP › Data/Results/EAPC/Hemolytic disease and other neonatal jaundice/Both/DALYs/csv (33).csv]

	rank	location_id	EAPCs	EAPC	location_name
1	1	100	-1.18(-1.45,-0.91)	-1.17996687276325	High-income North America
2	1	167	-1.46(-1.74,-1.19)	-1.462343973377167	Central Sub-Saharan Africa
3	1	21	-1.53(-1.63,-1.43)	-1.529001723493983	Oceania
4	1	65	-1.67(-2.12,-1.21)	-1.667782901837878	High-income Asia Pacific
5	1	32	-1.94(-2.23,-1.65)	-1.939463173323319	Central Asia
6	1	104	-1.97(-2.08,-1.86)	-1.971489278594818	Caribbean
7	1	192	-2.30(-2.45,-2.16)	-2.303166826989944	Southern Sub-Saharan Africa
8	1	44635	-2.35(-2.73,-1.97)	-2.348173278082155	High SDI
9	1	174	-2.42(-2.52,-2.31)	-2.415215460247022	Eastern Sub-Saharan Africa
10	1	159	-2.48(-2.63,-2.32)	-2.477331460095389	South Asia
11	1	124	-2.59(-2.82,-2.35)	-2.587242000117784	Central Latin America
12	1	120	-2.62(-2.69,-2.55)	-2.618614748249792	Andean Latin America
13	1	44637	-2.93(-3.05,-2.80)	-2.92722337794673	Low SDI
14	1	56	-2.93(-3.00,-2.87)	-2.930695262393224	Eastern Europe
15	1	134	-3.01(-3.11,-2.91)	-3.006022975274991	Tropical Latin America
16	1	1	-3.06(-3.16,-2.96)	-3.058458643377082	Global
17	1	44636	-3.16(-3.25,-3.06)	-3.155690397444533	Low-middle SDI
18	1	73	-3.25(-3.73,-2.77)	-3.247477378025954	Western Europe
19	1	96	-3.27(-3.53,-3.01)	-3.271408606762338	Southern Latin America
20	1	42	-3.46(-3.60,-3.32)	-3.460838049884418	Central Europe
21	1	44639	-3.98(-4.07,-3.90)	-3.984272079406215	Middle SDI
22	1	9	-4.00(-4.06,-3.94)	-4.003338130464895	Southeast Asia
23	1	138	-4.06(-4.15,-3.98)	-4.064882844331851	North Africa and Middle East
24	1	199	-4.62(-4.88,-4.36)	-4.616489015820191	Western Sub-Saharan Africa
25	1	70	-4.74(-6.07,-3.40)	-4.743349582783174	Australasia
26	1	44634	-5.08(-5.21,-4.96)	-5.083529512616868	High-middle SDI
27	1	5	-6.51(-6.69,-6.32)	-6.506242264161576	East Asia
