# Supplementary material for: Analysis of the global burden of neonatal disorders and risk factors from 1990 to 2021: findings from the global burden of disease study 2021
Source: Front Public Health. 2025 Oct 24;13:1618334. doi: 10.3389/fpubh.2025.1618334 (PMC12592090; doi:10.3389/fpubh.2025.1618334)
Supplement: Supplementary file 1 [file Data_Sheet_1.ZIP › Data/Results/EAPC/Hemolytic disease and other neonatal jaundice/Both/DALYs/csv (34).csv]

	rank	location_id	EAPCs	EAPC	location_name
1	1	44560	-2.68(-2.83,-2.53)	-2.682966130622333	America
2	1	44561	-2.79(-2.91,-2.66)	-2.78543810918721	Asia
3	1	1	-3.06(-3.16,-2.96)	-3.058458643377082	Global
4	1	44559	-3.48(-3.60,-3.35)	-3.475677445645575	Africa
5	1	44562	-4.59(-4.69,-4.49)	-4.590109137476139	Europe
