# Supplementary material for: Analysis of the global burden of neonatal disorders and risk factors from 1990 to 2021: findings from the global burden of disease study 2021
Source: Front Public Health. 2025 Oct 24;13:1618334. doi: 10.3389/fpubh.2025.1618334 (PMC12592090; doi:10.3389/fpubh.2025.1618334)
Supplement: Supplementary file 1 [file Data_Sheet_1.ZIP › Data/Results/EAPC/Hemolytic disease and other neonatal jaundice/Both/Deaths/csv (33).csv]

	rank	location_id	EAPCs	EAPC	location_name
1	1	167	-1.92(-2.29,-1.54)	-1.9155740959097	Central Sub-Saharan Africa
2	1	159	-2.64(-2.81,-2.47)	-2.643067971751745	South Asia
3	1	174	-2.76(-2.89,-2.63)	-2.762922531179846	Eastern Sub-Saharan Africa
4	1	192	-2.88(-3.00,-2.75)	-2.877175221138506	Southern Sub-Saharan Africa
5	1	104	-3.04(-3.15,-2.92)	-3.037281387217849	Caribbean
6	1	44637	-3.25(-3.41,-3.09)	-3.250152218945268	Low SDI
7	1	1	-3.44(-3.57,-3.31)	-3.43842566271283	Global
8	1	44636	-3.46(-3.58,-3.34)	-3.456935055944621	Low-middle SDI
9	1	65	-3.53(-4.36,-2.69)	-3.532692733206055	High-income Asia Pacific
10	1	100	-3.73(-4.44,-3.02)	-3.733625202966806	High-income North America
11	1	32	-3.80(-4.43,-3.17)	-3.797930500580571	Central Asia
12	1	9	-4.72(-4.78,-4.67)	-4.724141427071038	Southeast Asia
13	1	44639	-4.84(-4.97,-4.71)	-4.841708189160898	Middle SDI
14	1	124	-5.14(-5.44,-4.83)	-5.136117821550712	Central Latin America
15	1	199	-5.20(-5.49,-4.91)	-5.200290497256022	Western Sub-Saharan Africa
16	1	138	-5.29(-5.44,-5.13)	-5.285112289123861	North Africa and Middle East
17	1	120	-5.32(-5.52,-5.13)	-5.324498201903105	Andean Latin America
18	1	44635	-5.35(-5.87,-4.84)	-5.354295934521025	High SDI
19	1	134	-5.56(-5.80,-5.31)	-5.556729075505762	Tropical Latin America
20	1	21	-5.60(-5.86,-5.34)	-5.600403886830597	Oceania
21	1	56	-5.73(-5.94,-5.51)	-5.726173772708643	Eastern Europe
22	1	96	-6.25(-6.55,-5.95)	-6.248210106607299	Southern Latin America
23	1	73	-6.25(-6.93,-5.57)	-6.252705553179883	Western Europe
24	1	44634	-6.93(-7.17,-6.70)	-6.932888472048071	High-middle SDI
25	1	42	-7.35(-7.57,-7.14)	-7.353780920113195	Central Europe
26	1	5	-7.73(-7.99,-7.48)	-7.734020690023479	East Asia
27	1	70	-10.89(-14.16,-7.50)	-10.88756582591619	Australasia
