# Supplementary material for: Analysis of the global burden of neonatal disorders and risk factors from 1990 to 2021: findings from the global burden of disease study 2021
Source: Front Public Health. 2025 Oct 24;13:1618334. doi: 10.3389/fpubh.2025.1618334 (PMC12592090; doi:10.3389/fpubh.2025.1618334)
Supplement: Supplementary file 1 [file Data_Sheet_1.ZIP › Data/Results/EAPC/Hemolytic disease and other neonatal jaundice/Both/Deaths/csv (34).csv]

	rank	location_id	EAPCs	EAPC	location_name
1	1	44561	-3.04(-3.19,-2.89)	-3.042551619862999	Asia
2	1	1	-3.44(-3.57,-3.31)	-3.43842566271283	Global
3	1	44559	-4.06(-4.23,-3.90)	-4.061033219668198	Africa
4	1	44560	-5.04(-5.14,-4.94)	-5.039234024014549	America
5	1	44562	-6.89(-7.06,-6.71)	-6.885262419849436	Europe
