# Supplementary material for: Analysis of the global burden of neonatal disorders and risk factors from 1990 to 2021: findings from the global burden of disease study 2021
Source: Front Public Health. 2025 Oct 24;13:1618334. doi: 10.3389/fpubh.2025.1618334 (PMC12592090; doi:10.3389/fpubh.2025.1618334)
Supplement: Supplementary file 1 [file Data_Sheet_1.ZIP › Data/Results/EAPC/Hemolytic disease and other neonatal jaundice/Both/IN/csv (33).csv]

	rank	location_id	EAPCs	EAPC	location_name
1	1	44561	0.13(0.03,0.24)	0.1341690881137225	Asia
2	1	1	0.02(-0.05,0.08)	0.01589232006784513	Global
3	1	44559	-0.20(-0.23,-0.16)	-0.1953706110919495	Africa
4	1	44560	-0.48(-0.51,-0.45)	-0.4803967752180283	America
5	1	44562	-3.84(-4.38,-3.29)	-3.837079027241919	Europe
