# Supplementary material for: Analysis of the global burden of neonatal disorders and risk factors from 1990 to 2021: findings from the global burden of disease study 2021
Source: Front Public Health. 2025 Oct 24;13:1618334. doi: 10.3389/fpubh.2025.1618334 (PMC12592090; doi:10.3389/fpubh.2025.1618334)
Supplement: Supplementary file 1 [file Data_Sheet_1.ZIP › Data/Results/EAPC/Hemolytic disease and other neonatal jaundice/Both/IN/csv (34).csv]

	rank	location_id	EAPCs	EAPC	location_name
1	1	70	0.16(0.14,0.18)	0.1579172614144753	Australasia
2	1	96	0.12(0.01,0.23)	0.1192764107902589	Southern Latin America
3	1	104	0.11(0.07,0.15)	0.1092057670580182	Caribbean
4	1	1	0.02(-0.05,0.08)	0.01589232006784513	Global
5	1	73	0.00(-0.01,0.02)	0.00463170773121746	Western Europe
6	1	44637	-0.01(-0.02,0.01)	-0.005273628050950219	Low SDI
7	1	159	-0.01(-0.07,0.04)	-0.01249727981097459	South Asia
8	1	65	-0.02(-0.04,0.01)	-0.01962349263884278	High-income Asia Pacific
9	1	100	-0.03(-0.08,0.03)	-0.0254428457454714	High-income North America
10	1	44636	-0.03(-0.05,-0.02)	-0.03482308378072174	Low-middle SDI
11	1	21	-0.05(-0.07,-0.04)	-0.05278054045358971	Oceania
12	1	199	-0.11(-0.14,-0.07)	-0.1057783418451086	Western Sub-Saharan Africa
13	1	44639	-0.11(-0.20,-0.02)	-0.1111453154621356	Middle SDI
14	1	134	-0.16(-0.19,-0.13)	-0.1605548262420764	Tropical Latin America
15	1	167	-0.26(-0.29,-0.22)	-0.2551016107913862	Central Sub-Saharan Africa
16	1	192	-0.26(-0.28,-0.24)	-0.2588572682040713	Southern Sub-Saharan Africa
17	1	174	-0.26(-0.30,-0.23)	-0.2611586954665235	Eastern Sub-Saharan Africa
18	1	120	-0.29(-0.31,-0.27)	-0.2899916090580823	Andean Latin America
19	1	32	-0.29(-0.38,-0.20)	-0.2923939513283291	Central Asia
20	1	138	-0.30(-0.40,-0.21)	-0.3035263306897851	North Africa and Middle East
21	1	9	-0.56(-0.60,-0.51)	-0.5557222791700789	Southeast Asia
22	1	124	-0.88(-0.90,-0.87)	-0.8829123132492511	Central Latin America
23	1	5	-1.56(-1.83,-1.30)	-1.564841761038949	East Asia
24	1	44635	-1.58(-1.88,-1.29)	-1.584499417328844	High SDI
25	1	44634	-2.47(-2.91,-2.03)	-2.473865413837906	High-middle SDI
26	1	42	-5.25(-6.02,-4.47)	-5.24917800369451	Central Europe
27	1	56	-5.81(-6.78,-4.83)	-5.806665560985092	Eastern Europe
