# Supplementary material for: Analysis of the global burden of neonatal disorders and risk factors from 1990 to 2021: findings from the global burden of disease study 2021
Source: Front Public Health. 2025 Oct 24;13:1618334. doi: 10.3389/fpubh.2025.1618334 (PMC12592090; doi:10.3389/fpubh.2025.1618334)
Supplement: Supplementary file 1 [file Data_Sheet_1.ZIP › Data/Results/EAPC/Hemolytic disease and other neonatal jaundice/Both/PR/csv (33).csv]

	rank	location_id	EAPCs	EAPC	location_name
1	1	44561	1.91(1.86,1.96)	1.912999355338441	Asia
2	1	1	1.35(1.32,1.38)	1.348254040141517	Global
3	1	44560	0.78(0.75,0.82)	0.7812954263725969	America
4	1	44559	0.56(0.48,0.65)	0.564747385046438	Africa
5	1	44562	-0.32(-0.33,-0.31)	-0.3174848459674973	Europe
