# Supplementary material for: Analysis of the global burden of neonatal disorders and risk factors from 1990 to 2021: findings from the global burden of disease study 2021
Source: Front Public Health. 2025 Oct 24;13:1618334. doi: 10.3389/fpubh.2025.1618334 (PMC12592090; doi:10.3389/fpubh.2025.1618334)
Supplement: Supplementary file 1 [file Data_Sheet_1.ZIP › Data/Results/EAPC/Hemolytic disease and other neonatal jaundice/Both/PR/csv (34).csv]

	rank	location_id	EAPCs	EAPC	location_name
1	1	159	1.96(1.90,2.02)	1.961122234666957	South Asia
2	1	199	1.58(1.39,1.76)	1.577666598599126	Western Sub-Saharan Africa
3	1	5	1.53(1.44,1.62)	1.528348165065374	East Asia
4	1	134	1.47(1.41,1.53)	1.469709354335258	Tropical Latin America
5	1	44639	1.40(1.36,1.44)	1.399823558551305	Middle SDI
6	1	44636	1.36(1.32,1.41)	1.364298005100295	Low-middle SDI
7	1	1	1.35(1.32,1.38)	1.348254040141517	Global
8	1	174	1.33(1.22,1.44)	1.327033842671099	Eastern Sub-Saharan Africa
9	1	9	1.16(1.13,1.19)	1.156699408320905	Southeast Asia
10	1	44637	1.15(1.10,1.20)	1.152899444887079	Low SDI
11	1	192	0.97(0.75,1.19)	0.9675974703903245	Southern Sub-Saharan Africa
12	1	104	0.65(0.63,0.67)	0.6479656805995049	Caribbean
13	1	44635	0.46(0.44,0.48)	0.459878881486242	High SDI
14	1	124	0.32(0.28,0.35)	0.3166093373310197	Central Latin America
15	1	44634	0.30(0.26,0.33)	0.297487482011749	High-middle SDI
16	1	138	0.26(0.25,0.28)	0.2644855326942031	North Africa and Middle East
17	1	100	0.19(0.17,0.20)	0.1893152829107292	High-income North America
18	1	65	0.12(0.11,0.13)	0.1187024587817387	High-income Asia Pacific
19	1	56	0.07(0.06,0.09)	0.07407986393332955	Eastern Europe
20	1	73	0.06(0.06,0.06)	0.06004546947817602	Western Europe
21	1	21	0.03(0.02,0.04)	0.03195370992699065	Oceania
22	1	96	0.02(0.02,0.03)	0.02347586643416388	Southern Latin America
23	1	70	0.02(0.00,0.03)	0.01687123668236978	Australasia
24	1	167	0.00(-0.01,0.02)	0.003688495000364611	Central Sub-Saharan Africa
25	1	120	-0.04(-0.05,-0.04)	-0.04107028756769049	Andean Latin America
26	1	32	-0.06(-0.07,-0.05)	-0.061385499052935	Central Asia
27	1	42	-0.46(-0.51,-0.41)	-0.4636269789639713	Central Europe
