# Supplementary material for: Analysis of the global burden of neonatal disorders and risk factors from 1990 to 2021: findings from the global burden of disease study 2021
Source: Front Public Health. 2025 Oct 24;13:1618334. doi: 10.3389/fpubh.2025.1618334 (PMC12592090; doi:10.3389/fpubh.2025.1618334)
Supplement: Supplementary file 1 [file Data_Sheet_1.ZIP › Data/Results/EAPC/Hemolytic disease and other neonatal jaundice/Female/DALYs/csv (33).csv]

	rank	location_id	EAPCs	EAPC	location_name
1	1	174	-1.17(-1.38,-0.97)	-1.174037375884751	Eastern Sub-Saharan Africa
2	1	100	-1.20(-1.60,-0.79)	-1.198494671732397	High-income North America
3	1	104	-1.65(-1.78,-1.52)	-1.649884244335009	Caribbean
4	1	167	-1.66(-1.87,-1.45)	-1.657690790548183	Central Sub-Saharan Africa
5	1	65	-1.83(-2.30,-1.35)	-1.826729757956624	High-income Asia Pacific
6	1	32	-2.00(-2.19,-1.81)	-2.001942415193558	Central Asia
7	1	21	-2.16(-2.34,-1.98)	-2.160829964890465	Oceania
8	1	44635	-2.28(-2.69,-1.88)	-2.281921113847618	High SDI
9	1	124	-2.29(-2.50,-2.08)	-2.28609377239718	Central Latin America
10	1	159	-2.30(-2.48,-2.12)	-2.301989910241953	South Asia
11	1	192	-2.34(-2.50,-2.18)	-2.342946802258716	Southern Sub-Saharan Africa
12	1	134	-2.47(-2.62,-2.32)	-2.469934832348952	Tropical Latin America
13	1	120	-2.49(-2.59,-2.39)	-2.489705910133277	Andean Latin America
14	1	44637	-2.73(-2.88,-2.58)	-2.726976849874252	Low SDI
15	1	56	-2.82(-2.88,-2.75)	-2.816483837935735	Eastern Europe
16	1	96	-2.84(-3.12,-2.55)	-2.839358525459446	Southern Latin America
17	1	1	-2.92(-3.03,-2.80)	-2.917493234191404	Global
18	1	44636	-3.04(-3.15,-2.93)	-3.038751811716789	Low-middle SDI
19	1	42	-3.05(-3.21,-2.88)	-3.045106745736947	Central Europe
20	1	73	-3.33(-3.80,-2.87)	-3.333832641478218	Western Europe
21	1	44639	-3.68(-3.80,-3.56)	-3.679542165200556	Middle SDI
22	1	138	-3.99(-4.07,-3.92)	-3.994415807583229	North Africa and Middle East
23	1	9	-4.24(-4.33,-4.16)	-4.242767670827485	Southeast Asia
24	1	199	-4.44(-4.68,-4.20)	-4.437758085708809	Western Sub-Saharan Africa
25	1	70	-4.48(-6.05,-2.88)	-4.478852496043428	Australasia
26	1	44634	-4.85(-4.96,-4.74)	-4.851919511497293	High-middle SDI
27	1	5	-6.39(-6.55,-6.22)	-6.386812232079897	East Asia
