# Supplementary material for: Analysis of the global burden of neonatal disorders and risk factors from 1990 to 2021: findings from the global burden of disease study 2021
Source: Front Public Health. 2025 Oct 24;13:1618334. doi: 10.3389/fpubh.2025.1618334 (PMC12592090; doi:10.3389/fpubh.2025.1618334)
Supplement: Supplementary file 1 [file Data_Sheet_1.ZIP › Data/Results/EAPC/Hemolytic disease and other neonatal jaundice/Female/DALYs/csv (34).csv]

	rank	location_id	EAPCs	EAPC	location_name
1	1	44560	-2.32(-2.49,-2.15)	-2.318277032612759	America
2	1	44561	-2.60(-2.75,-2.45)	-2.598355140980158	Asia
3	1	1	-2.92(-3.03,-2.80)	-2.917493234191404	Global
4	1	44559	-3.23(-3.33,-3.13)	-3.230920521014369	Africa
5	1	44562	-4.50(-4.60,-4.39)	-4.496858961980443	Europe
