# Supplementary material for: Analysis of the global burden of neonatal disorders and risk factors from 1990 to 2021: findings from the global burden of disease study 2021
Source: Front Public Health. 2025 Oct 24;13:1618334. doi: 10.3389/fpubh.2025.1618334 (PMC12592090; doi:10.3389/fpubh.2025.1618334)
Supplement: Supplementary file 1 [file Data_Sheet_1.ZIP › Data/Results/EAPC/Hemolytic disease and other neonatal jaundice/Female/Deaths/csv (33).csv]

	rank	location_id	EAPCs	EAPC	location_name
1	1	174	-1.69(-1.96,-1.42)	-1.689918919818889	Eastern Sub-Saharan Africa
2	1	167	-2.43(-2.77,-2.09)	-2.432443063217526	Central Sub-Saharan Africa
3	1	159	-2.47(-2.67,-2.28)	-2.471719448546994	South Asia
4	1	104	-2.69(-2.82,-2.55)	-2.686570516902398	Caribbean
5	1	44637	-3.12(-3.31,-2.93)	-3.12345024838494	Low SDI
6	1	192	-3.15(-3.28,-3.03)	-3.154193398893967	Southern Sub-Saharan Africa
7	1	1	-3.35(-3.50,-3.19)	-3.345023649467571	Global
8	1	44636	-3.36(-3.49,-3.22)	-3.358005090181393	Low-middle SDI
9	1	100	-3.74(-4.94,-2.53)	-3.742644762781644	High-income North America
10	1	44639	-4.68(-4.87,-4.48)	-4.679569968167718	Middle SDI
11	1	32	-4.69(-5.23,-4.14)	-4.685672806539731	Central Asia
12	1	65	-4.75(-5.81,-3.68)	-4.749774568244391	High-income Asia Pacific
13	1	9	-5.11(-5.19,-5.03)	-5.112326333777917	Southeast Asia
14	1	199	-5.15(-5.42,-4.88)	-5.152797221309047	Western Sub-Saharan Africa
15	1	124	-5.28(-5.56,-5.01)	-5.283908471286713	Central Latin America
16	1	138	-5.44(-5.59,-5.28)	-5.43739975661619	North Africa and Middle East
17	1	44635	-5.48(-6.09,-4.87)	-5.484610162085202	High SDI
18	1	56	-5.55(-5.73,-5.38)	-5.553336989900859	Eastern Europe
19	1	134	-5.69(-5.99,-5.40)	-5.692946856364567	Tropical Latin America
20	1	96	-5.69(-6.05,-5.33)	-5.693412784514007	Southern Latin America
21	1	120	-5.99(-6.17,-5.81)	-5.990226463565874	Andean Latin America
22	1	42	-6.93(-7.21,-6.65)	-6.930423075149195	Central Europe
23	1	44634	-6.98(-7.21,-6.75)	-6.978531191916348	High-middle SDI
24	1	73	-7.12(-7.71,-6.53)	-7.121240241447979	Western Europe
25	1	5	-7.93(-8.16,-7.70)	-7.933748126017681	East Asia
26	1	70	-8.92(-13.03,-4.61)	-8.915892479093191	Australasia
27	1	21	-9.21(-9.75,-8.66)	-9.206120995833288	Oceania
