# Supplementary material for: Analysis of the global burden of neonatal disorders and risk factors from 1990 to 2021: findings from the global burden of disease study 2021
Source: Front Public Health. 2025 Oct 24;13:1618334. doi: 10.3389/fpubh.2025.1618334 (PMC12592090; doi:10.3389/fpubh.2025.1618334)
Supplement: Supplementary file 1 [file Data_Sheet_1.ZIP › Data/Results/EAPC/Hemolytic disease and other neonatal jaundice/Female/Deaths/csv (34).csv]

	rank	location_id	EAPCs	EAPC	location_name
1	1	44561	-2.86(-3.04,-2.69)	-2.863915025254271	Asia
2	1	1	-3.35(-3.50,-3.19)	-3.345023649467571	Global
3	1	44559	-4.06(-4.22,-3.90)	-4.059769827565751	Africa
4	1	44560	-5.10(-5.24,-4.96)	-5.098454696319699	America
5	1	44562	-7.06(-7.23,-6.88)	-7.056144831556399	Europe
