# Supplementary material for: Analysis of the global burden of neonatal disorders and risk factors from 1990 to 2021: findings from the global burden of disease study 2021
Source: Front Public Health. 2025 Oct 24;13:1618334. doi: 10.3389/fpubh.2025.1618334 (PMC12592090; doi:10.3389/fpubh.2025.1618334)
Supplement: Supplementary file 1 [file Data_Sheet_1.ZIP › Data/Results/EAPC/Hemolytic disease and other neonatal jaundice/Female/Incidence/csv (33).csv]

	rank	location_id	EAPCs	EAPC	location_name
1	1	96	0.12(0.01,0.22)	0.1175671818928858	Southern Latin America
2	1	70	0.10(0.07,0.13)	0.1003272009048262	Australasia
3	1	104	0.09(0.05,0.14)	0.09471798151674538	Caribbean
4	1	100	0.03(-0.01,0.07)	0.03265563677137262	High-income North America
5	1	44637	-0.00(-0.02,0.01)	-0.004605189410478161	Low SDI
6	1	73	-0.01(-0.02,0.01)	-0.005260806668216933	Western Europe
7	1	159	-0.01(-0.06,0.05)	-0.006485403961342673	South Asia
8	1	65	-0.03(-0.06,-0.01)	-0.03339873647681957	High-income Asia Pacific
9	1	21	-0.04(-0.05,-0.02)	-0.0374651632963463	Oceania
10	1	1	-0.04(-0.11,0.03)	-0.03959693142879805	Global
11	1	44636	-0.06(-0.10,-0.02)	-0.06160477483653226	Low-middle SDI
12	1	199	-0.10(-0.13,-0.07)	-0.0963230560368955	Western Sub-Saharan Africa
13	1	44639	-0.16(-0.25,-0.06)	-0.1564670906568866	Middle SDI
14	1	134	-0.16(-0.19,-0.13)	-0.163310404604522	Tropical Latin America
15	1	167	-0.25(-0.29,-0.21)	-0.2481350229156631	Central Sub-Saharan Africa
16	1	192	-0.25(-0.28,-0.23)	-0.2548562838191271	Southern Sub-Saharan Africa
17	1	174	-0.26(-0.29,-0.22)	-0.2577395860662857	Eastern Sub-Saharan Africa
18	1	120	-0.29(-0.30,-0.28)	-0.2894454111482703	Andean Latin America
19	1	138	-0.39(-0.53,-0.25)	-0.3912671714664695	North Africa and Middle East
20	1	32	-0.43(-0.63,-0.23)	-0.4283912365529052	Central Asia
21	1	9	-0.59(-0.64,-0.55)	-0.594652585547073	Southeast Asia
22	1	124	-0.97(-1.01,-0.94)	-0.9701000047749875	Central Latin America
23	1	44635	-1.67(-2.00,-1.34)	-1.672574175144625	High SDI
24	1	5	-1.90(-2.23,-1.58)	-1.901339072467223	East Asia
25	1	44634	-3.34(-3.86,-2.82)	-3.339011599727015	High-middle SDI
26	1	42	-6.21(-7.19,-5.22)	-6.213270864630138	Central Europe
27	1	56	-8.87(-10.32,-7.41)	-8.873583586414357	Eastern Europe
