# Supplementary material for: Analysis of the global burden of neonatal disorders and risk factors from 1990 to 2021: findings from the global burden of disease study 2021
Source: Front Public Health. 2025 Oct 24;13:1618334. doi: 10.3389/fpubh.2025.1618334 (PMC12592090; doi:10.3389/fpubh.2025.1618334)
Supplement: Supplementary file 1 [file Data_Sheet_1.ZIP › Data/Results/EAPC/Hemolytic disease and other neonatal jaundice/Female/Incidence/csv (34).csv]

	rank	location_id	EAPCs	EAPC	location_name
1	1	44561	0.11(0.00,0.21)	0.1065593274974797	Asia
2	1	1	-0.04(-0.11,0.03)	-0.03959693142879805	Global
3	1	44559	-0.21(-0.27,-0.16)	-0.2143885830138359	Africa
4	1	44560	-0.52(-0.55,-0.49)	-0.5223012567275864	America
5	1	44562	-5.02(-5.68,-4.36)	-5.022435905408662	Europe
