# Supplementary material for: Analysis of the global burden of neonatal disorders and risk factors from 1990 to 2021: findings from the global burden of disease study 2021
Source: Front Public Health. 2025 Oct 24;13:1618334. doi: 10.3389/fpubh.2025.1618334 (PMC12592090; doi:10.3389/fpubh.2025.1618334)
Supplement: Supplementary file 1 [file Data_Sheet_1.ZIP › Data/Results/EAPC/Hemolytic disease and other neonatal jaundice/Female/Prevalence/csv (33).csv]

	rank	location_id	EAPCs	EAPC	location_name
1	1	159	2.06(2.00,2.13)	2.062207600091215	South Asia
2	1	5	1.47(1.38,1.56)	1.468762712482352	East Asia
3	1	199	1.47(1.29,1.64)	1.467634101197879	Western Sub-Saharan Africa
4	1	44636	1.39(1.35,1.44)	1.393141245885787	Low-middle SDI
5	1	134	1.38(1.32,1.43)	1.376343771082178	Tropical Latin America
6	1	44639	1.35(1.31,1.38)	1.347446811834541	Middle SDI
7	1	1	1.34(1.31,1.37)	1.335844206187176	Global
8	1	174	1.30(1.19,1.41)	1.298901491470361	Eastern Sub-Saharan Africa
9	1	44637	1.15(1.10,1.20)	1.150545146677828	Low SDI
10	1	9	1.12(1.09,1.15)	1.121742892283328	Southeast Asia
11	1	192	0.86(0.63,1.09)	0.8607902581943883	Southern Sub-Saharan Africa
12	1	104	0.62(0.61,0.64)	0.6246159028630016	Caribbean
13	1	44635	0.39(0.37,0.40)	0.3854815120104771	High SDI
14	1	124	0.30(0.27,0.33)	0.3008608678016111	Central Latin America
15	1	138	0.28(0.26,0.30)	0.2785114137634492	North Africa and Middle East
16	1	44634	0.20(0.18,0.23)	0.2043074048750926	High-middle SDI
17	1	100	0.14(0.13,0.15)	0.1436356659254789	High-income North America
18	1	65	0.09(0.08,0.10)	0.09027485987511685	High-income Asia Pacific
19	1	73	0.05(0.05,0.05)	0.05008669026105306	Western Europe
20	1	21	0.04(0.03,0.05)	0.03767151973541605	Oceania
21	1	96	0.03(0.02,0.04)	0.03094505819398741	Southern Latin America
22	1	70	0.02(0.00,0.03)	0.01573296041377237	Australasia
23	1	167	0.00(-0.01,0.01)	0.004144117888182919	Central Sub-Saharan Africa
24	1	120	-0.04(-0.05,-0.04)	-0.04128124714836146	Andean Latin America
25	1	32	-0.05(-0.07,-0.04)	-0.05186437347473039	Central Asia
26	1	56	-0.11(-0.13,-0.08)	-0.1054963439217516	Eastern Europe
27	1	42	-0.49(-0.54,-0.44)	-0.4940509450736097	Central Europe
