# Supplementary material for: Analysis of the global burden of neonatal disorders and risk factors from 1990 to 2021: findings from the global burden of disease study 2021
Source: Front Public Health. 2025 Oct 24;13:1618334. doi: 10.3389/fpubh.2025.1618334 (PMC12592090; doi:10.3389/fpubh.2025.1618334)
Supplement: Supplementary file 1 [file Data_Sheet_1.ZIP › Data/Results/EAPC/Hemolytic disease and other neonatal jaundice/Female/Prevalence/csv (34).csv]

	rank	location_id	EAPCs	EAPC	location_name
1	1	44561	1.94(1.90,1.99)	1.9449008119649	Asia
2	1	1	1.34(1.31,1.37)	1.335844206187176	Global
3	1	44560	0.77(0.73,0.80)	0.7655982069720402	America
4	1	44559	0.53(0.45,0.61)	0.527354934621016	Africa
5	1	44562	-0.41(-0.44,-0.39)	-0.4149980333588488	Europe
