# Supplementary material for: Analysis of the global burden of neonatal disorders and risk factors from 1990 to 2021: findings from the global burden of disease study 2021
Source: Front Public Health. 2025 Oct 24;13:1618334. doi: 10.3389/fpubh.2025.1618334 (PMC12592090; doi:10.3389/fpubh.2025.1618334)
Supplement: Supplementary file 1 [file Data_Sheet_1.ZIP › Data/Results/EAPC/Hemolytic disease and other neonatal jaundice/Male/DALYs/csv (33).csv]

	rank	location_id	EAPCs	EAPC	location_name
1	1	21	-0.94(-1.00,-0.89)	-0.9425132299407446	Oceania
2	1	100	-1.16(-1.33,-0.99)	-1.160856582632797	High-income North America
3	1	167	-1.34(-1.65,-1.02)	-1.33885489671477	Central Sub-Saharan Africa
4	1	65	-1.54(-2.02,-1.07)	-1.543653677968648	High-income Asia Pacific
5	1	32	-1.90(-2.28,-1.53)	-1.903536933733563	Central Asia
6	1	104	-2.21(-2.34,-2.09)	-2.214675244875508	Caribbean
7	1	192	-2.28(-2.41,-2.14)	-2.27641949836056	Southern Sub-Saharan Africa
8	1	44635	-2.40(-2.76,-2.04)	-2.401576519152027	High SDI
9	1	159	-2.63(-2.77,-2.49)	-2.627619878787468	South Asia
10	1	120	-2.73(-2.81,-2.65)	-2.728680015319052	Andean Latin America
11	1	174	-2.80(-2.88,-2.72)	-2.804286258020894	Eastern Sub-Saharan Africa
12	1	124	-2.85(-3.10,-2.59)	-2.845098982991245	Central Latin America
13	1	56	-3.03(-3.12,-2.93)	-3.026823558634117	Eastern Europe
14	1	44637	-3.06(-3.17,-2.94)	-3.056041112713492	Low SDI
15	1	1	-3.16(-3.26,-3.07)	-3.163057417790849	Global
16	1	73	-3.18(-3.70,-2.66)	-3.181259878212039	Western Europe
17	1	44636	-3.26(-3.34,-3.17)	-3.255247897916269	Low-middle SDI
18	1	134	-3.39(-3.47,-3.32)	-3.394221685832399	Tropical Latin America
19	1	96	-3.63(-3.88,-3.39)	-3.634112003744439	Southern Latin America
20	1	42	-3.80(-3.95,-3.65)	-3.799975042799464	Central Europe
21	1	9	-3.82(-3.86,-3.78)	-3.818748171107655	Southeast Asia
22	1	138	-4.12(-4.21,-4.03)	-4.119034896921415	North Africa and Middle East
23	1	44639	-4.19(-4.26,-4.13)	-4.19443033326512	Middle SDI
24	1	199	-4.74(-5.01,-4.46)	-4.738948233215456	Western Sub-Saharan Africa
25	1	70	-4.86(-6.07,-3.64)	-4.864303028523098	Australasia
26	1	44634	-5.25(-5.39,-5.10)	-5.245351901232754	High-middle SDI
27	1	5	-6.58(-6.78,-6.37)	-6.575989932948234	East Asia
