# Supplementary material for: Analysis of the global burden of neonatal disorders and risk factors from 1990 to 2021: findings from the global burden of disease study 2021
Source: Front Public Health. 2025 Oct 24;13:1618334. doi: 10.3389/fpubh.2025.1618334 (PMC12592090; doi:10.3389/fpubh.2025.1618334)
Supplement: Supplementary file 1 [file Data_Sheet_1.ZIP › Data/Results/EAPC/Hemolytic disease and other neonatal jaundice/Male/DALYs/csv (34).csv]

	rank	location_id	EAPCs	EAPC	location_name
1	1	44561	-2.94(-3.05,-2.83)	-2.938489049672133	Asia
2	1	44560	-2.97(-3.10,-2.83)	-2.967602856280804	America
3	1	1	-3.16(-3.26,-3.07)	-3.163057417790849	Global
4	1	44559	-3.61(-3.74,-3.47)	-3.607003380364393	Africa
5	1	44562	-4.67(-4.77,-4.56)	-4.665844475756642	Europe
