# Supplementary material for: Analysis of the global burden of neonatal disorders and risk factors from 1990 to 2021: findings from the global burden of disease study 2021
Source: Front Public Health. 2025 Oct 24;13:1618334. doi: 10.3389/fpubh.2025.1618334 (PMC12592090; doi:10.3389/fpubh.2025.1618334)
Supplement: Supplementary file 1 [file Data_Sheet_1.ZIP › Data/Results/EAPC/Hemolytic disease and other neonatal jaundice/Male/Deaths/csv (33).csv]

	rank	location_id	EAPCs	EAPC	location_name
1	1	167	-1.65(-2.05,-1.24)	-1.646645981121309	Central Sub-Saharan Africa
2	1	192	-2.71(-2.84,-2.59)	-2.713157007852862	Southern Sub-Saharan Africa
3	1	159	-2.79(-2.94,-2.64)	-2.789250597316262	South Asia
4	1	65	-2.96(-3.80,-2.10)	-2.956880975952281	High-income Asia Pacific
5	1	174	-3.05(-3.15,-2.95)	-3.053382123347292	Eastern Sub-Saharan Africa
6	1	21	-3.21(-3.32,-3.10)	-3.20801707994085	Oceania
7	1	104	-3.29(-3.43,-3.14)	-3.285539663957227	Caribbean
8	1	32	-3.30(-3.98,-2.61)	-3.29860190999729	Central Asia
9	1	44637	-3.33(-3.47,-3.19)	-3.32861562512109	Low SDI
10	1	1	-3.51(-3.62,-3.39)	-3.505547990906754	Global
11	1	44636	-3.54(-3.65,-3.43)	-3.539808945323153	Low-middle SDI
12	1	100	-3.77(-4.16,-3.38)	-3.76774927461071	High-income North America
13	1	9	-4.43(-4.47,-4.40)	-4.434235913058748	Southeast Asia
14	1	44639	-4.95(-5.05,-4.85)	-4.947182675867823	Middle SDI
15	1	120	-4.95(-5.18,-4.72)	-4.948948851659107	Andean Latin America
16	1	124	-5.05(-5.38,-4.72)	-5.048937646511853	Central Latin America
17	1	138	-5.18(-5.34,-5.02)	-5.179170050507587	North Africa and Middle East
18	1	199	-5.23(-5.53,-4.93)	-5.230546655560819	Western Sub-Saharan Africa
19	1	44635	-5.26(-5.72,-4.80)	-5.257985778212926	High SDI
20	1	134	-5.49(-5.72,-5.26)	-5.493218882251316	Tropical Latin America
21	1	73	-5.73(-6.55,-4.90)	-5.727570297277373	Western Europe
22	1	56	-5.86(-6.12,-5.59)	-5.856570610870138	Eastern Europe
23	1	96	-6.67(-6.97,-6.37)	-6.671446386763447	Southern Latin America
24	1	44634	-6.90(-7.15,-6.66)	-6.904790366669933	High-middle SDI
25	1	5	-7.63(-7.89,-7.36)	-7.627852110941502	East Asia
26	1	42	-7.66(-7.95,-7.37)	-7.660531087364364	Central Europe
27	1	70	-12.36(-15.61,-8.99)	-12.36248537586339	Australasia
