# Supplementary material for: Analysis of the global burden of neonatal disorders and risk factors from 1990 to 2021: findings from the global burden of disease study 2021
Source: Front Public Health. 2025 Oct 24;13:1618334. doi: 10.3389/fpubh.2025.1618334 (PMC12592090; doi:10.3389/fpubh.2025.1618334)
Supplement: Supplementary file 1 [file Data_Sheet_1.ZIP › Data/Results/EAPC/Hemolytic disease and other neonatal jaundice/Male/Deaths/csv (34).csv]

	rank	location_id	EAPCs	EAPC	location_name
1	1	44561	-3.19(-3.32,-3.06)	-3.187360245795168	Asia
2	1	1	-3.51(-3.62,-3.39)	-3.505547990906754	Global
3	1	44559	-4.06(-4.23,-3.89)	-4.060125579108876	Africa
4	1	44560	-5.01(-5.10,-4.91)	-5.006014379974011	America
5	1	44562	-6.77(-6.95,-6.59)	-6.769914592966919	Europe
