# Supplementary material for: Analysis of the global burden of neonatal disorders and risk factors from 1990 to 2021: findings from the global burden of disease study 2021
Source: Front Public Health. 2025 Oct 24;13:1618334. doi: 10.3389/fpubh.2025.1618334 (PMC12592090; doi:10.3389/fpubh.2025.1618334)
Supplement: Supplementary file 1 [file Data_Sheet_1.ZIP › Data/Results/EAPC/Hemolytic disease and other neonatal jaundice/Male/Incidence/csv (33).csv]

	rank	location_id	EAPCs	EAPC	location_name
1	1	70	0.21(0.19,0.23)	0.2108084100481467	Australasia
2	1	104	0.12(0.08,0.16)	0.1223100403100474	Caribbean
3	1	96	0.12(0.01,0.23)	0.1207645754469411	Southern Latin America
4	1	1	0.07(-0.00,0.14)	0.0667430794177859	Global
5	1	73	0.01(-0.01,0.03)	0.01378915190257679	Western Europe
6	1	44637	-0.01(-0.02,0.01)	-0.005798367742793076	Low SDI
7	1	65	-0.01(-0.03,0.02)	-0.006083585332417041	High-income Asia Pacific
8	1	44636	-0.01(-0.02,0.00)	-0.01045733186448849	Low-middle SDI
9	1	159	-0.02(-0.08,0.04)	-0.01804692676574682	South Asia
10	1	21	-0.07(-0.09,-0.05)	-0.06659285664273318	Oceania
11	1	44639	-0.07(-0.16,0.02)	-0.06966705103351734	Middle SDI
12	1	100	-0.07(-0.21,0.07)	-0.0727663298069392	High-income North America
13	1	199	-0.11(-0.15,-0.08)	-0.1144497445454529	Western Sub-Saharan Africa
14	1	134	-0.16(-0.19,-0.12)	-0.1580678311980277	Tropical Latin America
15	1	32	-0.18(-0.21,-0.15)	-0.1814533991507439	Central Asia
16	1	138	-0.23(-0.31,-0.14)	-0.2267174322243326	North Africa and Middle East
17	1	167	-0.26(-0.29,-0.23)	-0.2615857550946732	Central Sub-Saharan Africa
18	1	192	-0.26(-0.28,-0.24)	-0.2623988717199488	Southern Sub-Saharan Africa
19	1	174	-0.26(-0.30,-0.23)	-0.2641065184517122	Eastern Sub-Saharan Africa
20	1	120	-0.29(-0.31,-0.27)	-0.2904987711993323	Andean Latin America
21	1	9	-0.52(-0.58,-0.46)	-0.5210656333537789	Southeast Asia
22	1	124	-0.80(-0.82,-0.78)	-0.8006724405383747	Central Latin America
23	1	5	-1.31(-1.53,-1.09)	-1.3103954511831	East Asia
24	1	44635	-1.51(-1.77,-1.24)	-1.50704523093147	High SDI
25	1	44634	-1.81(-2.23,-1.38)	-1.808220109452918	High-middle SDI
26	1	56	-4.11(-4.88,-3.34)	-4.114328978999016	Eastern Europe
27	1	42	-4.61(-5.57,-3.64)	-4.609623934141627	Central Europe
