# Supplementary material for: Analysis of the global burden of neonatal disorders and risk factors from 1990 to 2021: findings from the global burden of disease study 2021
Source: Front Public Health. 2025 Oct 24;13:1618334. doi: 10.3389/fpubh.2025.1618334 (PMC12592090; doi:10.3389/fpubh.2025.1618334)
Supplement: Supplementary file 1 [file Data_Sheet_1.ZIP › Data/Results/EAPC/Hemolytic disease and other neonatal jaundice/Male/Incidence/csv (34).csv]

	rank	location_id	EAPCs	EAPC	location_name
1	1	44561	0.16(0.05,0.27)	0.1591704133172778	Asia
2	1	1	0.07(-0.00,0.14)	0.0667430794177859	Global
3	1	44559	-0.18(-0.20,-0.15)	-0.177771929546533	Africa
4	1	44560	-0.44(-0.48,-0.41)	-0.4410096324344304	America
5	1	44562	-2.96(-3.49,-2.42)	-2.955497948584662	Europe
