# Supplementary material for: Analysis of the global burden of neonatal disorders and risk factors from 1990 to 2021: findings from the global burden of disease study 2021
Source: Front Public Health. 2025 Oct 24;13:1618334. doi: 10.3389/fpubh.2025.1618334 (PMC12592090; doi:10.3389/fpubh.2025.1618334)
Supplement: Supplementary file 1 [file Data_Sheet_1.ZIP › Data/Results/EAPC/Hemolytic disease and other neonatal jaundice/Male/Prevalence/csv (33).csv]

	rank	location_id	EAPCs	EAPC	location_name
1	1	159	1.87(1.82,1.92)	1.870604801654374	South Asia
2	1	199	1.68(1.48,1.87)	1.678674586582241	Western Sub-Saharan Africa
3	1	5	1.58(1.49,1.66)	1.575730300845546	East Asia
4	1	134	1.58(1.51,1.64)	1.57518582140761	Tropical Latin America
5	1	44639	1.45(1.41,1.49)	1.448321207502801	Middle SDI
6	1	1	1.36(1.33,1.39)	1.361251507958228	Global
7	1	174	1.35(1.24,1.47)	1.35288342178661	Eastern Sub-Saharan Africa
8	1	44636	1.33(1.29,1.37)	1.332697496154922	Low-middle SDI
9	1	9	1.19(1.16,1.22)	1.192559250383884	Southeast Asia
10	1	44637	1.15(1.10,1.20)	1.152913214800089	Low SDI
11	1	192	1.10(0.89,1.31)	1.10026461989805	Southern Sub-Saharan Africa
12	1	104	0.66(0.64,0.69)	0.6643891206289609	Caribbean
13	1	44635	0.53(0.51,0.56)	0.5311412608904886	High SDI
14	1	44634	0.39(0.35,0.43)	0.3892718723632171	High-middle SDI
15	1	124	0.33(0.29,0.37)	0.3280838026468835	Central Latin America
16	1	138	0.25(0.23,0.28)	0.2536520473432002	North Africa and Middle East
17	1	100	0.24(0.22,0.26)	0.2380854429924861	High-income North America
18	1	56	0.24(0.20,0.27)	0.2357492751884349	Eastern Europe
19	1	65	0.16(0.15,0.16)	0.1560511734541858	High-income Asia Pacific
20	1	73	0.08(0.07,0.08)	0.0774360432879373	Western Europe
21	1	21	0.03(0.01,0.04)	0.02621457024032381	Oceania
22	1	70	0.02(0.00,0.04)	0.02127095213317887	Australasia
23	1	96	0.02(0.01,0.03)	0.0177297577164337	Southern Latin America
24	1	167	0.01(-0.01,0.03)	0.008164259556764364	Central Sub-Saharan Africa
25	1	120	-0.04(-0.05,-0.03)	-0.038882127612061	Andean Latin America
26	1	32	-0.06(-0.07,-0.05)	-0.06112444245186532	Central Asia
27	1	42	-0.44(-0.49,-0.38)	-0.4363429226775017	Central Europe
