# Supplementary material for: Analysis of the global burden of neonatal disorders and risk factors from 1990 to 2021: findings from the global burden of disease study 2021
Source: Front Public Health. 2025 Oct 24;13:1618334. doi: 10.3389/fpubh.2025.1618334 (PMC12592090; doi:10.3389/fpubh.2025.1618334)
Supplement: Supplementary file 1 [file Data_Sheet_1.ZIP › Data/Results/EAPC/Hemolytic disease and other neonatal jaundice/Male/Prevalence/csv (34).csv]

	rank	location_id	EAPCs	EAPC	location_name
1	1	44561	1.88(1.83,1.93)	1.882155882905745	Asia
2	1	1	1.36(1.33,1.39)	1.361251507958228	Global
3	1	44560	0.80(0.76,0.83)	0.7971151684002642	America
4	1	44559	0.60(0.51,0.69)	0.5995129848800795	Africa
5	1	44562	-0.22(-0.25,-0.20)	-0.2220279542286319	Europe
