# Supplementary material for: Analysis of the global burden of neonatal disorders and risk factors from 1990 to 2021: findings from the global burden of disease study 2021
Source: Front Public Health. 2025 Oct 24;13:1618334. doi: 10.3389/fpubh.2025.1618334 (PMC12592090; doi:10.3389/fpubh.2025.1618334)
Supplement: Supplementary file 1 [file Data_Sheet_1.ZIP › Data/Results/EAPC/Neonatal disorders/Both/DALYs/csv (33).csv]

	rank	location_id	EAPCs	EAPC	location_name
1	1	21	-0.33(-0.42,-0.25)	-0.3320221762411091	Oceania
2	1	167	-0.50(-0.74,-0.26)	-0.5020226557177598	Central Sub-Saharan Africa
3	1	192	-0.52(-0.62,-0.42)	-0.5219748005588554	Southern Sub-Saharan Africa
4	1	104	-0.52(-0.62,-0.43)	-0.5232724513654974	Caribbean
5	1	199	-0.83(-0.89,-0.76)	-0.8257040571021945	Western Sub-Saharan Africa
6	1	100	-0.96(-1.10,-0.83)	-0.9648382574386161	High-income North America
7	1	44637	-1.01(-1.08,-0.94)	-1.007622929983221	Low SDI
8	1	32	-1.18(-1.53,-0.83)	-1.183069966905304	Central Asia
9	1	174	-1.26(-1.35,-1.18)	-1.264421669854432	Eastern Sub-Saharan Africa
10	1	1	-1.31(-1.38,-1.24)	-1.31232054931969	Global
11	1	159	-1.38(-1.42,-1.33)	-1.376243619475459	South Asia
12	1	70	-1.48(-1.61,-1.34)	-1.475676115532343	Australasia
13	1	44636	-1.53(-1.58,-1.48)	-1.527723922217761	Low-middle SDI
14	1	73	-1.63(-1.76,-1.50)	-1.629205207875895	Western Europe
15	1	44635	-1.87(-1.95,-1.78)	-1.86787360406826	High SDI
16	1	9	-1.97(-2.04,-1.89)	-1.966479752240002	Southeast Asia
17	1	44639	-2.27(-2.38,-2.17)	-2.273384055705774	Middle SDI
18	1	124	-2.30(-2.40,-2.21)	-2.30343367938316	Central Latin America
19	1	65	-2.48(-2.63,-2.32)	-2.475002940310445	High-income Asia Pacific
20	1	120	-2.70(-2.83,-2.56)	-2.696045752688558	Andean Latin America
21	1	96	-2.75(-2.87,-2.63)	-2.747026509212158	Southern Latin America
22	1	134	-3.06(-3.24,-2.88)	-3.060009179228895	Tropical Latin America
23	1	138	-3.27(-3.39,-3.15)	-3.269232048777759	North Africa and Middle East
24	1	56	-3.46(-3.67,-3.25)	-3.460991600494068	Eastern Europe
25	1	42	-3.77(-3.92,-3.62)	-3.771852460473513	Central Europe
26	1	44634	-3.85(-3.99,-3.70)	-3.847865005292239	High-middle SDI
27	1	5	-4.80(-5.11,-4.49)	-4.797620747494069	East Asia
