# Supplementary material for: Analysis of the global burden of neonatal disorders and risk factors from 1990 to 2021: findings from the global burden of disease study 2021
Source: Front Public Health. 2025 Oct 24;13:1618334. doi: 10.3389/fpubh.2025.1618334 (PMC12592090; doi:10.3389/fpubh.2025.1618334)
Supplement: Supplementary file 1 [file Data_Sheet_1.ZIP › Data/Results/EAPC/Neonatal disorders/Both/DALYs/csv (34).csv]

	rank	location_id	EAPCs	EAPC	location_name
1	1	44559	-1.03(-1.10,-0.95)	-1.028147366331422	Africa
2	1	1	-1.31(-1.38,-1.24)	-1.31232054931969	Global
3	1	44561	-1.73(-1.83,-1.63)	-1.732723748731435	Asia
4	1	44560	-2.26(-2.32,-2.21)	-2.262923814514683	America
5	1	44562	-3.40(-3.46,-3.34)	-3.40038301458564	Europe
