# Supplementary material for: Analysis of the global burden of neonatal disorders and risk factors from 1990 to 2021: findings from the global burden of disease study 2021
Source: Front Public Health. 2025 Oct 24;13:1618334. doi: 10.3389/fpubh.2025.1618334 (PMC12592090; doi:10.3389/fpubh.2025.1618334)
Supplement: Supplementary file 1 [file Data_Sheet_1.ZIP › Data/Results/EAPC/Neonatal disorders/Both/Deaths/csv (33).csv]

	rank	location_id	EAPCs	EAPC	location_name
1	1	21	-0.38(-0.47,-0.29)	-0.3799872679260741	Oceania
2	1	104	-0.59(-0.69,-0.48)	-0.5865580101566681	Caribbean
3	1	167	-0.60(-0.86,-0.33)	-0.5968139219360791	Central Sub-Saharan Africa
4	1	192	-0.65(-0.75,-0.55)	-0.6509412471823572	Southern Sub-Saharan Africa
5	1	199	-0.89(-0.97,-0.82)	-0.8949913939641507	Western Sub-Saharan Africa
6	1	44637	-1.12(-1.20,-1.05)	-1.124546422775996	Low SDI
7	1	100	-1.22(-1.39,-1.06)	-1.221500511954687	High-income North America
8	1	32	-1.40(-1.79,-1.01)	-1.396762312203426	Central Asia
9	1	174	-1.42(-1.53,-1.31)	-1.419202919078222	Eastern Sub-Saharan Africa
10	1	1	-1.49(-1.57,-1.40)	-1.489335786181956	Global
11	1	159	-1.61(-1.66,-1.55)	-1.606603797731865	South Asia
12	1	44636	-1.72(-1.79,-1.66)	-1.721847198941373	Low-middle SDI
13	1	70	-1.86(-2.06,-1.66)	-1.860198233472576	Australasia
14	1	9	-2.21(-2.30,-2.12)	-2.211100645032593	Southeast Asia
15	1	73	-2.36(-2.51,-2.20)	-2.356284371802597	Western Europe
16	1	44635	-2.55(-2.65,-2.44)	-2.545653278765536	High SDI
17	1	44639	-2.64(-2.78,-2.51)	-2.644881978929103	Middle SDI
18	1	124	-2.66(-2.76,-2.56)	-2.662063857871311	Central Latin America
19	1	120	-3.03(-3.20,-2.85)	-3.027777193089176	Andean Latin America
20	1	96	-3.32(-3.44,-3.20)	-3.321119868578726	Southern Latin America
21	1	134	-3.52(-3.74,-3.29)	-3.515286487630565	Tropical Latin America
22	1	138	-3.61(-3.76,-3.45)	-3.606965235825699	North Africa and Middle East
23	1	65	-4.08(-4.24,-3.91)	-4.076664752509618	High-income Asia Pacific
24	1	56	-4.33(-4.62,-4.04)	-4.327016583696519	Eastern Europe
25	1	44634	-4.63(-4.84,-4.42)	-4.628897014511235	High-middle SDI
26	1	42	-4.97(-5.14,-4.79)	-4.965148684502473	Central Europe
27	1	5	-5.53(-5.92,-5.15)	-5.534356834578258	East Asia
