# Supplementary material for: Analysis of the global burden of neonatal disorders and risk factors from 1990 to 2021: findings from the global burden of disease study 2021
Source: Front Public Health. 2025 Oct 24;13:1618334. doi: 10.3389/fpubh.2025.1618334 (PMC12592090; doi:10.3389/fpubh.2025.1618334)
Supplement: Supplementary file 1 [file Data_Sheet_1.ZIP › Data/Results/EAPC/Neonatal disorders/Both/Deaths/csv (34).csv]

	rank	location_id	EAPCs	EAPC	location_name
1	1	44559	-1.13(-1.22,-1.04)	-1.129595354009472	Africa
2	1	1	-1.49(-1.57,-1.40)	-1.489335786181956	Global
3	1	44561	-1.99(-2.11,-1.87)	-1.993377607416058	Asia
4	1	44560	-2.64(-2.71,-2.57)	-2.638072062099384	America
5	1	44562	-4.19(-4.29,-4.10)	-4.193541792222122	Europe
