# Supplementary material for: Analysis of the global burden of neonatal disorders and risk factors from 1990 to 2021: findings from the global burden of disease study 2021
Source: Front Public Health. 2025 Oct 24;13:1618334. doi: 10.3389/fpubh.2025.1618334 (PMC12592090; doi:10.3389/fpubh.2025.1618334)
Supplement: Supplementary file 1 [file Data_Sheet_1.ZIP › Data/Results/EAPC/Neonatal disorders/Both/Incidence/csv (33).csv]

	rank	location_id	EAPCs	EAPC	location_name
1	1	96	0.49(0.45,0.54)	0.4918808153943521	Southern Latin America
2	1	73	0.24(0.23,0.26)	0.244486261021315	Western Europe
3	1	104	0.18(0.14,0.21)	0.1757161011357145	Caribbean
4	1	134	0.13(0.06,0.20)	0.1338364727982766	Tropical Latin America
5	1	70	0.13(0.08,0.18)	0.1300956037072254	Australasia
6	1	44635	0.13(0.06,0.19)	0.1262276849961497	High SDI
7	1	65	0.11(0.05,0.16)	0.1063808415351808	High-income Asia Pacific
8	1	124	0.07(0.04,0.10)	0.06871516027247004	Central Latin America
9	1	21	0.01(-0.02,0.04)	0.00790817508626862	Oceania
10	1	100	-0.02(-0.16,0.12)	-0.01932908992819948	High-income North America
11	1	192	-0.05(-0.15,0.04)	-0.05148772279913727	Southern Sub-Saharan Africa
12	1	138	-0.17(-0.21,-0.13)	-0.1680254209363574	North Africa and Middle East
13	1	44639	-0.17(-0.22,-0.13)	-0.1743409207262792	Middle SDI
14	1	199	-0.21(-0.30,-0.13)	-0.214327437085915	Western Sub-Saharan Africa
15	1	42	-0.30(-0.35,-0.24)	-0.2975615403818632	Central Europe
16	1	56	-0.36(-0.42,-0.30)	-0.3601276278388243	Eastern Europe
17	1	1	-0.36(-0.44,-0.28)	-0.361558480651103	Global
18	1	32	-0.40(-0.45,-0.34)	-0.3968936804415457	Central Asia
19	1	120	-0.48(-0.58,-0.38)	-0.4822635439291179	Andean Latin America
20	1	9	-0.52(-0.55,-0.50)	-0.5234586956865406	Southeast Asia
21	1	174	-0.59(-0.66,-0.52)	-0.5861902318701095	Eastern Sub-Saharan Africa
22	1	44634	-0.59(-0.64,-0.54)	-0.592290974851517	High-middle SDI
23	1	159	-0.60(-0.66,-0.53)	-0.5970322653519267	South Asia
24	1	44637	-0.61(-0.67,-0.54)	-0.6056412184710758	Low SDI
25	1	167	-0.63(-0.71,-0.56)	-0.6348651419370022	Central Sub-Saharan Africa
26	1	44636	-0.72(-0.79,-0.66)	-0.7229645022701292	Low-middle SDI
27	1	5	-1.40(-1.51,-1.29)	-1.397590351615097	East Asia
