# Supplementary material for: Analysis of the global burden of neonatal disorders and risk factors from 1990 to 2021: findings from the global burden of disease study 2021
Source: Front Public Health. 2025 Oct 24;13:1618334. doi: 10.3389/fpubh.2025.1618334 (PMC12592090; doi:10.3389/fpubh.2025.1618334)
Supplement: Supplementary file 1 [file Data_Sheet_1.ZIP › Data/Results/EAPC/Neonatal disorders/Both/Incidence/csv (34).csv]

	rank	location_id	EAPCs	EAPC	location_name
1	1	44560	0.06(0.04,0.08)	0.06025121226413965	America
2	1	44562	-0.24(-0.27,-0.20)	-0.2355928378333316	Europe
3	1	1	-0.36(-0.44,-0.28)	-0.361558480651103	Global
4	1	44559	-0.39(-0.46,-0.32)	-0.3873131639597571	Africa
5	1	44561	-0.48(-0.59,-0.37)	-0.4811631284302065	Asia
