# Supplementary material for: Analysis of the global burden of neonatal disorders and risk factors from 1990 to 2021: findings from the global burden of disease study 2021
Source: Front Public Health. 2025 Oct 24;13:1618334. doi: 10.3389/fpubh.2025.1618334 (PMC12592090; doi:10.3389/fpubh.2025.1618334)
Supplement: Supplementary file 1 [file Data_Sheet_1.ZIP › Data/Results/EAPC/Neonatal disorders/Both/Prevalence/csv (33).csv]

	rank	location_id	EAPCs	EAPC	location_name
1	1	134	1.26(1.17,1.36)	1.264349460971559	Tropical Latin America
2	1	44639	0.93(0.89,0.96)	0.9270379431685738	Middle SDI
3	1	96	0.81(0.78,0.84)	0.8103271045234672	Southern Latin America
4	1	192	0.78(0.68,0.88)	0.7778253041556882	Southern Sub-Saharan Africa
5	1	124	0.77(0.74,0.79)	0.7674330821058062	Central Latin America
6	1	174	0.63(0.53,0.72)	0.6258869113989984	Eastern Sub-Saharan Africa
7	1	1	0.60(0.58,0.62)	0.5989114489302061	Global
8	1	199	0.59(0.52,0.66)	0.5863898510454435	Western Sub-Saharan Africa
9	1	159	0.47(0.43,0.52)	0.4732876296515753	South Asia
10	1	56	0.45(0.39,0.51)	0.4491941344654249	Eastern Europe
11	1	32	0.44(0.38,0.50)	0.4378705930681681	Central Asia
12	1	65	0.43(0.38,0.49)	0.4335898476575117	High-income Asia Pacific
13	1	44634	0.38(0.34,0.41)	0.3792122420150923	High-middle SDI
14	1	73	0.37(0.34,0.41)	0.3718405579233197	Western Europe
15	1	138	0.33(0.30,0.36)	0.3274333605303603	North Africa and Middle East
16	1	42	0.32(0.27,0.37)	0.3188873025693484	Central Europe
17	1	44636	0.30(0.25,0.34)	0.295377874333802	Low-middle SDI
18	1	167	0.27(0.11,0.44)	0.2738199840742306	Central Sub-Saharan Africa
19	1	44635	0.25(0.19,0.31)	0.2519631342049689	High SDI
20	1	9	0.25(0.22,0.28)	0.2501353843888054	Southeast Asia
21	1	44637	0.25(0.20,0.30)	0.2496313321201926	Low SDI
22	1	104	0.20(0.15,0.26)	0.2029131194257516	Caribbean
23	1	5	0.20(0.12,0.28)	0.2019584545699393	East Asia
24	1	120	0.16(0.08,0.24)	0.1592539785256974	Andean Latin America
25	1	21	0.14(0.11,0.17)	0.1405780279089663	Oceania
26	1	100	-0.07(-0.19,0.04)	-0.07461303108884376	High-income North America
27	1	70	-0.18(-0.22,-0.14)	-0.1807301961082919	Australasia
