# Supplementary material for: Analysis of the global burden of neonatal disorders and risk factors from 1990 to 2021: findings from the global burden of disease study 2021
Source: Front Public Health. 2025 Oct 24;13:1618334. doi: 10.3389/fpubh.2025.1618334 (PMC12592090; doi:10.3389/fpubh.2025.1618334)
Supplement: Supplementary file 1 [file Data_Sheet_1.ZIP › Data/Results/EAPC/Neonatal disorders/Both/Prevalence/csv (34).csv]

	rank	location_id	EAPCs	EAPC	location_name
1	1	44561	0.71(0.68,0.74)	0.7116174577395995	Asia
2	1	1	0.60(0.58,0.62)	0.5989114489302061	Global
3	1	44559	0.47(0.39,0.55)	0.4694875850248525	Africa
4	1	44560	0.43(0.41,0.45)	0.4291860868286923	America
5	1	44562	0.31(0.28,0.34)	0.3117342259923106	Europe
