# Supplementary material for: Analysis of the global burden of neonatal disorders and risk factors from 1990 to 2021: findings from the global burden of disease study 2021
Source: Front Public Health. 2025 Oct 24;13:1618334. doi: 10.3389/fpubh.2025.1618334 (PMC12592090; doi:10.3389/fpubh.2025.1618334)
Supplement: Supplementary file 1 [file Data_Sheet_1.ZIP › Data/Results/EAPC/Neonatal disorders/Female/DALYs/csv (33).csv]

	rank	location_id	EAPCs	EAPC	location_name
1	1	21	-0.16(-0.27,-0.05)	-0.1588805742191113	Oceania
2	1	104	-0.35(-0.42,-0.29)	-0.3516829079406425	Caribbean
3	1	192	-0.53(-0.63,-0.43)	-0.5285510243254632	Southern Sub-Saharan Africa
4	1	199	-0.80(-0.87,-0.72)	-0.7973981120467877	Western Sub-Saharan Africa
5	1	167	-0.84(-1.05,-0.63)	-0.841329917026501	Central Sub-Saharan Africa
6	1	100	-0.92(-1.05,-0.80)	-0.9240533847354349	High-income North America
7	1	44637	-1.07(-1.14,-1.00)	-1.071418906537591	Low SDI
8	1	32	-1.23(-1.54,-0.92)	-1.232932155033983	Central Asia
9	1	159	-1.25(-1.31,-1.19)	-1.253324271901068	South Asia
10	1	1	-1.28(-1.36,-1.21)	-1.281160599380327	Global
11	1	174	-1.31(-1.39,-1.23)	-1.309023629211137	Eastern Sub-Saharan Africa
12	1	70	-1.42(-1.55,-1.28)	-1.415868831588996	Australasia
13	1	44636	-1.45(-1.52,-1.39)	-1.454270032823857	Low-middle SDI
14	1	73	-1.56(-1.68,-1.45)	-1.564473479822959	Western Europe
15	1	44635	-1.78(-1.86,-1.70)	-1.777926118897788	High SDI
16	1	9	-2.06(-2.17,-1.96)	-2.062108293381393	Southeast Asia
17	1	44639	-2.17(-2.28,-2.05)	-2.168159561818772	Middle SDI
18	1	124	-2.21(-2.30,-2.13)	-2.213039446153353	Central Latin America
19	1	65	-2.52(-2.67,-2.37)	-2.520299085089173	High-income Asia Pacific
20	1	120	-2.65(-2.78,-2.52)	-2.647627903975314	Andean Latin America
21	1	96	-2.71(-2.84,-2.59)	-2.714225782173429	Southern Latin America
22	1	134	-2.85(-3.02,-2.68)	-2.850727707459144	Tropical Latin America
23	1	138	-3.17(-3.29,-3.05)	-3.171031663423529	North Africa and Middle East
24	1	56	-3.25(-3.46,-3.04)	-3.249942878726131	Eastern Europe
25	1	42	-3.60(-3.75,-3.46)	-3.604091465643777	Central Europe
26	1	44634	-3.71(-3.86,-3.56)	-3.711921051497502	High-middle SDI
27	1	5	-4.82(-5.14,-4.50)	-4.820067362214953	East Asia
