# Supplementary material for: Analysis of the global burden of neonatal disorders and risk factors from 1990 to 2021: findings from the global burden of disease study 2021
Source: Front Public Health. 2025 Oct 24;13:1618334. doi: 10.3389/fpubh.2025.1618334 (PMC12592090; doi:10.3389/fpubh.2025.1618334)
Supplement: Supplementary file 1 [file Data_Sheet_1.ZIP › Data/Results/EAPC/Neonatal disorders/Female/DALYs/csv (34).csv]

	rank	location_id	EAPCs	EAPC	location_name
1	1	44559	-1.05(-1.12,-0.98)	-1.046313460912196	Africa
2	1	1	-1.28(-1.36,-1.21)	-1.281160599380327	Global
3	1	44561	-1.64(-1.75,-1.53)	-1.637074066983213	Asia
4	1	44560	-2.14(-2.19,-2.08)	-2.135530676742248	America
5	1	44562	-3.18(-3.23,-3.12)	-3.17772928547948	Europe
