# Supplementary material for: Analysis of the global burden of neonatal disorders and risk factors from 1990 to 2021: findings from the global burden of disease study 2021
Source: Front Public Health. 2025 Oct 24;13:1618334. doi: 10.3389/fpubh.2025.1618334 (PMC12592090; doi:10.3389/fpubh.2025.1618334)
Supplement: Supplementary file 1 [file Data_Sheet_1.ZIP › Data/Results/EAPC/Neonatal disorders/Female/Deaths/csv (33).csv]

	rank	location_id	EAPCs	EAPC	location_name
1	1	21	-0.18(-0.30,-0.06)	-0.1831508237436053	Oceania
2	1	104	-0.39(-0.46,-0.32)	-0.3895689837493777	Caribbean
3	1	192	-0.65(-0.75,-0.55)	-0.6498761912827944	Southern Sub-Saharan Africa
4	1	199	-0.88(-0.96,-0.79)	-0.8780048372827531	Western Sub-Saharan Africa
5	1	167	-0.95(-1.18,-0.72)	-0.9513566063099388	Central Sub-Saharan Africa
6	1	100	-1.18(-1.34,-1.03)	-1.181347666209565	High-income North America
7	1	44637	-1.20(-1.28,-1.12)	-1.199490216545795	Low SDI
8	1	32	-1.43(-1.78,-1.08)	-1.429364012680778	Central Asia
9	1	1	-1.46(-1.55,-1.37)	-1.461876750664393	Global
10	1	159	-1.47(-1.54,-1.41)	-1.474536145056016	South Asia
11	1	174	-1.48(-1.59,-1.38)	-1.482368270678525	Eastern Sub-Saharan Africa
12	1	44636	-1.65(-1.73,-1.58)	-1.653506971310481	Low-middle SDI
13	1	70	-1.79(-2.01,-1.58)	-1.792858810667852	Australasia
14	1	73	-2.29(-2.43,-2.15)	-2.286948845636472	Western Europe
15	1	9	-2.33(-2.45,-2.21)	-2.328802961874488	Southeast Asia
16	1	44635	-2.45(-2.55,-2.35)	-2.445843683877058	High SDI
17	1	44639	-2.54(-2.68,-2.39)	-2.53753391652306	Middle SDI
18	1	124	-2.58(-2.68,-2.49)	-2.581978306610111	Central Latin America
19	1	120	-3.01(-3.17,-2.84)	-3.005103697243094	Andean Latin America
20	1	96	-3.35(-3.47,-3.23)	-3.347932616349636	Southern Latin America
21	1	134	-3.37(-3.59,-3.15)	-3.367294417773692	Tropical Latin America
22	1	138	-3.53(-3.68,-3.38)	-3.530484952943969	North Africa and Middle East
23	1	65	-4.09(-4.25,-3.92)	-4.087402819992681	High-income Asia Pacific
24	1	56	-4.14(-4.44,-3.85)	-4.144476287769461	Eastern Europe
25	1	44634	-4.47(-4.69,-4.26)	-4.473776485464565	High-middle SDI
26	1	42	-4.81(-4.97,-4.64)	-4.806271174946907	Central Europe
27	1	5	-5.56(-5.95,-5.16)	-5.556316895409918	East Asia
