# Supplementary material for: Analysis of the global burden of neonatal disorders and risk factors from 1990 to 2021: findings from the global burden of disease study 2021
Source: Front Public Health. 2025 Oct 24;13:1618334. doi: 10.3389/fpubh.2025.1618334 (PMC12592090; doi:10.3389/fpubh.2025.1618334)
Supplement: Supplementary file 1 [file Data_Sheet_1.ZIP › Data/Results/EAPC/Neonatal disorders/Female/Deaths/csv (34).csv]

	rank	location_id	EAPCs	EAPC	location_name
1	1	44559	-1.16(-1.25,-1.07)	-1.160191412239686	Africa
2	1	1	-1.46(-1.55,-1.37)	-1.461876750664393	Global
3	1	44561	-1.89(-2.01,-1.76)	-1.886954078100644	Asia
4	1	44560	-2.53(-2.60,-2.46)	-2.531018351995062	America
5	1	44562	-3.98(-4.07,-3.88)	-3.975602463980499	Europe
