# Supplementary material for: Analysis of the global burden of neonatal disorders and risk factors from 1990 to 2021: findings from the global burden of disease study 2021
Source: Front Public Health. 2025 Oct 24;13:1618334. doi: 10.3389/fpubh.2025.1618334 (PMC12592090; doi:10.3389/fpubh.2025.1618334)
Supplement: Supplementary file 1 [file Data_Sheet_1.ZIP › Data/Results/EAPC/Neonatal disorders/Female/Incidence/csv (33).csv]

	rank	location_id	EAPCs	EAPC	location_name
1	1	96	0.55(0.52,0.58)	0.5483226016856246	Southern Latin America
2	1	73	0.28(0.26,0.30)	0.2811121988659959	Western Europe
3	1	134	0.28(0.19,0.37)	0.2788132746237126	Tropical Latin America
4	1	104	0.25(0.21,0.29)	0.2496186767871	Caribbean
5	1	124	0.20(0.17,0.23)	0.2028249028228846	Central Latin America
6	1	44635	0.17(0.10,0.25)	0.1708917306952662	High SDI
7	1	70	0.16(0.12,0.20)	0.1635428598010025	Australasia
8	1	199	0.10(0.01,0.20)	0.1036279832309583	Western Sub-Saharan Africa
9	1	65	0.04(-0.02,0.10)	0.04128204941999947	High-income Asia Pacific
10	1	100	0.02(-0.13,0.17)	0.01970147310657033	High-income North America
11	1	138	0.01(-0.03,0.06)	0.01200584351113143	North Africa and Middle East
12	1	192	0.00(-0.12,0.13)	0.002894633563998994	Southern Sub-Saharan Africa
13	1	21	-0.04(-0.08,0.01)	-0.03517322708536108	Oceania
14	1	44639	-0.10(-0.14,-0.05)	-0.09513206016467102	Middle SDI
15	1	42	-0.25(-0.30,-0.19)	-0.2453301798517105	Central Europe
16	1	1	-0.28(-0.37,-0.20)	-0.2847122456285156	Global
17	1	56	-0.35(-0.41,-0.28)	-0.345750137198797	Eastern Europe
18	1	32	-0.37(-0.42,-0.33)	-0.3729727078399803	Central Asia
19	1	120	-0.41(-0.50,-0.33)	-0.4120773041094927	Andean Latin America
20	1	9	-0.45(-0.48,-0.42)	-0.4488354213463053	Southeast Asia
21	1	44634	-0.47(-0.52,-0.41)	-0.4687693615343047	High-middle SDI
22	1	44637	-0.57(-0.63,-0.51)	-0.5663822944070418	Low SDI
23	1	159	-0.57(-0.64,-0.51)	-0.5723819229762284	South Asia
24	1	44636	-0.63(-0.70,-0.57)	-0.6314811877415893	Low-middle SDI
25	1	174	-0.65(-0.72,-0.59)	-0.6541114221919608	Eastern Sub-Saharan Africa
26	1	167	-0.77(-0.86,-0.69)	-0.7722347353203429	Central Sub-Saharan Africa
27	1	5	-1.37(-1.49,-1.25)	-1.372395932797965	East Asia
