# Supplementary material for: Analysis of the global burden of neonatal disorders and risk factors from 1990 to 2021: findings from the global burden of disease study 2021
Source: Front Public Health. 2025 Oct 24;13:1618334. doi: 10.3389/fpubh.2025.1618334 (PMC12592090; doi:10.3389/fpubh.2025.1618334)
Supplement: Supplementary file 1 [file Data_Sheet_1.ZIP › Data/Results/EAPC/Neonatal disorders/Female/Incidence/csv (34).csv]

	rank	location_id	EAPCs	EAPC	location_name
1	1	44560	0.16(0.14,0.18)	0.1623295181277573	America
2	1	44562	-0.16(-0.19,-0.13)	-0.1568134877758198	Europe
3	1	44559	-0.26(-0.33,-0.19)	-0.2602581742974897	Africa
4	1	1	-0.28(-0.37,-0.20)	-0.2847122456285156	Global
5	1	44561	-0.45(-0.55,-0.34)	-0.4450797450032629	Asia
