# Supplementary material for: Analysis of the global burden of neonatal disorders and risk factors from 1990 to 2021: findings from the global burden of disease study 2021
Source: Front Public Health. 2025 Oct 24;13:1618334. doi: 10.3389/fpubh.2025.1618334 (PMC12592090; doi:10.3389/fpubh.2025.1618334)
Supplement: Supplementary file 1 [file Data_Sheet_1.ZIP › Data/Results/EAPC/Neonatal disorders/Female/Prevalence/csv (33).csv]

	rank	location_id	EAPCs	EAPC	location_name
1	1	134	1.37(1.27,1.46)	1.365366649143285	Tropical Latin America
2	1	44639	1.00(0.97,1.04)	1.003038795031719	Middle SDI
3	1	199	0.99(0.94,1.04)	0.9905936499875923	Western Sub-Saharan Africa
4	1	96	0.86(0.82,0.90)	0.8579300476792895	Southern Latin America
5	1	124	0.86(0.83,0.88)	0.8552149096258566	Central Latin America
6	1	192	0.82(0.72,0.92)	0.8162799547013933	Southern Sub-Saharan Africa
7	1	1	0.68(0.66,0.71)	0.6823999050999507	Global
8	1	174	0.59(0.47,0.70)	0.5852228520708325	Eastern Sub-Saharan Africa
9	1	159	0.58(0.54,0.63)	0.583755996526647	South Asia
10	1	138	0.51(0.48,0.54)	0.5090225751856581	North Africa and Middle East
11	1	44636	0.47(0.43,0.52)	0.4741133537620623	Low-middle SDI
12	1	44634	0.44(0.41,0.47)	0.4372035154361464	High-middle SDI
13	1	56	0.42(0.36,0.48)	0.4198586417851313	Eastern Europe
14	1	73	0.38(0.35,0.42)	0.3839136417181699	Western Europe
15	1	65	0.37(0.31,0.43)	0.3730125456526956	High-income Asia Pacific
16	1	9	0.34(0.32,0.37)	0.3436737628885966	Southeast Asia
17	1	44637	0.32(0.25,0.39)	0.3192962294432888	Low SDI
18	1	42	0.30(0.26,0.34)	0.2999142125841514	Central Europe
19	1	32	0.29(0.24,0.35)	0.2924079420568271	Central Asia
20	1	167	0.25(0.09,0.42)	0.2504949005109447	Central Sub-Saharan Africa
21	1	44635	0.24(0.18,0.31)	0.2434524840735364	High SDI
22	1	5	0.22(0.15,0.29)	0.2193452987858002	East Asia
23	1	120	0.21(0.14,0.28)	0.2093907832530606	Andean Latin America
24	1	104	0.19(0.13,0.25)	0.1921878989739056	Caribbean
25	1	21	0.07(0.04,0.10)	0.07086195473136048	Oceania
26	1	100	-0.06(-0.18,0.06)	-0.0624898931828044	High-income North America
27	1	70	-0.20(-0.23,-0.16)	-0.1955368344538577	Australasia
