# Supplementary material for: Analysis of the global burden of neonatal disorders and risk factors from 1990 to 2021: findings from the global burden of disease study 2021
Source: Front Public Health. 2025 Oct 24;13:1618334. doi: 10.3389/fpubh.2025.1618334 (PMC12592090; doi:10.3389/fpubh.2025.1618334)
Supplement: Supplementary file 1 [file Data_Sheet_1.ZIP › Data/Results/EAPC/Neonatal disorders/Female/Prevalence/csv (34).csv]

	rank	location_id	EAPCs	EAPC	location_name
1	1	44561	0.81(0.78,0.84)	0.8093224047533543	Asia
2	1	1	0.68(0.66,0.71)	0.6823999050999507	Global
3	1	44559	0.65(0.57,0.72)	0.6466006256103496	Africa
4	1	44560	0.48(0.46,0.50)	0.47813011646336	America
5	1	44562	0.33(0.30,0.36)	0.3281232455391025	Europe
