# Supplementary material for: Analysis of the global burden of neonatal disorders and risk factors from 1990 to 2021: findings from the global burden of disease study 2021
Source: Front Public Health. 2025 Oct 24;13:1618334. doi: 10.3389/fpubh.2025.1618334 (PMC12592090; doi:10.3389/fpubh.2025.1618334)
Supplement: Supplementary file 1 [file Data_Sheet_1.ZIP › Data/Results/EAPC/Neonatal disorders/Male/DALYs/csv (33).csv]

	rank	location_id	EAPCs	EAPC	location_name
1	1	167	-0.22(-0.50,0.05)	-0.2240516286657557	Central Sub-Saharan Africa
2	1	21	-0.47(-0.56,-0.38)	-0.4724905729110218	Oceania
3	1	192	-0.51(-0.62,-0.41)	-0.5149691269488832	Southern Sub-Saharan Africa
4	1	104	-0.66(-0.79,-0.53)	-0.6569083495402861	Caribbean
5	1	199	-0.85(-0.91,-0.78)	-0.8450114457300484	Western Sub-Saharan Africa
6	1	44637	-0.96(-1.03,-0.89)	-0.9596090229580412	Low SDI
7	1	100	-1.00(-1.14,-0.86)	-0.9962460540479445	High-income North America
8	1	32	-1.16(-1.53,-0.79)	-1.159594823946475	Central Asia
9	1	174	-1.23(-1.33,-1.14)	-1.231436739637914	Eastern Sub-Saharan Africa
10	1	1	-1.33(-1.40,-1.26)	-1.334135881768517	Global
11	1	159	-1.47(-1.51,-1.44)	-1.474447534886747	South Asia
12	1	70	-1.52(-1.66,-1.38)	-1.524237773944737	Australasia
13	1	44636	-1.58(-1.63,-1.54)	-1.584258594848476	Low-middle SDI
14	1	73	-1.68(-1.82,-1.54)	-1.677889348721462	Western Europe
15	1	9	-1.90(-1.96,-1.83)	-1.897527883476935	Southeast Asia
16	1	44635	-1.94(-2.03,-1.85)	-1.936817416813519	High SDI
17	1	44639	-2.35(-2.45,-2.25)	-2.348137904393743	Middle SDI
18	1	124	-2.37(-2.47,-2.27)	-2.370546336213608	Central Latin America
19	1	65	-2.43(-2.59,-2.28)	-2.433209949538617	High-income Asia Pacific
20	1	120	-2.74(-2.89,-2.58)	-2.736489280370324	Andean Latin America
21	1	96	-2.77(-2.89,-2.65)	-2.773538072419457	Southern Latin America
22	1	134	-3.23(-3.42,-3.03)	-3.225940581163411	Tropical Latin America
23	1	138	-3.34(-3.46,-3.22)	-3.342144613717624	North Africa and Middle East
24	1	56	-3.62(-3.83,-3.41)	-3.619318880127809	Eastern Europe
25	1	42	-3.90(-4.06,-3.74)	-3.900677225659643	Central Europe
26	1	44634	-3.95(-4.09,-3.80)	-3.945138856255603	High-middle SDI
27	1	5	-4.78(-5.08,-4.48)	-4.779643841290426	East Asia
