# Supplementary material for: Analysis of the global burden of neonatal disorders and risk factors from 1990 to 2021: findings from the global burden of disease study 2021
Source: Front Public Health. 2025 Oct 24;13:1618334. doi: 10.3389/fpubh.2025.1618334 (PMC12592090; doi:10.3389/fpubh.2025.1618334)
Supplement: Supplementary file 1 [file Data_Sheet_1.ZIP › Data/Results/EAPC/Neonatal disorders/Male/DALYs/csv (34).csv]

	rank	location_id	EAPCs	EAPC	location_name
1	1	44559	-1.01(-1.09,-0.93)	-1.013174706519193	Africa
2	1	1	-1.33(-1.40,-1.26)	-1.334135881768517	Global
3	1	44561	-1.81(-1.90,-1.71)	-1.805916861767454	Asia
4	1	44560	-2.36(-2.42,-2.30)	-2.361246026603492	America
5	1	44562	-3.56(-3.63,-3.49)	-3.563141058231589	Europe
