# Supplementary material for: Analysis of the global burden of neonatal disorders and risk factors from 1990 to 2021: findings from the global burden of disease study 2021
Source: Front Public Health. 2025 Oct 24;13:1618334. doi: 10.3389/fpubh.2025.1618334 (PMC12592090; doi:10.3389/fpubh.2025.1618334)
Supplement: Supplementary file 1 [file Data_Sheet_1.ZIP › Data/Results/EAPC/Neonatal disorders/Male/Deaths/csv (33).csv]

	rank	location_id	EAPCs	EAPC	location_name
1	1	167	-0.31(-0.60,-0.02)	-0.3078736289622741	Central Sub-Saharan Africa
2	1	21	-0.54(-0.63,-0.44)	-0.5380177130460795	Oceania
3	1	192	-0.65(-0.75,-0.55)	-0.6499217806096524	Southern Sub-Saharan Africa
4	1	104	-0.74(-0.88,-0.60)	-0.7394627413104593	Caribbean
5	1	199	-0.91(-0.98,-0.83)	-0.9060735810176967	Western Sub-Saharan Africa
6	1	44637	-1.07(-1.15,-0.99)	-1.068842208892695	Low SDI
7	1	100	-1.25(-1.42,-1.08)	-1.252079991476374	High-income North America
8	1	174	-1.37(-1.49,-1.26)	-1.374315105171109	Eastern Sub-Saharan Africa
9	1	32	-1.39(-1.80,-0.97)	-1.38753439800996	Central Asia
10	1	1	-1.51(-1.59,-1.43)	-1.508612837979351	Global
11	1	159	-1.71(-1.76,-1.67)	-1.714336145438544	South Asia
12	1	44636	-1.77(-1.84,-1.71)	-1.774980561716943	Low-middle SDI
13	1	70	-1.91(-2.11,-1.71)	-1.912273768605555	Australasia
14	1	9	-2.13(-2.20,-2.05)	-2.127151108182834	Southeast Asia
15	1	73	-2.41(-2.58,-2.24)	-2.408518847535002	Western Europe
16	1	44635	-2.62(-2.73,-2.51)	-2.619465023984269	High SDI
17	1	124	-2.72(-2.83,-2.61)	-2.72135010902298	Central Latin America
18	1	44639	-2.72(-2.85,-2.60)	-2.721776093068784	Middle SDI
19	1	120	-3.05(-3.23,-2.86)	-3.048165785116708	Andean Latin America
20	1	96	-3.30(-3.43,-3.18)	-3.304102939700471	Southern Latin America
21	1	134	-3.63(-3.86,-3.39)	-3.628383767119103	Tropical Latin America
22	1	138	-3.66(-3.82,-3.51)	-3.662677130668868	North Africa and Middle East
23	1	65	-4.06(-4.23,-3.89)	-4.061045869803348	High-income Asia Pacific
24	1	56	-4.46(-4.75,-4.17)	-4.457135053965933	Eastern Europe
25	1	44634	-4.74(-4.94,-4.54)	-4.740117640409903	High-middle SDI
26	1	42	-5.08(-5.27,-4.90)	-5.083117484210231	Central Europe
27	1	5	-5.52(-5.89,-5.14)	-5.51978873799529	East Asia
