# Supplementary material for: Analysis of the global burden of neonatal disorders and risk factors from 1990 to 2021: findings from the global burden of disease study 2021
Source: Front Public Health. 2025 Oct 24;13:1618334. doi: 10.3389/fpubh.2025.1618334 (PMC12592090; doi:10.3389/fpubh.2025.1618334)
Supplement: Supplementary file 1 [file Data_Sheet_1.ZIP › Data/Results/EAPC/Neonatal disorders/Male/Deaths/csv (34).csv]

	rank	location_id	EAPCs	EAPC	location_name
1	1	44559	-1.11(-1.20,-1.01)	-1.105931584751862	Africa
2	1	1	-1.51(-1.59,-1.43)	-1.508612837979351	Global
3	1	44561	-2.08(-2.19,-1.96)	-2.075697069743521	Asia
4	1	44560	-2.72(-2.79,-2.64)	-2.719045407329168	America
5	1	44562	-4.35(-4.44,-4.25)	-4.348828351225064	Europe
