# Supplementary material for: Analysis of the global burden of neonatal disorders and risk factors from 1990 to 2021: findings from the global burden of disease study 2021
Source: Front Public Health. 2025 Oct 24;13:1618334. doi: 10.3389/fpubh.2025.1618334 (PMC12592090; doi:10.3389/fpubh.2025.1618334)
Supplement: Supplementary file 1 [file Data_Sheet_1.ZIP › Data/Results/EAPC/Neonatal disorders/Male/Incidence/csv (33).csv]

	rank	location_id	EAPCs	EAPC	location_name
1	1	96	0.44(0.38,0.51)	0.4419840998892477	Southern Latin America
2	1	73	0.21(0.20,0.23)	0.2147353323562973	Western Europe
3	1	65	0.17(0.11,0.22)	0.1657686415999393	High-income Asia Pacific
4	1	104	0.12(0.08,0.16)	0.1217633857191647	Caribbean
5	1	70	0.10(0.04,0.16)	0.1030734428557833	Australasia
6	1	44635	0.09(0.03,0.15)	0.09048532988371605	High SDI
7	1	21	0.04(0.01,0.07)	0.04153757647751277	Oceania
8	1	134	0.01(-0.04,0.07)	0.01347016286774583	Tropical Latin America
9	1	124	-0.03(-0.07,0.00)	-0.03399642350293552	Central Latin America
10	1	100	-0.05(-0.18,0.08)	-0.0527417158824206	High-income North America
11	1	192	-0.08(-0.16,-0.00)	-0.08319196265174078	Southern Sub-Saharan Africa
12	1	44639	-0.23(-0.27,-0.18)	-0.2283981575152971	Middle SDI
13	1	138	-0.29(-0.33,-0.26)	-0.2945923365332503	North Africa and Middle East
14	1	42	-0.34(-0.40,-0.29)	-0.3423501556054642	Central Europe
15	1	56	-0.37(-0.44,-0.31)	-0.3725915413599679	Eastern Europe
16	1	1	-0.41(-0.49,-0.33)	-0.414269287475888	Global
17	1	32	-0.42(-0.49,-0.36)	-0.4241920323003967	Central Asia
18	1	199	-0.45(-0.52,-0.37)	-0.4484641409118972	Western Sub-Saharan Africa
19	1	167	-0.53(-0.60,-0.46)	-0.5286526889260568	Central Sub-Saharan Africa
20	1	174	-0.54(-0.61,-0.46)	-0.5359748701511347	Eastern Sub-Saharan Africa
21	1	120	-0.54(-0.66,-0.43)	-0.5403545661061049	Andean Latin America
22	1	9	-0.58(-0.60,-0.55)	-0.5754394892552694	Southeast Asia
23	1	159	-0.62(-0.68,-0.56)	-0.6180963929560135	South Asia
24	1	44637	-0.63(-0.71,-0.56)	-0.6331557584605685	Low SDI
25	1	44634	-0.68(-0.72,-0.63)	-0.6776325106158887	High-middle SDI
26	1	44636	-0.79(-0.85,-0.72)	-0.7864124075649181	Low-middle SDI
27	1	5	-1.41(-1.52,-1.30)	-1.413745174943049	East Asia
