# Supplementary material for: Analysis of the global burden of neonatal disorders and risk factors from 1990 to 2021: findings from the global burden of disease study 2021
Source: Front Public Health. 2025 Oct 24;13:1618334. doi: 10.3389/fpubh.2025.1618334 (PMC12592090; doi:10.3389/fpubh.2025.1618334)
Supplement: Supplementary file 1 [file Data_Sheet_1.ZIP › Data/Results/EAPC/Neonatal disorders/Male/Incidence/csv (34).csv]

	rank	location_id	EAPCs	EAPC	location_name
1	1	44560	-0.02(-0.04,-0.01)	-0.02287585706646222	America
2	1	44562	-0.30(-0.33,-0.26)	-0.2971995392084814	Europe
3	1	1	-0.41(-0.49,-0.33)	-0.414269287475888	Global
4	1	44559	-0.48(-0.55,-0.41)	-0.4776003496879122	Africa
5	1	44561	-0.51(-0.61,-0.40)	-0.5060454757306876	Asia
