# Supplementary material for: Analysis of the global burden of neonatal disorders and risk factors from 1990 to 2021: findings from the global burden of disease study 2021
Source: Front Public Health. 2025 Oct 24;13:1618334. doi: 10.3389/fpubh.2025.1618334 (PMC12592090; doi:10.3389/fpubh.2025.1618334)
Supplement: Supplementary file 1 [file Data_Sheet_1.ZIP › Data/Results/EAPC/Neonatal disorders/Male/Prevalence/csv (33).csv]

	rank	location_id	EAPCs	EAPC	location_name
1	1	134	1.16(1.07,1.25)	1.160648213669768	Tropical Latin America
2	1	44639	0.87(0.83,0.91)	0.8710241803931762	Middle SDI
3	1	96	0.76(0.73,0.80)	0.7643399078961499	Southern Latin America
4	1	192	0.73(0.64,0.83)	0.7340256399467116	Southern Sub-Saharan Africa
5	1	124	0.70(0.66,0.73)	0.6957706918945039	Central Latin America
6	1	174	0.66(0.58,0.74)	0.6596257216161305	Eastern Sub-Saharan Africa
7	1	1	0.53(0.51,0.56)	0.5331749676659614	Global
8	1	32	0.52(0.46,0.59)	0.5248810573598162	Central Asia
9	1	65	0.48(0.43,0.53)	0.4802060128517915	High-income Asia Pacific
10	1	56	0.47(0.41,0.53)	0.4694490586988787	Eastern Europe
11	1	159	0.41(0.36,0.45)	0.4084513926122524	South Asia
12	1	73	0.36(0.33,0.40)	0.3624817110205347	Western Europe
13	1	42	0.33(0.28,0.38)	0.3303349089709862	Central Europe
14	1	44634	0.33(0.29,0.36)	0.3254135170733585	High-middle SDI
15	1	167	0.29(0.13,0.45)	0.2916543567379248	Central Sub-Saharan Africa
16	1	199	0.28(0.19,0.36)	0.277538142028888	Western Sub-Saharan Africa
17	1	44635	0.26(0.20,0.32)	0.2559940463938037	High SDI
18	1	104	0.21(0.15,0.26)	0.205014192512798	Caribbean
19	1	44637	0.20(0.16,0.25)	0.2023811150754895	Low SDI
20	1	21	0.20(0.16,0.24)	0.2016495613900382	Oceania
21	1	5	0.18(0.09,0.28)	0.1848244229584628	East Asia
22	1	138	0.18(0.15,0.22)	0.1826745688983333	North Africa and Middle East
23	1	44636	0.17(0.12,0.22)	0.1704871101110061	Low-middle SDI
24	1	9	0.17(0.13,0.21)	0.1665674784437909	Southeast Asia
25	1	120	0.11(0.02,0.20)	0.1101022044659228	Andean Latin America
26	1	100	-0.09(-0.20,0.03)	-0.08605913960176848	High-income North America
27	1	70	-0.17(-0.21,-0.13)	-0.1671952997334025	Australasia
