# Supplementary material for: Analysis of the global burden of neonatal disorders and risk factors from 1990 to 2021: findings from the global burden of disease study 2021
Source: Front Public Health. 2025 Oct 24;13:1618334. doi: 10.3389/fpubh.2025.1618334 (PMC12592090; doi:10.3389/fpubh.2025.1618334)
Supplement: Supplementary file 1 [file Data_Sheet_1.ZIP › Data/Results/EAPC/Neonatal disorders/Male/Prevalence/csv (34).csv]

	rank	location_id	EAPCs	EAPC	location_name
1	1	44561	0.64(0.61,0.67)	0.6391627587811533	Asia
2	1	1	0.53(0.51,0.56)	0.5331749676659614	Global
3	1	44560	0.38(0.36,0.41)	0.3833531392698264	America
4	1	44559	0.33(0.25,0.41)	0.3323170985740864	Africa
5	1	44562	0.30(0.27,0.33)	0.2964831189399497	Europe
