# Supplementary material for: Analysis of the global burden of neonatal disorders and risk factors from 1990 to 2021: findings from the global burden of disease study 2021
Source: Front Public Health. 2025 Oct 24;13:1618334. doi: 10.3389/fpubh.2025.1618334 (PMC12592090; doi:10.3389/fpubh.2025.1618334)
Supplement: Supplementary file 1 [file Data_Sheet_1.ZIP › Data/Results/EAPC/Neonatal encephalopathy due to birth asphyxia and trauma/Both/DALYs/csv (33).csv]

	rank	location_id	EAPCs	EAPC	location_name
1	1	104	-0.21(-0.33,-0.09)	-0.2102128042011042	Caribbean
2	1	21	-0.51(-0.65,-0.37)	-0.511234947459005	Oceania
3	1	167	-0.59(-0.83,-0.34)	-0.5855820941952361	Central Sub-Saharan Africa
4	1	44637	-0.71(-0.81,-0.60)	-0.7065960931956106	Low SDI
5	1	100	-0.71(-0.80,-0.61)	-0.7086442821732875	High-income North America
6	1	199	-0.89(-1.00,-0.79)	-0.8948489307852858	Western Sub-Saharan Africa
7	1	70	-0.92(-1.39,-0.44)	-0.9204168959414116	Australasia
8	1	192	-0.97(-1.10,-0.84)	-0.9694884061766662	Southern Sub-Saharan Africa
9	1	1	-1.11(-1.24,-0.99)	-1.111839498711631	Global
10	1	174	-1.11(-1.27,-0.95)	-1.11271636506588	Eastern Sub-Saharan Africa
11	1	159	-1.16(-1.27,-1.06)	-1.160879033068951	South Asia
12	1	44636	-1.18(-1.31,-1.04)	-1.178968662292024	Low-middle SDI
13	1	73	-1.54(-1.71,-1.37)	-1.54090128524671	Western Europe
14	1	44635	-1.73(-1.82,-1.63)	-1.72678515956789	High SDI
15	1	65	-1.74(-1.98,-1.50)	-1.744311587428493	High-income Asia Pacific
16	1	9	-1.91(-2.04,-1.78)	-1.913774065971419	Southeast Asia
17	1	138	-2.46(-2.58,-2.33)	-2.459566424086435	North Africa and Middle East
18	1	120	-2.60(-2.76,-2.44)	-2.601526498304618	Andean Latin America
19	1	134	-2.64(-2.89,-2.40)	-2.644456882806168	Tropical Latin America
20	1	32	-2.67(-3.26,-2.08)	-2.67145396801447	Central Asia
21	1	124	-2.77(-2.97,-2.58)	-2.773839615687967	Central Latin America
22	1	44639	-3.06(-3.22,-2.91)	-3.062828609396195	Middle SDI
23	1	96	-3.22(-3.47,-2.98)	-3.224740281137706	Southern Latin America
24	1	42	-4.31(-4.52,-4.11)	-4.313264940728933	Central Europe
25	1	44634	-4.92(-5.12,-4.71)	-4.916315683522132	High-middle SDI
26	1	56	-5.37(-5.59,-5.15)	-5.366373903027243	Eastern Europe
27	1	5	-5.64(-6.06,-5.22)	-5.640277247299641	East Asia
