# Supplementary material for: Analysis of the global burden of neonatal disorders and risk factors from 1990 to 2021: findings from the global burden of disease study 2021
Source: Front Public Health. 2025 Oct 24;13:1618334. doi: 10.3389/fpubh.2025.1618334 (PMC12592090; doi:10.3389/fpubh.2025.1618334)
Supplement: Supplementary file 1 [file Data_Sheet_1.ZIP › Data/Results/EAPC/Neonatal encephalopathy due to birth asphyxia and trauma/Both/DALYs/csv (34).csv]

	rank	location_id	EAPCs	EAPC	location_name
1	1	44559	-0.80(-0.93,-0.67)	-0.8046257532091872	Africa
2	1	1	-1.11(-1.24,-0.99)	-1.111839498711631	Global
3	1	44561	-1.86(-2.02,-1.70)	-1.85773261280292	Asia
4	1	44560	-2.28(-2.34,-2.23)	-2.282649907435164	America
5	1	44562	-3.75(-3.81,-3.68)	-3.745442823015843	Europe
