# Supplementary material for: Analysis of the global burden of neonatal disorders and risk factors from 1990 to 2021: findings from the global burden of disease study 2021
Source: Front Public Health. 2025 Oct 24;13:1618334. doi: 10.3389/fpubh.2025.1618334 (PMC12592090; doi:10.3389/fpubh.2025.1618334)
Supplement: Supplementary file 1 [file Data_Sheet_1.ZIP › Data/Results/EAPC/Neonatal encephalopathy due to birth asphyxia and trauma/Both/Deaths/csv (33).csv]

	rank	location_id	EAPCs	EAPC	location_name
1	1	104	-0.32(-0.45,-0.18)	-0.3154173095151203	Caribbean
2	1	21	-0.62(-0.75,-0.49)	-0.6196489611257183	Oceania
3	1	167	-0.67(-0.93,-0.41)	-0.6691662888445804	Central Sub-Saharan Africa
4	1	44637	-0.79(-0.92,-0.67)	-0.794066292968687	Low SDI
5	1	100	-0.93(-1.06,-0.80)	-0.929087633648007	High-income North America
6	1	199	-0.95(-1.06,-0.84)	-0.9496551410398957	Western Sub-Saharan Africa
7	1	70	-1.01(-1.63,-0.39)	-1.010749360372631	Australasia
8	1	192	-1.15(-1.29,-1.02)	-1.153868249299617	Southern Sub-Saharan Africa
9	1	1	-1.24(-1.37,-1.10)	-1.235358296773592	Global
10	1	159	-1.25(-1.37,-1.14)	-1.251516797894481	South Asia
11	1	174	-1.27(-1.45,-1.08)	-1.266514007674069	Eastern Sub-Saharan Africa
12	1	44636	-1.28(-1.42,-1.13)	-1.278652974675754	Low-middle SDI
13	1	73	-2.19(-2.41,-1.97)	-2.19149865204491	Western Europe
14	1	9	-2.20(-2.35,-2.05)	-2.202342449485728	Southeast Asia
15	1	44635	-2.59(-2.69,-2.49)	-2.588904139904724	High SDI
16	1	138	-2.80(-2.93,-2.66)	-2.798374164714579	North Africa and Middle East
17	1	134	-2.95(-3.23,-2.68)	-2.951885072219318	Tropical Latin America
18	1	32	-3.06(-3.71,-2.39)	-3.055918399818547	Central Asia
19	1	120	-3.09(-3.30,-2.89)	-3.0945580603296	Andean Latin America
20	1	124	-3.45(-3.65,-3.24)	-3.446035206101306	Central Latin America
21	1	44639	-3.48(-3.66,-3.29)	-3.475571178405246	Middle SDI
22	1	65	-4.09(-4.39,-3.78)	-4.087594127187688	High-income Asia Pacific
23	1	96	-4.66(-4.90,-4.41)	-4.656391870280984	Southern Latin America
24	1	44634	-6.17(-6.48,-5.85)	-6.166130804558101	High-middle SDI
25	1	42	-6.43(-6.68,-6.18)	-6.428250904569777	Central Europe
26	1	56	-6.52(-6.88,-6.16)	-6.522277535553389	Eastern Europe
27	1	5	-6.71(-7.24,-6.17)	-6.707119898116442	East Asia
