# Supplementary material for: Analysis of the global burden of neonatal disorders and risk factors from 1990 to 2021: findings from the global burden of disease study 2021
Source: Front Public Health. 2025 Oct 24;13:1618334. doi: 10.3389/fpubh.2025.1618334 (PMC12592090; doi:10.3389/fpubh.2025.1618334)
Supplement: Supplementary file 1 [file Data_Sheet_1.ZIP › Data/Results/EAPC/Neonatal encephalopathy due to birth asphyxia and trauma/Both/Deaths/csv (34).csv]

	rank	location_id	EAPCs	EAPC	location_name
1	1	44559	-0.90(-1.05,-0.75)	-0.8985945745756618	Africa
2	1	1	-1.24(-1.37,-1.10)	-1.235358296773592	Global
3	1	44561	-2.04(-2.21,-1.86)	-2.037964433462991	Asia
4	1	44560	-2.72(-2.79,-2.66)	-2.722816485008406	America
5	1	44562	-4.66(-4.80,-4.53)	-4.664776091161771	Europe
