# Supplementary material for: Analysis of the global burden of neonatal disorders and risk factors from 1990 to 2021: findings from the global burden of disease study 2021
Source: Front Public Health. 2025 Oct 24;13:1618334. doi: 10.3389/fpubh.2025.1618334 (PMC12592090; doi:10.3389/fpubh.2025.1618334)
Supplement: Supplementary file 1 [file Data_Sheet_1.ZIP › Data/Results/EAPC/Neonatal encephalopathy due to birth asphyxia and trauma/Both/Incidence/csv (33).csv]

	rank	location_id	EAPCs	EAPC	location_name
1	1	192	-0.06(-0.15,0.03)	-0.0601051365384242	Southern Sub-Saharan Africa
2	1	32	-0.15(-0.22,-0.07)	-0.1453147770183683	Central Asia
3	1	21	-0.21(-0.31,-0.10)	-0.2081821182558174	Oceania
4	1	104	-0.23(-0.31,-0.16)	-0.2328890380925763	Caribbean
5	1	65	-0.29(-0.36,-0.21)	-0.2862020617203087	High-income Asia Pacific
6	1	44635	-0.35(-0.39,-0.31)	-0.3497766099533894	High SDI
7	1	56	-0.36(-0.43,-0.28)	-0.3578688418024112	Eastern Europe
8	1	96	-0.43(-0.46,-0.39)	-0.4252214262111975	Southern Latin America
9	1	73	-0.48(-0.53,-0.43)	-0.4825931605649703	Western Europe
10	1	100	-0.50(-0.52,-0.47)	-0.495114934657348	High-income North America
11	1	44634	-0.53(-0.59,-0.47)	-0.5313412482830793	High-middle SDI
12	1	1	-0.56(-0.62,-0.50)	-0.562645781138138	Global
13	1	199	-0.58(-0.66,-0.50)	-0.5796744156438494	Western Sub-Saharan Africa
14	1	5	-0.63(-0.71,-0.55)	-0.6331750399920066	East Asia
15	1	159	-0.65(-0.72,-0.58)	-0.6468729577337462	South Asia
16	1	44639	-0.75(-0.80,-0.71)	-0.7533833889884267	Middle SDI
17	1	134	-0.80(-0.92,-0.67)	-0.7970899862961067	Tropical Latin America
18	1	42	-0.80(-0.83,-0.77)	-0.7998344065504259	Central Europe
19	1	44637	-0.87(-1.01,-0.74)	-0.8743414911324021	Low SDI
20	1	167	-0.91(-1.16,-0.66)	-0.9098036626885242	Central Sub-Saharan Africa
21	1	44636	-0.95(-0.97,-0.93)	-0.9510061827012417	Low-middle SDI
22	1	138	-0.96(-1.05,-0.86)	-0.9560131453969389	North Africa and Middle East
23	1	174	-1.06(-1.22,-0.89)	-1.057234832938492	Eastern Sub-Saharan Africa
24	1	120	-1.09(-1.15,-1.03)	-1.090738891387133	Andean Latin America
25	1	124	-1.26(-1.30,-1.22)	-1.257582085116471	Central Latin America
26	1	70	-1.29(-1.39,-1.20)	-1.293528217545403	Australasia
27	1	9	-1.75(-1.84,-1.65)	-1.748197528013706	Southeast Asia
