# Supplementary material for: Analysis of the global burden of neonatal disorders and risk factors from 1990 to 2021: findings from the global burden of disease study 2021
Source: Front Public Health. 2025 Oct 24;13:1618334. doi: 10.3389/fpubh.2025.1618334 (PMC12592090; doi:10.3389/fpubh.2025.1618334)
Supplement: Supplementary file 1 [file Data_Sheet_1.ZIP › Data/Results/EAPC/Neonatal encephalopathy due to birth asphyxia and trauma/Both/Incidence/csv (34).csv]

	rank	location_id	EAPCs	EAPC	location_name
1	1	1	-0.56(-0.62,-0.50)	-0.562645781138138	Global
2	1	44562	-0.62(-0.69,-0.55)	-0.6185119347489332	Europe
3	1	44559	-0.84(-0.98,-0.70)	-0.8407714127809607	Africa
4	1	44561	-0.86(-0.89,-0.83)	-0.8584573640539439	Asia
5	1	44560	-1.01(-1.04,-0.99)	-1.014550798810254	America
