# Supplementary material for: Analysis of the global burden of neonatal disorders and risk factors from 1990 to 2021: findings from the global burden of disease study 2021
Source: Front Public Health. 2025 Oct 24;13:1618334. doi: 10.3389/fpubh.2025.1618334 (PMC12592090; doi:10.3389/fpubh.2025.1618334)
Supplement: Supplementary file 1 [file Data_Sheet_1.ZIP › Data/Results/EAPC/Neonatal encephalopathy due to birth asphyxia and trauma/Both/Prevalence/csv (33).csv]

	rank	location_id	EAPCs	EAPC	location_name
1	1	167	7.58(6.84,8.34)	7.583394916443109	Central Sub-Saharan Africa
2	1	44637	6.82(6.48,7.17)	6.823071382999091	Low SDI
3	1	174	6.17(5.79,6.55)	6.171580858871906	Eastern Sub-Saharan Africa
4	1	159	5.30(5.22,5.39)	5.302038167314804	South Asia
5	1	199	5.05(4.58,5.54)	5.054078090956438	Western Sub-Saharan Africa
6	1	44636	4.39(4.33,4.46)	4.394298071327229	Low-middle SDI
7	1	120	2.98(2.71,3.24)	2.976324263404417	Andean Latin America
8	1	5	2.91(2.65,3.17)	2.908215104536604	East Asia
9	1	192	2.57(2.04,3.11)	2.571116734111478	Southern Sub-Saharan Africa
10	1	44639	2.35(2.23,2.48)	2.354392280011863	Middle SDI
11	1	32	2.28(2.17,2.40)	2.283762648392518	Central Asia
12	1	1	2.16(2.11,2.21)	2.161458290327012	Global
13	1	138	2.08(1.90,2.27)	2.084421174465501	North Africa and Middle East
14	1	21	1.70(1.43,1.96)	1.698416010261905	Oceania
15	1	134	1.62(1.37,1.88)	1.622655876493351	Tropical Latin America
16	1	44634	1.48(1.35,1.61)	1.477966080403093	High-middle SDI
17	1	9	1.28(1.15,1.41)	1.277963924227499	Southeast Asia
18	1	104	1.02(0.88,1.15)	1.015569503109837	Caribbean
19	1	124	0.92(0.70,1.13)	0.9166791682005959	Central Latin America
20	1	56	0.61(0.50,0.72)	0.6098594232600618	Eastern Europe
21	1	96	0.58(0.52,0.64)	0.5768315715054095	Southern Latin America
22	1	42	0.42(0.36,0.49)	0.4234442848378706	Central Europe
23	1	44635	0.34(0.30,0.38)	0.342320522427042	High SDI
24	1	65	0.33(0.28,0.38)	0.3328997028290592	High-income Asia Pacific
25	1	73	0.04(-0.02,0.09)	0.03691561783343289	Western Europe
26	1	100	-0.17(-0.19,-0.15)	-0.1745771804003704	High-income North America
27	1	70	-0.75(-0.88,-0.63)	-0.7539189228137122	Australasia
