# Supplementary material for: Analysis of the global burden of neonatal disorders and risk factors from 1990 to 2021: findings from the global burden of disease study 2021
Source: Front Public Health. 2025 Oct 24;13:1618334. doi: 10.3389/fpubh.2025.1618334 (PMC12592090; doi:10.3389/fpubh.2025.1618334)
Supplement: Supplementary file 1 [file Data_Sheet_1.ZIP › Data/Results/EAPC/Neonatal encephalopathy due to birth asphyxia and trauma/Both/Prevalence/csv (34).csv]

	rank	location_id	EAPCs	EAPC	location_name
1	1	44559	4.56(4.20,4.92)	4.556780360982993	Africa
2	1	44561	2.67(2.58,2.76)	2.668706276566457	Asia
3	1	1	2.16(2.11,2.21)	2.161458290327012	Global
4	1	44560	0.84(0.71,0.96)	0.8355178601336499	America
5	1	44562	0.31(0.24,0.37)	0.3052363369467681	Europe
