# Supplementary material for: Analysis of the global burden of neonatal disorders and risk factors from 1990 to 2021: findings from the global burden of disease study 2021
Source: Front Public Health. 2025 Oct 24;13:1618334. doi: 10.3389/fpubh.2025.1618334 (PMC12592090; doi:10.3389/fpubh.2025.1618334)
Supplement: Supplementary file 1 [file Data_Sheet_1.ZIP › Data/Results/EAPC/Neonatal encephalopathy due to birth asphyxia and trauma/Female/DALYs/csv (33).csv]

	rank	location_id	EAPCs	EAPC	location_name
1	1	104	-0.15(-0.22,-0.08)	-0.152827982201531	Caribbean
2	1	21	-0.28(-0.47,-0.09)	-0.2842876769569735	Oceania
3	1	100	-0.65(-0.75,-0.55)	-0.6463670942248312	High-income North America
4	1	44637	-0.78(-0.87,-0.70)	-0.781496855884789	Low SDI
5	1	199	-0.80(-0.89,-0.70)	-0.7955129165031161	Western Sub-Saharan Africa
6	1	167	-0.90(-1.11,-0.70)	-0.9027306676957392	Central Sub-Saharan Africa
7	1	192	-1.05(-1.18,-0.91)	-1.049288870782206	Southern Sub-Saharan Africa
8	1	70	-1.06(-1.63,-0.49)	-1.060091109001438	Australasia
9	1	1	-1.16(-1.28,-1.04)	-1.159312721285588	Global
10	1	159	-1.22(-1.34,-1.11)	-1.223048769599533	South Asia
11	1	44636	-1.22(-1.36,-1.08)	-1.22318743286105	Low-middle SDI
12	1	174	-1.23(-1.36,-1.09)	-1.225016073709906	Eastern Sub-Saharan Africa
13	1	73	-1.39(-1.56,-1.23)	-1.39180644268011	Western Europe
14	1	44635	-1.69(-1.78,-1.60)	-1.69184092937622	High SDI
15	1	65	-1.95(-2.20,-1.69)	-1.945486341365776	High-income Asia Pacific
16	1	9	-2.01(-2.18,-1.83)	-2.005109820694861	Southeast Asia
17	1	138	-2.39(-2.51,-2.27)	-2.393082638319044	North Africa and Middle East
18	1	134	-2.48(-2.70,-2.25)	-2.475277220210437	Tropical Latin America
19	1	120	-2.55(-2.70,-2.40)	-2.550477613747915	Andean Latin America
20	1	124	-2.75(-2.91,-2.58)	-2.746620188572013	Central Latin America
21	1	32	-2.85(-3.43,-2.27)	-2.853217733068247	Central Asia
22	1	44639	-3.07(-3.23,-2.90)	-3.067253748748344	Middle SDI
23	1	96	-3.32(-3.60,-3.04)	-3.31996040712228	Southern Latin America
24	1	42	-4.59(-4.80,-4.38)	-4.590682839076631	Central Europe
25	1	44634	-4.97(-5.18,-4.75)	-4.967004340523962	High-middle SDI
26	1	56	-5.39(-5.65,-5.13)	-5.392710353970753	Eastern Europe
27	1	5	-5.76(-6.20,-5.33)	-5.76285386586628	East Asia
