# Supplementary material for: Analysis of the global burden of neonatal disorders and risk factors from 1990 to 2021: findings from the global burden of disease study 2021
Source: Front Public Health. 2025 Oct 24;13:1618334. doi: 10.3389/fpubh.2025.1618334 (PMC12592090; doi:10.3389/fpubh.2025.1618334)
Supplement: Supplementary file 1 [file Data_Sheet_1.ZIP › Data/Results/EAPC/Neonatal encephalopathy due to birth asphyxia and trauma/Female/DALYs/csv (34).csv]

	rank	location_id	EAPCs	EAPC	location_name
1	1	44559	-0.82(-0.93,-0.71)	-0.8198154155722781	Africa
2	1	1	-1.16(-1.28,-1.04)	-1.159312721285588	Global
3	1	44561	-1.91(-2.09,-1.74)	-1.91405843751512	Asia
4	1	44560	-2.21(-2.26,-2.16)	-2.2136521232343	America
5	1	44562	-3.68(-3.76,-3.59)	-3.675523253384994	Europe
