# Supplementary material for: Analysis of the global burden of neonatal disorders and risk factors from 1990 to 2021: findings from the global burden of disease study 2021
Source: Front Public Health. 2025 Oct 24;13:1618334. doi: 10.3389/fpubh.2025.1618334 (PMC12592090; doi:10.3389/fpubh.2025.1618334)
Supplement: Supplementary file 1 [file Data_Sheet_1.ZIP › Data/Results/EAPC/Neonatal encephalopathy due to birth asphyxia and trauma/Female/Deaths/csv (33).csv]

	rank	location_id	EAPCs	EAPC	location_name
1	1	104	-0.22(-0.30,-0.14)	-0.2210360526839317	Caribbean
2	1	21	-0.36(-0.54,-0.18)	-0.3612069482105684	Oceania
3	1	199	-0.85(-0.96,-0.74)	-0.852487804993407	Western Sub-Saharan Africa
4	1	100	-0.86(-0.99,-0.73)	-0.8618926896609147	High-income North America
5	1	44637	-0.88(-0.98,-0.77)	-0.8773537400115661	Low SDI
6	1	167	-1.00(-1.23,-0.77)	-1.00094532874645	Central Sub-Saharan Africa
7	1	70	-1.16(-1.88,-0.43)	-1.158785355888514	Australasia
8	1	192	-1.24(-1.38,-1.09)	-1.238518324681215	Southern Sub-Saharan Africa
9	1	1	-1.28(-1.41,-1.15)	-1.28076220185781	Global
10	1	159	-1.30(-1.43,-1.18)	-1.303085135639392	South Asia
11	1	44636	-1.32(-1.47,-1.17)	-1.318954214241208	Low-middle SDI
12	1	174	-1.40(-1.57,-1.24)	-1.401376387351927	Eastern Sub-Saharan Africa
13	1	73	-1.93(-2.13,-1.73)	-1.932036858509223	Western Europe
14	1	9	-2.30(-2.50,-2.10)	-2.29961789301969	Southeast Asia
15	1	44635	-2.41(-2.51,-2.31)	-2.407738844844654	High SDI
16	1	138	-2.74(-2.87,-2.61)	-2.743952703222641	North Africa and Middle East
17	1	134	-2.79(-3.04,-2.54)	-2.788900959744833	Tropical Latin America
18	1	120	-3.05(-3.23,-2.86)	-3.046597851260002	Andean Latin America
19	1	32	-3.12(-3.74,-2.49)	-3.11805176630775	Central Asia
20	1	124	-3.35(-3.53,-3.18)	-3.354145260402086	Central Latin America
21	1	44639	-3.46(-3.66,-3.26)	-3.462179130707943	Middle SDI
22	1	65	-3.95(-4.28,-3.61)	-3.948427734811255	High-income Asia Pacific
23	1	96	-4.64(-4.93,-4.34)	-4.637050345381222	Southern Latin America
24	1	44634	-6.08(-6.39,-5.77)	-6.077152009235931	High-middle SDI
25	1	42	-6.24(-6.49,-6.00)	-6.243358384246378	Central Europe
26	1	56	-6.26(-6.64,-5.88)	-6.260272604370187	Eastern Europe
27	1	5	-6.78(-7.33,-6.23)	-6.783048869445752	East Asia
