# Supplementary material for: Analysis of the global burden of neonatal disorders and risk factors from 1990 to 2021: findings from the global burden of disease study 2021
Source: Front Public Health. 2025 Oct 24;13:1618334. doi: 10.3389/fpubh.2025.1618334 (PMC12592090; doi:10.3389/fpubh.2025.1618334)
Supplement: Supplementary file 1 [file Data_Sheet_1.ZIP › Data/Results/EAPC/Neonatal encephalopathy due to birth asphyxia and trauma/Female/Deaths/csv (34).csv]

	rank	location_id	EAPCs	EAPC	location_name
1	1	44559	-0.92(-1.06,-0.79)	-0.9222988135247912	Africa
2	1	1	-1.28(-1.41,-1.15)	-1.28076220185781	Global
3	1	44561	-2.08(-2.27,-1.89)	-2.080811567401819	Asia
4	1	44560	-2.62(-2.68,-2.56)	-2.62011757846019	America
5	1	44562	-4.44(-4.59,-4.29)	-4.440007419466774	Europe
