# Supplementary material for: Analysis of the global burden of neonatal disorders and risk factors from 1990 to 2021: findings from the global burden of disease study 2021
Source: Front Public Health. 2025 Oct 24;13:1618334. doi: 10.3389/fpubh.2025.1618334 (PMC12592090; doi:10.3389/fpubh.2025.1618334)
Supplement: Supplementary file 1 [file Data_Sheet_1.ZIP › Data/Results/EAPC/Neonatal encephalopathy due to birth asphyxia and trauma/Female/Incidence/csv (33).csv]

	rank	location_id	EAPCs	EAPC	location_name
1	1	192	-0.06(-0.13,0.02)	-0.05880677570098136	Southern Sub-Saharan Africa
2	1	44635	-0.22(-0.28,-0.15)	-0.2170188050443	High SDI
3	1	73	-0.23(-0.30,-0.15)	-0.2276664583480303	Western Europe
4	1	100	-0.25(-0.28,-0.21)	-0.2464248856850926	High-income North America
5	1	65	-0.26(-0.33,-0.18)	-0.2552993646535717	High-income Asia Pacific
6	1	21	-0.31(-0.42,-0.19)	-0.3061355041509728	Oceania
7	1	96	-0.33(-0.38,-0.28)	-0.3300459295814462	Southern Latin America
8	1	104	-0.36(-0.39,-0.32)	-0.3582323375262431	Caribbean
9	1	56	-0.41(-0.49,-0.32)	-0.4067473579389747	Eastern Europe
10	1	32	-0.51(-0.60,-0.42)	-0.5101226588530849	Central Asia
11	1	44634	-0.57(-0.64,-0.51)	-0.5734840844571987	High-middle SDI
12	1	5	-0.62(-0.72,-0.53)	-0.6243655885425192	East Asia
13	1	1	-0.63(-0.70,-0.55)	-0.6271602627202832	Global
14	1	199	-0.77(-0.87,-0.68)	-0.7745676324283246	Western Sub-Saharan Africa
15	1	44639	-0.80(-0.84,-0.76)	-0.8006153001153149	Middle SDI
16	1	159	-0.82(-0.87,-0.76)	-0.818636367297032	South Asia
17	1	120	-0.89(-0.98,-0.80)	-0.8883652806088604	Andean Latin America
18	1	167	-0.95(-1.26,-0.64)	-0.951566167137663	Central Sub-Saharan Africa
19	1	42	-0.99(-1.03,-0.94)	-0.9890984364522404	Central Europe
20	1	138	-0.99(-1.09,-0.90)	-0.9941434502026114	North Africa and Middle East
21	1	134	-1.00(-1.14,-0.86)	-1.001358206750769	Tropical Latin America
22	1	44637	-1.05(-1.19,-0.91)	-1.048950834389584	Low SDI
23	1	44636	-1.12(-1.13,-1.11)	-1.121119929833536	Low-middle SDI
24	1	124	-1.15(-1.18,-1.13)	-1.154390021360308	Central Latin America
25	1	70	-1.35(-1.44,-1.25)	-1.345524757460537	Australasia
26	1	174	-1.40(-1.55,-1.26)	-1.403050045800835	Eastern Sub-Saharan Africa
27	1	9	-1.81(-1.90,-1.72)	-1.807876036780742	Southeast Asia
