# Supplementary material for: Analysis of the global burden of neonatal disorders and risk factors from 1990 to 2021: findings from the global burden of disease study 2021
Source: Front Public Health. 2025 Oct 24;13:1618334. doi: 10.3389/fpubh.2025.1618334 (PMC12592090; doi:10.3389/fpubh.2025.1618334)
Supplement: Supplementary file 1 [file Data_Sheet_1.ZIP › Data/Results/EAPC/Neonatal encephalopathy due to birth asphyxia and trauma/Female/Incidence/csv (34).csv]

	rank	location_id	EAPCs	EAPC	location_name
1	1	44562	-0.58(-0.64,-0.53)	-0.5834109819201627	Europe
2	1	1	-0.63(-0.70,-0.55)	-0.6271602627202832	Global
3	1	44560	-0.94(-0.97,-0.91)	-0.9391318801067916	America
4	1	44561	-0.98(-1.01,-0.95)	-0.9835023478073857	Asia
5	1	44559	-1.08(-1.22,-0.93)	-1.077391401295058	Africa
