# Supplementary material for: Analysis of the global burden of neonatal disorders and risk factors from 1990 to 2021: findings from the global burden of disease study 2021
Source: Front Public Health. 2025 Oct 24;13:1618334. doi: 10.3389/fpubh.2025.1618334 (PMC12592090; doi:10.3389/fpubh.2025.1618334)
Supplement: Supplementary file 1 [file Data_Sheet_1.ZIP › Data/Results/EAPC/Neonatal encephalopathy due to birth asphyxia and trauma/Female/Prevalence/csv (33).csv]

	rank	location_id	EAPCs	EAPC	location_name
1	1	167	7.76(7.06,8.47)	7.763719419807491	Central Sub-Saharan Africa
2	1	44637	6.99(6.62,7.36)	6.988795098525791	Low SDI
3	1	174	5.74(5.28,6.19)	5.73574006687172	Eastern Sub-Saharan Africa
4	1	159	5.65(5.52,5.77)	5.647202499254167	South Asia
5	1	199	5.01(4.52,5.50)	5.00853870007123	Western Sub-Saharan Africa
6	1	44636	4.44(4.36,4.53)	4.442897863083428	Low-middle SDI
7	1	120	3.25(2.91,3.60)	3.254914213859217	Andean Latin America
8	1	5	3.03(2.72,3.34)	3.029853695845031	East Asia
9	1	192	2.44(1.81,3.07)	2.435738404187737	Southern Sub-Saharan Africa
10	1	44639	2.31(2.18,2.45)	2.312392492013982	Middle SDI
11	1	1	2.26(2.20,2.31)	2.25563189655229	Global
12	1	138	2.16(1.96,2.35)	2.15667304564866	North Africa and Middle East
13	1	32	1.89(1.80,1.98)	1.891024226728777	Central Asia
14	1	21	1.77(1.49,2.04)	1.766584253989723	Oceania
15	1	44634	1.56(1.40,1.71)	1.556547198692826	High-middle SDI
16	1	134	1.45(1.19,1.72)	1.454156314407107	Tropical Latin America
17	1	9	1.15(1.03,1.27)	1.151987429615353	Southeast Asia
18	1	124	1.05(0.82,1.27)	1.047346851015063	Central Latin America
19	1	104	0.87(0.69,1.05)	0.8685746667980387	Caribbean
20	1	96	0.66(0.61,0.71)	0.657941634592607	Southern Latin America
21	1	56	0.56(0.46,0.67)	0.5638180333112697	Eastern Europe
22	1	44635	0.41(0.34,0.47)	0.4052368165461173	High SDI
23	1	65	0.24(0.18,0.29)	0.2389978954871586	High-income Asia Pacific
24	1	73	0.22(0.14,0.29)	0.2162879606470547	Western Europe
25	1	42	0.20(0.12,0.29)	0.2004006795648383	Central Europe
26	1	100	0.04(0.01,0.06)	0.03653028725858487	High-income North America
27	1	70	-0.84(-0.95,-0.73)	-0.8412760687382725	Australasia
