# Supplementary material for: Analysis of the global burden of neonatal disorders and risk factors from 1990 to 2021: findings from the global burden of disease study 2021
Source: Front Public Health. 2025 Oct 24;13:1618334. doi: 10.3389/fpubh.2025.1618334 (PMC12592090; doi:10.3389/fpubh.2025.1618334)
Supplement: Supplementary file 1 [file Data_Sheet_1.ZIP › Data/Results/EAPC/Neonatal encephalopathy due to birth asphyxia and trauma/Female/Prevalence/csv (34).csv]

	rank	location_id	EAPCs	EAPC	location_name
1	1	44559	4.59(4.19,4.99)	4.592532340709155	Africa
2	1	44561	2.63(2.52,2.74)	2.628650898367879	Asia
3	1	1	2.26(2.20,2.31)	2.25563189655229	Global
4	1	44560	0.99(0.86,1.12)	0.9897689032790646	America
5	1	44562	0.37(0.30,0.43)	0.3650156944245087	Europe
