# Supplementary material for: Analysis of the global burden of neonatal disorders and risk factors from 1990 to 2021: findings from the global burden of disease study 2021
Source: Front Public Health. 2025 Oct 24;13:1618334. doi: 10.3389/fpubh.2025.1618334 (PMC12592090; doi:10.3389/fpubh.2025.1618334)
Supplement: Supplementary file 1 [file Data_Sheet_1.ZIP › Data/Results/EAPC/Neonatal encephalopathy due to birth asphyxia and trauma/Male/DALYs/csv (33).csv]

	rank	location_id	EAPCs	EAPC	location_name
1	1	104	-0.25(-0.42,-0.08)	-0.2498021222264168	Caribbean
2	1	167	-0.35(-0.62,-0.08)	-0.3501572655542073	Central Sub-Saharan Africa
3	1	44637	-0.65(-0.77,-0.53)	-0.6533454266196004	Low SDI
4	1	21	-0.72(-0.84,-0.59)	-0.7182653011849727	Oceania
5	1	100	-0.75(-0.85,-0.65)	-0.7540960711983291	High-income North America
6	1	70	-0.81(-1.23,-0.38)	-0.8061687705633647	Australasia
7	1	192	-0.91(-1.04,-0.78)	-0.9105270995309334	Southern Sub-Saharan Africa
8	1	199	-0.96(-1.07,-0.86)	-0.9643721056417975	Western Sub-Saharan Africa
9	1	174	-1.04(-1.21,-0.86)	-1.035783570719739	Eastern Sub-Saharan Africa
10	1	1	-1.08(-1.20,-0.95)	-1.076264977888963	Global
11	1	159	-1.12(-1.22,-1.02)	-1.118233739985708	South Asia
12	1	44636	-1.15(-1.28,-1.01)	-1.145971519032596	Low-middle SDI
13	1	65	-1.60(-1.83,-1.36)	-1.598982642658664	High-income Asia Pacific
14	1	73	-1.65(-1.83,-1.47)	-1.652173192482942	Western Europe
15	1	44635	-1.75(-1.85,-1.66)	-1.754074292531616	High SDI
16	1	9	-1.85(-1.96,-1.74)	-1.85245241841222	Southeast Asia
17	1	138	-2.51(-2.64,-2.38)	-2.5078538329529	North Africa and Middle East
18	1	32	-2.57(-3.17,-1.97)	-2.570293482828234	Central Asia
19	1	120	-2.64(-2.82,-2.47)	-2.644130496300656	Andean Latin America
20	1	134	-2.77(-3.04,-2.51)	-2.773953249523509	Tropical Latin America
21	1	124	-2.79(-3.01,-2.57)	-2.789923200671274	Central Latin America
22	1	44639	-3.06(-3.21,-2.91)	-3.05703447101674	Middle SDI
23	1	96	-3.15(-3.37,-2.93)	-3.149850697026069	Southern Latin America
24	1	42	-4.14(-4.35,-3.93)	-4.141053043569443	Central Europe
25	1	44634	-4.88(-5.08,-4.68)	-4.876435286634706	High-middle SDI
26	1	56	-5.34(-5.54,-5.14)	-5.340702295522526	Eastern Europe
27	1	5	-5.55(-5.95,-5.15)	-5.550949120205373	East Asia
