# Supplementary material for: Analysis of the global burden of neonatal disorders and risk factors from 1990 to 2021: findings from the global burden of disease study 2021
Source: Front Public Health. 2025 Oct 24;13:1618334. doi: 10.3389/fpubh.2025.1618334 (PMC12592090; doi:10.3389/fpubh.2025.1618334)
Supplement: Supplementary file 1 [file Data_Sheet_1.ZIP › Data/Results/EAPC/Neonatal encephalopathy due to birth asphyxia and trauma/Male/DALYs/csv (34).csv]

	rank	location_id	EAPCs	EAPC	location_name
1	1	44559	-0.79(-0.93,-0.65)	-0.791947635954604	Africa
2	1	1	-1.08(-1.20,-0.95)	-1.076264977888963	Global
3	1	44561	-1.82(-1.97,-1.67)	-1.817084034030014	Asia
4	1	44560	-2.33(-2.40,-2.27)	-2.332682061232305	America
5	1	44562	-3.79(-3.85,-3.73)	-3.788027560222529	Europe
