# Supplementary material for: Analysis of the global burden of neonatal disorders and risk factors from 1990 to 2021: findings from the global burden of disease study 2021
Source: Front Public Health. 2025 Oct 24;13:1618334. doi: 10.3389/fpubh.2025.1618334 (PMC12592090; doi:10.3389/fpubh.2025.1618334)
Supplement: Supplementary file 1 [file Data_Sheet_1.ZIP › Data/Results/EAPC/Neonatal encephalopathy due to birth asphyxia and trauma/Male/Deaths/csv (33).csv]

	rank	location_id	EAPCs	EAPC	location_name
1	1	104	-0.38(-0.56,-0.20)	-0.3822950367938782	Caribbean
2	1	167	-0.42(-0.71,-0.14)	-0.4236595022029999	Central Sub-Saharan Africa
3	1	44637	-0.74(-0.87,-0.60)	-0.735408247598035	Low SDI
4	1	21	-0.86(-0.97,-0.75)	-0.8608104503055825	Oceania
5	1	70	-0.89(-1.45,-0.31)	-0.8856424844688404	Australasia
6	1	100	-0.98(-1.13,-0.84)	-0.9833526197440712	High-income North America
7	1	199	-1.02(-1.13,-0.90)	-1.017982532427664	Western Sub-Saharan Africa
8	1	192	-1.09(-1.23,-0.96)	-1.092492260105993	Southern Sub-Saharan Africa
9	1	174	-1.18(-1.38,-0.97)	-1.175969348591421	Eastern Sub-Saharan Africa
10	1	1	-1.20(-1.34,-1.07)	-1.201762450231869	Global
11	1	159	-1.22(-1.33,-1.11)	-1.217228118966329	South Asia
12	1	44636	-1.25(-1.39,-1.11)	-1.249088149791966	Low-middle SDI
13	1	9	-2.14(-2.26,-2.02)	-2.13847058708726	Southeast Asia
14	1	73	-2.41(-2.64,-2.17)	-2.407057141137703	Western Europe
15	1	44635	-2.73(-2.84,-2.63)	-2.733772995493267	High SDI
16	1	138	-2.84(-2.97,-2.70)	-2.836991295963232	North Africa and Middle East
17	1	32	-3.03(-3.71,-2.35)	-3.031295209715301	Central Asia
18	1	134	-3.08(-3.37,-2.78)	-3.075476505905184	Tropical Latin America
19	1	120	-3.14(-3.37,-2.91)	-3.135650932452216	Andean Latin America
20	1	44639	-3.48(-3.67,-3.30)	-3.484359051151198	Middle SDI
21	1	124	-3.52(-3.75,-3.28)	-3.515417180469593	Central Latin America
22	1	65	-4.21(-4.51,-3.90)	-4.206298410829556	High-income Asia Pacific
23	1	96	-4.67(-4.89,-4.46)	-4.6729906704981	Southern Latin America
24	1	44634	-6.23(-6.54,-5.92)	-6.229554637726354	High-middle SDI
25	1	42	-6.57(-6.83,-6.30)	-6.565220021063467	Central Europe
26	1	5	-6.66(-7.18,-6.13)	-6.655189088011426	East Asia
27	1	56	-6.71(-7.07,-6.35)	-6.712545128602255	Eastern Europe
