# Supplementary material for: Analysis of the global burden of neonatal disorders and risk factors from 1990 to 2021: findings from the global burden of disease study 2021
Source: Front Public Health. 2025 Oct 24;13:1618334. doi: 10.3389/fpubh.2025.1618334 (PMC12592090; doi:10.3389/fpubh.2025.1618334)
Supplement: Supplementary file 1 [file Data_Sheet_1.ZIP › Data/Results/EAPC/Neonatal encephalopathy due to birth asphyxia and trauma/Male/Deaths/csv (34).csv]

	rank	location_id	EAPCs	EAPC	location_name
1	1	44559	-0.88(-1.04,-0.72)	-0.8804178661506845	Africa
2	1	1	-1.20(-1.34,-1.07)	-1.201762450231869	Global
3	1	44561	-2.01(-2.17,-1.84)	-2.007655244077566	Asia
4	1	44560	-2.80(-2.87,-2.73)	-2.800861648230102	America
5	1	44562	-4.82(-4.96,-4.69)	-4.824127997379857	Europe
