# Supplementary material for: Analysis of the global burden of neonatal disorders and risk factors from 1990 to 2021: findings from the global burden of disease study 2021
Source: Front Public Health. 2025 Oct 24;13:1618334. doi: 10.3389/fpubh.2025.1618334 (PMC12592090; doi:10.3389/fpubh.2025.1618334)
Supplement: Supplementary file 1 [file Data_Sheet_1.ZIP › Data/Results/EAPC/Neonatal encephalopathy due to birth asphyxia and trauma/Male/Incidence/csv (33).csv]

	rank	location_id	EAPCs	EAPC	location_name
1	1	32	-0.05(-0.11,0.02)	-0.04605048524038979	Central Asia
2	1	192	-0.06(-0.16,0.04)	-0.05848064076531267	Southern Sub-Saharan Africa
3	1	21	-0.16(-0.26,-0.06)	-0.1588164974161366	Oceania
4	1	104	-0.18(-0.28,-0.09)	-0.1815174399448338	Caribbean
5	1	65	-0.28(-0.36,-0.21)	-0.2834580764633721	High-income Asia Pacific
6	1	56	-0.34(-0.41,-0.27)	-0.3425210399061962	Eastern Europe
7	1	44635	-0.42(-0.45,-0.39)	-0.4189725703807268	High SDI
8	1	199	-0.42(-0.49,-0.36)	-0.4231295164879745	Western Sub-Saharan Africa
9	1	96	-0.48(-0.51,-0.45)	-0.4843988623096207	Southern Latin America
10	1	44634	-0.51(-0.57,-0.45)	-0.5085534411660597	High-middle SDI
11	1	1	-0.52(-0.56,-0.47)	-0.517169660005834	Global
12	1	159	-0.55(-0.63,-0.47)	-0.5500775295820604	South Asia
13	1	134	-0.62(-0.73,-0.51)	-0.6226553956932168	Tropical Latin America
14	1	100	-0.63(-0.66,-0.59)	-0.6275929850167894	High-income North America
15	1	73	-0.63(-0.67,-0.59)	-0.6278959950825169	Western Europe
16	1	5	-0.64(-0.72,-0.56)	-0.6382255683286653	East Asia
17	1	44639	-0.72(-0.77,-0.68)	-0.7247152239201804	Middle SDI
18	1	42	-0.73(-0.76,-0.69)	-0.7265165825500075	Central Europe
19	1	44637	-0.73(-0.86,-0.60)	-0.7326731717559043	Low SDI
20	1	174	-0.76(-0.95,-0.58)	-0.7624673025618645	Eastern Sub-Saharan Africa
21	1	44636	-0.84(-0.86,-0.82)	-0.8380308202677655	Low-middle SDI
22	1	167	-0.87(-1.07,-0.67)	-0.8735937059150878	Central Sub-Saharan Africa
23	1	138	-0.93(-1.04,-0.81)	-0.9282759425192855	North Africa and Middle East
24	1	120	-1.24(-1.29,-1.19)	-1.240951370807353	Andean Latin America
25	1	70	-1.26(-1.36,-1.16)	-1.261449190513542	Australasia
26	1	124	-1.32(-1.36,-1.27)	-1.316817374944912	Central Latin America
27	1	9	-1.71(-1.81,-1.61)	-1.710982974934694	Southeast Asia
