# Supplementary material for: Analysis of the global burden of neonatal disorders and risk factors from 1990 to 2021: findings from the global burden of disease study 2021
Source: Front Public Health. 2025 Oct 24;13:1618334. doi: 10.3389/fpubh.2025.1618334 (PMC12592090; doi:10.3389/fpubh.2025.1618334)
Supplement: Supplementary file 1 [file Data_Sheet_1.ZIP › Data/Results/EAPC/Neonatal encephalopathy due to birth asphyxia and trauma/Male/Incidence/csv (34).csv]

	rank	location_id	EAPCs	EAPC	location_name
1	1	1	-0.52(-0.56,-0.47)	-0.517169660005834	Global
2	1	44562	-0.64(-0.71,-0.56)	-0.636534181362447	Europe
3	1	44559	-0.65(-0.78,-0.51)	-0.6455990773843179	Africa
4	1	44561	-0.78(-0.82,-0.75)	-0.7841881840230713	Asia
5	1	44560	-1.06(-1.09,-1.04)	-1.061914015022025	America
