# Supplementary material for: Analysis of the global burden of neonatal disorders and risk factors from 1990 to 2021: findings from the global burden of disease study 2021
Source: Front Public Health. 2025 Oct 24;13:1618334. doi: 10.3389/fpubh.2025.1618334 (PMC12592090; doi:10.3389/fpubh.2025.1618334)
Supplement: Supplementary file 1 [file Data_Sheet_1.ZIP › Data/Results/EAPC/Neonatal encephalopathy due to birth asphyxia and trauma/Male/Prevalence/csv (33).csv]

	rank	location_id	EAPCs	EAPC	location_name
1	1	167	7.42(6.63,8.21)	7.419430856375286	Central Sub-Saharan Africa
2	1	44637	6.71(6.38,7.03)	6.708260152636591	Low SDI
3	1	174	6.56(6.24,6.88)	6.563859468732369	Eastern Sub-Saharan Africa
4	1	159	5.16(5.08,5.23)	5.156893535770668	South Asia
5	1	199	5.12(4.65,5.60)	5.121586457463856	Western Sub-Saharan Africa
6	1	44636	4.38(4.32,4.44)	4.37621596635307	Low-middle SDI
7	1	5	2.83(2.59,3.06)	2.825050426562559	East Asia
8	1	120	2.75(2.55,2.96)	2.754183010044642	Andean Latin America
9	1	192	2.65(2.19,3.12)	2.652062097942842	Southern Sub-Saharan Africa
10	1	44639	2.38(2.27,2.50)	2.384768840723583	Middle SDI
11	1	32	2.38(2.26,2.51)	2.384290050763793	Central Asia
12	1	1	2.10(2.06,2.14)	2.100601614450404	Global
13	1	138	2.02(1.83,2.21)	2.019844071085974	North Africa and Middle East
14	1	134	1.78(1.53,2.03)	1.780662806281685	Tropical Latin America
15	1	21	1.66(1.40,1.92)	1.660425690737766	Oceania
16	1	44634	1.41(1.29,1.52)	1.40736737460736	High-middle SDI
17	1	9	1.35(1.21,1.49)	1.353779524459053	Southeast Asia
18	1	104	1.06(0.94,1.18)	1.060313826218184	Caribbean
19	1	124	0.84(0.62,1.05)	0.8369837076070974	Central Latin America
20	1	56	0.61(0.50,0.73)	0.6139445191463588	Eastern Europe
21	1	96	0.52(0.45,0.59)	0.5191739211754198	Southern Latin America
22	1	42	0.50(0.44,0.56)	0.5004583525167305	Central Europe
23	1	65	0.38(0.33,0.43)	0.3784000648654695	High-income Asia Pacific
24	1	44635	0.29(0.26,0.31)	0.2865750931417832	High SDI
25	1	73	-0.08(-0.13,-0.03)	-0.08012550116917039	Western Europe
26	1	100	-0.30(-0.34,-0.26)	-0.3025436027796591	High-income North America
27	1	70	-0.69(-0.82,-0.56)	-0.6925630538322292	Australasia
