# Supplementary material for: Analysis of the global burden of neonatal disorders and risk factors from 1990 to 2021: findings from the global burden of disease study 2021
Source: Front Public Health. 2025 Oct 24;13:1618334. doi: 10.3389/fpubh.2025.1618334 (PMC12592090; doi:10.3389/fpubh.2025.1618334)
Supplement: Supplementary file 1 [file Data_Sheet_1.ZIP › Data/Results/EAPC/Neonatal encephalopathy due to birth asphyxia and trauma/Male/Prevalence/csv (34).csv]

	rank	location_id	EAPCs	EAPC	location_name
1	1	44559	4.53(4.20,4.86)	4.531365985398028	Africa
2	1	44561	2.70(2.62,2.77)	2.695532216161856	Asia
3	1	1	2.10(2.06,2.14)	2.100601614450404	Global
4	1	44560	0.73(0.61,0.85)	0.7278045401684086	America
5	1	44562	0.26(0.20,0.32)	0.2590802340012077	Europe
