# Supplementary material for: Analysis of the global burden of neonatal disorders and risk factors from 1990 to 2021: findings from the global burden of disease study 2021
Source: Front Public Health. 2025 Oct 24;13:1618334. doi: 10.3389/fpubh.2025.1618334 (PMC12592090; doi:10.3389/fpubh.2025.1618334)
Supplement: Supplementary file 1 [file Data_Sheet_1.ZIP › Data/Results/EAPC/Neonatal preterm birth/Both/DALYs/csv (33).csv]

	rank	location_id	EAPCs	EAPC	location_name
1	1	21	-0.18(-0.32,-0.04)	-0.1835352786011213	Oceania
2	1	192	-0.19(-0.29,-0.10)	-0.1945625007701568	Southern Sub-Saharan Africa
3	1	199	-0.23(-0.33,-0.13)	-0.2315052709454979	Western Sub-Saharan Africa
4	1	167	-0.54(-0.75,-0.33)	-0.5424864728969081	Central Sub-Saharan Africa
5	1	32	-0.56(-0.81,-0.32)	-0.5643672268595745	Central Asia
6	1	44637	-0.96(-1.04,-0.88)	-0.963329623492748	Low SDI
7	1	100	-1.04(-1.18,-0.91)	-1.044073033706905	High-income North America
8	1	104	-1.14(-1.25,-1.03)	-1.138093665338513	Caribbean
9	1	174	-1.16(-1.22,-1.10)	-1.158629694309599	Eastern Sub-Saharan Africa
10	1	159	-1.19(-1.29,-1.09)	-1.189598618302634	South Asia
11	1	1	-1.40(-1.44,-1.36)	-1.400401515079386	Global
12	1	44636	-1.48(-1.54,-1.42)	-1.478100093365087	Low-middle SDI
13	1	70	-1.70(-2.05,-1.36)	-1.702907284494981	Australasia
14	1	44635	-1.96(-2.06,-1.86)	-1.961238849701197	High SDI
15	1	73	-1.96(-2.11,-1.82)	-1.96476682120672	Western Europe
16	1	9	-2.00(-2.04,-1.96)	-2.001401785879964	Southeast Asia
17	1	44639	-2.02(-2.11,-1.93)	-2.021151649356012	Middle SDI
18	1	65	-2.66(-2.83,-2.49)	-2.664741037790086	High-income Asia Pacific
19	1	96	-2.69(-2.81,-2.57)	-2.69253025429288	Southern Latin America
20	1	124	-2.70(-2.83,-2.57)	-2.7047858413495	Central Latin America
21	1	120	-3.24(-3.42,-3.07)	-3.241282042661242	Andean Latin America
22	1	56	-3.47(-3.74,-3.20)	-3.469761552223871	Eastern Europe
23	1	138	-3.48(-3.64,-3.32)	-3.478950070604259	North Africa and Middle East
24	1	44634	-3.64(-3.77,-3.51)	-3.641394828797129	High-middle SDI
25	1	42	-3.75(-3.94,-3.56)	-3.748613571291026	Central Europe
26	1	5	-4.11(-4.39,-3.82)	-4.105721342625868	East Asia
27	1	134	-4.12(-4.18,-4.07)	-4.121786330682564	Tropical Latin America
