# Supplementary material for: Analysis of the global burden of neonatal disorders and risk factors from 1990 to 2021: findings from the global burden of disease study 2021
Source: Front Public Health. 2025 Oct 24;13:1618334. doi: 10.3389/fpubh.2025.1618334 (PMC12592090; doi:10.3389/fpubh.2025.1618334)
Supplement: Supplementary file 1 [file Data_Sheet_1.ZIP › Data/Results/EAPC/Neonatal preterm birth/Both/DALYs/csv (34).csv]

	rank	location_id	EAPCs	EAPC	location_name
1	1	44559	-0.94(-1.01,-0.86)	-0.9354054993430228	Africa
2	1	1	-1.40(-1.44,-1.36)	-1.400401515079386	Global
3	1	44561	-1.55(-1.62,-1.48)	-1.550476299858505	Asia
4	1	44560	-2.76(-2.82,-2.70)	-2.759854816799001	America
5	1	44562	-3.61(-3.69,-3.54)	-3.614257696531276	Europe
