# Supplementary material for: Analysis of the global burden of neonatal disorders and risk factors from 1990 to 2021: findings from the global burden of disease study 2021
Source: Front Public Health. 2025 Oct 24;13:1618334. doi: 10.3389/fpubh.2025.1618334 (PMC12592090; doi:10.3389/fpubh.2025.1618334)
Supplement: Supplementary file 1 [file Data_Sheet_1.ZIP › Data/Results/EAPC/Neonatal preterm birth/Both/Deaths/csv (33).csv]

	rank	location_id	EAPCs	EAPC	location_name
1	1	21	-0.18(-0.34,-0.02)	-0.1802438943641294	Oceania
2	1	192	-0.29(-0.40,-0.19)	-0.293963035515421	Southern Sub-Saharan Africa
3	1	199	-0.30(-0.40,-0.20)	-0.2992661263804042	Western Sub-Saharan Africa
4	1	32	-0.60(-0.88,-0.33)	-0.6019267816198326	Central Asia
5	1	167	-0.65(-0.89,-0.42)	-0.6543160138606008	Central Sub-Saharan Africa
6	1	44637	-1.13(-1.21,-1.05)	-1.133377941573677	Low SDI
7	1	104	-1.26(-1.37,-1.14)	-1.256246064932665	Caribbean
8	1	174	-1.38(-1.44,-1.32)	-1.382788698890014	Eastern Sub-Saharan Africa
9	1	100	-1.39(-1.56,-1.22)	-1.387014846041379	High-income North America
10	1	159	-1.55(-1.66,-1.45)	-1.554775280413923	South Asia
11	1	1	-1.67(-1.72,-1.62)	-1.666528453321203	Global
12	1	44636	-1.77(-1.84,-1.71)	-1.77188828695245	Low-middle SDI
13	1	9	-2.26(-2.31,-2.20)	-2.257352427502135	Southeast Asia
14	1	70	-2.34(-2.82,-1.85)	-2.335387437843472	Australasia
15	1	44639	-2.43(-2.55,-2.31)	-2.429456119451023	Middle SDI
16	1	44635	-2.67(-2.79,-2.55)	-2.669696864451565	High SDI
17	1	73	-2.80(-2.97,-2.64)	-2.802925459219119	Western Europe
18	1	124	-3.07(-3.21,-2.93)	-3.070168574421805	Central Latin America
19	1	96	-3.18(-3.29,-3.06)	-3.175234009617034	Southern Latin America
20	1	120	-3.59(-3.81,-3.38)	-3.59404798981573	Andean Latin America
21	1	138	-3.80(-4.00,-3.60)	-3.796066764174844	North Africa and Middle East
22	1	56	-4.12(-4.47,-3.77)	-4.121783983362082	Eastern Europe
23	1	44634	-4.31(-4.50,-4.11)	-4.306949001678073	High-middle SDI
24	1	65	-4.36(-4.53,-4.18)	-4.358780664876827	High-income Asia Pacific
25	1	42	-4.50(-4.69,-4.31)	-4.502615427132007	Central Europe
26	1	5	-4.59(-4.93,-4.24)	-4.586864798563351	East Asia
27	1	134	-4.92(-5.04,-4.79)	-4.915288107880588	Tropical Latin America
