# Supplementary material for: Analysis of the global burden of neonatal disorders and risk factors from 1990 to 2021: findings from the global burden of disease study 2021
Source: Front Public Health. 2025 Oct 24;13:1618334. doi: 10.3389/fpubh.2025.1618334 (PMC12592090; doi:10.3389/fpubh.2025.1618334)
Supplement: Supplementary file 1 [file Data_Sheet_1.ZIP › Data/Results/EAPC/Neonatal preterm birth/Both/Deaths/csv (34).csv]

	rank	location_id	EAPCs	EAPC	location_name
1	1	44559	-1.05(-1.12,-0.97)	-1.045318533623407	Africa
2	1	1	-1.67(-1.72,-1.62)	-1.666528453321203	Global
3	1	44561	-1.91(-2.00,-1.82)	-1.910601619025099	Asia
4	1	44560	-3.28(-3.36,-3.20)	-3.279831532513433	America
5	1	44562	-4.35(-4.45,-4.25)	-4.35244995371995	Europe
