# Supplementary material for: Analysis of the global burden of neonatal disorders and risk factors from 1990 to 2021: findings from the global burden of disease study 2021
Source: Front Public Health. 2025 Oct 24;13:1618334. doi: 10.3389/fpubh.2025.1618334 (PMC12592090; doi:10.3389/fpubh.2025.1618334)
Supplement: Supplementary file 1 [file Data_Sheet_1.ZIP › Data/Results/EAPC/Neonatal preterm birth/Both/Incidence/csv (33).csv]

	rank	location_id	EAPCs	EAPC	location_name
1	1	96	0.78(0.74,0.81)	0.7764740950000348	Southern Latin America
2	1	70	0.42(0.37,0.47)	0.4216929771883038	Australasia
3	1	124	0.40(0.35,0.44)	0.3985966631397941	Central Latin America
4	1	73	0.34(0.31,0.37)	0.3410591797649909	Western Europe
5	1	65	0.33(0.27,0.40)	0.3340393573031175	High-income Asia Pacific
6	1	56	0.33(0.30,0.35)	0.3254700079064143	Eastern Europe
7	1	134	0.30(0.19,0.40)	0.2963564212624892	Tropical Latin America
8	1	44635	0.23(0.16,0.31)	0.2341004134986502	High SDI
9	1	42	0.22(0.19,0.25)	0.2218694230536666	Central Europe
10	1	104	0.18(0.13,0.24)	0.1835867360745924	Caribbean
11	1	192	0.16(0.07,0.25)	0.1609939606528554	Southern Sub-Saharan Africa
12	1	21	0.11(0.08,0.15)	0.1124119448028038	Oceania
13	1	138	0.09(0.07,0.11)	0.0882070088812359	North Africa and Middle East
14	1	100	0.06(-0.10,0.21)	0.05718113973114392	High-income North America
15	1	199	0.01(-0.03,0.05)	0.008297494248576953	Western Sub-Saharan Africa
16	1	44639	-0.06(-0.10,-0.02)	-0.06277492148365482	Middle SDI
17	1	32	-0.21(-0.24,-0.18)	-0.2098846559296041	Central Asia
18	1	174	-0.24(-0.28,-0.21)	-0.2443494150298098	Eastern Sub-Saharan Africa
19	1	1	-0.27(-0.34,-0.20)	-0.2713333547190278	Global
20	1	9	-0.29(-0.32,-0.26)	-0.2874506377603003	Southeast Asia
21	1	44634	-0.42(-0.49,-0.35)	-0.4202720524466574	High-middle SDI
22	1	44637	-0.47(-0.51,-0.43)	-0.4671547922563968	Low SDI
23	1	159	-0.53(-0.60,-0.46)	-0.5314241884538551	South Asia
24	1	167	-0.63(-0.67,-0.58)	-0.6287583118462226	Central Sub-Saharan Africa
25	1	120	-0.63(-0.76,-0.51)	-0.6349435838944872	Andean Latin America
26	1	44636	-0.66(-0.73,-0.59)	-0.66260688905736	Low-middle SDI
27	1	5	-1.45(-1.60,-1.30)	-1.452699427662441	East Asia
