# Supplementary material for: Analysis of the global burden of neonatal disorders and risk factors from 1990 to 2021: findings from the global burden of disease study 2021
Source: Front Public Health. 2025 Oct 24;13:1618334. doi: 10.3389/fpubh.2025.1618334 (PMC12592090; doi:10.3389/fpubh.2025.1618334)
Supplement: Supplementary file 1 [file Data_Sheet_1.ZIP › Data/Results/EAPC/Neonatal preterm birth/Both/Incidence/csv (34).csv]

	rank	location_id	EAPCs	EAPC	location_name
1	1	44560	0.22(0.20,0.24)	0.2212307346273645	America
2	1	44562	0.06(-0.00,0.13)	0.06342687129170521	Europe
3	1	44559	-0.12(-0.15,-0.10)	-0.1249418961549176	Africa
4	1	1	-0.27(-0.34,-0.20)	-0.2713333547190278	Global
5	1	44561	-0.40(-0.51,-0.29)	-0.4005219434172091	Asia
