# Supplementary material for: Analysis of the global burden of neonatal disorders and risk factors from 1990 to 2021: findings from the global burden of disease study 2021
Source: Front Public Health. 2025 Oct 24;13:1618334. doi: 10.3389/fpubh.2025.1618334 (PMC12592090; doi:10.3389/fpubh.2025.1618334)
Supplement: Supplementary file 1 [file Data_Sheet_1.ZIP › Data/Results/EAPC/Neonatal preterm birth/Both/Prevalence/csv (33).csv]

	rank	location_id	EAPCs	EAPC	location_name
1	1	134	1.26(1.10,1.41)	1.25650233083574	Tropical Latin America
2	1	96	0.96(0.91,1.01)	0.9587439848060653	Southern Latin America
3	1	124	0.76(0.69,0.83)	0.7616482752974996	Central Latin America
4	1	44639	0.66(0.60,0.72)	0.6618910308959114	Middle SDI
5	1	56	0.63(0.57,0.68)	0.629080855268005	Eastern Europe
6	1	65	0.53(0.45,0.60)	0.5274279260568004	High-income Asia Pacific
7	1	42	0.48(0.46,0.50)	0.4820158419420517	Central Europe
8	1	192	0.47(0.45,0.49)	0.4710800879465182	Southern Sub-Saharan Africa
9	1	73	0.45(0.43,0.47)	0.452441363178413	Western Europe
10	1	1	0.39(0.37,0.41)	0.3885299674986298	Global
11	1	44635	0.26(0.19,0.33)	0.2623494360468825	High SDI
12	1	159	0.23(0.19,0.28)	0.2347513603383256	South Asia
13	1	44634	0.23(0.18,0.28)	0.22829882782196	High-middle SDI
14	1	199	0.21(0.19,0.23)	0.2120151310976315	Western Sub-Saharan Africa
15	1	138	0.16(0.10,0.22)	0.1596768498433487	North Africa and Middle East
16	1	104	0.05(-0.02,0.13)	0.05250165913026628	Caribbean
17	1	21	0.05(0.03,0.07)	0.05240996567161815	Oceania
18	1	9	0.02(-0.03,0.06)	0.01734028016853184	Southeast Asia
19	1	44636	0.02(-0.02,0.06)	0.01586339350108101	Low-middle SDI
20	1	174	0.01(-0.00,0.02)	0.01006560057768002	Eastern Sub-Saharan Africa
21	1	70	-0.03(-0.07,0.01)	-0.03339570336622355	Australasia
22	1	100	-0.04(-0.18,0.09)	-0.04317795838811866	High-income North America
23	1	32	-0.10(-0.19,-0.01)	-0.0990657839072151	Central Asia
24	1	44637	-0.14(-0.17,-0.11)	-0.1372565630214151	Low SDI
25	1	167	-0.37(-0.44,-0.31)	-0.3726674724164214	Central Sub-Saharan Africa
26	1	120	-0.50(-0.62,-0.38)	-0.4989614077369531	Andean Latin America
27	1	5	-0.74(-0.87,-0.61)	-0.7417752129846411	East Asia
