# Supplementary material for: Analysis of the global burden of neonatal disorders and risk factors from 1990 to 2021: findings from the global burden of disease study 2021
Source: Front Public Health. 2025 Oct 24;13:1618334. doi: 10.3389/fpubh.2025.1618334 (PMC12592090; doi:10.3389/fpubh.2025.1618334)
Supplement: Supplementary file 1 [file Data_Sheet_1.ZIP › Data/Results/EAPC/Neonatal preterm birth/Both/Prevalence/csv (34).csv]

	rank	location_id	EAPCs	EAPC	location_name
1	1	44561	0.46(0.43,0.49)	0.4584665859010961	Asia
2	1	44562	0.41(0.39,0.43)	0.4084284612902112	Europe
3	1	1	0.39(0.37,0.41)	0.3885299674986298	Global
4	1	44560	0.36(0.35,0.37)	0.3589591445150475	America
5	1	44559	0.05(0.03,0.08)	0.05302060348775228	Africa
