# Supplementary material for: Analysis of the global burden of neonatal disorders and risk factors from 1990 to 2021: findings from the global burden of disease study 2021
Source: Front Public Health. 2025 Oct 24;13:1618334. doi: 10.3389/fpubh.2025.1618334 (PMC12592090; doi:10.3389/fpubh.2025.1618334)
Supplement: Supplementary file 1 [file Data_Sheet_1.ZIP › Data/Results/EAPC/Neonatal preterm birth/Female/DALYs/csv (33).csv]

	rank	location_id	EAPCs	EAPC	location_name
1	1	21	-0.05(-0.26,0.16)	-0.04904794366330512	Oceania
2	1	192	-0.22(-0.32,-0.11)	-0.2175588915318327	Southern Sub-Saharan Africa
3	1	199	-0.30(-0.40,-0.19)	-0.2988424904036502	Western Sub-Saharan Africa
4	1	32	-0.70(-0.93,-0.48)	-0.7021066387642549	Central Asia
5	1	104	-0.94(-1.02,-0.86)	-0.9415946110592932	Caribbean
6	1	167	-0.99(-1.17,-0.81)	-0.99254744549514	Central Sub-Saharan Africa
7	1	100	-0.99(-1.13,-0.86)	-0.9929010104454017	High-income North America
8	1	159	-1.01(-1.12,-0.89)	-1.005176768510085	South Asia
9	1	44637	-1.06(-1.15,-0.98)	-1.064355105901116	Low SDI
10	1	174	-1.19(-1.26,-1.12)	-1.192722721263062	Eastern Sub-Saharan Africa
11	1	1	-1.34(-1.39,-1.29)	-1.339717720718692	Global
12	1	44636	-1.36(-1.43,-1.30)	-1.362455052927491	Low-middle SDI
13	1	70	-1.58(-1.92,-1.24)	-1.578817073207106	Australasia
14	1	44635	-1.84(-1.93,-1.75)	-1.837901645887141	High SDI
15	1	44639	-1.89(-2.00,-1.79)	-1.891981227854789	Middle SDI
16	1	73	-1.90(-2.04,-1.76)	-1.900079483589268	Western Europe
17	1	9	-2.13(-2.22,-2.04)	-2.126201200356415	Southeast Asia
18	1	124	-2.61(-2.73,-2.48)	-2.606127983868334	Central Latin America
19	1	65	-2.62(-2.78,-2.46)	-2.617833713271522	High-income Asia Pacific
20	1	96	-2.66(-2.78,-2.55)	-2.664299164126827	Southern Latin America
21	1	120	-3.23(-3.38,-3.08)	-3.232093926250312	Andean Latin America
22	1	56	-3.24(-3.50,-2.98)	-3.23909007218619	Eastern Europe
23	1	138	-3.35(-3.51,-3.20)	-3.352400225756935	North Africa and Middle East
24	1	44634	-3.45(-3.60,-3.31)	-3.45345452376109	High-middle SDI
25	1	42	-3.48(-3.67,-3.30)	-3.481484954219705	Central Europe
26	1	134	-3.88(-3.92,-3.83)	-3.878114635561514	Tropical Latin America
27	1	5	-4.07(-4.36,-3.77)	-4.067731030801336	East Asia
