# Supplementary material for: Analysis of the global burden of neonatal disorders and risk factors from 1990 to 2021: findings from the global burden of disease study 2021
Source: Front Public Health. 2025 Oct 24;13:1618334. doi: 10.3389/fpubh.2025.1618334 (PMC12592090; doi:10.3389/fpubh.2025.1618334)
Supplement: Supplementary file 1 [file Data_Sheet_1.ZIP › Data/Results/EAPC/Neonatal preterm birth/Female/DALYs/csv (34).csv]

	rank	location_id	EAPCs	EAPC	location_name
1	1	44559	-0.98(-1.05,-0.90)	-0.9753055865174498	Africa
2	1	1	-1.34(-1.39,-1.29)	-1.339717720718692	Global
3	1	44561	-1.41(-1.49,-1.33)	-1.410745096886701	Asia
4	1	44560	-2.62(-2.67,-2.57)	-2.619762223728095	America
5	1	44562	-3.31(-3.38,-3.24)	-3.309835738886568	Europe
