# Supplementary material for: Analysis of the global burden of neonatal disorders and risk factors from 1990 to 2021: findings from the global burden of disease study 2021
Source: Front Public Health. 2025 Oct 24;13:1618334. doi: 10.3389/fpubh.2025.1618334 (PMC12592090; doi:10.3389/fpubh.2025.1618334)
Supplement: Supplementary file 1 [file Data_Sheet_1.ZIP › Data/Results/EAPC/Neonatal preterm birth/Female/Deaths/csv (33).csv]

	rank	location_id	EAPCs	EAPC	location_name
1	1	21	-0.02(-0.26,0.22)	-0.02146817046385641	Oceania
2	1	192	-0.31(-0.42,-0.19)	-0.3055402281706421	Southern Sub-Saharan Africa
3	1	199	-0.39(-0.50,-0.29)	-0.3940594675374776	Western Sub-Saharan Africa
4	1	32	-0.75(-1.01,-0.49)	-0.7474540213251446	Central Asia
5	1	104	-1.04(-1.12,-0.96)	-1.039663547449599	Caribbean
6	1	167	-1.14(-1.34,-0.94)	-1.137233331693877	Central Sub-Saharan Africa
7	1	44637	-1.26(-1.35,-1.17)	-1.25807512639311	Low SDI
8	1	100	-1.35(-1.52,-1.18)	-1.347433573284851	High-income North America
9	1	159	-1.36(-1.48,-1.24)	-1.356552049848714	South Asia
10	1	174	-1.45(-1.53,-1.38)	-1.453356261155769	Eastern Sub-Saharan Africa
11	1	1	-1.62(-1.68,-1.55)	-1.618717200560371	Global
12	1	44636	-1.67(-1.74,-1.60)	-1.671213412451156	Low-middle SDI
13	1	70	-2.24(-2.75,-1.73)	-2.24110256971598	Australasia
14	1	44639	-2.31(-2.45,-2.17)	-2.308836667068137	Middle SDI
15	1	9	-2.43(-2.54,-2.32)	-2.42724506739096	Southeast Asia
16	1	44635	-2.59(-2.71,-2.48)	-2.593638414267818	High SDI
17	1	73	-2.83(-2.99,-2.68)	-2.832621719228667	Western Europe
18	1	124	-3.02(-3.15,-2.88)	-3.018814420028282	Central Latin America
19	1	96	-3.27(-3.38,-3.15)	-3.268581852716534	Southern Latin America
20	1	120	-3.63(-3.82,-3.44)	-3.626340781544335	Andean Latin America
21	1	138	-3.70(-3.90,-3.50)	-3.69760489959482	North Africa and Middle East
22	1	56	-3.98(-4.33,-3.62)	-3.979079781898942	Eastern Europe
23	1	44634	-4.14(-4.36,-3.93)	-4.144456811130204	High-middle SDI
24	1	42	-4.35(-4.53,-4.17)	-4.35140205738368	Central Europe
25	1	65	-4.44(-4.61,-4.27)	-4.443184853147287	High-income Asia Pacific
26	1	5	-4.57(-4.93,-4.21)	-4.571655182527268	East Asia
27	1	134	-4.83(-4.94,-4.72)	-4.831034789961786	Tropical Latin America
