# Supplementary material for: Analysis of the global burden of neonatal disorders and risk factors from 1990 to 2021: findings from the global burden of disease study 2021
Source: Front Public Health. 2025 Oct 24;13:1618334. doi: 10.3389/fpubh.2025.1618334 (PMC12592090; doi:10.3389/fpubh.2025.1618334)
Supplement: Supplementary file 1 [file Data_Sheet_1.ZIP › Data/Results/EAPC/Neonatal preterm birth/Female/Deaths/csv (34).csv]

	rank	location_id	EAPCs	EAPC	location_name
1	1	44559	-1.11(-1.19,-1.03)	-1.109795162999749	Africa
2	1	1	-1.62(-1.68,-1.55)	-1.618717200560371	Global
3	1	44561	-1.76(-1.87,-1.66)	-1.761359811919661	Asia
4	1	44560	-3.21(-3.28,-3.14)	-3.208238919227335	America
5	1	44562	-4.11(-4.22,-4.00)	-4.109635007198653	Europe
