# Supplementary material for: Analysis of the global burden of neonatal disorders and risk factors from 1990 to 2021: findings from the global burden of disease study 2021
Source: Front Public Health. 2025 Oct 24;13:1618334. doi: 10.3389/fpubh.2025.1618334 (PMC12592090; doi:10.3389/fpubh.2025.1618334)
Supplement: Supplementary file 1 [file Data_Sheet_1.ZIP › Data/Results/EAPC/Neonatal preterm birth/Female/IN/csv (33).csv]

	rank	location_id	EAPCs	EAPC	location_name
1	1	96	0.79(0.75,0.82)	0.7881970270181338	Southern Latin America
2	1	124	0.53(0.49,0.58)	0.5332603608074082	Central Latin America
3	1	134	0.48(0.36,0.60)	0.4794011800336007	Tropical Latin America
4	1	70	0.47(0.43,0.52)	0.4727571044085499	Australasia
5	1	199	0.44(0.38,0.51)	0.444400379461185	Western Sub-Saharan Africa
6	1	56	0.40(0.37,0.43)	0.3965051021874055	Eastern Europe
7	1	73	0.39(0.36,0.41)	0.3875603972821384	Western Europe
8	1	138	0.32(0.30,0.35)	0.3240760376189478	North Africa and Middle East
9	1	42	0.31(0.29,0.34)	0.3135231490628554	Central Europe
10	1	44635	0.28(0.19,0.37)	0.2813833799676813	High SDI
11	1	104	0.26(0.21,0.32)	0.2644239675195781	Caribbean
12	1	192	0.26(0.13,0.39)	0.2626601365757208	Southern Sub-Saharan Africa
13	1	65	0.25(0.18,0.33)	0.2522821773283779	High-income Asia Pacific
14	1	100	0.09(-0.07,0.25)	0.09007201839266177	High-income North America
15	1	21	0.08(0.04,0.11)	0.07615859483800502	Oceania
16	1	44639	0.03(-0.01,0.08)	0.03432071511113577	Middle SDI
17	1	9	-0.12(-0.13,-0.10)	-0.1161536867040458	Southeast Asia
18	1	32	-0.15(-0.19,-0.12)	-0.1539762267030786	Central Asia
19	1	1	-0.19(-0.26,-0.12)	-0.1900579637108879	Global
20	1	44634	-0.23(-0.30,-0.16)	-0.2298799964663867	High-middle SDI
21	1	174	-0.37(-0.41,-0.33)	-0.3678609799537713	Eastern Sub-Saharan Africa
22	1	44637	-0.45(-0.48,-0.41)	-0.4452072917561112	Low SDI
23	1	159	-0.53(-0.60,-0.45)	-0.5253864116083529	South Asia
24	1	44636	-0.57(-0.64,-0.50)	-0.572023440495717	Low-middle SDI
25	1	120	-0.60(-0.71,-0.50)	-0.6027837017520632	Andean Latin America
26	1	167	-0.79(-0.84,-0.74)	-0.7902160655173129	Central Sub-Saharan Africa
27	1	5	-1.40(-1.56,-1.24)	-1.402605448198246	East Asia
