# Supplementary material for: Analysis of the global burden of neonatal disorders and risk factors from 1990 to 2021: findings from the global burden of disease study 2021
Source: Front Public Health. 2025 Oct 24;13:1618334. doi: 10.3389/fpubh.2025.1618334 (PMC12592090; doi:10.3389/fpubh.2025.1618334)
Supplement: Supplementary file 1 [file Data_Sheet_1.ZIP › Data/Results/EAPC/Neonatal preterm birth/Female/IN/csv (34).csv]

	rank	location_id	EAPCs	EAPC	location_name
1	1	44560	0.32(0.30,0.34)	0.3219236333617426	America
2	1	44562	0.18(0.12,0.25)	0.1840712646318021	Europe
3	1	44559	0.04(0.00,0.08)	0.04313788907690519	Africa
4	1	1	-0.19(-0.26,-0.12)	-0.1900579637108879	Global
5	1	44561	-0.37(-0.48,-0.25)	-0.3650877844697087	Asia
