# Supplementary material for: Analysis of the global burden of neonatal disorders and risk factors from 1990 to 2021: findings from the global burden of disease study 2021
Source: Front Public Health. 2025 Oct 24;13:1618334. doi: 10.3389/fpubh.2025.1618334 (PMC12592090; doi:10.3389/fpubh.2025.1618334)
Supplement: Supplementary file 1 [file Data_Sheet_1.ZIP › Data/Results/EAPC/Neonatal preterm birth/Female/PR/csv (33).csv]

	rank	location_id	EAPCs	EAPC	location_name
1	1	134	1.40(1.25,1.56)	1.404756774616223	Tropical Latin America
2	1	96	0.99(0.92,1.06)	0.9872797384032017	Southern Latin America
3	1	124	0.87(0.80,0.93)	0.8663633171636986	Central Latin America
4	1	44639	0.80(0.74,0.85)	0.7951239076714245	Middle SDI
5	1	199	0.68(0.65,0.71)	0.6802730158869563	Western Sub-Saharan Africa
6	1	56	0.61(0.56,0.67)	0.6138620902052194	Eastern Europe
7	1	192	0.53(0.48,0.58)	0.5303820643590695	Southern Sub-Saharan Africa
8	1	42	0.51(0.49,0.54)	0.5141264310751126	Central Europe
9	1	1	0.51(0.49,0.53)	0.5129383001523546	Global
10	1	65	0.47(0.39,0.55)	0.471646038012663	High-income Asia Pacific
11	1	73	0.45(0.43,0.48)	0.4529498098398976	Western Europe
12	1	159	0.38(0.34,0.42)	0.3784869604632091	South Asia
13	1	44634	0.37(0.34,0.41)	0.3723232080196981	High-middle SDI
14	1	138	0.37(0.31,0.43)	0.3682564397673005	North Africa and Middle East
15	1	44635	0.26(0.19,0.33)	0.2582022956226337	High SDI
16	1	44636	0.23(0.19,0.27)	0.2308190968691282	Low-middle SDI
17	1	9	0.20(0.17,0.23)	0.2012950375592348	Southeast Asia
18	1	104	0.08(0.01,0.16)	0.08468333177324983	Caribbean
19	1	21	0.00(-0.03,0.03)	0.001333139058035115	Oceania
20	1	174	-0.03(-0.06,0.00)	-0.02866401196766066	Eastern Sub-Saharan Africa
21	1	100	-0.05(-0.18,0.09)	-0.04596078560484829	High-income North America
22	1	70	-0.05(-0.09,-0.01)	-0.0492725041030817	Australasia
23	1	44637	-0.06(-0.09,-0.03)	-0.05922398180515653	Low SDI
24	1	32	-0.08(-0.16,0.01)	-0.07543254405064648	Central Asia
25	1	167	-0.41(-0.48,-0.34)	-0.411022406160666	Central Sub-Saharan Africa
26	1	120	-0.47(-0.58,-0.36)	-0.4688089273665486	Andean Latin America
27	1	5	-0.67(-0.78,-0.56)	-0.6724751911970639	East Asia
