# Supplementary material for: Analysis of the global burden of neonatal disorders and risk factors from 1990 to 2021: findings from the global burden of disease study 2021
Source: Front Public Health. 2025 Oct 24;13:1618334. doi: 10.3389/fpubh.2025.1618334 (PMC12592090; doi:10.3389/fpubh.2025.1618334)
Supplement: Supplementary file 1 [file Data_Sheet_1.ZIP › Data/Results/EAPC/Neonatal preterm birth/Female/PR/csv (34).csv]

	rank	location_id	EAPCs	EAPC	location_name
1	1	44561	0.60(0.57,0.64)	0.6049817770346966	Asia
2	1	1	0.51(0.49,0.53)	0.5129383001523546	Global
3	1	44562	0.44(0.43,0.46)	0.4428402801800901	Europe
4	1	44560	0.41(0.40,0.42)	0.4137217921849512	America
5	1	44559	0.26(0.23,0.28)	0.2595802806027336	Africa
