# Supplementary material for: Analysis of the global burden of neonatal disorders and risk factors from 1990 to 2021: findings from the global burden of disease study 2021
Source: Front Public Health. 2025 Oct 24;13:1618334. doi: 10.3389/fpubh.2025.1618334 (PMC12592090; doi:10.3389/fpubh.2025.1618334)
Supplement: Supplementary file 1 [file Data_Sheet_1.ZIP › Data/Results/EAPC/Neonatal preterm birth/Male/DALYs/csv (33).csv]

	rank	location_id	EAPCs	EAPC	location_name
1	1	167	-0.15(-0.40,0.09)	-0.1529892363739349	Central Sub-Saharan Africa
2	1	192	-0.18(-0.28,-0.07)	-0.1751474375217943	Southern Sub-Saharan Africa
3	1	199	-0.18(-0.28,-0.08)	-0.1793101009823217	Western Sub-Saharan Africa
4	1	21	-0.30(-0.41,-0.18)	-0.2987335555161397	Oceania
5	1	32	-0.48(-0.74,-0.21)	-0.4760351123416995	Central Asia
6	1	44637	-0.88(-0.96,-0.81)	-0.8848334324983109	Low SDI
7	1	100	-1.08(-1.23,-0.94)	-1.084433606375435	High-income North America
8	1	174	-1.13(-1.19,-1.08)	-1.132999073679497	Eastern Sub-Saharan Africa
9	1	104	-1.30(-1.45,-1.15)	-1.301231740691278	Caribbean
10	1	159	-1.34(-1.44,-1.24)	-1.340993108052402	South Asia
11	1	1	-1.45(-1.48,-1.41)	-1.44626088217783	Global
12	1	44636	-1.57(-1.63,-1.51)	-1.569831913795627	Low-middle SDI
13	1	70	-1.81(-2.16,-1.45)	-1.806387362433359	Australasia
14	1	9	-1.90(-1.95,-1.86)	-1.90269104661378	Southeast Asia
15	1	73	-2.02(-2.18,-1.85)	-2.015820563911408	Western Europe
16	1	44635	-2.06(-2.16,-1.95)	-2.057300854553934	High SDI
17	1	44639	-2.12(-2.20,-2.04)	-2.117693709762136	Middle SDI
18	1	65	-2.70(-2.88,-2.51)	-2.697569783226283	High-income Asia Pacific
19	1	96	-2.72(-2.85,-2.59)	-2.718374572462579	Southern Latin America
20	1	124	-2.78(-2.92,-2.64)	-2.779934578438648	Central Latin America
21	1	120	-3.25(-3.45,-3.05)	-3.251329672115932	Andean Latin America
22	1	138	-3.57(-3.73,-3.41)	-3.571480643362568	North Africa and Middle East
23	1	56	-3.65(-3.93,-3.36)	-3.645577497653096	Eastern Europe
24	1	44634	-3.78(-3.90,-3.66)	-3.780096697559143	High-middle SDI
25	1	42	-3.96(-4.16,-3.76)	-3.958947376922961	Central Europe
26	1	5	-4.13(-4.40,-3.86)	-4.131444750734692	East Asia
27	1	134	-4.32(-4.39,-4.25)	-4.320823335627799	Tropical Latin America
