# Supplementary material for: Analysis of the global burden of neonatal disorders and risk factors from 1990 to 2021: findings from the global burden of disease study 2021
Source: Front Public Health. 2025 Oct 24;13:1618334. doi: 10.3389/fpubh.2025.1618334 (PMC12592090; doi:10.3389/fpubh.2025.1618334)
Supplement: Supplementary file 1 [file Data_Sheet_1.ZIP › Data/Results/EAPC/Neonatal preterm birth/Male/DALYs/csv (34).csv]

	rank	location_id	EAPCs	EAPC	location_name
1	1	44559	-0.90(-0.97,-0.84)	-0.9044583134136697	Africa
2	1	1	-1.45(-1.48,-1.41)	-1.44626088217783	Global
3	1	44561	-1.66(-1.73,-1.60)	-1.662214330971679	Asia
4	1	44560	-2.87(-2.94,-2.80)	-2.870784849986652	America
5	1	44562	-3.84(-3.93,-3.75)	-3.839825793968366	Europe
