# Supplementary material for: Analysis of the global burden of neonatal disorders and risk factors from 1990 to 2021: findings from the global burden of disease study 2021
Source: Front Public Health. 2025 Oct 24;13:1618334. doi: 10.3389/fpubh.2025.1618334 (PMC12592090; doi:10.3389/fpubh.2025.1618334)
Supplement: Supplementary file 1 [file Data_Sheet_1.ZIP › Data/Results/EAPC/Neonatal preterm birth/Male/Deaths/csv (33).csv]

	rank	location_id	EAPCs	EAPC	location_name
1	1	199	-0.23(-0.32,-0.13)	-0.2260834686879987	Western Sub-Saharan Africa
2	1	167	-0.24(-0.50,0.02)	-0.2404658894683664	Central Sub-Saharan Africa
3	1	192	-0.28(-0.39,-0.18)	-0.2830472071607026	Southern Sub-Saharan Africa
4	1	21	-0.31(-0.45,-0.18)	-0.3133509711177873	Oceania
5	1	32	-0.51(-0.80,-0.22)	-0.5116249041413501	Central Asia
6	1	44637	-1.04(-1.11,-0.96)	-1.037161755302429	Low SDI
7	1	174	-1.33(-1.39,-1.28)	-1.333105029029169	Eastern Sub-Saharan Africa
8	1	100	-1.42(-1.59,-1.24)	-1.416416519617847	High-income North America
9	1	104	-1.43(-1.59,-1.28)	-1.432616361842032	Caribbean
10	1	1	-1.70(-1.75,-1.66)	-1.702166743956202	Global
11	1	159	-1.72(-1.83,-1.62)	-1.722066047739312	South Asia
12	1	44636	-1.85(-1.92,-1.79)	-1.852241985887748	Low-middle SDI
13	1	9	-2.12(-2.17,-2.07)	-2.123468117510119	Southeast Asia
14	1	70	-2.40(-2.88,-1.92)	-2.404549548084101	Australasia
15	1	44639	-2.52(-2.62,-2.41)	-2.518951858904228	Middle SDI
16	1	44635	-2.72(-2.85,-2.60)	-2.724012826732036	High SDI
17	1	73	-2.78(-2.96,-2.60)	-2.78020642057526	Western Europe
18	1	124	-3.11(-3.26,-2.96)	-3.10826647831226	Central Latin America
19	1	96	-3.11(-3.24,-2.98)	-3.111302883715539	Southern Latin America
20	1	120	-3.57(-3.81,-3.33)	-3.57249890373631	Andean Latin America
21	1	138	-3.87(-4.07,-3.66)	-3.866720757047004	North Africa and Middle East
22	1	56	-4.22(-4.58,-3.87)	-4.222336586802566	Eastern Europe
23	1	65	-4.29(-4.48,-4.09)	-4.286608545090198	High-income Asia Pacific
24	1	44634	-4.42(-4.61,-4.24)	-4.423659315253992	High-middle SDI
25	1	5	-4.60(-4.93,-4.27)	-4.597232355337155	East Asia
26	1	42	-4.61(-4.81,-4.42)	-4.614646325138039	Central Europe
27	1	134	-4.98(-5.11,-4.85)	-4.980578731334518	Tropical Latin America
