# Supplementary material for: Analysis of the global burden of neonatal disorders and risk factors from 1990 to 2021: findings from the global burden of disease study 2021
Source: Front Public Health. 2025 Oct 24;13:1618334. doi: 10.3389/fpubh.2025.1618334 (PMC12592090; doi:10.3389/fpubh.2025.1618334)
Supplement: Supplementary file 1 [file Data_Sheet_1.ZIP › Data/Results/EAPC/Neonatal preterm birth/Male/Deaths/csv (34).csv]

	rank	location_id	EAPCs	EAPC	location_name
1	1	44559	-1.00(-1.07,-0.93)	-0.9964914744989617	Africa
2	1	1	-1.70(-1.75,-1.66)	-1.702166743956202	Global
3	1	44561	-2.03(-2.12,-1.95)	-2.030908592918912	Asia
4	1	44560	-3.33(-3.42,-3.25)	-3.334064399926173	America
5	1	44562	-4.52(-4.62,-4.42)	-4.522349139027259	Europe
