# Supplementary material for: Analysis of the global burden of neonatal disorders and risk factors from 1990 to 2021: findings from the global burden of disease study 2021
Source: Front Public Health. 2025 Oct 24;13:1618334. doi: 10.3389/fpubh.2025.1618334 (PMC12592090; doi:10.3389/fpubh.2025.1618334)
Supplement: Supplementary file 1 [file Data_Sheet_1.ZIP › Data/Results/EAPC/Neonatal preterm birth/Male/IN/csv (33).csv]

	rank	location_id	EAPCs	EAPC	location_name
1	1	96	0.76(0.71,0.82)	0.7648266589413755	Southern Latin America
2	1	65	0.41(0.34,0.47)	0.4071093240709311	High-income Asia Pacific
3	1	70	0.38(0.32,0.44)	0.3800132243753529	Australasia
4	1	73	0.30(0.27,0.33)	0.3010683863541752	Western Europe
5	1	124	0.29(0.24,0.34)	0.2926645220732382	Central Latin America
6	1	56	0.27(0.25,0.29)	0.2709105401656586	Eastern Europe
7	1	44635	0.19(0.12,0.26)	0.1946499834444726	High SDI
8	1	134	0.14(0.05,0.24)	0.1447177755369289	Tropical Latin America
9	1	42	0.14(0.11,0.17)	0.1419182284352782	Central Europe
10	1	21	0.14(0.09,0.20)	0.1418404962091557	Oceania
11	1	104	0.12(0.06,0.18)	0.1236185106606058	Caribbean
12	1	192	0.10(0.04,0.17)	0.1045233155736014	Southern Sub-Saharan Africa
13	1	100	0.03(-0.12,0.17)	0.02841678817693261	High-income North America
14	1	138	-0.07(-0.10,-0.05)	-0.0745500296802426	North Africa and Middle East
15	1	44639	-0.13(-0.17,-0.09)	-0.1307636899545939	Middle SDI
16	1	174	-0.15(-0.19,-0.11)	-0.1523822112854289	Eastern Sub-Saharan Africa
17	1	32	-0.26(-0.29,-0.22)	-0.2593352210534028	Central Asia
18	1	199	-0.32(-0.35,-0.29)	-0.3173813770913858	Western Sub-Saharan Africa
19	1	1	-0.33(-0.40,-0.26)	-0.3288480891172951	Global
20	1	9	-0.41(-0.45,-0.36)	-0.4073669622221554	Southeast Asia
21	1	44637	-0.48(-0.53,-0.44)	-0.4825250095218392	Low SDI
22	1	167	-0.50(-0.55,-0.45)	-0.5031721462788963	Central Sub-Saharan Africa
23	1	159	-0.54(-0.61,-0.47)	-0.5391996300931123	South Asia
24	1	44634	-0.55(-0.63,-0.48)	-0.552101336341515	High-middle SDI
25	1	120	-0.66(-0.80,-0.52)	-0.6630483240800844	Andean Latin America
26	1	44636	-0.73(-0.80,-0.66)	-0.7274677493335879	Low-middle SDI
27	1	5	-1.49(-1.64,-1.33)	-1.485666764282589	East Asia
