# Supplementary material for: Analysis of the global burden of neonatal disorders and risk factors from 1990 to 2021: findings from the global burden of disease study 2021
Source: Front Public Health. 2025 Oct 24;13:1618334. doi: 10.3389/fpubh.2025.1618334 (PMC12592090; doi:10.3389/fpubh.2025.1618334)
Supplement: Supplementary file 1 [file Data_Sheet_1.ZIP › Data/Results/EAPC/Neonatal preterm birth/Male/IN/csv (34).csv]

	rank	location_id	EAPCs	EAPC	location_name
1	1	44560	0.14(0.12,0.15)	0.1375470392970479	America
2	1	44562	-0.03(-0.10,0.03)	-0.03158539451063591	Europe
3	1	44559	-0.25(-0.27,-0.22)	-0.2461355658064268	Africa
4	1	1	-0.33(-0.40,-0.26)	-0.3288480891172951	Global
5	1	44561	-0.43(-0.53,-0.32)	-0.4257659529716906	Asia
