# Supplementary material for: Analysis of the global burden of neonatal disorders and risk factors from 1990 to 2021: findings from the global burden of disease study 2021
Source: Front Public Health. 2025 Oct 24;13:1618334. doi: 10.3389/fpubh.2025.1618334 (PMC12592090; doi:10.3389/fpubh.2025.1618334)
Supplement: Supplementary file 1 [file Data_Sheet_1.ZIP › Data/Results/EAPC/Neonatal preterm birth/Male/PR/csv (33).csv]

	rank	location_id	EAPCs	EAPC	location_name
1	1	134	1.10(0.95,1.25)	1.103987024395026	Tropical Latin America
2	1	96	0.93(0.88,0.98)	0.9293953226123586	Southern Latin America
3	1	124	0.67(0.60,0.74)	0.6706299754158263	Central Latin America
4	1	56	0.64(0.59,0.69)	0.6386836569243881	Eastern Europe
5	1	65	0.58(0.51,0.65)	0.5769660787205977	High-income Asia Pacific
6	1	44639	0.56(0.50,0.62)	0.5600652621420954	Middle SDI
7	1	73	0.45(0.44,0.47)	0.4548530530819272	Western Europe
8	1	42	0.45(0.43,0.47)	0.4522576711856852	Central Europe
9	1	192	0.42(0.39,0.44)	0.4155771512561079	Southern Sub-Saharan Africa
10	1	1	0.29(0.27,0.31)	0.2889152433794617	Global
11	1	44635	0.27(0.20,0.33)	0.2659446131267229	High SDI
12	1	159	0.14(0.10,0.18)	0.1422317240982851	South Asia
13	1	44634	0.11(0.05,0.16)	0.1078528833117876	High-middle SDI
14	1	21	0.10(0.06,0.13)	0.09797318536284294	Oceania
15	1	174	0.04(0.02,0.07)	0.04197125976137528	Eastern Sub-Saharan Africa
16	1	104	0.02(-0.06,0.10)	0.02101999628565387	Caribbean
17	1	138	-0.00(-0.07,0.06)	-0.004112110715226436	North Africa and Middle East
18	1	70	-0.02(-0.06,0.02)	-0.01855835210838874	Australasia
19	1	100	-0.04(-0.17,0.09)	-0.04044963933717005	High-income North America
20	1	32	-0.14(-0.22,-0.05)	-0.1353526071747102	Central Asia
21	1	9	-0.14(-0.20,-0.08)	-0.1376470967734078	Southeast Asia
22	1	44636	-0.14(-0.18,-0.10)	-0.1389559774287008	Low-middle SDI
23	1	199	-0.15(-0.18,-0.13)	-0.153881057374905	Western Sub-Saharan Africa
24	1	44637	-0.19(-0.23,-0.15)	-0.1917337949447262	Low SDI
25	1	167	-0.34(-0.40,-0.28)	-0.3410843625982318	Central Sub-Saharan Africa
26	1	120	-0.53(-0.66,-0.40)	-0.5307427453052238	Andean Latin America
27	1	5	-0.80(-0.94,-0.65)	-0.7953607479044056	East Asia
