# Supplementary material for: Analysis of the global burden of neonatal disorders and risk factors from 1990 to 2021: findings from the global burden of disease study 2021
Source: Front Public Health. 2025 Oct 24;13:1618334. doi: 10.3389/fpubh.2025.1618334 (PMC12592090; doi:10.3389/fpubh.2025.1618334)
Supplement: Supplementary file 1 [file Data_Sheet_1.ZIP › Data/Results/EAPC/Neonatal preterm birth/Male/PR/csv (34).csv]

	rank	location_id	EAPCs	EAPC	location_name
1	1	44562	0.38(0.36,0.40)	0.3780240707649041	Europe
2	1	44561	0.35(0.32,0.38)	0.3479248595011919	Asia
3	1	44560	0.31(0.30,0.32)	0.3066262205741577	America
4	1	1	0.29(0.27,0.31)	0.2889152433794617	Global
5	1	44559	-0.11(-0.14,-0.08)	-0.1080602867206015	Africa
