# Supplementary material for: Analysis of the global burden of neonatal disorders and risk factors from 1990 to 2021: findings from the global burden of disease study 2021
Source: Front Public Health. 2025 Oct 24;13:1618334. doi: 10.3389/fpubh.2025.1618334 (PMC12592090; doi:10.3389/fpubh.2025.1618334)
Supplement: Supplementary file 1 [file Data_Sheet_1.ZIP › Data/Results/EAPC/neonatal sepsis and other neonatal infections/Both/DALYs/csv (33).csv]

	rank	location_id	EAPCs	EAPC	location_name
1	1	32	0.66(0.35,0.96)	0.6557906734357077	Central Asia
2	1	192	0.64(0.50,0.78)	0.642059504817416	Southern Sub-Saharan Africa
3	1	167	0.43(0.14,0.72)	0.4254536038490464	Central Sub-Saharan Africa
4	1	104	0.40(0.26,0.53)	0.39544228934556	Caribbean
5	1	21	0.02(-0.22,0.26)	0.01764889589521701	Oceania
6	1	124	-0.55(-0.72,-0.39)	-0.5537045159138776	Central Latin America
7	1	56	-0.65(-0.95,-0.35)	-0.6484104392211143	Eastern Europe
8	1	100	-0.67(-0.93,-0.41)	-0.6730031967744132	High-income North America
9	1	73	-0.74(-0.86,-0.63)	-0.744370991659693	Western Europe
10	1	1	-0.79(-0.91,-0.67)	-0.7866579621102376	Global
11	1	44639	-0.98(-1.21,-0.76)	-0.9806991619016991	Middle SDI
12	1	44637	-0.99(-1.03,-0.95)	-0.9923751865190122	Low SDI
13	1	199	-1.17(-1.23,-1.12)	-1.170730035223388	Western Sub-Saharan Africa
14	1	174	-1.29(-1.36,-1.23)	-1.293957705066895	Eastern Sub-Saharan Africa
15	1	44636	-1.40(-1.47,-1.33)	-1.403064051812897	Low-middle SDI
16	1	159	-1.47(-1.55,-1.38)	-1.466143704826173	South Asia
17	1	120	-1.64(-1.86,-1.42)	-1.642956086300129	Andean Latin America
18	1	9	-1.75(-1.90,-1.60)	-1.749131753169175	Southeast Asia
19	1	70	-1.82(-2.11,-1.52)	-1.81678414011478	Australasia
20	1	44634	-1.87(-2.01,-1.72)	-1.867562884769081	High-middle SDI
21	1	44635	-2.01(-2.13,-1.89)	-2.010564107521406	High SDI
22	1	138	-2.09(-2.21,-1.97)	-2.089423408890301	North Africa and Middle East
23	1	42	-2.23(-2.50,-1.97)	-2.234788463581328	Central Europe
24	1	5	-2.51(-2.63,-2.39)	-2.507651017834556	East Asia
25	1	65	-2.78(-2.87,-2.69)	-2.783958764381889	High-income Asia Pacific
26	1	96	-2.95(-3.17,-2.73)	-2.954277287519502	Southern Latin America
27	1	134	-2.96(-3.46,-2.45)	-2.958911880041104	Tropical Latin America
