# Supplementary material for: Analysis of the global burden of neonatal disorders and risk factors from 1990 to 2021: findings from the global burden of disease study 2021
Source: Front Public Health. 2025 Oct 24;13:1618334. doi: 10.3389/fpubh.2025.1618334 (PMC12592090; doi:10.3389/fpubh.2025.1618334)
Supplement: Supplementary file 1 [file Data_Sheet_1.ZIP › Data/Results/EAPC/neonatal sepsis and other neonatal infections/Both/DALYs/csv (34).csv]

	rank	location_id	EAPCs	EAPC	location_name
1	1	1	-0.79(-0.91,-0.67)	-0.7866579621102376	Global
2	1	44559	-0.96(-1.02,-0.90)	-0.9614072477936331	Africa
3	1	44561	-1.42(-1.57,-1.27)	-1.420031312767278	Asia
4	1	44560	-1.48(-1.72,-1.25)	-1.484790683472559	America
5	1	44562	-1.60(-1.71,-1.49)	-1.603818130853596	Europe
