# Supplementary material for: Analysis of the global burden of neonatal disorders and risk factors from 1990 to 2021: findings from the global burden of disease study 2021
Source: Front Public Health. 2025 Oct 24;13:1618334. doi: 10.3389/fpubh.2025.1618334 (PMC12592090; doi:10.3389/fpubh.2025.1618334)
Supplement: Supplementary file 1 [file Data_Sheet_1.ZIP › Data/Results/EAPC/neonatal sepsis and other neonatal infections/Both/Deaths/csv (33).csv]

	rank	location_id	EAPCs	EAPC	location_name
1	1	192	0.46(0.27,0.65)	0.4595392830794687	Southern Sub-Saharan Africa
2	1	32	0.43(0.08,0.78)	0.4309889797277533	Central Asia
3	1	104	0.36(0.22,0.50)	0.3629492595299766	Caribbean
4	1	167	0.18(-0.16,0.52)	0.1785054788551399	Central Sub-Saharan Africa
5	1	21	-0.14(-0.41,0.13)	-0.1389868174712316	Oceania
6	1	124	-0.65(-0.81,-0.50)	-0.6546414134584899	Central Latin America
7	1	100	-0.66(-0.99,-0.32)	-0.6556511687987432	High-income North America
8	1	56	-0.88(-1.35,-0.42)	-0.884628703130641	Eastern Europe
9	1	1	-0.93(-1.06,-0.80)	-0.9303206463726066	Global
10	1	44637	-1.13(-1.19,-1.07)	-1.132828023983445	Low SDI
11	1	44639	-1.24(-1.48,-1.00)	-1.242947885442647	Middle SDI
12	1	199	-1.26(-1.33,-1.19)	-1.26130874266267	Western Sub-Saharan Africa
13	1	174	-1.46(-1.54,-1.37)	-1.456711415169998	Eastern Sub-Saharan Africa
14	1	44636	-1.63(-1.71,-1.55)	-1.628854043665318	Low-middle SDI
15	1	73	-1.71(-1.94,-1.48)	-1.714378234806746	Western Europe
16	1	159	-1.72(-1.80,-1.64)	-1.717458135815464	South Asia
17	1	120	-1.82(-2.05,-1.59)	-1.81970415719922	Andean Latin America
18	1	9	-1.97(-2.12,-1.82)	-1.969914045057075	Southeast Asia
19	1	70	-2.32(-3.08,-1.56)	-2.323418966952917	Australasia
20	1	44634	-2.42(-2.59,-2.25)	-2.421223831182095	High-middle SDI
21	1	138	-2.94(-3.06,-2.81)	-2.935459376008764	North Africa and Middle East
22	1	44635	-3.09(-3.32,-2.86)	-3.089882839176916	High SDI
23	1	134	-3.24(-3.78,-2.70)	-3.240401104318269	Tropical Latin America
24	1	96	-3.54(-3.81,-3.27)	-3.537771000014656	Southern Latin America
25	1	5	-3.59(-3.79,-3.39)	-3.588545320301262	East Asia
26	1	65	-4.13(-4.33,-3.93)	-4.131908244258142	High-income Asia Pacific
27	1	42	-6.14(-6.85,-5.43)	-6.141743701322833	Central Europe
