# Supplementary material for: Analysis of the global burden of neonatal disorders and risk factors from 1990 to 2021: findings from the global burden of disease study 2021
Source: Front Public Health. 2025 Oct 24;13:1618334. doi: 10.3389/fpubh.2025.1618334 (PMC12592090; doi:10.3389/fpubh.2025.1618334)
Supplement: Supplementary file 1 [file Data_Sheet_1.ZIP › Data/Results/EAPC/neonatal sepsis and other neonatal infections/Both/Deaths/csv (34).csv]

	rank	location_id	EAPCs	EAPC	location_name
1	1	1	-0.93(-1.06,-0.80)	-0.9303206463726066	Global
2	1	44559	-1.10(-1.18,-1.02)	-1.103515968727997	Africa
3	1	44560	-1.65(-1.89,-1.40)	-1.648033915087521	America
4	1	44561	-1.68(-1.84,-1.52)	-1.678958660615637	Asia
5	1	44562	-2.47(-2.63,-2.31)	-2.468279782660343	Europe
