# Supplementary material for: Analysis of the global burden of neonatal disorders and risk factors from 1990 to 2021: findings from the global burden of disease study 2021
Source: Front Public Health. 2025 Oct 24;13:1618334. doi: 10.3389/fpubh.2025.1618334 (PMC12592090; doi:10.3389/fpubh.2025.1618334)
Supplement: Supplementary file 1 [file Data_Sheet_1.ZIP › Data/Results/EAPC/neonatal sepsis and other neonatal infections/Both/Incidence/csv (33).csv]

	rank	location_id	EAPCs	EAPC	location_name
1	1	120	1.05(0.78,1.32)	1.048051303178466	Andean Latin America
2	1	104	0.36(0.14,0.58)	0.3605356245094393	Caribbean
3	1	73	-0.14(-0.21,-0.06)	-0.1354367945857415	Western Europe
4	1	192	-0.46(-0.58,-0.33)	-0.4568694806269202	Southern Sub-Saharan Africa
5	1	44635	-0.47(-0.53,-0.41)	-0.4695037405684666	High SDI
6	1	96	-0.56(-0.68,-0.43)	-0.5578615211493609	Southern Latin America
7	1	21	-0.58(-0.79,-0.36)	-0.5760629596803901	Oceania
8	1	44639	-0.58(-0.77,-0.39)	-0.5812904680341346	Middle SDI
9	1	134	-0.62(-0.82,-0.41)	-0.6168297228599684	Tropical Latin America
10	1	167	-0.64(-0.95,-0.32)	-0.6357599394046898	Central Sub-Saharan Africa
11	1	124	-0.74(-0.93,-0.56)	-0.7444878913782649	Central Latin America
12	1	1	-0.80(-0.98,-0.62)	-0.8011116200930424	Global
13	1	56	-0.91(-1.04,-0.78)	-0.9106539754768717	Eastern Europe
14	1	199	-0.95(-1.22,-0.68)	-0.9507187126288952	Western Sub-Saharan Africa
15	1	32	-0.95(-1.15,-0.76)	-0.9540701679125907	Central Asia
16	1	100	-0.96(-0.98,-0.94)	-0.9590561388305829	High-income North America
17	1	42	-1.02(-1.13,-0.92)	-1.022340468974048	Central Europe
18	1	159	-1.08(-1.16,-0.99)	-1.076940621059064	South Asia
19	1	44636	-1.09(-1.22,-0.96)	-1.091696805668174	Low-middle SDI
20	1	9	-1.13(-1.23,-1.03)	-1.127280943846032	Southeast Asia
21	1	44634	-1.13(-1.32,-0.94)	-1.129806432219549	High-middle SDI
22	1	44637	-1.19(-1.39,-1.00)	-1.192701236153249	Low SDI
23	1	70	-1.35(-1.48,-1.21)	-1.345229635892742	Australasia
24	1	138	-1.35(-1.57,-1.13)	-1.352798339650618	North Africa and Middle East
25	1	174	-1.49(-1.65,-1.32)	-1.486300589275091	Eastern Sub-Saharan Africa
26	1	5	-1.50(-1.64,-1.36)	-1.496593877868924	East Asia
27	1	65	-1.54(-1.66,-1.42)	-1.54133547449018	High-income Asia Pacific
