# Supplementary material for: Analysis of the global burden of neonatal disorders and risk factors from 1990 to 2021: findings from the global burden of disease study 2021
Source: Front Public Health. 2025 Oct 24;13:1618334. doi: 10.3389/fpubh.2025.1618334 (PMC12592090; doi:10.3389/fpubh.2025.1618334)
Supplement: Supplementary file 1 [file Data_Sheet_1.ZIP › Data/Results/EAPC/neonatal sepsis and other neonatal infections/Both/Incidence/csv (34).csv]

	rank	location_id	EAPCs	EAPC	location_name
1	1	44560	-0.56(-0.71,-0.41)	-0.559407861027017	America
2	1	1	-0.80(-0.98,-0.62)	-0.8011116200930424	Global
3	1	44562	-0.87(-0.97,-0.77)	-0.8737364959580551	Europe
4	1	44561	-0.94(-1.11,-0.78)	-0.9426515782062994	Asia
5	1	44559	-1.18(-1.39,-0.96)	-1.177147869799511	Africa
