# Supplementary material for: Analysis of the global burden of neonatal disorders and risk factors from 1990 to 2021: findings from the global burden of disease study 2021
Source: Front Public Health. 2025 Oct 24;13:1618334. doi: 10.3389/fpubh.2025.1618334 (PMC12592090; doi:10.3389/fpubh.2025.1618334)
Supplement: Supplementary file 1 [file Data_Sheet_1.ZIP › Data/Results/EAPC/neonatal sepsis and other neonatal infections/Both/Prevalence/csv (33).csv]

	rank	location_id	EAPCs	EAPC	location_name
1	1	120	3.63(3.36,3.90)	3.632292877414112	Andean Latin America
2	1	167	2.62(2.30,2.94)	2.621933074018301	Central Sub-Saharan Africa
3	1	44637	2.04(1.81,2.26)	2.035001899832167	Low SDI
4	1	174	1.95(1.70,2.20)	1.950024494761093	Eastern Sub-Saharan Africa
5	1	159	1.84(1.73,1.95)	1.83840284986645	South Asia
6	1	44636	1.83(1.73,1.93)	1.829748463190506	Low-middle SDI
7	1	199	1.51(1.23,1.78)	1.50619547475499	Western Sub-Saharan Africa
8	1	44639	1.32(1.18,1.46)	1.319531906206439	Middle SDI
9	1	192	1.16(0.82,1.49)	1.155670522393804	Southern Sub-Saharan Africa
10	1	104	1.05(0.84,1.26)	1.047814385179291	Caribbean
11	1	1	0.96(0.89,1.03)	0.9605932557374963	Global
12	1	134	0.85(0.57,1.13)	0.852025512702026	Tropical Latin America
13	1	32	0.81(0.66,0.97)	0.8134660755019008	Central Asia
14	1	138	0.77(0.46,1.08)	0.7661826314533604	North Africa and Middle East
15	1	9	0.75(0.61,0.88)	0.7465881125758189	Southeast Asia
16	1	124	0.59(0.33,0.86)	0.5928316587236804	Central Latin America
17	1	21	0.50(0.34,0.65)	0.4973841462106998	Oceania
18	1	5	0.47(0.23,0.71)	0.4698537631294464	East Asia
19	1	73	0.12(-0.04,0.28)	0.1196059637045943	Western Europe
20	1	96	0.07(-0.14,0.28)	0.06900403423375501	Southern Latin America
21	1	44635	-0.10(-0.24,0.04)	-0.09766618823878748	High SDI
22	1	56	-0.14(-0.30,0.02)	-0.1409811891870727	Eastern Europe
23	1	42	-0.30(-0.49,-0.12)	-0.3012756407571815	Central Europe
24	1	44634	-0.43(-0.60,-0.25)	-0.4258279420600974	High-middle SDI
25	1	65	-0.49(-0.71,-0.26)	-0.4871899642973299	High-income Asia Pacific
26	1	100	-0.80(-0.89,-0.72)	-0.8023241072067977	High-income North America
27	1	70	-1.29(-1.52,-1.07)	-1.294877451384402	Australasia
