# Supplementary material for: Analysis of the global burden of neonatal disorders and risk factors from 1990 to 2021: findings from the global burden of disease study 2021
Source: Front Public Health. 2025 Oct 24;13:1618334. doi: 10.3389/fpubh.2025.1618334 (PMC12592090; doi:10.3389/fpubh.2025.1618334)
Supplement: Supplementary file 1 [file Data_Sheet_1.ZIP › Data/Results/EAPC/neonatal sepsis and other neonatal infections/Both/Prevalence/csv (34).csv]

	rank	location_id	EAPCs	EAPC	location_name
1	1	44561	1.49(1.40,1.58)	1.489614926908867	Asia
2	1	44559	1.48(1.30,1.66)	1.480682855729842	Africa
3	1	1	0.96(0.89,1.03)	0.9605932557374963	Global
4	1	44560	0.46(0.26,0.66)	0.4578291139703428	America
5	1	44562	-0.17(-0.33,-0.01)	-0.1720866756338202	Europe
