# Supplementary material for: Analysis of the global burden of neonatal disorders and risk factors from 1990 to 2021: findings from the global burden of disease study 2021
Source: Front Public Health. 2025 Oct 24;13:1618334. doi: 10.3389/fpubh.2025.1618334 (PMC12592090; doi:10.3389/fpubh.2025.1618334)
Supplement: Supplementary file 1 [file Data_Sheet_1.ZIP › Data/Results/EAPC/neonatal sepsis and other neonatal infections/Female/DALYs/csv (33).csv]

	rank	location_id	EAPCs	EAPC	location_name
1	1	32	0.82(0.52,1.11)	0.815597393204559	Central Asia
2	1	104	0.66(0.49,0.82)	0.6552344804434229	Caribbean
3	1	192	0.65(0.52,0.78)	0.6501915593336793	Southern Sub-Saharan Africa
4	1	167	0.24(-0.02,0.50)	0.2375604291908306	Central Sub-Saharan Africa
5	1	21	-0.06(-0.33,0.22)	-0.05709540216581876	Oceania
6	1	124	-0.40(-0.57,-0.22)	-0.3953135501772564	Central Latin America
7	1	56	-0.53(-0.81,-0.25)	-0.5322543858027329	Eastern Europe
8	1	100	-0.65(-0.90,-0.40)	-0.6486037379766274	High-income North America
9	1	1	-0.78(-0.91,-0.66)	-0.7827344872551101	Global
10	1	73	-0.83(-0.94,-0.72)	-0.831024818483661	Western Europe
11	1	44639	-0.90(-1.12,-0.67)	-0.8956128853783829	Middle SDI
12	1	44637	-1.07(-1.12,-1.02)	-1.07234727719222	Low SDI
13	1	174	-1.23(-1.30,-1.15)	-1.225880595030449	Eastern Sub-Saharan Africa
14	1	199	-1.30(-1.37,-1.23)	-1.299108481532907	Western Sub-Saharan Africa
15	1	44636	-1.32(-1.41,-1.23)	-1.324016187879895	Low-middle SDI
16	1	159	-1.34(-1.43,-1.25)	-1.340816355313212	South Asia
17	1	120	-1.49(-1.74,-1.24)	-1.488970778186438	Andean Latin America
18	1	70	-1.73(-2.08,-1.38)	-1.728916294841498	Australasia
19	1	9	-1.74(-1.88,-1.60)	-1.742180393972736	Southeast Asia
20	1	44634	-1.76(-1.91,-1.61)	-1.760646544043498	High-middle SDI
21	1	44635	-2.02(-2.14,-1.90)	-2.015911383421154	High SDI
22	1	138	-2.08(-2.21,-1.95)	-2.078679140068906	North Africa and Middle East
23	1	42	-2.21(-2.44,-1.97)	-2.208047846121242	Central Europe
24	1	5	-2.29(-2.43,-2.15)	-2.289029984252267	East Asia
25	1	96	-2.73(-2.94,-2.52)	-2.730024569057765	Southern Latin America
26	1	134	-2.81(-3.31,-2.31)	-2.809867417456324	Tropical Latin America
27	1	65	-2.90(-3.01,-2.79)	-2.898535577199446	High-income Asia Pacific
