# Supplementary material for: Analysis of the global burden of neonatal disorders and risk factors from 1990 to 2021: findings from the global burden of disease study 2021
Source: Front Public Health. 2025 Oct 24;13:1618334. doi: 10.3389/fpubh.2025.1618334 (PMC12592090; doi:10.3389/fpubh.2025.1618334)
Supplement: Supplementary file 1 [file Data_Sheet_1.ZIP › Data/Results/EAPC/neonatal sepsis and other neonatal infections/Female/DALYs/csv (34).csv]

	rank	location_id	EAPCs	EAPC	location_name
1	1	1	-0.78(-0.91,-0.66)	-0.7827344872551101	Global
2	1	44559	-1.00(-1.06,-0.94)	-1.000342423396772	Africa
3	1	44561	-1.32(-1.48,-1.16)	-1.320984048321006	Asia
4	1	44560	-1.32(-1.57,-1.08)	-1.324690218284519	America
5	1	44562	-1.57(-1.69,-1.46)	-1.574526536245147	Europe
