# Supplementary material for: Analysis of the global burden of neonatal disorders and risk factors from 1990 to 2021: findings from the global burden of disease study 2021
Source: Front Public Health. 2025 Oct 24;13:1618334. doi: 10.3389/fpubh.2025.1618334 (PMC12592090; doi:10.3389/fpubh.2025.1618334)
Supplement: Supplementary file 1 [file Data_Sheet_1.ZIP › Data/Results/EAPC/neonatal sepsis and other neonatal infections/Female/Deaths/csv (33).csv]

	rank	location_id	EAPCs	EAPC	location_name
1	1	104	0.63(0.46,0.80)	0.6323050823800802	Caribbean
2	1	32	0.62(0.26,0.98)	0.6203111628239499	Central Asia
3	1	192	0.49(0.31,0.68)	0.492390068359283	Southern Sub-Saharan Africa
4	1	167	-0.01(-0.31,0.30)	-0.005062851833537163	Central Sub-Saharan Africa
5	1	21	-0.24(-0.57,0.08)	-0.2424613465312309	Oceania
6	1	124	-0.48(-0.65,-0.31)	-0.4783641122288906	Central Latin America
7	1	100	-0.58(-0.90,-0.26)	-0.5790818840310186	High-income North America
8	1	56	-0.74(-1.19,-0.29)	-0.7402652133522536	Eastern Europe
9	1	1	-0.90(-1.04,-0.77)	-0.904301775197025	Global
10	1	44639	-1.12(-1.36,-0.88)	-1.119517350611476	Middle SDI
11	1	44637	-1.21(-1.27,-1.14)	-1.209348563762513	Low SDI
12	1	174	-1.39(-1.48,-1.29)	-1.385369936475878	Eastern Sub-Saharan Africa
13	1	199	-1.40(-1.48,-1.32)	-1.397219928184379	Western Sub-Saharan Africa
14	1	44636	-1.52(-1.62,-1.42)	-1.520112853973143	Low-middle SDI
15	1	159	-1.52(-1.61,-1.43)	-1.522009538551095	South Asia
16	1	73	-1.61(-1.80,-1.41)	-1.607656611791575	Western Europe
17	1	120	-1.69(-1.95,-1.43)	-1.693332938959347	Andean Latin America
18	1	9	-1.95(-2.09,-1.80)	-1.947877774266604	Southeast Asia
19	1	70	-2.01(-2.91,-1.09)	-2.005052014252096	Australasia
20	1	44634	-2.22(-2.40,-2.05)	-2.224425748669689	High-middle SDI
21	1	138	-2.91(-3.04,-2.79)	-2.91147166366662	North Africa and Middle East
22	1	44635	-2.99(-3.21,-2.77)	-2.99347815312665	High SDI
23	1	134	-3.08(-3.61,-2.54)	-3.079918561555262	Tropical Latin America
24	1	96	-3.24(-3.51,-2.97)	-3.238333363942258	Southern Latin America
25	1	5	-3.27(-3.53,-3.01)	-3.271630097621092	East Asia
26	1	65	-4.18(-4.41,-3.94)	-4.1760964437217	High-income Asia Pacific
27	1	42	-6.15(-6.82,-5.48)	-6.149089171570865	Central Europe
