# Supplementary material for: Analysis of the global burden of neonatal disorders and risk factors from 1990 to 2021: findings from the global burden of disease study 2021
Source: Front Public Health. 2025 Oct 24;13:1618334. doi: 10.3389/fpubh.2025.1618334 (PMC12592090; doi:10.3389/fpubh.2025.1618334)
Supplement: Supplementary file 1 [file Data_Sheet_1.ZIP › Data/Results/EAPC/neonatal sepsis and other neonatal infections/Female/Deaths/csv (34).csv]

	rank	location_id	EAPCs	EAPC	location_name
1	1	1	-0.90(-1.04,-0.77)	-0.904301775197025	Global
2	1	44559	-1.15(-1.22,-1.07)	-1.146452903807149	Africa
3	1	44560	-1.47(-1.73,-1.22)	-1.474927318590846	America
4	1	44561	-1.52(-1.69,-1.35)	-1.520039623079461	Asia
5	1	44562	-2.40(-2.56,-2.24)	-2.401501765570624	Europe
