# Supplementary material for: Analysis of the global burden of neonatal disorders and risk factors from 1990 to 2021: findings from the global burden of disease study 2021
Source: Front Public Health. 2025 Oct 24;13:1618334. doi: 10.3389/fpubh.2025.1618334 (PMC12592090; doi:10.3389/fpubh.2025.1618334)
Supplement: Supplementary file 1 [file Data_Sheet_1.ZIP › Data/Results/EAPC/neonatal sepsis and other neonatal infections/Female/Incidence/csv (33).csv]

	rank	location_id	EAPCs	EAPC	location_name
1	1	120	1.32(1.04,1.60)	1.320590238880803	Andean Latin America
2	1	104	0.41(0.20,0.61)	0.406114792388812	Caribbean
3	1	73	-0.27(-0.34,-0.20)	-0.2693490212954397	Western Europe
4	1	192	-0.43(-0.57,-0.29)	-0.4290211815430545	Southern Sub-Saharan Africa
5	1	96	-0.54(-0.67,-0.42)	-0.5437378470643517	Southern Latin America
6	1	44635	-0.55(-0.61,-0.49)	-0.548824693075034	High SDI
7	1	44639	-0.60(-0.79,-0.42)	-0.6023058611532739	Middle SDI
8	1	134	-0.61(-0.78,-0.44)	-0.610367214386931	Tropical Latin America
9	1	124	-0.67(-0.84,-0.51)	-0.6717353271742388	Central Latin America
10	1	21	-0.72(-0.94,-0.50)	-0.7183046263199544	Oceania
11	1	167	-0.74(-1.04,-0.44)	-0.7436364362251702	Central Sub-Saharan Africa
12	1	1	-0.75(-0.93,-0.57)	-0.7509609130757711	Global
13	1	56	-0.75(-0.89,-0.61)	-0.7521599458314876	Eastern Europe
14	1	32	-0.80(-0.95,-0.66)	-0.8041346565219265	Central Asia
15	1	199	-0.94(-1.20,-0.67)	-0.9359125553414227	Western Sub-Saharan Africa
16	1	44636	-0.99(-1.13,-0.85)	-0.9942045136990374	Low-middle SDI
17	1	159	-1.01(-1.10,-0.93)	-1.012861099424356	South Asia
18	1	100	-1.02(-1.05,-0.99)	-1.020506989982606	High-income North America
19	1	42	-1.05(-1.17,-0.93)	-1.05080732038606	Central Europe
20	1	44637	-1.07(-1.27,-0.88)	-1.071540907429858	Low SDI
21	1	44634	-1.12(-1.32,-0.92)	-1.120045587615737	High-middle SDI
22	1	138	-1.32(-1.52,-1.12)	-1.318663681399102	North Africa and Middle East
23	1	174	-1.35(-1.51,-1.18)	-1.345818261287912	Eastern Sub-Saharan Africa
24	1	9	-1.46(-1.60,-1.31)	-1.455348436857962	Southeast Asia
25	1	70	-1.54(-1.64,-1.44)	-1.541567148912437	Australasia
26	1	5	-1.61(-1.74,-1.47)	-1.608924190338279	East Asia
27	1	65	-1.67(-1.77,-1.58)	-1.674973169495797	High-income Asia Pacific
