# Supplementary material for: Analysis of the global burden of neonatal disorders and risk factors from 1990 to 2021: findings from the global burden of disease study 2021
Source: Front Public Health. 2025 Oct 24;13:1618334. doi: 10.3389/fpubh.2025.1618334 (PMC12592090; doi:10.3389/fpubh.2025.1618334)
Supplement: Supplementary file 1 [file Data_Sheet_1.ZIP › Data/Results/EAPC/neonatal sepsis and other neonatal infections/Female/Incidence/csv (34).csv]

	rank	location_id	EAPCs	EAPC	location_name
1	1	44560	-0.50(-0.64,-0.37)	-0.5036588510447415	America
2	1	1	-0.75(-0.93,-0.57)	-0.7509609130757711	Global
3	1	44562	-0.85(-0.96,-0.74)	-0.8507991687672134	Europe
4	1	44561	-0.96(-1.13,-0.80)	-0.9602547034669118	Asia
5	1	44559	-1.11(-1.33,-0.90)	-1.112425555443308	Africa
