# Supplementary material for: Analysis of the global burden of neonatal disorders and risk factors from 1990 to 2021: findings from the global burden of disease study 2021
Source: Front Public Health. 2025 Oct 24;13:1618334. doi: 10.3389/fpubh.2025.1618334 (PMC12592090; doi:10.3389/fpubh.2025.1618334)
Supplement: Supplementary file 1 [file Data_Sheet_1.ZIP › Data/Results/EAPC/neonatal sepsis and other neonatal infections/Female/Prevalence/csv (33).csv]

	rank	location_id	EAPCs	EAPC	location_name
1	1	120	4.01(3.74,4.29)	4.010675086727944	Andean Latin America
2	1	167	2.73(2.41,3.05)	2.732230557912296	Central Sub-Saharan Africa
3	1	44637	2.21(1.99,2.42)	2.206290845713177	Low SDI
4	1	174	2.15(1.91,2.39)	2.146540275177955	Eastern Sub-Saharan Africa
5	1	159	2.09(1.96,2.21)	2.085330291207899	South Asia
6	1	44636	1.97(1.87,2.07)	1.972089554599088	Low-middle SDI
7	1	199	1.66(1.38,1.94)	1.659379628027491	Western Sub-Saharan Africa
8	1	44639	1.16(1.03,1.29)	1.162557985655832	Middle SDI
9	1	192	1.07(0.71,1.42)	1.065414598593506	Southern Sub-Saharan Africa
10	1	104	1.06(0.87,1.25)	1.055969878239638	Caribbean
11	1	32	0.85(0.74,0.96)	0.8476714695882404	Central Asia
12	1	138	0.80(0.49,1.12)	0.8014952282354493	North Africa and Middle East
13	1	1	0.75(0.68,0.81)	0.745940821152602	Global
14	1	134	0.72(0.49,0.95)	0.7192933170530491	Tropical Latin America
15	1	124	0.53(0.30,0.77)	0.5302778915271755	Central Latin America
16	1	9	0.36(0.19,0.54)	0.3639733535917511	Southeast Asia
17	1	21	0.31(0.15,0.47)	0.3071627747866179	Oceania
18	1	5	0.25(-0.01,0.51)	0.2531306402933309	East Asia
19	1	96	-0.05(-0.20,0.09)	-0.05292879182720034	Southern Latin America
20	1	56	-0.09(-0.28,0.09)	-0.09366913924194753	Eastern Europe
21	1	73	-0.10(-0.24,0.03)	-0.1015261828562042	Western Europe
22	1	44635	-0.28(-0.41,-0.15)	-0.2836054865723359	High SDI
23	1	42	-0.40(-0.57,-0.24)	-0.4036675064370554	Central Europe
24	1	44634	-0.62(-0.79,-0.45)	-0.6189372512589997	High-middle SDI
25	1	65	-0.68(-0.89,-0.48)	-0.6848839825566388	High-income Asia Pacific
26	1	100	-0.92(-1.00,-0.83)	-0.9163140038800255	High-income North America
27	1	70	-1.49(-1.65,-1.33)	-1.489624611327578	Australasia
