# Supplementary material for: Analysis of the global burden of neonatal disorders and risk factors from 1990 to 2021: findings from the global burden of disease study 2021
Source: Front Public Health. 2025 Oct 24;13:1618334. doi: 10.3389/fpubh.2025.1618334 (PMC12592090; doi:10.3389/fpubh.2025.1618334)
Supplement: Supplementary file 1 [file Data_Sheet_1.ZIP › Data/Results/EAPC/neonatal sepsis and other neonatal infections/Female/Prevalence/csv (34).csv]

	rank	location_id	EAPCs	EAPC	location_name
1	1	44559	1.57(1.39,1.74)	1.567214866892197	Africa
2	1	44561	1.32(1.23,1.42)	1.322851747916443	Asia
3	1	1	0.75(0.68,0.81)	0.745940821152602	Global
4	1	44560	0.40(0.24,0.56)	0.3982867147948932	America
5	1	44562	-0.28(-0.43,-0.12)	-0.2754637508739277	Europe
