# Supplementary material for: Analysis of the global burden of neonatal disorders and risk factors from 1990 to 2021: findings from the global burden of disease study 2021
Source: Front Public Health. 2025 Oct 24;13:1618334. doi: 10.3389/fpubh.2025.1618334 (PMC12592090; doi:10.3389/fpubh.2025.1618334)
Supplement: Supplementary file 1 [file Data_Sheet_1.ZIP › Data/Results/EAPC/neonatal sepsis and other neonatal infections/Male/DALYs/csv (33).csv]

	rank	location_id	EAPCs	EAPC	location_name
1	1	192	0.64(0.49,0.79)	0.6380830015915828	Southern Sub-Saharan Africa
2	1	167	0.59(0.28,0.91)	0.5917208690411124	Central Sub-Saharan Africa
3	1	32	0.52(0.20,0.85)	0.5243585013229524	Central Asia
4	1	104	0.18(0.06,0.31)	0.1844618189476233	Caribbean
5	1	21	0.05(-0.17,0.27)	0.05182885794396963	Oceania
6	1	124	-0.67(-0.83,-0.51)	-0.669827313722271	Central Latin America
7	1	73	-0.68(-0.80,-0.55)	-0.6756141252423409	Western Europe
8	1	100	-0.69(-0.97,-0.41)	-0.6899384410963938	High-income North America
9	1	56	-0.75(-1.08,-0.42)	-0.7480210081402316	Eastern Europe
10	1	1	-0.79(-0.91,-0.67)	-0.7875024286955967	Global
11	1	44637	-0.93(-0.97,-0.89)	-0.9317706405878035	Low SDI
12	1	44639	-1.04(-1.26,-0.82)	-1.039774767829726	Middle SDI
13	1	199	-1.08(-1.13,-1.03)	-1.079122144546396	Western Sub-Saharan Africa
14	1	174	-1.34(-1.41,-1.27)	-1.341103301000002	Eastern Sub-Saharan Africa
15	1	44636	-1.46(-1.52,-1.41)	-1.462251143422599	Low-middle SDI
16	1	159	-1.57(-1.66,-1.48)	-1.56937680154231	South Asia
17	1	9	-1.75(-1.91,-1.60)	-1.753674301020547	Southeast Asia
18	1	120	-1.76(-1.97,-1.56)	-1.761830252981478	Andean Latin America
19	1	70	-1.88(-2.24,-1.53)	-1.884812015277226	Australasia
20	1	44634	-1.94(-2.09,-1.80)	-1.943741560711965	High-middle SDI
21	1	44635	-2.01(-2.13,-1.88)	-2.005867826647079	High SDI
22	1	138	-2.10(-2.22,-1.98)	-2.100470961608758	North Africa and Middle East
23	1	42	-2.26(-2.55,-1.97)	-2.257454681861881	Central Europe
24	1	5	-2.63(-2.74,-2.52)	-2.628337899323463	East Asia
25	1	65	-2.69(-2.80,-2.58)	-2.690093893195	High-income Asia Pacific
26	1	134	-3.08(-3.58,-2.56)	-3.075307500307978	Tropical Latin America
27	1	96	-3.12(-3.36,-2.88)	-3.118781640986346	Southern Latin America
