# Supplementary material for: Analysis of the global burden of neonatal disorders and risk factors from 1990 to 2021: findings from the global burden of disease study 2021
Source: Front Public Health. 2025 Oct 24;13:1618334. doi: 10.3389/fpubh.2025.1618334 (PMC12592090; doi:10.3389/fpubh.2025.1618334)
Supplement: Supplementary file 1 [file Data_Sheet_1.ZIP › Data/Results/EAPC/neonatal sepsis and other neonatal infections/Male/DALYs/csv (34).csv]

	rank	location_id	EAPCs	EAPC	location_name
1	1	1	-0.79(-0.91,-0.67)	-0.7875024286955967	Global
2	1	44559	-0.93(-1.00,-0.86)	-0.9311026619516549	Africa
3	1	44561	-1.50(-1.64,-1.35)	-1.495446655795474	Asia
4	1	44560	-1.61(-1.84,-1.37)	-1.606190382537609	America
5	1	44562	-1.62(-1.73,-1.51)	-1.624272125303095	Europe
