# Supplementary material for: Analysis of the global burden of neonatal disorders and risk factors from 1990 to 2021: findings from the global burden of disease study 2021
Source: Front Public Health. 2025 Oct 24;13:1618334. doi: 10.3389/fpubh.2025.1618334 (PMC12592090; doi:10.3389/fpubh.2025.1618334)
Supplement: Supplementary file 1 [file Data_Sheet_1.ZIP › Data/Results/EAPC/neonatal sepsis and other neonatal infections/Male/Deaths/csv (33).csv]

	rank	location_id	EAPCs	EAPC	location_name
1	1	192	0.44(0.24,0.63)	0.4359374854439269	Southern Sub-Saharan Africa
2	1	167	0.34(-0.03,0.71)	0.340934831681472	Central Sub-Saharan Africa
3	1	32	0.29(-0.07,0.65)	0.2889908293562282	Central Asia
4	1	104	0.15(0.02,0.27)	0.1450949159729875	Caribbean
5	1	21	-0.10(-0.35,0.15)	-0.09577309898369801	Oceania
6	1	100	-0.71(-1.07,-0.36)	-0.714422543424531	High-income North America
7	1	124	-0.78(-0.94,-0.63)	-0.7831633238852498	Central Latin America
8	1	1	-0.95(-1.08,-0.82)	-0.9488460807808519	Global
9	1	56	-0.99(-1.47,-0.51)	-0.9934815464938573	Eastern Europe
10	1	44637	-1.08(-1.14,-1.01)	-1.075681955231578	Low SDI
11	1	199	-1.17(-1.23,-1.10)	-1.165425053064884	Western Sub-Saharan Africa
12	1	44639	-1.33(-1.57,-1.09)	-1.332293012603758	Middle SDI
13	1	174	-1.51(-1.60,-1.41)	-1.507434703970634	Eastern Sub-Saharan Africa
14	1	44636	-1.71(-1.78,-1.65)	-1.714097202757281	Low-middle SDI
15	1	73	-1.79(-2.07,-1.51)	-1.789505626274046	Western Europe
16	1	159	-1.89(-1.97,-1.80)	-1.889455349212854	South Asia
17	1	120	-1.92(-2.13,-1.71)	-1.917151973065701	Andean Latin America
18	1	9	-1.99(-2.15,-1.82)	-1.985314537476868	Southeast Asia
19	1	44634	-2.56(-2.73,-2.39)	-2.560189928963408	High-middle SDI
20	1	70	-2.60(-3.43,-1.76)	-2.597317585790393	Australasia
21	1	138	-2.95(-3.08,-2.83)	-2.954580072812629	North Africa and Middle East
22	1	44635	-3.16(-3.39,-2.92)	-3.159240302742272	High SDI
23	1	134	-3.37(-3.90,-2.82)	-3.365692528775599	Tropical Latin America
24	1	96	-3.76(-4.05,-3.47)	-3.761671876931039	Southern Latin America
25	1	5	-3.77(-3.95,-3.59)	-3.77132972837082	East Asia
26	1	65	-4.09(-4.29,-3.89)	-4.091241664473633	High-income Asia Pacific
27	1	42	-6.14(-6.88,-5.40)	-6.142160393384055	Central Europe
