# Supplementary material for: Analysis of the global burden of neonatal disorders and risk factors from 1990 to 2021: findings from the global burden of disease study 2021
Source: Front Public Health. 2025 Oct 24;13:1618334. doi: 10.3389/fpubh.2025.1618334 (PMC12592090; doi:10.3389/fpubh.2025.1618334)
Supplement: Supplementary file 1 [file Data_Sheet_1.ZIP › Data/Results/EAPC/neonatal sepsis and other neonatal infections/Male/Deaths/csv (34).csv]

	rank	location_id	EAPCs	EAPC	location_name
1	1	1	-0.95(-1.08,-0.82)	-0.9488460807808519	Global
2	1	44559	-1.07(-1.16,-0.99)	-1.071262722084598	Africa
3	1	44560	-1.78(-2.02,-1.54)	-1.778871021846351	America
4	1	44561	-1.81(-1.96,-1.65)	-1.805347395444734	Asia
5	1	44562	-2.52(-2.68,-2.36)	-2.519115276103401	Europe
