# Supplementary material for: Analysis of the global burden of neonatal disorders and risk factors from 1990 to 2021: findings from the global burden of disease study 2021
Source: Front Public Health. 2025 Oct 24;13:1618334. doi: 10.3389/fpubh.2025.1618334 (PMC12592090; doi:10.3389/fpubh.2025.1618334)
Supplement: Supplementary file 1 [file Data_Sheet_1.ZIP › Data/Results/EAPC/neonatal sepsis and other neonatal infections/Male/Incidence/csv (33).csv]

	rank	location_id	EAPCs	EAPC	location_name
1	1	120	0.82(0.55,1.09)	0.8230640276443602	Andean Latin America
2	1	104	0.32(0.09,0.56)	0.3242925337485714	Caribbean
3	1	73	-0.04(-0.12,0.03)	-0.04400781019351374	Western Europe
4	1	44635	-0.41(-0.47,-0.35)	-0.4110196209471506	High SDI
5	1	192	-0.47(-0.59,-0.35)	-0.4745839694287768	Southern Sub-Saharan Africa
6	1	21	-0.48(-0.69,-0.26)	-0.4763783904375485	Oceania
7	1	167	-0.56(-0.89,-0.23)	-0.5593232942911919	Central Sub-Saharan Africa
8	1	44639	-0.57(-0.76,-0.38)	-0.568308259794259	Middle SDI
9	1	96	-0.57(-0.69,-0.45)	-0.5703064435112148	Southern Latin America
10	1	134	-0.62(-0.86,-0.39)	-0.6246854739022312	Tropical Latin America
11	1	124	-0.80(-0.99,-0.60)	-0.7979224003687557	Central Latin America
12	1	1	-0.83(-1.01,-0.64)	-0.8292295022706564	Global
13	1	100	-0.91(-0.94,-0.89)	-0.9121884956942439	High-income North America
14	1	9	-0.92(-0.99,-0.84)	-0.9162798594268495	Southeast Asia
15	1	199	-0.96(-1.24,-0.68)	-0.9599396004042693	Western Sub-Saharan Africa
16	1	42	-1.00(-1.11,-0.90)	-1.003562539536274	Central Europe
17	1	56	-1.05(-1.18,-0.93)	-1.05415421593682	Eastern Europe
18	1	32	-1.09(-1.33,-0.86)	-1.092519738801589	Central Asia
19	1	159	-1.12(-1.20,-1.04)	-1.116247516906821	South Asia
20	1	44634	-1.14(-1.32,-0.95)	-1.136626586928802	High-middle SDI
21	1	44636	-1.15(-1.27,-1.02)	-1.146832146453192	Low-middle SDI
22	1	70	-1.21(-1.37,-1.04)	-1.205601383863741	Australasia
23	1	44637	-1.26(-1.46,-1.07)	-1.264573130035718	Low SDI
24	1	138	-1.38(-1.61,-1.15)	-1.377805649509534	North Africa and Middle East
25	1	65	-1.44(-1.57,-1.30)	-1.435376048929005	High-income Asia Pacific
26	1	5	-1.44(-1.58,-1.30)	-1.436768211623418	East Asia
27	1	174	-1.57(-1.74,-1.40)	-1.568603367772448	Eastern Sub-Saharan Africa
