# Supplementary material for: Analysis of the global burden of neonatal disorders and risk factors from 1990 to 2021: findings from the global burden of disease study 2021
Source: Front Public Health. 2025 Oct 24;13:1618334. doi: 10.3389/fpubh.2025.1618334 (PMC12592090; doi:10.3389/fpubh.2025.1618334)
Supplement: Supplementary file 1 [file Data_Sheet_1.ZIP › Data/Results/EAPC/neonatal sepsis and other neonatal infections/Male/Incidence/csv (34).csv]

	rank	location_id	EAPCs	EAPC	location_name
1	1	44560	-0.60(-0.77,-0.43)	-0.6022862489043934	America
2	1	1	-0.83(-1.01,-0.64)	-0.8292295022706564	Global
3	1	44562	-0.89(-0.98,-0.80)	-0.8922896967685889	Europe
4	1	44561	-0.93(-1.10,-0.77)	-0.9342803488309848	Asia
5	1	44559	-1.22(-1.44,-1.00)	-1.217173902829616	Africa
