# Supplementary material for: Analysis of the global burden of neonatal disorders and risk factors from 1990 to 2021: findings from the global burden of disease study 2021
Source: Front Public Health. 2025 Oct 24;13:1618334. doi: 10.3389/fpubh.2025.1618334 (PMC12592090; doi:10.3389/fpubh.2025.1618334)
Supplement: Supplementary file 1 [file Data_Sheet_1.ZIP › Data/Results/EAPC/neonatal sepsis and other neonatal infections/Male/Prevalence/csv (33).csv]

	rank	location_id	EAPCs	EAPC	location_name
1	1	120	3.28(3.02,3.55)	3.28447145389279	Andean Latin America
2	1	167	2.53(2.21,2.84)	2.525976420019616	Central Sub-Saharan Africa
3	1	44637	1.94(1.71,2.17)	1.938347559077958	Low SDI
4	1	174	1.82(1.56,2.07)	1.81567743991804	Eastern Sub-Saharan Africa
5	1	44636	1.76(1.66,1.87)	1.762178792166158	Low-middle SDI
6	1	159	1.76(1.66,1.86)	1.758518240509321	South Asia
7	1	44639	1.43(1.28,1.57)	1.426297491053719	Middle SDI
8	1	199	1.42(1.15,1.70)	1.4238303525276	Western Sub-Saharan Africa
9	1	192	1.22(0.90,1.53)	1.215115638264064	Southern Sub-Saharan Africa
10	1	1	1.11(1.04,1.18)	1.110030005197382	Global
11	1	104	1.03(0.80,1.27)	1.034874467986158	Caribbean
12	1	9	1.02(0.91,1.13)	1.018411269262076	Southeast Asia
13	1	134	0.97(0.64,1.30)	0.9691618224793919	Tropical Latin America
14	1	32	0.78(0.58,0.97)	0.7775873716186821	Central Asia
15	1	138	0.73(0.43,1.03)	0.729724995745018	North Africa and Middle East
16	1	21	0.65(0.50,0.80)	0.650025177150404	Oceania
17	1	124	0.64(0.36,0.93)	0.6423500627178669	Central Latin America
18	1	5	0.60(0.37,0.84)	0.6018238047271529	East Asia
19	1	73	0.28(0.10,0.46)	0.2808120407666204	Western Europe
20	1	96	0.16(-0.11,0.43)	0.1587180868030114	Southern Latin America
21	1	44635	0.04(-0.12,0.19)	0.03670701217870498	High SDI
22	1	56	-0.19(-0.32,-0.06)	-0.1920541364599404	Eastern Europe
23	1	42	-0.22(-0.42,-0.01)	-0.2172246120159538	Central Europe
24	1	44634	-0.26(-0.44,-0.08)	-0.2619515418249674	High-middle SDI
25	1	65	-0.34(-0.58,-0.09)	-0.3386595728427699	High-income Asia Pacific
26	1	100	-0.71(-0.79,-0.62)	-0.7056812675767299	High-income North America
27	1	70	-1.14(-1.41,-0.86)	-1.138573370021889	Australasia
