# Supplementary material for: Analysis of the global burden of neonatal disorders and risk factors from 1990 to 2021: findings from the global burden of disease study 2021
Source: Front Public Health. 2025 Oct 24;13:1618334. doi: 10.3389/fpubh.2025.1618334 (PMC12592090; doi:10.3389/fpubh.2025.1618334)
Supplement: Supplementary file 1 [file Data_Sheet_1.ZIP › Data/Results/EAPC/neonatal sepsis and other neonatal infections/Male/Prevalence/csv (34).csv]

	rank	location_id	EAPCs	EAPC	location_name
1	1	44561	1.58(1.50,1.67)	1.583954304603852	Asia
2	1	44559	1.42(1.23,1.61)	1.420516529102644	Africa
3	1	1	1.11(1.04,1.18)	1.110030005197382	Global
4	1	44560	0.51(0.28,0.73)	0.5056059255158951	America
5	1	44562	-0.08(-0.24,0.09)	-0.07666903302057104	Europe
