# Supplementary material for: Analysis of the global burden of neonatal disorders and risk factors from 1990 to 2021: findings from the global burden of disease study 2021
Source: Front Public Health. 2025 Oct 24;13:1618334. doi: 10.3389/fpubh.2025.1618334 (PMC12592090; doi:10.3389/fpubh.2025.1618334)
Supplement: Supplementary file 1 [file Data_Sheet_1.ZIP › Data/Cross country inequality analysis/IHME-GBD_2021_DATA-f1351086-1/IHME-GBD_2021_DATA-f1351086-1.csv]

measure_id	measure_name	location_id	location_name	sex_id	sex_name	age_id	age_name	cause_id	cause_name	metric_id	metric_name	year	val	upper	lower
1	Deaths	81	Federal Republic of Germany	1	Male	27	Age-standardized	380	Neonatal disorders	3	Rate	1990	6.9006945079867466	7.2943535921916505	6.559893549238888
1	Deaths	81	Federal Republic of Germany	2	Female	27	Age-standardized	380	Neonatal disorders	3	Rate	1990	5.128859805266345	5.411575146045932	4.825386987170127
1	Deaths	81	Federal Republic of Germany	3	Both	27	Age-standardized	380	Neonatal disorders	3	Rate	1990	6.038508637003247	6.332225634788071	5.756180869131976
1	Deaths	81	Federal Republic of Germany	1	Male	27	Age-standardized	381	Neonatal preterm birth	3	Rate	1990	5.090160008442135	5.427464202276045	4.801095750589831
1	Deaths	81	Federal Republic of Germany	2	Female	27	Age-standardized	381	Neonatal preterm birth	3	Rate	1990	3.766727842313904	4.0023723305861365	3.557891102463874
1	Deaths	81	Federal Republic of Germany	3	Both	27	Age-standardized	381	Neonatal preterm birth	3	Rate	1990	4.446172868329508	4.715248735057046	4.218284370807656
1	Deaths	81	Federal Republic of Germany	1	Male	27	Age-standardized	382	Neonatal encephalopathy due to birth asphyxia and trauma	3	Rate	1990	0.930606187442515	1.0554356649988383	0.8140183784644035
1	Deaths	81	Federal Republic of Germany	2	Female	27	Age-standardized	382	Neonatal encephalopathy due to birth asphyxia and trauma	3	Rate	1990	0.7929826819875385	0.9025529390699509	0.6837912778178333
1	Deaths	81	Federal Republic of Germany	3	Both	27	Age-standardized	382	Neonatal encephalopathy due to birth asphyxia and trauma	3	Rate	1990	0.8636324002776217	0.9607587940072859	0.7668756994668557
1	Deaths	81	Federal Republic of Germany	1	Male	27	Age-standardized	383	Neonatal sepsis and other neonatal infections	3	Rate	1990	0.3730681364450198	0.43991216764088353	0.310814349361236
1	Deaths	81	Federal Republic of Germany	2	Female	27	Age-standardized	383	Neonatal sepsis and other neonatal infections	3	Rate	1990	0.23678665801084564	0.27678099170927445	0.2040861715634307
1	Deaths	81	Federal Republic of Germany	3	Both	27	Age-standardized	383	Neonatal sepsis and other neonatal infections	3	Rate	1990	0.3067541576635716	0.34984520329904567	0.2666518129368224
1	Deaths	81	Federal Republic of Germany	1	Male	27	Age-standardized	384	Hemolytic disease and other neonatal jaundice	3	Rate	1990	0.059327495235506233	0.08340025483776123	0.04365501568168025
1	Deaths	81	Federal Republic of Germany	2	Female	27	Age-standardized	384	Hemolytic disease and other neonatal jaundice	3	Rate	1990	0.056898648447863506	0.09193331886477488	0.0343656147691992
1	Deaths	81	Federal Republic of Germany	3	Both	27	Age-standardized	384	Hemolytic disease and other neonatal jaundice	3	Rate	1990	0.0581448168249375	0.08011995178789419	0.043891496487031854
1	Deaths	81	Federal Republic of Germany	1	Male	27	Age-standardized	385	Other neonatal disorders	3	Rate	1990	0.4475326804215728	0.5353532002547663	0.3609614177224399
1	Deaths	81	Federal Republic of Germany	2	Female	27	Age-standardized	385	Other neonatal disorders	3	Rate	1990	0.27546397450619886	0.3206438789901831	0.22923946126437825
1	Deaths	81	Federal Republic of Germany	3	Both	27	Age-standardized	385	Other neonatal disorders	3	Rate	1990	0.3638043939076133	0.419066073586715	0.3117692997961587
1	Deaths	16	Republic of the Philippines	1	Male	27	Age-standardized	380	Neonatal disorders	3	Rate	1990	33.787448653708175	39.01226087330644	29.03850994210458
1	Deaths	16	Republic of the Philippines	2	Female	27	Age-standardized	380	Neonatal disorders	3	Rate	1990	25.029565083695257	28.735399026411187	21.773525548390193
1	Deaths	16	Republic of the Philippines	3	Both	27	Age-standardized	380	Neonatal disorders	3	Rate	1990	29.579109739553978	33.695840800974175	25.68475064498172
1	Deaths	16	Republic of the Philippines	1	Male	27	Age-standardized	381	Neonatal preterm birth	3	Rate	1990	14.565086773517388	17.01173043526636	12.043490536771344
1	Deaths	16	Republic of the Philippines	2	Female	27	Age-standardized	381	Neonatal preterm birth	3	Rate	1990	11.136631462398492	13.166804891242746	9.499619900717136
1	Deaths	16	Republic of the Philippines	3	Both	27	Age-standardized	381	Neonatal preterm birth	3	Rate	1990	12.917607805361987	14.930790056837502	11.06469479657818
1	Deaths	16	Republic of the Philippines	1	Male	27	Age-standardized	382	Neonatal encephalopathy due to birth asphyxia and trauma	3	Rate	1990	7.938198979523492	10.439510703506903	5.968016202319714
1	Deaths	16	Republic of the Philippines	2	Female	27	Age-standardized	382	Neonatal encephalopathy due to birth asphyxia and trauma	3	Rate	1990	5.943945550300134	7.526987932460823	4.35826457904952
1	Deaths	16	Republic of the Philippines	3	Both	27	Age-standardized	382	Neonatal encephalopathy due to birth asphyxia and trauma	3	Rate	1990	6.980001192032639	8.746661663844005	5.420528856341104
1	Deaths	16	Republic of the Philippines	1	Male	27	Age-standardized	383	Neonatal sepsis and other neonatal infections	3	Rate	1990	8.911959414507702	10.926491540852188	6.985224211974169
1	Deaths	16	Republic of the Philippines	2	Female	27	Age-standardized	383	Neonatal sepsis and other neonatal infections	3	Rate	1990	6.295329855773614	7.642664693392728	5.127441336526516
1	Deaths	16	Republic of the Philippines	3	Both	27	Age-standardized	383	Neonatal sepsis and other neonatal infections	3	Rate	1990	7.654621384125128	9.1334934392372	6.221837607301575
1	Deaths	16	Republic of the Philippines	1	Male	27	Age-standardized	384	Hemolytic disease and other neonatal jaundice	3	Rate	1990	0.28135271215862484	0.42624348261574996	0.21742602556111212
1	Deaths	16	Republic of the Philippines	2	Female	27	Age-standardized	384	Hemolytic disease and other neonatal jaundice	3	Rate	1990	0.2043337356887197	0.29602012860413895	0.15180616229488697
1	Deaths	16	Republic of the Philippines	3	Both	27	Age-standardized	384	Hemolytic disease and other neonatal jaundice	3	Rate	1990	0.24433415067578365	0.33398542483733595	0.19391119560101228
1	Deaths	16	Republic of the Philippines	1	Male	27	Age-standardized	385	Other neonatal disorders	3	Rate	1990	2.0908507740009523	2.7288714589902066	1.6120537239595996
1	Deaths	16	Republic of the Philippines	2	Female	27	Age-standardized	385	Other neonatal disorders	3	Rate	1990	1.4493244795342979	2.0008184924316126	1.1491207444206066
1	Deaths	16	Republic of the Philippines	3	Both	27	Age-standardized	385	Other neonatal disorders	3	Rate	1990	1.7825452073584451	2.332444335550772	1.4038719482135196
1	Deaths	130	United Mexican States	1	Male	27	Age-standardized	380	Neonatal disorders	3	Rate	1990	34.44083170846577	37.93086887688567	31.435223960351454
1	Deaths	130	United Mexican States	2	Female	27	Age-standardized	380	Neonatal disorders	3	Rate	1990	25.062160905327907	27.414964490853517	22.967190458722694
1	Deaths	130	United Mexican States	3	Both	27	Age-standardized	380	Neonatal disorders	3	Rate	1990	29.808771076063735	32.727385523469295	27.298453878682437
1	Deaths	130	United Mexican States	1	Male	27	Age-standardized	381	Neonatal preterm birth	3	Rate	1990	17.349178630876136	19.181280964853705	15.823715031942163
1	Deaths	130	United Mexican States	2	Female	27	Age-standardized	381	Neonatal preterm birth	3	Rate	1990	12.469394423531865	13.691717684711824	11.379477856622701
1	Deaths	130	United Mexican States	3	Both	27	Age-standardized	381	Neonatal preterm birth	3	Rate	1990	14.939166686395563	16.43540828345547	13.670786796181705
1	Deaths	130	United Mexican States	1	Male	27	Age-standardized	382	Neonatal encephalopathy due to birth asphyxia and trauma	3	Rate	1990	9.902493515140675	10.94702341735518	9.021407302886558
1	Deaths	130	United Mexican States	2	Female	27	Age-standardized	382	Neonatal encephalopathy due to birth asphyxia and trauma	3	Rate	1990	7.064702445068943	7.751260286003065	6.446849297204318
1	Deaths	130	United Mexican States	3	Both	27	Age-standardized	382	Neonatal encephalopathy due to birth asphyxia and trauma	3	Rate	1990	8.501085171078579	9.300253873412657	7.763745249915894
1	Deaths	130	United Mexican States	1	Male	27	Age-standardized	383	Neonatal sepsis and other neonatal infections	3	Rate	1990	4.064366731643061	4.483310615724284	3.6860037757791146
1	Deaths	130	United Mexican States	2	Female	27	Age-standardized	383	Neonatal sepsis and other neonatal infections	3	Rate	1990	2.995401863813254	3.2541551263353803	2.7357997047301414
1	Deaths	130	United Mexican States	3	Both	27	Age-standardized	383	Neonatal sepsis and other neonatal infections	3	Rate	1990	3.536176096285498	3.8559819316638757	3.2140861136555463
1	Deaths	130	United Mexican States	1	Male	27	Age-standardized	384	Hemolytic disease and other neonatal jaundice	3	Rate	1990	0.5159772860076681	0.5950286637237014	0.44618278632014524
1	Deaths	130	United Mexican States	2	Female	27	Age-standardized	384	Hemolytic disease and other neonatal jaundice	3	Rate	1990	0.33626769336462375	0.38506233844994703	0.2869551077290049
1	Deaths	130	United Mexican States	3	Both	27	Age-standardized	384	Hemolytic disease and other neonatal jaundice	3	Rate	1990	0.42718399639596405	0.48531158335558505	0.3750511825305152
1	Deaths	130	United Mexican States	1	Male	27	Age-standardized	385	Other neonatal disorders	3	Rate	1990	2.6088155447982113	2.8978873843269213	2.3553826566218277
1	Deaths	130	United Mexican States	2	Female	27	Age-standardized	385	Other neonatal disorders	3	Rate	1990	2.1963944795492067	2.4431595456524526	1.9911745379256212
1	Deaths	130	United Mexican States	3	Both	27	Age-standardized	385	Other neonatal disorders	3	Rate	1990	2.405159125908136	2.667732480325357	2.178948928200682
1	Deaths	213	Republic of the Niger	1	Male	27	Age-standardized	380	Neonatal disorders	3	Rate	1990	74.7874915510012	86.72260898585353	64.23111370579936
1	Deaths	213	Republic of the Niger	2	Female	27	Age-standardized	380	Neonatal disorders	3	Rate	1990	72.7379638265018	86.53843998305834	60.54577559369766
1	Deaths	213	Republic of the Niger	3	Both	27	Age-standardized	380	Neonatal disorders	3	Rate	1990	73.79770915297485	84.68281202579912	64.32605940408347
1	Deaths	213	Republic of the Niger	1	Male	27	Age-standardized	381	Neonatal preterm birth	3	Rate	1990	26.39935743200604	34.995636642253274	18.60371709914948
1	Deaths	213	Republic of the Niger	2	Female	27	Age-standardized	381	Neonatal preterm birth	3	Rate	1990	29.218996943998135	39.691244013621485	20.801757918872806
1	Deaths	213	Republic of the Niger	3	Both	27	Age-standardized	381	Neonatal preterm birth	3	Rate	1990	27.781291434006345	35.020598006140844	21.20855248602276
1	Deaths	213	Republic of the Niger	1	Male	27	Age-standardized	382	Neonatal encephalopathy due to birth asphyxia and trauma	3	Rate	1990	23.031532139141323	30.855220658622944	15.798752622088019
1	Deaths	213	Republic of the Niger	2	Female	27	Age-standardized	382	Neonatal encephalopathy due to birth asphyxia and trauma	3	Rate	1990	19.544035471464234	26.846054811962862	12.026845076497608
1	Deaths	213	Republic of the Niger	3	Both	27	Age-standardized	382	Neonatal encephalopathy due to birth asphyxia and trauma	3	Rate	1990	21.331290581505392	27.128226462051995	15.686696439183342
1	Deaths	213	Republic of the Niger	1	Male	27	Age-standardized	383	Neonatal sepsis and other neonatal infections	3	Rate	1990	15.080282648776487	22.937595090299357	9.521582556469475
1	Deaths	213	Republic of the Niger	2	Female	27	Age-standardized	383	Neonatal sepsis and other neonatal infections	3	Rate	1990	13.793516677640106	19.955646457788603	9.050583810408808
1	Deaths	213	Republic of the Niger	3	Both	27	Age-standardized	383	Neonatal sepsis and other neonatal infections	3	Rate	1990	14.453953560315957	19.85557760956284	10.185578961744374
1	Deaths	213	Republic of the Niger	1	Male	27	Age-standardized	384	Hemolytic disease and other neonatal jaundice	3	Rate	1990	2.710225043036009	4.923309839380879	1.4793128671665499
1	Deaths	213	Republic of the Niger	2	Female	27	Age-standardized	384	Hemolytic disease and other neonatal jaundice	3	Rate	1990	2.1530017863648907	5.399440900601506	0.9133447174959652
1	Deaths	213	Republic of the Niger	3	Both	27	Age-standardized	384	Hemolytic disease and other neonatal jaundice	3	Rate	1990	2.438204833435374	4.417195234674968	1.363719965245369
1	Deaths	213	Republic of the Niger	1	Male	27	Age-standardized	385	Other neonatal disorders	3	Rate	1990	7.566094288041425	17.367157517462633	3.09241108778585
1	Deaths	213	Republic of the Niger	2	Female	27	Age-standardized	385	Other neonatal disorders	3	Rate	1990	8.028412947034406	14.85740688711635	4.441269618970349
1	Deaths	213	Republic of the Niger	3	Both	27	Age-standardized	385	Other neonatal disorders	3	Rate	1990	7.792968743711691	14.59967806017755	3.8788892906423897
1	Deaths	422	United States Virgin Islands	1	Male	27	Age-standardized	380	Neonatal disorders	3	Rate	1990	22.865223737611007	26.698488405928998	19.671702406035813
1	Deaths	422	United States Virgin Islands	2	Female	27	Age-standardized	380	Neonatal disorders	3	Rate	1990	16.039454141524676	18.43498033068663	14.003889611648802
1	Deaths	422	United States Virgin Islands	3	Both	27	Age-standardized	380	Neonatal disorders	3	Rate	1990	19.53547944782726	22.541405118139856	16.99636669869969
1	Deaths	422	United States Virgin Islands	1	Male	27	Age-standardized	381	Neonatal preterm birth	3	Rate	1990	15.023551737647079	17.84490264267514	12.136277528928339
1	Deaths	422	United States Virgin Islands	2	Female	27	Age-standardized	381	Neonatal preterm birth	3	Rate	1990	9.43842597952878	11.436866027672776	7.61267238898951
1	Deaths	422	United States Virgin Islands	3	Both	27	Age-standardized	381	Neonatal preterm birth	3	Rate	1990	12.299075185305913	14.51970034342323	10.284876952376234
1	Deaths	422	United States Virgin Islands	1	Male	27	Age-standardized	382	Neonatal encephalopathy due to birth asphyxia and trauma	3	Rate	1990	4.713621431351435	6.640723614114549	2.981737025354059
1	Deaths	422	United States Virgin Islands	2	Female	27	Age-standardized	382	Neonatal encephalopathy due to birth asphyxia and trauma	3	Rate	1990	2.43507841048248	3.5568472946162513	1.5494936469938319
1	Deaths	422	United States Virgin Islands	3	Both	27	Age-standardized	382	Neonatal encephalopathy due to birth asphyxia and trauma	3	Rate	1990	3.602239761999977	4.791642447686942	2.551506742528851
1	Deaths	422	United States Virgin Islands	1	Male	27	Age-standardized	383	Neonatal sepsis and other neonatal infections	3	Rate	1990	0.936090020038178	1.439163711145772	0.6128103309303468
1	Deaths	422	United States Virgin Islands	2	Female	27	Age-standardized	383	Neonatal sepsis and other neonatal infections	3	Rate	1990	0.8222009695046637	1.2296386075007097	0.5189855300108029
1	Deaths	422	United States Virgin Islands	3	Both	27	Age-standardized	383	Neonatal sepsis and other neonatal infections	3	Rate	1990	0.8804958283685643	1.184854795147145	0.6311249028616597
1	Deaths	422	United States Virgin Islands	1	Male	27	Age-standardized	384	Hemolytic disease and other neonatal jaundice	3	Rate	1990	0.0012098406530285362	0.0021130405495892197	0.0006223442513604308
1	Deaths	422	United States Virgin Islands	2	Female	27	Age-standardized	384	Hemolytic disease and other neonatal jaundice	3	Rate	1990	0.008223804297595104	0.013920778498267943	0.004487960328671435
1	Deaths	422	United States Virgin Islands	3	Both	27	Age-standardized	384	Hemolytic disease and other neonatal jaundice	3	Rate	1990	0.004630419147869261	0.00735842810539519	0.00276109256555905
1	Deaths	422	United States Virgin Islands	1	Male	27	Age-standardized	385	Other neonatal disorders	3	Rate	1990	2.1907507079212922	3.2246854862011056	1.4049559614491636
1	Deaths	422	United States Virgin Islands	2	Female	27	Age-standardized	385	Other neonatal disorders	3	Rate	1990	3.335524977711141	4.755609321568315	2.1339431952969385
1	Deaths	422	United States Virgin Islands	3	Both	27	Age-standardized	385	Other neonatal disorders	3	Rate	1990	2.7490382530049495	3.908349533977077	1.7679596856171096
1	Deaths	305	Bermuda	1	Male	27	Age-standardized	380	Neonatal disorders	3	Rate	1990	9.974610597271647	12.217590083568926	8.220015228310631
1	Deaths	305	Bermuda	2	Female	27	Age-standardized	380	Neonatal disorders	3	Rate	1990	8.202056783410308	9.623019442440917	6.791208702914182
1	Deaths	305	Bermuda	3	Both	27	Age-standardized	380	Neonatal disorders	3	Rate	1990	9.114698407186266	10.84106019597322	7.644520141127071
1	Deaths	305	Bermuda	1	Male	27	Age-standardized	381	Neonatal preterm birth	3	Rate	1990	4.019774384115932	5.008252255951511	3.246753765012068
1	Deaths	305	Bermuda	2	Female	27	Age-standardized	381	Neonatal preterm birth	3	Rate	1990	3.5405183462426066	4.400576448431185	2.7667464373156267
1	Deaths	305	Bermuda	3	Both	27	Age-standardized	381	Neonatal preterm birth	3	Rate	1990	3.787275870099235	4.590151449571076	3.1737682449330675
1	Deaths	305	Bermuda	1	Male	27	Age-standardized	382	Neonatal encephalopathy due to birth asphyxia and trauma	3	Rate	1990	4.2117291762671325	5.257514450610783	3.386342345176211
1	Deaths	305	Bermuda	2	Female	27	Age-standardized	382	Neonatal encephalopathy due to birth asphyxia and trauma	3	Rate	1990	1.6903063552997788	2.091635325902225	1.3271600387609221
1	Deaths	305	Bermuda	3	Both	27	Age-standardized	382	Neonatal encephalopathy due to birth asphyxia and trauma	3	Rate	1990	2.988286004599551	3.6306886924914092	2.4527939718963268
1	Deaths	305	Bermuda	1	Male	27	Age-standardized	383	Neonatal sepsis and other neonatal infections	3	Rate	1990	0.06994118985495533	0.0957173013908932	0.05068743016433842
1	Deaths	305	Bermuda	2	Female	27	Age-standardized	383	Neonatal sepsis and other neonatal infections	3	Rate	1990	0.5203831416052056	0.6651445238409488	0.38658326415103833
1	Deaths	305	Bermuda	3	Both	27	Age-standardized	383	Neonatal sepsis and other neonatal infections	3	Rate	1990	0.2885156566059577	0.360984013169205	0.2185677487249588
1	Deaths	305	Bermuda	1	Male	27	Age-standardized	384	Hemolytic disease and other neonatal jaundice	3	Rate	1990	0.14924756160553834	0.2340034927936757	0.09196757923406972
1	Deaths	305	Bermuda	2	Female	27	Age-standardized	384	Hemolytic disease and other neonatal jaundice	3	Rate	1990	0.1151108259610241	0.19247692156411716	0.0641108631136912
1	Deaths	305	Bermuda	3	Both	27	Age-standardized	384	Hemolytic disease and other neonatal jaundice	3	Rate	1990	0.13268679958126967	0.1922411910166289	0.08978127798391054
1	Deaths	305	Bermuda	1	Male	27	Age-standardized	385	Other neonatal disorders	3	Rate	1990	1.5239182854280868	2.3595374663675592	0.984944946507387
1	Deaths	305	Bermuda	2	Female	27	Age-standardized	385	Other neonatal disorders	3	Rate	1990	2.335738114301677	3.0850166096234624	1.7265299500046978
1	Deaths	305	Bermuda	3	Both	27	Age-standardized	385	Other neonatal disorders	3	Rate	1990	1.917934076300255	2.6717250100784664	1.4155626840406292
1	Deaths	98	Republic of Chile	1	Male	27	Age-standardized	380	Neonatal disorders	3	Rate	1990	14.066535366276502	15.027564623538305	13.19767822754298
1	Deaths	98	Republic of Chile	2	Female	27	Age-standardized	380	Neonatal disorders	3	Rate	1990	11.136987403110833	11.89648004326357	10.472950309533068
1	Deaths	98	Republic of Chile	3	Both	27	Age-standardized	380	Neonatal disorders	3	Rate	1990	12.636177009301365	13.365409409634804	12.023081885028395
1	Deaths	98	Republic of Chile	1	Male	27	Age-standardized	381	Neonatal preterm birth	3	Rate	1990	8.69963156903905	9.369165751723903	8.076920091981467
1	Deaths	98	Republic of Chile	2	Female	27	Age-standardized	381	Neonatal preterm birth	3	Rate	1990	6.7476054310418805	7.275516748496234	6.242300066972588
1	Deaths	98	Republic of Chile	3	Both	27	Age-standardized	381	Neonatal preterm birth	3	Rate	1990	7.74655800427891	8.191106270132371	7.288965256014404
1	Deaths	98	Republic of Chile	1	Male	27	Age-standardized	382	Neonatal encephalopathy due to birth asphyxia and trauma	3	Rate	1990	3.4731619725361433	3.946794821225935	3.132747015447589
1	Deaths	98	Republic of Chile	2	Female	27	Age-standardized	382	Neonatal encephalopathy due to birth asphyxia and trauma	3	Rate	1990	2.8375483649442916	3.1710518035644784	2.510610087559572
1	Deaths	98	Republic of Chile	3	Both	27	Age-standardized	382	Neonatal encephalopathy due to birth asphyxia and trauma	3	Rate	1990	3.162828238651998	3.4552584316177275	2.909395855540665
1	Deaths	98	Republic of Chile	1	Male	27	Age-standardized	383	Neonatal sepsis and other neonatal infections	3	Rate	1990	1.3817085852668975	1.5436136517891206	1.2282263791706665
1	Deaths	98	Republic of Chile	2	Female	27	Age-standardized	383	Neonatal sepsis and other neonatal infections	3	Rate	1990	1.1305011253549213	1.2682525417567454	0.997950218518914
1	Deaths	98	Republic of Chile	3	Both	27	Age-standardized	383	Neonatal sepsis and other neonatal infections	3	Rate	1990	1.2590487837170077	1.3641131700711633	1.1458323266655175
1	Deaths	98	Republic of Chile	1	Male	27	Age-standardized	384	Hemolytic disease and other neonatal jaundice	3	Rate	1990	0.13264828500350975	0.18884178122145465	0.09426000377462264
1	Deaths	98	Republic of Chile	2	Female	27	Age-standardized	384	Hemolytic disease and other neonatal jaundice	3	Rate	1990	0.10109202979174724	0.14924425269658204	0.0591776676672553
1	Deaths	98	Republic of Chile	3	Both	27	Age-standardized	384	Hemolytic disease and other neonatal jaundice	3	Rate	1990	0.11723832397028322	0.1527796856544126	0.0894182278765297
1	Deaths	98	Republic of Chile	1	Male	27	Age-standardized	385	Other neonatal disorders	3	Rate	1990	0.3793849544308838	0.4626424841143316	0.3106836052876437
1	Deaths	98	Republic of Chile	2	Female	27	Age-standardized	385	Other neonatal disorders	3	Rate	1990	0.3202404519780019	0.3855837013061126	0.25948140259708036
1	Deaths	98	Republic of Chile	3	Both	27	Age-standardized	385	Other neonatal disorders	3	Rate	1990	0.35050365868316424	0.42509984659841626	0.2918640055672597
1	Deaths	197	Kingdom of Eswatini	1	Male	27	Age-standardized	380	Neonatal disorders	3	Rate	1990	48.374647758494085	56.396033037088046	40.294441142079066
1	Deaths	197	Kingdom of Eswatini	2	Female	27	Age-standardized	380	Neonatal disorders	3	Rate	1990	37.48761430463431	43.13095834995644	32.38541797910168
1	Deaths	197	Kingdom of Eswatini	3	Both	27	Age-standardized	380	Neonatal disorders	3	Rate	1990	43.011698903272446	49.017990299705	37.15497089327286
1	Deaths	197	Kingdom of Eswatini	1	Male	27	Age-standardized	381	Neonatal preterm birth	3	Rate	1990	16.383981774064832	22.64149369072648	9.856024883613118
1	Deaths	197	Kingdom of Eswatini	2	Female	27	Age-standardized	381	Neonatal preterm birth	3	Rate	1990	12.984940194798824	18.02946159497509	7.615044489803589
1	Deaths	197	Kingdom of Eswatini	3	Both	27	Age-standardized	381	Neonatal preterm birth	3	Rate	1990	14.709744760051374	19.46299099517782	9.95362898236012
1	Deaths	197	Kingdom of Eswatini	1	Male	27	Age-standardized	382	Neonatal encephalopathy due to birth asphyxia and trauma	3	Rate	1990	14.552163457760738	23.27931304753819	7.992772709793168
1	Deaths	197	Kingdom of Eswatini	2	Female	27	Age-standardized	382	Neonatal encephalopathy due to birth asphyxia and trauma	3	Rate	1990	11.341805887065028	17.752339937246397	6.942169866556655
1	Deaths	197	Kingdom of Eswatini	3	Both	27	Age-standardized	382	Neonatal encephalopathy due to birth asphyxia and trauma	3	Rate	1990	12.971294074592114	19.36799183008992	8.637818276235993
1	Deaths	197	Kingdom of Eswatini	1	Male	27	Age-standardized	383	Neonatal sepsis and other neonatal infections	3	Rate	1990	5.150538949593413	8.03170158990064	3.1336120211372784
1	Deaths	197	Kingdom of Eswatini	2	Female	27	Age-standardized	383	Neonatal sepsis and other neonatal infections	3	Rate	1990	3.7384542922562045	6.371001067661269	2.153231523990693
1	Deaths	197	Kingdom of Eswatini	3	Both	27	Age-standardized	383	Neonatal sepsis and other neonatal infections	3	Rate	1990	4.45468858901482	6.613981188764316	3.0422481915896453
1	Deaths	197	Kingdom of Eswatini	1	Male	27	Age-standardized	384	Hemolytic disease and other neonatal jaundice	3	Rate	1990	0.9843456192724974	1.8424675721404011	0.4419853819322458
1	Deaths	197	Kingdom of Eswatini	2	Female	27	Age-standardized	384	Hemolytic disease and other neonatal jaundice	3	Rate	1990	0.5290621102526103	1.2421976627136995	0.2159382310710272
1	Deaths	197	Kingdom of Eswatini	3	Both	27	Age-standardized	384	Hemolytic disease and other neonatal jaundice	3	Rate	1990	0.7600626786609789	1.326432012390668	0.4302121715840612
1	Deaths	197	Kingdom of Eswatini	1	Male	27	Age-standardized	385	Other neonatal disorders	3	Rate	1990	11.303617957802597	17.07940783279815	7.064030865737867
1	Deaths	197	Kingdom of Eswatini	2	Female	27	Age-standardized	385	Other neonatal disorders	3	Rate	1990	8.893351820261627	12.750848739079274	5.877988194465508
1	Deaths	197	Kingdom of Eswatini	3	Both	27	Age-standardized	385	Other neonatal disorders	3	Rate	1990	10.115908800953198	14.085080536458278	7.346003404181837
1	Deaths	163	Republic of India	1	Male	27	Age-standardized	380	Neonatal disorders	3	Rate	1990	72.08932938512534	80.19855927417277	64.7674300609355
1	Deaths	163	Republic of India	2	Female	27	Age-standardized	380	Neonatal disorders	3	Rate	1990	60.1353293591772	67.06661757213558	53.82992837616207
1	Deaths	163	Republic of India	3	Both	27	Age-standardized	380	Neonatal disorders	3	Rate	1990	66.33828821447628	73.46784162192347	59.74659687517863
1	Deaths	163	Republic of India	1	Male	27	Age-standardized	381	Neonatal preterm birth	3	Rate	1990	35.760867657876844	41.36393696242491	29.074560061745824
1	Deaths	163	Republic of India	2	Female	27	Age-standardized	381	Neonatal preterm birth	3	Rate	1990	30.466996504148376	35.346040070483774	25.3380734552932
1	Deaths	163	Republic of India	3	Both	27	Age-standardized	381	Neonatal preterm birth	3	Rate	1990	33.21361189772378	37.93266791472529	27.599528245389074
1	Deaths	163	Republic of India	1	Male	27	Age-standardized	382	Neonatal encephalopathy due to birth asphyxia and trauma	3	Rate	1990	16.898353911288005	24.98873657615613	12.831193390658587
1	Deaths	163	Republic of India	2	Female	27	Age-standardized	382	Neonatal encephalopathy due to birth asphyxia and trauma	3	Rate	1990	13.11212769317444	18.904358997699834	9.755962668235991
1	Deaths	163	Republic of India	3	Both	27	Age-standardized	382	Neonatal encephalopathy due to birth asphyxia and trauma	3	Rate	1990	15.076689690616174	21.711114237703377	11.790303082633095
1	Deaths	163	Republic of India	1	Male	27	Age-standardized	383	Neonatal sepsis and other neonatal infections	3	Rate	1990	5.055168724139752	6.2766583694359355	4.104820542087679
1	Deaths	163	Republic of India	2	Female	27	Age-standardized	383	Neonatal sepsis and other neonatal infections	3	Rate	1990	4.96871436871455	6.185206138456456	4.017263439951103
1	Deaths	163	Republic of India	3	Both	27	Age-standardized	383	Neonatal sepsis and other neonatal infections	3	Rate	1990	5.014085975483273	5.969357683540799	4.213495988611682
1	Deaths	163	Republic of India	1	Male	27	Age-standardized	384	Hemolytic disease and other neonatal jaundice	3	Rate	1990	3.6901329850481743	4.44631935514705	2.9468656781223466
1	Deaths	163	Republic of India	2	Female	27	Age-standardized	384	Hemolytic disease and other neonatal jaundice	3	Rate	1990	3.156996050151263	4.337295710041342	2.4144842136556823
1	Deaths	163	Republic of India	3	Both	27	Age-standardized	384	Hemolytic disease and other neonatal jaundice	3	Rate	1990	3.433380846588798	4.1064255792730195	2.857341994856264
1	Deaths	163	Republic of India	1	Male	27	Age-standardized	385	Other neonatal disorders	3	Rate	1990	10.684806106772545	13.968065163137867	7.550964802007054
1	Deaths	163	Republic of India	2	Female	27	Age-standardized	385	Other neonatal disorders	3	Rate	1990	8.4304947429886	10.69823296026713	5.997764371909074
1	Deaths	163	Republic of India	3	Both	27	Age-standardized	385	Other neonatal disorders	3	Rate	1990	9.600519804064199	11.962573014736703	6.870591508556605
1	Deaths	48	Hungary	1	Male	27	Age-standardized	380	Neonatal disorders	3	Rate	1990	20.05929772646308	21.27464333091366	18.88319434521093
1	Deaths	48	Hungary	2	Female	27	Age-standardized	380	Neonatal disorders	3	Rate	1990	15.76884732943098	16.650227431367643	14.846387273910008
1	Deaths	48	Hungary	3	Both	27	Age-standardized	380	Neonatal disorders	3	Rate	1990	17.96757027901364	18.770014213387928	17.011908364064354
1	Deaths	48	Hungary	1	Male	27	Age-standardized	381	Neonatal preterm birth	3	Rate	1990	16.938411364136126	17.93506520117891	15.863001799972727
1	Deaths	48	Hungary	2	Female	27	Age-standardized	381	Neonatal preterm birth	3	Rate	1990	13.254855662225488	13.989553887301474	12.454367472949885
1	Deaths	48	Hungary	3	Both	27	Age-standardized	381	Neonatal preterm birth	3	Rate	1990	15.142594393850906	15.844060502729326	14.306987364879621
1	Deaths	48	Hungary	1	Male	27	Age-standardized	382	Neonatal encephalopathy due to birth asphyxia and trauma	3	Rate	1990	2.2315253172380864	2.427798600353515	2.0414708572733047
1	Deaths	48	Hungary	2	Female	27	Age-standardized	382	Neonatal encephalopathy due to birth asphyxia and trauma	3	Rate	1990	1.7715662334922786	1.939430570425056	1.620009740356281
1	Deaths	48	Hungary	3	Both	27	Age-standardized	382	Neonatal encephalopathy due to birth asphyxia and trauma	3	Rate	1990	2.0072622379423364	2.141410510592185	1.864343786640309
1	Deaths	48	Hungary	1	Male	27	Age-standardized	383	Neonatal sepsis and other neonatal infections	3	Rate	1990	0.23118046648072368	0.2678724783465531	0.19774639083751583
1	Deaths	48	Hungary	2	Female	27	Age-standardized	383	Neonatal sepsis and other neonatal infections	3	Rate	1990	0.20876966743863512	0.23713189752065986	0.18123981269477965
1	Deaths	48	Hungary	3	Both	27	Age-standardized	383	Neonatal sepsis and other neonatal infections	3	Rate	1990	0.22025175165399083	0.24562302212778891	0.19582054361715157
1	Deaths	48	Hungary	1	Male	27	Age-standardized	384	Hemolytic disease and other neonatal jaundice	3	Rate	1990	0.10102279219997663	0.14830121708510408	0.06513255554666594
1	Deaths	48	Hungary	2	Female	27	Age-standardized	384	Hemolytic disease and other neonatal jaundice	3	Rate	1990	0.09163815559150996	0.1304145173880582	0.05869774321686988
1	Deaths	48	Hungary	3	Both	27	Age-standardized	384	Hemolytic disease and other neonatal jaundice	3	Rate	1990	0.09644601978746964	0.1309745949471384	0.06895921139223776
1	Deaths	48	Hungary	1	Male	27	Age-standardized	385	Other neonatal disorders	3	Rate	1990	0.5571577864081487	0.6614912548368331	0.4614967678231952
1	Deaths	48	Hungary	2	Female	27	Age-standardized	385	Other neonatal disorders	3	Rate	1990	0.4420176106830554	0.5310063706676853	0.36445158973352393
1	Deaths	48	Hungary	3	Both	27	Age-standardized	385	Other neonatal disorders	3	Rate	1990	0.5010158757789362	0.5949499421932029	0.41951954866002344
1	Deaths	147	State of Libya	1	Male	27	Age-standardized	380	Neonatal disorders	3	Rate	1990	32.52023088558765	41.206965817275695	25.299873996287065
1	Deaths	147	State of Libya	2	Female	27	Age-standardized	380	Neonatal disorders	3	Rate	1990	25.77516079040831	33.168456439296655	20.335716353442557
1	Deaths	147	State of Libya	3	Both	27	Age-standardized	380	Neonatal disorders	3	Rate	1990	29.200998122958904	36.19875018880294	23.370181055767688
1	Deaths	147	State of Libya	1	Male	27	Age-standardized	381	Neonatal preterm birth	3	Rate	1990	23.02999209133329	29.637442336523673	17.26926321653831
1	Deaths	147	State of Libya	2	Female	27	Age-standardized	381	Neonatal preterm birth	3	Rate	1990	18.266514872627216	23.824828220231336	13.648517916965215
1	Deaths	147	State of Libya	3	Both	27	Age-standardized	381	Neonatal preterm birth	3	Rate	1990	20.685999031678495	25.899303000115474	16.099309204478672
1	Deaths	147	State of Libya	1	Male	27	Age-standardized	382	Neonatal encephalopathy due to birth asphyxia and trauma	3	Rate	1990	4.0124900596086075	7.287364660458378	2.163451036954317
1	Deaths	147	State of Libya	2	Female	27	Age-standardized	382	Neonatal encephalopathy due to birth asphyxia and trauma	3	Rate	1990	3.06902918246082	4.987581474656853	1.46176336966844
1	Deaths	147	State of Libya	3	Both	27	Age-standardized	382	Neonatal encephalopathy due to birth asphyxia and trauma	3	Rate	1990	3.5482217232486883	5.72914834957518	2.1865460213958525
1	Deaths	147	State of Libya	1	Male	27	Age-standardized	383	Neonatal sepsis and other neonatal infections	3	Rate	1990	0.850780979409109	1.2938317068479182	0.45797451446060233
1	Deaths	147	State of Libya	2	Female	27	Age-standardized	383	Neonatal sepsis and other neonatal infections	3	Rate	1990	0.7095045055072196	1.0669068807786075	0.3777911263824026
1	Deaths	147	State of Libya	3	Both	27	Age-standardized	383	Neonatal sepsis and other neonatal infections	3	Rate	1990	0.7812434017054525	1.1157364158077643	0.5044234682285628
1	Deaths	147	State of Libya	1	Male	27	Age-standardized	384	Hemolytic disease and other neonatal jaundice	3	Rate	1990	0.7216110989397244	1.5094385259347847	0.33810073651869654
1	Deaths	147	State of Libya	2	Female	27	Age-standardized	384	Hemolytic disease and other neonatal jaundice	3	Rate	1990	0.5562444433423003	1.1815363326983108	0.24027276614093013
1	Deaths	147	State of Libya	3	Both	27	Age-standardized	384	Hemolytic disease and other neonatal jaundice	3	Rate	1990	0.6401693666733691	1.205243217525082	0.35246282510345
1	Deaths	147	State of Libya	1	Male	27	Age-standardized	385	Other neonatal disorders	3	Rate	1990	3.9053566562969175	6.301252271224022	2.3063840751745306
1	Deaths	147	State of Libya	2	Female	27	Age-standardized	385	Other neonatal disorders	3	Rate	1990	3.17386778647078	5.175161663849744	1.7424459967446484
1	Deaths	147	State of Libya	3	Both	27	Age-standardized	385	Other neonatal disorders	3	Rate	1990	3.5453645996529106	5.191783846560624	2.1986962857377828
1	Deaths	131	Republic of Nicaragua	1	Male	27	Age-standardized	380	Neonatal disorders	3	Rate	1990	40.38134094833535	45.59449757218042	34.681090036648946
1	Deaths	131	Republic of Nicaragua	2	Female	27	Age-standardized	380	Neonatal disorders	3	Rate	1990	29.822121527290875	34.23497569094264	25.412849718943157
1	Deaths	131	Republic of Nicaragua	3	Both	27	Age-standardized	380	Neonatal disorders	3	Rate	1990	35.235032336000295	39.69532898819262	30.52776615339422
1	Deaths	131	Republic of Nicaragua	1	Male	27	Age-standardized	381	Neonatal preterm birth	3	Rate	1990	20.15020944824435	24.389616782169895	16.523884724189823
1	Deaths	131	Republic of Nicaragua	2	Female	27	Age-standardized	381	Neonatal preterm birth	3	Rate	1990	15.252506774830678	18.621611064208167	12.25593497925032
1	Deaths	131	Republic of Nicaragua	3	Both	27	Age-standardized	381	Neonatal preterm birth	3	Rate	1990	17.76316797530031	20.812444995578847	15.001946796407923
1	Deaths	131	Republic of Nicaragua	1	Male	27	Age-standardized	382	Neonatal encephalopathy due to birth asphyxia and trauma	3	Rate	1990	10.068792382682485	13.041775514235205	7.361357560091772
1	Deaths	131	Republic of Nicaragua	2	Female	27	Age-standardized	382	Neonatal encephalopathy due to birth asphyxia and trauma	3	Rate	1990	7.561549004160679	10.15592098784203	5.48093432899878
1	Deaths	131	Republic of Nicaragua	3	Both	27	Age-standardized	382	Neonatal encephalopathy due to birth asphyxia and trauma	3	Rate	1990	8.84715573285692	10.94546011371709	6.898793388921808
1	Deaths	131	Republic of Nicaragua	1	Male	27	Age-standardized	383	Neonatal sepsis and other neonatal infections	3	Rate	1990	8.39875548699146	11.037246559366821	6.2351022306050545
1	Deaths	131	Republic of Nicaragua	2	Female	27	Age-standardized	383	Neonatal sepsis and other neonatal infections	3	Rate	1990	5.7744183930126285	7.380622320205569	4.322054922434245
1	Deaths	131	Republic of Nicaragua	3	Both	27	Age-standardized	383	Neonatal sepsis and other neonatal infections	3	Rate	1990	7.119493108406396	8.824163411939463	5.6606319099858124
1	Deaths	114	Republic of Haiti	1	Male	27	Age-standardized	380	Neonatal disorders	3	Rate	1990	44.206394909812175	56.93823764558928	33.35370680518094
1	Deaths	114	Republic of Haiti	2	Female	27	Age-standardized	380	Neonatal disorders	3	Rate	1990	34.75176906200003	43.94712388236336	25.218733188144785
1	Deaths	114	Republic of Haiti	3	Both	27	Age-standardized	380	Neonatal disorders	3	Rate	1990	39.556924879782585	49.34278666809603	31.798201512329147
1	Deaths	114	Republic of Haiti	1	Male	27	Age-standardized	381	Neonatal preterm birth	3	Rate	1990	11.368388215775841	17.2498704391045	6.887448453587161
1	Deaths	114	Republic of Haiti	2	Female	27	Age-standardized	381	Neonatal preterm birth	3	Rate	1990	9.987526997694243	14.9198719225973	6.342583937254476
1	Deaths	114	Republic of Haiti	3	Both	27	Age-standardized	381	Neonatal preterm birth	3	Rate	1990	10.690222294744622	14.967850222343573	7.611487478659117
1	Deaths	114	Republic of Haiti	1	Male	27	Age-standardized	382	Neonatal encephalopathy due to birth asphyxia and trauma	3	Rate	1990	18.601912737446355	25.548217106362724	11.998657226400178
1	Deaths	114	Republic of Haiti	2	Female	27	Age-standardized	382	Neonatal encephalopathy due to birth asphyxia and trauma	3	Rate	1990	12.736216801471496	18.333014219074357	8.213541436915882
1	Deaths	114	Republic of Haiti	3	Both	27	Age-standardized	382	Neonatal encephalopathy due to birth asphyxia and trauma	3	Rate	1990	15.715765837206726	20.912334194974715	11.250150703204165
1	Deaths	114	Republic of Haiti	1	Male	27	Age-standardized	383	Neonatal sepsis and other neonatal infections	3	Rate	1990	7.525746177291381	12.150750885565428	4.206460258285203
1	Deaths	114	Republic of Haiti	2	Female	27	Age-standardized	383	Neonatal sepsis and other neonatal infections	3	Rate	1990	6.586602483705504	10.453791062559267	3.719881978967629
1	Deaths	114	Republic of Haiti	3	Both	27	Age-standardized	383	Neonatal sepsis and other neonatal infections	3	Rate	1990	7.064232910847993	10.448048580134904	4.360758750644413
1	Deaths	114	Republic of Haiti	1	Male	27	Age-standardized	384	Hemolytic disease and other neonatal jaundice	3	Rate	1990	0.7286209053786481	1.3126161986820144	0.3587711114355424
1	Deaths	114	Republic of Haiti	2	Female	27	Age-standardized	384	Hemolytic disease and other neonatal jaundice	3	Rate	1990	0.6405483066257923	1.6299303246380936	0.2022058878335334
1	Deaths	114	Republic of Haiti	3	Both	27	Age-standardized	384	Hemolytic disease and other neonatal jaundice	3	Rate	1990	0.6851348415898221	1.201270837979787	0.40368094192729914
1	Deaths	114	Republic of Haiti	1	Male	27	Age-standardized	385	Other neonatal disorders	3	Rate	1990	5.981726873919972	9.960976698363138	3.106393838150959
1	Deaths	114	Republic of Haiti	2	Female	27	Age-standardized	385	Other neonatal disorders	3	Rate	1990	4.800874472502992	7.703999814755081	2.7664038591530327
1	Deaths	114	Republic of Haiti	3	Both	27	Age-standardized	385	Other neonatal disorders	3	Rate	1990	5.401568995393399	8.315507328733888	3.396739365195525
1	Deaths	83	Republic of Iceland	1	Male	27	Age-standardized	380	Neonatal disorders	3	Rate	1990	5.655950523839757	6.3796080030332	4.978556251455221
1	Deaths	83	Republic of Iceland	2	Female	27	Age-standardized	380	Neonatal disorders	3	Rate	1990	4.432235150948193	5.075787949718464	3.874746590130104
1	Deaths	83	Republic of Iceland	3	Both	27	Age-standardized	380	Neonatal disorders	3	Rate	1990	5.058408196340712	5.6841262205566	4.4740414687679255
1	Deaths	83	Republic of Iceland	1	Male	27	Age-standardized	381	Neonatal preterm birth	3	Rate	1990	3.9930907143257275	4.517889413026886	3.5177228265238685
1	Deaths	83	Republic of Iceland	2	Female	27	Age-standardized	381	Neonatal preterm birth	3	Rate	1990	2.9831596060812426	3.4380572592249825	2.566955424492071
1	Deaths	83	Republic of Iceland	3	Both	27	Age-standardized	381	Neonatal preterm birth	3	Rate	1990	3.499946448882974	3.9553204293476023	3.099831734155183
1	Deaths	83	Republic of Iceland	1	Male	27	Age-standardized	382	Neonatal encephalopathy due to birth asphyxia and trauma	3	Rate	1990	0.9746760947942422	1.1649796515873385	0.7975774630538923
1	Deaths	83	Republic of Iceland	2	Female	27	Age-standardized	382	Neonatal encephalopathy due to birth asphyxia and trauma	3	Rate	1990	1.1085772673855734	1.3024801559440888	0.9228738047566453
1	Deaths	83	Republic of Iceland	3	Both	27	Age-standardized	382	Neonatal encephalopathy due to birth asphyxia and trauma	3	Rate	1990	1.0400406341748267	1.187981659567207	0.8840520961782765
1	Deaths	83	Republic of Iceland	1	Male	27	Age-standardized	383	Neonatal sepsis and other neonatal infections	3	Rate	1990	0.3182183976488864	0.38182920829857736	0.26345640698238115
1	Deaths	83	Republic of Iceland	2	Female	27	Age-standardized	383	Neonatal sepsis and other neonatal infections	3	Rate	1990	0.20668543225573482	0.24533646839655485	0.1745644334802647
1	Deaths	83	Republic of Iceland	3	Both	27	Age-standardized	383	Neonatal sepsis and other neonatal infections	3	Rate	1990	0.2637587265818772	0.302331166062098	0.22721328139964256
1	Deaths	83	Republic of Iceland	1	Male	27	Age-standardized	384	Hemolytic disease and other neonatal jaundice	3	Rate	1990	0.1238538881622605	0.17080693809945086	0.08753059204877423
1	Deaths	83	Republic of Iceland	2	Female	27	Age-standardized	384	Hemolytic disease and other neonatal jaundice	3	Rate	1990	0.06900210107648591	0.10368294424578735	0.04576976393032848
1	Deaths	83	Republic of Iceland	3	Both	27	Age-standardized	384	Hemolytic disease and other neonatal jaundice	3	Rate	1990	0.09707105549506241	0.12503233524992688	0.07220901671715317
1	Deaths	83	Republic of Iceland	1	Male	27	Age-standardized	385	Other neonatal disorders	3	Rate	1990	0.24611142890863613	0.3004050031113838	0.1995084083726652
1	Deaths	83	Republic of Iceland	2	Female	27	Age-standardized	385	Other neonatal disorders	3	Rate	1990	0.06481074414915712	0.07757258370126022	0.05332503922978957
1	Deaths	83	Republic of Iceland	3	Both	27	Age-standardized	385	Other neonatal disorders	3	Rate	1990	0.15759133120597266	0.18971199159350435	0.13140481935300316
1	Deaths	33	Republic of Armenia	1	Male	27	Age-standardized	380	Neonatal disorders	3	Rate	1990	32.59573995286834	37.01484062414623	28.988866722415636
1	Deaths	33	Republic of Armenia	2	Female	27	Age-standardized	380	Neonatal disorders	3	Rate	1990	24.734237223203134	28.414714995657715	21.753100238808848
1	Deaths	33	Republic of Armenia	3	Both	27	Age-standardized	380	Neonatal disorders	3	Rate	1990	28.80764104851461	32.60458373318787	25.818533238849067
1	Deaths	33	Republic of Armenia	1	Male	27	Age-standardized	381	Neonatal preterm birth	3	Rate	1990	20.163665262369186	23.283148381228248	17.004671411014257
1	Deaths	33	Republic of Armenia	2	Female	27	Age-standardized	381	Neonatal preterm birth	3	Rate	1990	16.253543494641953	19.23414449395541	12.170398589237104
1	Deaths	33	Republic of Armenia	3	Both	27	Age-standardized	381	Neonatal preterm birth	3	Rate	1990	18.279735344717444	20.97779589785083	14.770522091168552
1	Deaths	33	Republic of Armenia	1	Male	27	Age-standardized	382	Neonatal encephalopathy due to birth asphyxia and trauma	3	Rate	1990	3.836548227115685	4.665200138581239	3.0542607491301457
1	Deaths	33	Republic of Armenia	2	Female	27	Age-standardized	382	Neonatal encephalopathy due to birth asphyxia and trauma	3	Rate	1990	3.2316314931671455	4.521459846235663	2.532101312765669
1	Deaths	33	Republic of Armenia	3	Both	27	Age-standardized	382	Neonatal encephalopathy due to birth asphyxia and trauma	3	Rate	1990	3.5451526814526813	4.3886288070673265	2.9332362770136196
1	Deaths	33	Republic of Armenia	1	Male	27	Age-standardized	383	Neonatal sepsis and other neonatal infections	3	Rate	1990	7.572355349822622	10.435531997058664	5.941367631923982
1	Deaths	33	Republic of Armenia	2	Female	27	Age-standardized	383	Neonatal sepsis and other neonatal infections	3	Rate	1990	4.719193682070145	7.604391295235402	3.515252667117627
1	Deaths	33	Republic of Armenia	3	Both	27	Age-standardized	383	Neonatal sepsis and other neonatal infections	3	Rate	1990	6.197346170328886	8.710764420888644	5.005792387687883
1	Deaths	33	Republic of Armenia	1	Male	27	Age-standardized	384	Hemolytic disease and other neonatal jaundice	3	Rate	1990	0.6988442521730537	0.8763644208388671	0.5131159947239831
1	Deaths	33	Republic of Armenia	2	Female	27	Age-standardized	384	Hemolytic disease and other neonatal jaundice	3	Rate	1990	0.42410464047333035	0.5838825361706309	0.2996112643994278
1	Deaths	33	Republic of Armenia	3	Both	27	Age-standardized	384	Hemolytic disease and other neonatal jaundice	3	Rate	1990	0.5663347653351999	0.7104479523479209	0.43454612108228985
1	Deaths	33	Republic of Armenia	1	Male	27	Age-standardized	385	Other neonatal disorders	3	Rate	1990	0.3243268613877847	0.5002597054427848	0.19811491991540522
1	Deaths	33	Republic of Armenia	2	Female	27	Age-standardized	385	Other neonatal disorders	3	Rate	1990	0.10576391285057095	0.17682419737553368	0.06506061061768861
1	Deaths	33	Republic of Armenia	3	Both	27	Age-standardized	385	Other neonatal disorders	3	Rate	1990	0.2190720866804282	0.3425068536417349	0.13472031505462645
1	Deaths	146	Lebanese Republic	1	Male	27	Age-standardized	380	Neonatal disorders	3	Rate	1990	31.053543670445443	38.290759831046074	25.35296007950179
1	Deaths	146	Lebanese Republic	2	Female	27	Age-standardized	380	Neonatal disorders	3	Rate	1990	29.090382526406934	36.186023825100754	23.78086328777888
1	Deaths	146	Lebanese Republic	3	Both	27	Age-standardized	380	Neonatal disorders	3	Rate	1990	30.1042394512998	36.39293663179426	24.653356211849033
1	Deaths	146	Lebanese Republic	1	Male	27	Age-standardized	381	Neonatal preterm birth	3	Rate	1990	22.895807448118973	29.10088462102232	17.985266437409837
1	Deaths	146	Lebanese Republic	2	Female	27	Age-standardized	381	Neonatal preterm birth	3	Rate	1990	20.995085568134034	26.315607537892706	16.29693912203738
1	Deaths	146	Lebanese Republic	3	Both	27	Age-standardized	381	Neonatal preterm birth	3	Rate	1990	21.97666048150256	27.545364711423336	17.567414891094515
1	Deaths	146	Lebanese Republic	1	Male	27	Age-standardized	382	Neonatal encephalopathy due to birth asphyxia and trauma	3	Rate	1990	2.918438351949273	4.6180127194887115	1.7881503350202228
1	Deaths	146	Lebanese Republic	2	Female	27	Age-standardized	382	Neonatal encephalopathy due to birth asphyxia and trauma	3	Rate	1990	2.2991493712547117	3.856879593417629	1.2113311021804802
1	Deaths	146	Lebanese Republic	3	Both	27	Age-standardized	382	Neonatal encephalopathy due to birth asphyxia and trauma	3	Rate	1990	2.6189879692603166	3.825623546815671	1.7308052062760866
1	Deaths	146	Lebanese Republic	1	Male	27	Age-standardized	383	Neonatal sepsis and other neonatal infections	3	Rate	1990	1.402483003100041	2.437726651654904	0.7293783597443624
1	Deaths	146	Lebanese Republic	2	Female	27	Age-standardized	383	Neonatal sepsis and other neonatal infections	3	Rate	1990	1.6614082012619875	3.1230283618910515	0.8739663805125046
1	Deaths	146	Lebanese Republic	3	Both	27	Age-standardized	383	Neonatal sepsis and other neonatal infections	3	Rate	1990	1.5277029200741965	2.6738520289625574	0.9126770646597725
1	Deaths	146	Lebanese Republic	1	Male	27	Age-standardized	384	Hemolytic disease and other neonatal jaundice	3	Rate	1990	0.6340081741801015	1.284125040669302	0.3000728729473518
1	Deaths	146	Lebanese Republic	2	Female	27	Age-standardized	384	Hemolytic disease and other neonatal jaundice	3	Rate	1990	0.8838848435101193	2.195988714718459	0.356389389314225
1	Deaths	146	Lebanese Republic	3	Both	27	Age-standardized	384	Hemolytic disease and other neonatal jaundice	3	Rate	1990	0.7548424456593804	1.5695697231232708	0.3446087966853014
1	Deaths	146	Lebanese Republic	1	Male	27	Age-standardized	385	Other neonatal disorders	3	Rate	1990	3.202806693097041	4.990539211122832	1.6791761834888908
1	Deaths	146	Lebanese Republic	2	Female	27	Age-standardized	385	Other neonatal disorders	3	Rate	1990	3.25085454224606	5.170797212109506	1.6342961413512902
1	Deaths	146	Lebanese Republic	3	Both	27	Age-standardized	385	Other neonatal disorders	3	Rate	1990	3.2260456348032975	4.821217534986971	1.9582203519965797
1	Deaths	18	Kingdom of Thailand	1	Male	27	Age-standardized	380	Neonatal disorders	3	Rate	1990	25.08598305286274	31.552211838892728	20.123391818362894
1	Deaths	18	Kingdom of Thailand	2	Female	27	Age-standardized	380	Neonatal disorders	3	Rate	1990	19.01253395122496	22.917739609934994	15.61250793033322
1	Deaths	18	Kingdom of Thailand	3	Both	27	Age-standardized	380	Neonatal disorders	3	Rate	1990	22.119339657316456	27.023550116075878	18.268281193938705
1	Deaths	18	Kingdom of Thailand	1	Male	27	Age-standardized	381	Neonatal preterm birth	3	Rate	1990	14.45564880297342	18.04611528638216	11.130680252290109
1	Deaths	18	Kingdom of Thailand	2	Female	27	Age-standardized	381	Neonatal preterm birth	3	Rate	1990	9.735486704002998	12.401709173715618	7.221837810053544
1	Deaths	18	Kingdom of Thailand	3	Both	27	Age-standardized	381	Neonatal preterm birth	3	Rate	1990	12.150031462644467	14.84060567982923	9.61164560289912
1	Deaths	18	Kingdom of Thailand	1	Male	27	Age-standardized	382	Neonatal encephalopathy due to birth asphyxia and trauma	3	Rate	1990	4.4348307010561605	6.377725537729747	2.799631222143652
1	Deaths	18	Kingdom of Thailand	2	Female	27	Age-standardized	382	Neonatal encephalopathy due to birth asphyxia and trauma	3	Rate	1990	3.5576210808193633	5.031861847222264	2.2263752968014727
1	Deaths	18	Kingdom of Thailand	3	Both	27	Age-standardized	382	Neonatal encephalopathy due to birth asphyxia and trauma	3	Rate	1990	4.006450814187962	5.380529434991883	2.78359353998547
1	Deaths	18	Kingdom of Thailand	1	Male	27	Age-standardized	383	Neonatal sepsis and other neonatal infections	3	Rate	1990	3.5523970312087547	6.0258772538154615	2.000197211758118
1	Deaths	18	Kingdom of Thailand	2	Female	27	Age-standardized	383	Neonatal sepsis and other neonatal infections	3	Rate	1990	3.1905766318475344	4.880848789865643	1.936251228490075
1	Deaths	18	Kingdom of Thailand	3	Both	27	Age-standardized	383	Neonatal sepsis and other neonatal infections	3	Rate	1990	3.375627919301223	5.252608249859963	2.120453012282455
1	Deaths	18	Kingdom of Thailand	1	Male	27	Age-standardized	384	Hemolytic disease and other neonatal jaundice	3	Rate	1990	0.6573283268549944	1.086209387841477	0.3839524602242574
1	Deaths	18	Kingdom of Thailand	2	Female	27	Age-standardized	384	Hemolytic disease and other neonatal jaundice	3	Rate	1990	0.5646354569935239	0.9547806453204458	0.3219477332930489
1	Deaths	18	Kingdom of Thailand	3	Both	27	Age-standardized	384	Hemolytic disease and other neonatal jaundice	3	Rate	1990	0.6120309631615068	0.9035550568061396	0.4132294177635476
1	Deaths	18	Kingdom of Thailand	1	Male	27	Age-standardized	385	Other neonatal disorders	3	Rate	1990	1.985778190769404	3.39276288476478	0.9537928410043651
1	Deaths	18	Kingdom of Thailand	2	Female	27	Age-standardized	385	Other neonatal disorders	3	Rate	1990	1.964214077561525	3.0685568744010054	1.0490076137835926
1	Deaths	18	Kingdom of Thailand	3	Both	27	Age-standardized	385	Other neonatal disorders	3	Rate	1990	1.9751984980212682	3.177718752933334	1.1846488706815148
1	Deaths	180	Republic of Kenya	1	Male	27	Age-standardized	380	Neonatal disorders	3	Rate	1990	39.72771419086932	45.88565029971349	33.95531923134597
1	Deaths	180	Republic of Kenya	2	Female	27	Age-standardized	380	Neonatal disorders	3	Rate	1990	31.10930978057716	35.878343551262745	27.00518516427403
1	Deaths	180	Republic of Kenya	3	Both	27	Age-standardized	380	Neonatal disorders	3	Rate	1990	35.5020510336728	40.52008611413982	30.96793521804158
1	Deaths	180	Republic of Kenya	1	Male	27	Age-standardized	381	Neonatal preterm birth	3	Rate	1990	10.005275152777168	12.952845513790615	6.910324337097399
1	Deaths	180	Republic of Kenya	2	Female	27	Age-standardized	381	Neonatal preterm birth	3	Rate	1990	8.121805718216631	10.657441041551927	5.649401178342814
1	Deaths	180	Republic of Kenya	3	Both	27	Age-standardized	381	Neonatal preterm birth	3	Rate	1990	9.081912615717807	11.478326913156554	6.755122047095387
1	Deaths	180	Republic of Kenya	1	Male	27	Age-standardized	382	Neonatal encephalopathy due to birth asphyxia and trauma	3	Rate	1990	14.391471337063809	22.02587622442472	10.180494783350193
1	Deaths	180	Republic of Kenya	2	Female	27	Age-standardized	382	Neonatal encephalopathy due to birth asphyxia and trauma	3	Rate	1990	11.895327261817402	17.348784581086743	8.173192092389465
1	Deaths	180	Republic of Kenya	3	Both	27	Age-standardized	382	Neonatal encephalopathy due to birth asphyxia and trauma	3	Rate	1990	13.168263682985422	18.974371006733517	9.77511693185498
1	Deaths	180	Republic of Kenya	1	Male	27	Age-standardized	383	Neonatal sepsis and other neonatal infections	3	Rate	1990	8.890916363735622	11.282475909974755	6.512831048759957
1	Deaths	180	Republic of Kenya	2	Female	27	Age-standardized	383	Neonatal sepsis and other neonatal infections	3	Rate	1990	5.856190165451163	7.654554403784055	3.8678192289543634
1	Deaths	180	Republic of Kenya	3	Both	27	Age-standardized	383	Neonatal sepsis and other neonatal infections	3	Rate	1990	7.402101295554003	9.330821107668502	5.541402283302626
1	Deaths	180	Republic of Kenya	1	Male	27	Age-standardized	384	Hemolytic disease and other neonatal jaundice	3	Rate	1990	0.5254597890790736	1.1106658158175702	0.29982723965477254
1	Deaths	180	Republic of Kenya	2	Female	27	Age-standardized	384	Hemolytic disease and other neonatal jaundice	3	Rate	1990	0.5339454242057913	1.2908096058573268	0.2697838146230904
1	Deaths	180	Republic of Kenya	3	Both	27	Age-standardized	384	Hemolytic disease and other neonatal jaundice	3	Rate	1990	0.5296050696183024	1.0428034006121834	0.33776314355153747
1	Deaths	180	Republic of Kenya	1	Male	27	Age-standardized	385	Other neonatal disorders	3	Rate	1990	5.9145915482136395	8.139711859789516	3.335876004834919
1	Deaths	180	Republic of Kenya	2	Female	27	Age-standardized	385	Other neonatal disorders	3	Rate	1990	4.702041210886175	6.213386628243312	3.107643204624838
1	Deaths	180	Republic of Kenya	3	Both	27	Age-standardized	385	Other neonatal disorders	3	Rate	1990	5.3201683697972495	6.703708079995124	3.2442989102686264
1	Deaths	66	Brunei Darussalam	1	Male	27	Age-standardized	380	Neonatal disorders	3	Rate	1990	9.309757446957867	11.113182068462544	7.703721449323542
1	Deaths	66	Brunei Darussalam	2	Female	27	Age-standardized	380	Neonatal disorders	3	Rate	1990	6.467358243361357	7.85058177073022	5.483679083100407
1	Deaths	66	Brunei Darussalam	3	Both	27	Age-standardized	380	Neonatal disorders	3	Rate	1990	7.940698660992265	9.312126613457936	6.893188757771341
1	Deaths	66	Brunei Darussalam	1	Male	27	Age-standardized	381	Neonatal preterm birth	3	Rate	1990	5.428753966752788	6.898606390131588	3.895781392202162
1	Deaths	66	Brunei Darussalam	2	Female	27	Age-standardized	381	Neonatal preterm birth	3	Rate	1990	3.1244299357641094	4.20874252812821	2.17480723920359
1	Deaths	66	Brunei Darussalam	3	Both	27	Age-standardized	381	Neonatal preterm birth	3	Rate	1990	4.318839076641303	5.368712379830011	3.2807185939457466
1	Deaths	66	Brunei Darussalam	1	Male	27	Age-standardized	382	Neonatal encephalopathy due to birth asphyxia and trauma	3	Rate	1990	1.7474340452431134	3.032182553460457	0.9445520942937876
1	Deaths	66	Brunei Darussalam	2	Female	27	Age-standardized	382	Neonatal encephalopathy due to birth asphyxia and trauma	3	Rate	1990	1.1999330570053062	1.975161286119219	0.6771580343385931
1	Deaths	66	Brunei Darussalam	3	Both	27	Age-standardized	382	Neonatal encephalopathy due to birth asphyxia and trauma	3	Rate	1990	1.4837320337452247	2.3371765854707576	0.9348719712992823
1	Deaths	66	Brunei Darussalam	1	Male	27	Age-standardized	383	Neonatal sepsis and other neonatal infections	3	Rate	1990	1.2406574595989524	1.8604869673854345	0.7730751401778618
1	Deaths	66	Brunei Darussalam	2	Female	27	Age-standardized	383	Neonatal sepsis and other neonatal infections	3	Rate	1990	1.312676512199843	2.068945951449182	0.8133659087264119
1	Deaths	66	Brunei Darussalam	3	Both	27	Age-standardized	383	Neonatal sepsis and other neonatal infections	3	Rate	1990	1.275364215974028	1.8189496718935425	0.8524646257204757
1	Deaths	66	Brunei Darussalam	1	Male	27	Age-standardized	384	Hemolytic disease and other neonatal jaundice	3	Rate	1990	0.12062443712926725	0.29700576697463393	0.044424993825463985
1	Deaths	66	Brunei Darussalam	2	Female	27	Age-standardized	384	Hemolytic disease and other neonatal jaundice	3	Rate	1990	5.941212704711695e-06	2.0458163029079192e-05	1.623176661554538e-06
1	Deaths	66	Brunei Darussalam	3	Both	27	Age-standardized	384	Hemolytic disease and other neonatal jaundice	3	Rate	1990	0.06252072997523278	0.15393344434630132	0.023026176432346664
1	Deaths	66	Brunei Darussalam	1	Male	27	Age-standardized	385	Other neonatal disorders	3	Rate	1990	0.7722875382337312	1.3060089707362685	0.3879188321536073
1	Deaths	66	Brunei Darussalam	2	Female	27	Age-standardized	385	Other neonatal disorders	3	Rate	1990	0.8303127971793923	1.3711137964658222	0.4885496997144011
1	Deaths	66	Brunei Darussalam	3	Both	27	Age-standardized	385	Other neonatal disorders	3	Rate	1990	0.8002426046564709	1.1904585440651767	0.5031769404116512
1	Deaths	179	Federal Democratic Republic of Ethiopia	1	Male	27	Age-standardized	380	Neonatal disorders	3	Rate	1990	119.17623153910898	144.67492296118945	102.11132881614894
1	Deaths	179	Federal Democratic Republic of Ethiopia	2	Female	27	Age-standardized	380	Neonatal disorders	3	Rate	1990	79.59304305804123	91.79642931107225	69.50819672491562
1	Deaths	179	Federal Democratic Republic of Ethiopia	3	Both	27	Age-standardized	380	Neonatal disorders	3	Rate	1990	100.00898025446291	117.4743159226232	88.16224285494225
1	Deaths	179	Federal Democratic Republic of Ethiopia	1	Male	27	Age-standardized	381	Neonatal preterm birth	3	Rate	1990	30.084799489385606	39.85744725368976	23.211179996996513
1	Deaths	179	Federal Democratic Republic of Ethiopia	2	Female	27	Age-standardized	381	Neonatal preterm birth	3	Rate	1990	20.290377040487357	25.66591009624537	15.790038469100724
1	Deaths	179	Federal Democratic Republic of Ethiopia	3	Both	27	Age-standardized	381	Neonatal preterm birth	3	Rate	1990	25.34242499045363	32.35968861286823	20.510364990891762
1	Deaths	179	Federal Democratic Republic of Ethiopia	1	Male	27	Age-standardized	382	Neonatal encephalopathy due to birth asphyxia and trauma	3	Rate	1990	43.72217285617929	58.24184595442725	32.04288700184324
1	Deaths	179	Federal Democratic Republic of Ethiopia	2	Female	27	Age-standardized	382	Neonatal encephalopathy due to birth asphyxia and trauma	3	Rate	1990	26.70036555472287	36.547528949471285	18.60927950431194
1	Deaths	179	Federal Democratic Republic of Ethiopia	3	Both	27	Age-standardized	382	Neonatal encephalopathy due to birth asphyxia and trauma	3	Rate	1990	35.4895681163187	46.932151293180745	27.409284520103387
1	Deaths	179	Federal Democratic Republic of Ethiopia	1	Male	27	Age-standardized	383	Neonatal sepsis and other neonatal infections	3	Rate	1990	21.842786771312017	30.21424227389704	15.202809852969619
1	Deaths	179	Federal Democratic Republic of Ethiopia	2	Female	27	Age-standardized	383	Neonatal sepsis and other neonatal infections	3	Rate	1990	16.193104217864555	21.068546710374545	12.258507688667777
1	Deaths	179	Federal Democratic Republic of Ethiopia	3	Both	27	Age-standardized	383	Neonatal sepsis and other neonatal infections	3	Rate	1990	19.10303692280092	24.426341311333665	14.343852972526177
1	Deaths	179	Federal Democratic Republic of Ethiopia	1	Male	27	Age-standardized	384	Hemolytic disease and other neonatal jaundice	3	Rate	1990	3.893261469332922	5.998554267458913	2.359496326840336
1	Deaths	179	Federal Democratic Republic of Ethiopia	2	Female	27	Age-standardized	384	Hemolytic disease and other neonatal jaundice	3	Rate	1990	0.6038015625484677	0.9985149048110293	0.3348046720341871
1	Deaths	179	Federal Democratic Republic of Ethiopia	3	Both	27	Age-standardized	384	Hemolytic disease and other neonatal jaundice	3	Rate	1990	2.294417802928722	3.4993992412844688	1.4966103293344108
1	Deaths	179	Federal Democratic Republic of Ethiopia	1	Male	27	Age-standardized	385	Other neonatal disorders	3	Rate	1990	19.63321095289917	28.554782523941352	13.195849239346249
1	Deaths	179	Federal Democratic Republic of Ethiopia	2	Female	27	Age-standardized	385	Other neonatal disorders	3	Rate	1990	15.80539468241793	23.00030673995267	9.717704513987071
1	Deaths	179	Federal Democratic Republic of Ethiopia	3	Both	27	Age-standardized	385	Other neonatal disorders	3	Rate	1990	17.779532421960877	24.836601735986108	11.389272459126701
1	Deaths	17	Democratic Socialist Republic of Sri Lanka	1	Male	27	Age-standardized	380	Neonatal disorders	3	Rate	1990	23.444464110999135	26.76309902489205	19.83599024048052
1	Deaths	17	Democratic Socialist Republic of Sri Lanka	2	Female	27	Age-standardized	380	Neonatal disorders	3	Rate	1990	17.400386891748994	19.970501447867356	14.789573659853788
1	Deaths	17	Democratic Socialist Republic of Sri Lanka	3	Both	27	Age-standardized	380	Neonatal disorders	3	Rate	1990	20.48177384951502	23.15728652339904	17.559295643847175
1	Deaths	17	Democratic Socialist Republic of Sri Lanka	1	Male	27	Age-standardized	381	Neonatal preterm birth	3	Rate	1990	12.571624897972805	14.813346795146145	10.393807343383608
1	Deaths	17	Democratic Socialist Republic of Sri Lanka	2	Female	27	Age-standardized	381	Neonatal preterm birth	3	Rate	1990	9.27954623883792	10.991415633276418	7.605370252878837
1	Deaths	17	Democratic Socialist Republic of Sri Lanka	3	Both	27	Age-standardized	381	Neonatal preterm birth	3	Rate	1990	10.957984196243682	12.795806312672573	9.341445998644351
1	Deaths	17	Democratic Socialist Republic of Sri Lanka	1	Male	27	Age-standardized	382	Neonatal encephalopathy due to birth asphyxia and trauma	3	Rate	1990	5.618554884032277	7.615206733553553	4.204201906576023
1	Deaths	17	Democratic Socialist Republic of Sri Lanka	2	Female	27	Age-standardized	382	Neonatal encephalopathy due to birth asphyxia and trauma	3	Rate	1990	4.261555484282372	5.820080169531348	2.970380141185068
1	Deaths	17	Democratic Socialist Republic of Sri Lanka	3	Both	27	Age-standardized	382	Neonatal encephalopathy due to birth asphyxia and trauma	3	Rate	1990	4.953408997146741	6.439686288853226	3.774966905810809
1	Deaths	17	Democratic Socialist Republic of Sri Lanka	1	Male	27	Age-standardized	383	Neonatal sepsis and other neonatal infections	3	Rate	1990	2.9065240923289837	3.9465352018756352	2.103992306480051
1	Deaths	17	Democratic Socialist Republic of Sri Lanka	2	Female	27	Age-standardized	383	Neonatal sepsis and other neonatal infections	3	Rate	1990	2.026819925777777	2.7548193239808954	1.5209771467057869
1	Deaths	17	Democratic Socialist Republic of Sri Lanka	3	Both	27	Age-standardized	383	Neonatal sepsis and other neonatal infections	3	Rate	1990	2.4752362957685667	3.137880168680446	1.9132892557366812
1	Deaths	17	Democratic Socialist Republic of Sri Lanka	1	Male	27	Age-standardized	384	Hemolytic disease and other neonatal jaundice	3	Rate	1990	0.07987056546499716	0.1382659639234235	0.04603070574993942
1	Deaths	17	Democratic Socialist Republic of Sri Lanka	2	Female	27	Age-standardized	384	Hemolytic disease and other neonatal jaundice	3	Rate	1990	0.06746585271084102	0.15187886684621554	0.027069413169012783
1	Deaths	17	Democratic Socialist Republic of Sri Lanka	3	Both	27	Age-standardized	384	Hemolytic disease and other neonatal jaundice	3	Rate	1990	0.07378954571592865	0.12247167994792185	0.04316642084599376
1	Deaths	17	Democratic Socialist Republic of Sri Lanka	1	Male	27	Age-standardized	385	Other neonatal disorders	3	Rate	1990	2.267889671200092	3.3176227385757238	1.4909122492111622
1	Deaths	17	Democratic Socialist Republic of Sri Lanka	2	Female	27	Age-standardized	385	Other neonatal disorders	3	Rate	1990	1.764999390140094	2.65386336799724	1.0884182887473621
1	Deaths	17	Democratic Socialist Republic of Sri Lanka	3	Both	27	Age-standardized	385	Other neonatal disorders	3	Rate	1990	2.0213548146401012	2.8049011866276445	1.3842805485077296
1	Deaths	116	Saint Lucia	1	Male	27	Age-standardized	380	Neonatal disorders	3	Rate	1990	25.561042671948258	30.680282975361852	21.142004027412135
1	Deaths	116	Saint Lucia	2	Female	27	Age-standardized	380	Neonatal disorders	3	Rate	1990	22.513127793738274	26.324593441246975	19.033703380364642
1	Deaths	116	Saint Lucia	3	Both	27	Age-standardized	380	Neonatal disorders	3	Rate	1990	24.064907436686862	28.56970966249905	20.21803826842879
1	Deaths	116	Saint Lucia	1	Male	27	Age-standardized	381	Neonatal preterm birth	3	Rate	1990	14.212678616304345	17.312542473454485	11.63068464891049
1	Deaths	116	Saint Lucia	2	Female	27	Age-standardized	381	Neonatal preterm birth	3	Rate	1990	13.25171760257135	15.625412866589894	11.101867594423114
1	Deaths	116	Saint Lucia	3	Both	27	Age-standardized	381	Neonatal preterm birth	3	Rate	1990	13.741050010628213	16.494513015579926	11.44867238631729
1	Deaths	116	Saint Lucia	1	Male	27	Age-standardized	382	Neonatal encephalopathy due to birth asphyxia and trauma	3	Rate	1990	6.698169847589711	8.260219388775003	5.244642121482799
1	Deaths	116	Saint Lucia	2	Female	27	Age-standardized	382	Neonatal encephalopathy due to birth asphyxia and trauma	3	Rate	1990	5.725847078539777	6.988602059136215	4.688564180808333
1	Deaths	116	Saint Lucia	3	Both	27	Age-standardized	382	Neonatal encephalopathy due to birth asphyxia and trauma	3	Rate	1990	6.220868013240661	7.450547529633139	5.035806908546462
1	Deaths	116	Saint Lucia	1	Male	27	Age-standardized	383	Neonatal sepsis and other neonatal infections	3	Rate	1990	1.7005854852346036	2.1281240882121546	1.2944910892646702
1	Deaths	116	Saint Lucia	2	Female	27	Age-standardized	383	Neonatal sepsis and other neonatal infections	3	Rate	1990	1.9279519783240449	2.4032582747193083	1.559852688382454
1	Deaths	116	Saint Lucia	3	Both	27	Age-standardized	383	Neonatal sepsis and other neonatal infections	3	Rate	1990	1.8122521411185804	2.2026671791195946	1.467294518828973
1	Deaths	116	Saint Lucia	1	Male	27	Age-standardized	384	Hemolytic disease and other neonatal jaundice	3	Rate	1990	0.130067854626236	0.20635819165634287	0.07822449102992696
1	Deaths	116	Saint Lucia	2	Female	27	Age-standardized	384	Hemolytic disease and other neonatal jaundice	3	Rate	1990	0.0020975252361740233	0.003690217939995481	0.001084838815081884
1	Deaths	116	Saint Lucia	3	Both	27	Age-standardized	384	Hemolytic disease and other neonatal jaundice	3	Rate	1990	0.06723437005165504	0.10660433750754934	0.04060208355948549
1	Deaths	116	Saint Lucia	1	Male	27	Age-standardized	385	Other neonatal disorders	3	Rate	1990	2.8195408681933793	3.692623033858714	2.0438049892694665
1	Deaths	116	Saint Lucia	2	Female	27	Age-standardized	385	Other neonatal disorders	3	Rate	1990	1.6055136090669446	2.080955476857313	1.2207994681673857
1	Deaths	116	Saint Lucia	3	Both	27	Age-standardized	385	Other neonatal disorders	3	Rate	1990	2.223502901647799	2.7790566436759416	1.6829931086946883
1	Deaths	416	Tuvalu	1	Male	27	Age-standardized	380	Neonatal disorders	3	Rate	1990	59.02706162400459	71.47920741771368	48.03461830729349
1	Deaths	416	Tuvalu	2	Female	27	Age-standardized	380	Neonatal disorders	3	Rate	1990	36.92738193266367	45.19325867842136	29.896965395765218
1	Deaths	416	Tuvalu	3	Both	27	Age-standardized	380	Neonatal disorders	3	Rate	1990	48.70233168689946	57.71787211713721	40.32790618427995
1	Deaths	416	Tuvalu	1	Male	27	Age-standardized	381	Neonatal preterm birth	3	Rate	1990	31.232194326042848	40.60176230068418	23.376900577813807
1	Deaths	416	Tuvalu	2	Female	27	Age-standardized	381	Neonatal preterm birth	3	Rate	1990	20.434169586054374	26.63950753851412	15.352504836231383
1	Deaths	416	Tuvalu	3	Both	27	Age-standardized	381	Neonatal preterm birth	3	Rate	1990	26.187603778389768	32.22789593329529	20.95900930365784
1	Deaths	416	Tuvalu	1	Male	27	Age-standardized	382	Neonatal encephalopathy due to birth asphyxia and trauma	3	Rate	1990	15.67654449001714	24.396416029131203	9.337337483157226
1	Deaths	416	Tuvalu	2	Female	27	Age-standardized	382	Neonatal encephalopathy due to birth asphyxia and trauma	3	Rate	1990	9.650391655581112	14.924673051763824	3.3581098431583665
1	Deaths	416	Tuvalu	3	Both	27	Age-standardized	382	Neonatal encephalopathy due to birth asphyxia and trauma	3	Rate	1990	12.861113591187479	18.724566520969656	6.8678609133601425
1	Deaths	416	Tuvalu	1	Male	27	Age-standardized	383	Neonatal sepsis and other neonatal infections	3	Rate	1990	2.457814580307247	5.072076275490372	1.199576378911795
1	Deaths	416	Tuvalu	2	Female	27	Age-standardized	383	Neonatal sepsis and other neonatal infections	3	Rate	1990	1.0049297246645286	2.1029186850168573	0.49335642435221694
1	Deaths	416	Tuvalu	3	Both	27	Age-standardized	383	Neonatal sepsis and other neonatal infections	3	Rate	1990	1.7792581655772408	3.4680562013356115	0.9472061555267839
1	Deaths	416	Tuvalu	1	Male	27	Age-standardized	384	Hemolytic disease and other neonatal jaundice	3	Rate	1990	0.08597536011757308	0.18270973947148986	0.037342468470005157
1	Deaths	416	Tuvalu	2	Female	27	Age-standardized	384	Hemolytic disease and other neonatal jaundice	3	Rate	1990	0.08804405415914524	0.27856491888828555	0.024161093742612525
1	Deaths	416	Tuvalu	3	Both	27	Age-standardized	384	Hemolytic disease and other neonatal jaundice	3	Rate	1990	0.08693541549480081	0.1833789429289742	0.0376627539281536
1	Deaths	416	Tuvalu	1	Male	27	Age-standardized	385	Other neonatal disorders	3	Rate	1990	9.574532867519881	14.600508627006574	5.1447488571637905
1	Deaths	416	Tuvalu	2	Female	27	Age-standardized	385	Other neonatal disorders	3	Rate	1990	5.749846912204502	8.42805084669595	3.6957814478253765
1	Deaths	416	Tuvalu	3	Both	27	Age-standardized	385	Other neonatal disorders	3	Rate	1990	7.787420736250181	11.278297703386098	4.838133089548211
1	Deaths	67	Japan	1	Male	27	Age-standardized	380	Neonatal disorders	3	Rate	1990	3.7536672456410254	3.9305966319909973	3.562089580694204
1	Deaths	67	Japan	2	Female	27	Age-standardized	380	Neonatal disorders	3	Rate	1990	2.963396031465595	3.1170258659367946	2.8162622894598432
1	Deaths	67	Japan	3	Both	27	Age-standardized	380	Neonatal disorders	3	Rate	1990	3.3687701239302044	3.5241024259425813	3.201850298545048
1	Deaths	67	Japan	1	Male	27	Age-standardized	381	Neonatal preterm birth	3	Rate	1990	2.1068885577353362	2.227409577165415	1.9889475514732244
1	Deaths	67	Japan	2	Female	27	Age-standardized	381	Neonatal preterm birth	3	Rate	1990	1.5828353463385634	1.6716248077547315	1.4939923895890848
1	Deaths	67	Japan	3	Both	27	Age-standardized	381	Neonatal preterm birth	3	Rate	1990	1.8516514202766525	1.949861229394601	1.7549521865406703
1	Deaths	67	Japan	1	Male	27	Age-standardized	382	Neonatal encephalopathy due to birth asphyxia and trauma	3	Rate	1990	0.8467461472038336	0.8896639106627608	0.8020945202402947
1	Deaths	67	Japan	2	Female	27	Age-standardized	382	Neonatal encephalopathy due to birth asphyxia and trauma	3	Rate	1990	0.6706130027641342	0.7058578389466369	0.6360689886851976
1	Deaths	67	Japan	3	Both	27	Age-standardized	382	Neonatal encephalopathy due to birth asphyxia and trauma	3	Rate	1990	0.7609618016129931	0.7950306104218473	0.7240047447330447
1	Deaths	67	Japan	1	Male	27	Age-standardized	383	Neonatal sepsis and other neonatal infections	3	Rate	1990	0.22696874234131703	0.2390720492086369	0.21432502491253952
1	Deaths	67	Japan	2	Female	27	Age-standardized	383	Neonatal sepsis and other neonatal infections	3	Rate	1990	0.20545023701872114	0.2163500382020486	0.19564123024382285
1	Deaths	67	Japan	3	Both	27	Age-standardized	383	Neonatal sepsis and other neonatal infections	3	Rate	1990	0.21648790790748124	0.226773293034469	0.2064087640539483
1	Deaths	67	Japan	1	Male	27	Age-standardized	384	Hemolytic disease and other neonatal jaundice	3	Rate	1990	0.02869813746449459	0.0321618630203131	0.02517072283093197
1	Deaths	67	Japan	2	Female	27	Age-standardized	384	Hemolytic disease and other neonatal jaundice	3	Rate	1990	0.02048861457790343	0.023089370739676332	0.017394548117480563
1	Deaths	67	Japan	3	Both	27	Age-standardized	384	Hemolytic disease and other neonatal jaundice	3	Rate	1990	0.02469987769664786	0.02741571851843139	0.02190170438085768
1	Deaths	214	Federal Republic of Nigeria	1	Male	27	Age-standardized	380	Neonatal disorders	3	Rate	1990	91.77906956482306	101.1069326576489	83.64260128207694
1	Deaths	214	Federal Republic of Nigeria	2	Female	27	Age-standardized	380	Neonatal disorders	3	Rate	1990	68.44527073577153	78.70006242331087	61.274484169328325
1	Deaths	214	Federal Republic of Nigeria	3	Both	27	Age-standardized	380	Neonatal disorders	3	Rate	1990	80.31922377553275	89.12743620506643	73.35688862508329
1	Deaths	214	Federal Republic of Nigeria	1	Male	27	Age-standardized	381	Neonatal preterm birth	3	Rate	1990	29.469394606004418	38.09296249095059	24.472619348703727
1	Deaths	214	Federal Republic of Nigeria	2	Female	27	Age-standardized	381	Neonatal preterm birth	3	Rate	1990	22.95772066594434	28.144692073519266	18.73440732839057
1	Deaths	214	Federal Republic of Nigeria	3	Both	27	Age-standardized	381	Neonatal preterm birth	3	Rate	1990	26.289765914781988	31.915390938185563	22.54726031449014
1	Deaths	214	Federal Republic of Nigeria	1	Male	27	Age-standardized	382	Neonatal encephalopathy due to birth asphyxia and trauma	3	Rate	1990	38.911481705679016	51.23055816770853	32.221550477507414
1	Deaths	214	Federal Republic of Nigeria	2	Female	27	Age-standardized	382	Neonatal encephalopathy due to birth asphyxia and trauma	3	Rate	1990	28.03115475647189	36.95542946364679	22.36139700433122
1	Deaths	214	Federal Republic of Nigeria	3	Both	27	Age-standardized	382	Neonatal encephalopathy due to birth asphyxia and trauma	3	Rate	1990	33.55293356533587	43.61435020571495	28.22142622906009
1	Deaths	214	Federal Republic of Nigeria	1	Male	27	Age-standardized	383	Neonatal sepsis and other neonatal infections	3	Rate	1990	13.86080242369906	17.614332611381535	10.842611491576042
1	Deaths	214	Federal Republic of Nigeria	2	Female	27	Age-standardized	383	Neonatal sepsis and other neonatal infections	3	Rate	1990	10.381262335753561	13.659044744640685	7.65198148466912
1	Deaths	214	Federal Republic of Nigeria	3	Both	27	Age-standardized	383	Neonatal sepsis and other neonatal infections	3	Rate	1990	12.148860244893553	15.356633640383226	9.540673120146044
1	Deaths	214	Federal Republic of Nigeria	1	Male	27	Age-standardized	384	Hemolytic disease and other neonatal jaundice	3	Rate	1990	2.4502177056818804	3.4145361177558495	1.654028807107704
1	Deaths	214	Federal Republic of Nigeria	2	Female	27	Age-standardized	384	Hemolytic disease and other neonatal jaundice	3	Rate	1990	1.587417428469653	2.6649195952343585	0.9894786283147902
1	Deaths	214	Federal Republic of Nigeria	3	Both	27	Age-standardized	384	Hemolytic disease and other neonatal jaundice	3	Rate	1990	2.024401628965989	2.796101125146276	1.430906673347087
1	Deaths	214	Federal Republic of Nigeria	1	Male	27	Age-standardized	385	Other neonatal disorders	3	Rate	1990	7.087173123758781	10.540395906124214	4.036502932228456
1	Deaths	214	Federal Republic of Nigeria	2	Female	27	Age-standardized	385	Other neonatal disorders	3	Rate	1990	5.487715549132052	7.152761411503418	3.8152306815251946
1	Deaths	214	Federal Republic of Nigeria	3	Both	27	Age-standardized	385	Other neonatal disorders	3	Rate	1990	6.303262421555378	8.369373713590987	4.243689930205923
1	Deaths	97	Argentine Republic	1	Male	27	Age-standardized	380	Neonatal disorders	3	Rate	1990	31.855555607644558	33.20474926087946	30.651704107543598
1	Deaths	97	Argentine Republic	2	Female	27	Age-standardized	380	Neonatal disorders	3	Rate	1990	24.257578021862575	25.332385660562327	23.25842438908617
1	Deaths	97	Argentine Republic	3	Both	27	Age-standardized	380	Neonatal disorders	3	Rate	1990	28.12531389598549	29.1731726732123	27.160091748262495
1	Deaths	97	Argentine Republic	1	Male	27	Age-standardized	381	Neonatal preterm birth	3	Rate	1990	20.237099754871576	21.72122073073296	18.7752852789443
1	Deaths	97	Argentine Republic	2	Female	27	Age-standardized	381	Neonatal preterm birth	3	Rate	1990	15.435639796962235	16.335351477750987	14.591243815355952
1	Deaths	97	Argentine Republic	3	Both	27	Age-standardized	381	Neonatal preterm birth	3	Rate	1990	17.8799645486625	18.931992235499013	16.891501737273863
1	Deaths	97	Argentine Republic	1	Male	27	Age-standardized	382	Neonatal encephalopathy due to birth asphyxia and trauma	3	Rate	1990	4.608640101656353	5.33427410675679	3.923690985074434
1	Deaths	97	Argentine Republic	2	Female	27	Age-standardized	382	Neonatal encephalopathy due to birth asphyxia and trauma	3	Rate	1990	3.7100592186990626	4.223719328786595	3.2263279832431713
1	Deaths	97	Argentine Republic	3	Both	27	Age-standardized	382	Neonatal encephalopathy due to birth asphyxia and trauma	3	Rate	1990	4.167486706148686	4.663490729027804	3.6731244463140396
1	Deaths	97	Argentine Republic	1	Male	27	Age-standardized	383	Neonatal sepsis and other neonatal infections	3	Rate	1990	4.305424645894582	4.938132129909584	3.648317481879921
1	Deaths	97	Argentine Republic	2	Female	27	Age-standardized	383	Neonatal sepsis and other neonatal infections	3	Rate	1990	3.11058835678057	3.531844687679333	2.690794206410441
1	Deaths	97	Argentine Republic	3	Both	27	Age-standardized	383	Neonatal sepsis and other neonatal infections	3	Rate	1990	3.7186641881076556	4.148973545077896	3.2762990437556163
1	Deaths	131	Republic of Nicaragua	1	Male	27	Age-standardized	384	Hemolytic disease and other neonatal jaundice	3	Rate	1990	0.6823276045250642	1.1196150410273829	0.38287552971267674
1	Deaths	131	Republic of Nicaragua	2	Female	27	Age-standardized	384	Hemolytic disease and other neonatal jaundice	3	Rate	1990	0.3838134125563818	0.7805450482433388	0.17633463093143997
1	Deaths	131	Republic of Nicaragua	3	Both	27	Age-standardized	384	Hemolytic disease and other neonatal jaundice	3	Rate	1990	0.53677248341213	0.8285608325384476	0.3456377225113007
1	Deaths	131	Republic of Nicaragua	1	Male	27	Age-standardized	385	Other neonatal disorders	3	Rate	1990	1.0812560258919854	1.5646782785039295	0.7120781543896135
1	Deaths	131	Republic of Nicaragua	2	Female	27	Age-standardized	385	Other neonatal disorders	3	Rate	1990	0.8498339427305042	1.2492389144806502	0.5256489860560468
1	Deaths	131	Republic of Nicaragua	3	Both	27	Age-standardized	385	Other neonatal disorders	3	Rate	1990	0.9684430360245653	1.3072809974544302	0.6828757335729634
1	Deaths	82	Hellenic Republic	1	Male	27	Age-standardized	380	Neonatal disorders	3	Rate	1990	10.053095495182493	10.778854796788783	9.334106272916623
1	Deaths	82	Hellenic Republic	2	Female	27	Age-standardized	380	Neonatal disorders	3	Rate	1990	8.24054373201512	8.828641070709024	7.664205642126412
1	Deaths	82	Hellenic Republic	3	Both	27	Age-standardized	380	Neonatal disorders	3	Rate	1990	9.174787952647812	9.726047794291125	8.615816026132897
1	Deaths	82	Hellenic Republic	1	Male	27	Age-standardized	381	Neonatal preterm birth	3	Rate	1990	8.28458261204675	8.889958398507964	7.711579372143058
1	Deaths	82	Hellenic Republic	2	Female	27	Age-standardized	381	Neonatal preterm birth	3	Rate	1990	7.041725433794094	7.551322123012547	6.560729687389249
1	Deaths	82	Hellenic Republic	3	Both	27	Age-standardized	381	Neonatal preterm birth	3	Rate	1990	7.682336061916877	8.162338016131995	7.219443575058288
1	Deaths	82	Hellenic Republic	1	Male	27	Age-standardized	382	Neonatal encephalopathy due to birth asphyxia and trauma	3	Rate	1990	1.0859068250625827	1.2326420878516542	0.9385973012260177
1	Deaths	82	Hellenic Republic	2	Female	27	Age-standardized	382	Neonatal encephalopathy due to birth asphyxia and trauma	3	Rate	1990	0.7395537658390976	0.8446831874246896	0.6408740693139158
1	Deaths	82	Hellenic Republic	3	Both	27	Age-standardized	382	Neonatal encephalopathy due to birth asphyxia and trauma	3	Rate	1990	0.9180787238458418	1.0133449766065732	0.8196256594797218
1	Deaths	82	Hellenic Republic	1	Male	27	Age-standardized	383	Neonatal sepsis and other neonatal infections	3	Rate	1990	0.4666499525660929	0.5366295844034735	0.40142028559844545
1	Deaths	82	Hellenic Republic	2	Female	27	Age-standardized	383	Neonatal sepsis and other neonatal infections	3	Rate	1990	0.2994111640521065	0.3438547671546768	0.2580744041987802
1	Deaths	82	Hellenic Republic	3	Both	27	Age-standardized	383	Neonatal sepsis and other neonatal infections	3	Rate	1990	0.3856033726987392	0.4382055761060039	0.3437301172287034
1	Deaths	82	Hellenic Republic	1	Male	27	Age-standardized	384	Hemolytic disease and other neonatal jaundice	3	Rate	1990	0.08349266234989772	0.12086965005101193	0.057924851988356264
1	Deaths	82	Hellenic Republic	2	Female	27	Age-standardized	384	Hemolytic disease and other neonatal jaundice	3	Rate	1990	0.07857304184266825	0.1160896807743171	0.05084654190776023
1	Deaths	82	Hellenic Republic	3	Both	27	Age-standardized	384	Hemolytic disease and other neonatal jaundice	3	Rate	1990	0.08110864087183403	0.10964967199143598	0.058257821949440035
1	Deaths	82	Hellenic Republic	1	Male	27	Age-standardized	385	Other neonatal disorders	3	Rate	1990	0.13246344315717	0.15492658231555947	0.11279507057838638
1	Deaths	82	Hellenic Republic	2	Female	27	Age-standardized	385	Other neonatal disorders	3	Rate	1990	0.08128032648715038	0.09954033906578937	0.06489722730111612
1	Deaths	82	Hellenic Republic	3	Both	27	Age-standardized	385	Other neonatal disorders	3	Rate	1990	0.1076611533145221	0.12297613228232945	0.0930280001202913
1	Deaths	196	Republic of South Africa	1	Male	27	Age-standardized	380	Neonatal disorders	3	Rate	1990	52.29068334664528	58.811192075014496	46.61283146214345
1	Deaths	196	Republic of South Africa	2	Female	27	Age-standardized	380	Neonatal disorders	3	Rate	1990	43.21510537892412	48.064219301340664	38.64348484944354
1	Deaths	196	Republic of South Africa	3	Both	27	Age-standardized	380	Neonatal disorders	3	Rate	1990	47.837158830479865	53.22659637448296	42.904376562677726
1	Deaths	196	Republic of South Africa	1	Male	27	Age-standardized	381	Neonatal preterm birth	3	Rate	1990	19.00257783329654	22.669110085765745	15.561950388884071
1	Deaths	196	Republic of South Africa	2	Female	27	Age-standardized	381	Neonatal preterm birth	3	Rate	1990	16.480053033214936	19.079041478537512	13.858987748460216
1	Deaths	196	Republic of South Africa	3	Both	27	Age-standardized	381	Neonatal preterm birth	3	Rate	1990	17.765125016073664	20.392905429995924	15.128950847517604
1	Deaths	196	Republic of South Africa	1	Male	27	Age-standardized	382	Neonatal encephalopathy due to birth asphyxia and trauma	3	Rate	1990	14.445090789625109	18.073871772685713	11.736533917527927
1	Deaths	196	Republic of South Africa	2	Female	27	Age-standardized	382	Neonatal encephalopathy due to birth asphyxia and trauma	3	Rate	1990	11.269290436838896	14.381043409582027	8.734188247322994
1	Deaths	196	Republic of South Africa	3	Both	27	Age-standardized	382	Neonatal encephalopathy due to birth asphyxia and trauma	3	Rate	1990	12.887279590952769	15.696108529317655	10.641067783366339
1	Deaths	196	Republic of South Africa	1	Male	27	Age-standardized	383	Neonatal sepsis and other neonatal infections	3	Rate	1990	4.171529780643427	5.290427947538575	3.0435295328494347
1	Deaths	196	Republic of South Africa	2	Female	27	Age-standardized	383	Neonatal sepsis and other neonatal infections	3	Rate	1990	3.374774650023384	4.45166018045063	2.5007523735903394
1	Deaths	196	Republic of South Africa	3	Both	27	Age-standardized	383	Neonatal sepsis and other neonatal infections	3	Rate	1990	3.7803464958983657	4.76661575419587	2.9130441302385144
1	Deaths	196	Republic of South Africa	1	Male	27	Age-standardized	384	Hemolytic disease and other neonatal jaundice	3	Rate	1990	1.125117381103143	1.4682961631060978	0.8302733028055563
1	Deaths	196	Republic of South Africa	2	Female	27	Age-standardized	384	Hemolytic disease and other neonatal jaundice	3	Rate	1990	0.7907007440887127	1.2535317971284055	0.5320495220444972
1	Deaths	196	Republic of South Africa	3	Both	27	Age-standardized	384	Hemolytic disease and other neonatal jaundice	3	Rate	1990	0.9608998036427884	1.2407018371390128	0.7296369000570478
1	Deaths	196	Republic of South Africa	1	Male	27	Age-standardized	385	Other neonatal disorders	3	Rate	1990	13.546367561977092	16.545416031041654	10.528386554919106
1	Deaths	196	Republic of South Africa	2	Female	27	Age-standardized	385	Other neonatal disorders	3	Rate	1990	11.300286514758191	13.692673839375551	8.973335261429396
1	Deaths	196	Republic of South Africa	3	Both	27	Age-standardized	385	Other neonatal disorders	3	Rate	1990	12.44350792391226	15.090341897126882	9.880609034958361
1	Deaths	34	Republic of Azerbaijan	1	Male	27	Age-standardized	380	Neonatal disorders	3	Rate	1990	36.65204533560988	43.77964298003778	30.30784756439496
1	Deaths	34	Republic of Azerbaijan	2	Female	27	Age-standardized	380	Neonatal disorders	3	Rate	1990	22.360155428313394	26.862554767211858	18.69688841062086
1	Deaths	34	Republic of Azerbaijan	3	Both	27	Age-standardized	380	Neonatal disorders	3	Rate	1990	29.772647060371145	34.88542432767378	25.079764091079646
1	Deaths	34	Republic of Azerbaijan	1	Male	27	Age-standardized	381	Neonatal preterm birth	3	Rate	1990	17.340259319059278	23.02453343891493	12.288551435442077
1	Deaths	34	Republic of Azerbaijan	2	Female	27	Age-standardized	381	Neonatal preterm birth	3	Rate	1990	12.087112248746324	15.558092185864115	8.931121664511242
1	Deaths	34	Republic of Azerbaijan	3	Both	27	Age-standardized	381	Neonatal preterm birth	3	Rate	1990	14.81210291435773	18.93465130117058	10.83391420365321
1	Deaths	34	Republic of Azerbaijan	1	Male	27	Age-standardized	382	Neonatal encephalopathy due to birth asphyxia and trauma	3	Rate	1990	14.625752769774154	19.52579175405105	10.6789307434175
1	Deaths	34	Republic of Azerbaijan	2	Female	27	Age-standardized	382	Neonatal encephalopathy due to birth asphyxia and trauma	3	Rate	1990	7.837692365846457	10.346782160199377	5.371084569516221
1	Deaths	34	Republic of Azerbaijan	3	Both	27	Age-standardized	382	Neonatal encephalopathy due to birth asphyxia and trauma	3	Rate	1990	11.358496286822566	14.615339354314042	8.78753078811584
1	Deaths	34	Republic of Azerbaijan	1	Male	27	Age-standardized	383	Neonatal sepsis and other neonatal infections	3	Rate	1990	1.692814393606447	2.7657689017312865	0.8102890227578914
1	Deaths	34	Republic of Azerbaijan	2	Female	27	Age-standardized	383	Neonatal sepsis and other neonatal infections	3	Rate	1990	1.1593555851924537	1.9196632797405861	0.6733196109035661
1	Deaths	34	Republic of Azerbaijan	3	Both	27	Age-standardized	383	Neonatal sepsis and other neonatal infections	3	Rate	1990	1.4358096753000285	2.2437090206769295	0.8109180473202031
1	Deaths	34	Republic of Azerbaijan	1	Male	27	Age-standardized	384	Hemolytic disease and other neonatal jaundice	3	Rate	1990	1.233424069377738	1.9895042679598987	0.6823875207478093
1	Deaths	34	Republic of Azerbaijan	2	Female	27	Age-standardized	384	Hemolytic disease and other neonatal jaundice	3	Rate	1990	0.31171048842150856	0.5760543803062447	0.17066552862742143
1	Deaths	34	Republic of Azerbaijan	3	Both	27	Age-standardized	384	Hemolytic disease and other neonatal jaundice	3	Rate	1990	0.7894098726628151	1.2401566640443789	0.45034362973030334
1	Deaths	34	Republic of Azerbaijan	1	Male	27	Age-standardized	385	Other neonatal disorders	3	Rate	1990	1.7597947837923213	3.281329063164701	0.923119724447212
1	Deaths	34	Republic of Azerbaijan	2	Female	27	Age-standardized	385	Other neonatal disorders	3	Rate	1990	0.9642847401066469	1.5058107602202309	0.6270524505674577
1	Deaths	34	Republic of Azerbaijan	3	Both	27	Age-standardized	385	Other neonatal disorders	3	Rate	1990	1.3768283112279722	2.400134006618708	0.8368574411022489
1	Deaths	117	Saint Vincent and the Grenadines	1	Male	27	Age-standardized	380	Neonatal disorders	3	Rate	1990	32.38812110106663	39.21693252260998	26.36345298774656
1	Deaths	117	Saint Vincent and the Grenadines	2	Female	27	Age-standardized	380	Neonatal disorders	3	Rate	1990	28.20350611305136	33.77101142868507	23.096555755307882
1	Deaths	117	Saint Vincent and the Grenadines	3	Both	27	Age-standardized	380	Neonatal disorders	3	Rate	1990	30.3377585699121	36.404641287684655	24.632254347709086
1	Deaths	117	Saint Vincent and the Grenadines	1	Male	27	Age-standardized	381	Neonatal preterm birth	3	Rate	1990	18.18535362127602	21.884061713831713	14.702166227810153
1	Deaths	117	Saint Vincent and the Grenadines	2	Female	27	Age-standardized	381	Neonatal preterm birth	3	Rate	1990	17.65941052268479	21.248737064499124	14.383343529651766
1	Deaths	117	Saint Vincent and the Grenadines	3	Both	27	Age-standardized	381	Neonatal preterm birth	3	Rate	1990	17.928009826901555	21.443954084452812	14.569286197873955
1	Deaths	117	Saint Vincent and the Grenadines	1	Male	27	Age-standardized	382	Neonatal encephalopathy due to birth asphyxia and trauma	3	Rate	1990	7.771942534199137	9.848024373706707	6.002679365958253
1	Deaths	117	Saint Vincent and the Grenadines	2	Female	27	Age-standardized	382	Neonatal encephalopathy due to birth asphyxia and trauma	3	Rate	1990	4.858872065987566	5.9871589798490055	3.8518398827458573
1	Deaths	117	Saint Vincent and the Grenadines	3	Both	27	Age-standardized	382	Neonatal encephalopathy due to birth asphyxia and trauma	3	Rate	1990	6.344208892925536	7.863909668068463	5.0469334099808
1	Deaths	117	Saint Vincent and the Grenadines	1	Male	27	Age-standardized	383	Neonatal sepsis and other neonatal infections	3	Rate	1990	4.014370294850181	5.064463584026195	3.0391382659165984
1	Deaths	117	Saint Vincent and the Grenadines	2	Female	27	Age-standardized	383	Neonatal sepsis and other neonatal infections	3	Rate	1990	4.006998441559786	4.943521773377354	3.232642080386958
1	Deaths	117	Saint Vincent and the Grenadines	3	Both	27	Age-standardized	383	Neonatal sepsis and other neonatal infections	3	Rate	1990	4.010909838014433	4.937793287785473	3.209590377842345
1	Deaths	117	Saint Vincent and the Grenadines	1	Male	27	Age-standardized	384	Hemolytic disease and other neonatal jaundice	3	Rate	1990	0.36837013961759274	0.5574814741262833	0.22932295131241304
1	Deaths	117	Saint Vincent and the Grenadines	2	Female	27	Age-standardized	384	Hemolytic disease and other neonatal jaundice	3	Rate	1990	0.587126573327257	0.9918699611354979	0.3398630127165888
1	Deaths	117	Saint Vincent and the Grenadines	3	Both	27	Age-standardized	384	Hemolytic disease and other neonatal jaundice	3	Rate	1990	0.47561638685560104	0.7038520686373152	0.3352978824159333
1	Deaths	117	Saint Vincent and the Grenadines	1	Male	27	Age-standardized	385	Other neonatal disorders	3	Rate	1990	2.048084511123716	2.7210362490580957	1.5614015967881931
1	Deaths	117	Saint Vincent and the Grenadines	2	Female	27	Age-standardized	385	Other neonatal disorders	3	Rate	1990	1.091098509491952	1.468073672983828	0.8028051796999495
1	Deaths	117	Saint Vincent and the Grenadines	3	Both	27	Age-standardized	385	Other neonatal disorders	3	Rate	1990	1.5790136252149842	1.9976026475579327	1.2429714793192692
1	Deaths	165	Islamic Republic of Pakistan	1	Male	27	Age-standardized	385	Other neonatal disorders	3	Rate	1990	12.839989225403567	18.483566016671247	8.508707521253543
1	Deaths	165	Islamic Republic of Pakistan	2	Female	27	Age-standardized	385	Other neonatal disorders	3	Rate	1990	10.43776749093585	15.375741152884672	7.118814371603885
1	Deaths	165	Islamic Republic of Pakistan	3	Both	27	Age-standardized	385	Other neonatal disorders	3	Rate	1990	11.679041961495127	15.907332720729142	8.548908188521482
1	Deaths	51	Republic of Poland	1	Male	27	Age-standardized	380	Neonatal disorders	3	Rate	1990	20.472572783491486	21.41258232274315	19.558422354695608
1	Deaths	51	Republic of Poland	2	Female	27	Age-standardized	380	Neonatal disorders	3	Rate	1990	14.724610100746714	15.247259202629662	14.163516362687751
1	Deaths	51	Republic of Poland	3	Both	27	Age-standardized	380	Neonatal disorders	3	Rate	1990	17.67349392002014	18.36206190179881	17.018045522265428
1	Deaths	51	Republic of Poland	1	Male	27	Age-standardized	381	Neonatal preterm birth	3	Rate	1990	14.607023144108995	15.526838748501827	13.71649847017006
1	Deaths	51	Republic of Poland	2	Female	27	Age-standardized	381	Neonatal preterm birth	3	Rate	1990	10.278023723273447	10.938518592615013	9.277856468195587
1	Deaths	51	Republic of Poland	3	Both	27	Age-standardized	381	Neonatal preterm birth	3	Rate	1990	12.498983097137566	13.259256180211343	11.605136734286498
1	Deaths	51	Republic of Poland	1	Male	27	Age-standardized	382	Neonatal encephalopathy due to birth asphyxia and trauma	3	Rate	1990	3.1540939312731364	3.4487213723413586	2.8606704839007415
1	Deaths	51	Republic of Poland	2	Female	27	Age-standardized	382	Neonatal encephalopathy due to birth asphyxia and trauma	3	Rate	1990	2.518481442136646	3.0292258187620957	2.241215793840207
1	Deaths	51	Republic of Poland	3	Both	27	Age-standardized	382	Neonatal encephalopathy due to birth asphyxia and trauma	3	Rate	1990	2.844601754746467	3.1387716827766425	2.6014968016002666
1	Deaths	51	Republic of Poland	1	Male	27	Age-standardized	383	Neonatal sepsis and other neonatal infections	3	Rate	1990	1.978793691945548	2.638495665601896	1.68407121200692
1	Deaths	51	Republic of Poland	2	Female	27	Age-standardized	383	Neonatal sepsis and other neonatal infections	3	Rate	1990	1.4753072817740083	1.8742720420631138	1.2822741137158051
1	Deaths	51	Republic of Poland	3	Both	27	Age-standardized	383	Neonatal sepsis and other neonatal infections	3	Rate	1990	1.7335500635202994	2.2396021546350973	1.5016402841326135
1	Deaths	51	Republic of Poland	1	Male	27	Age-standardized	384	Hemolytic disease and other neonatal jaundice	3	Rate	1990	0.21861248001476175	0.2895776311024185	0.16013883398440176
1	Deaths	51	Republic of Poland	2	Female	27	Age-standardized	384	Hemolytic disease and other neonatal jaundice	3	Rate	1990	0.12892944331606468	0.1783751021477852	0.09082521382551514
1	Deaths	51	Republic of Poland	3	Both	27	Age-standardized	384	Hemolytic disease and other neonatal jaundice	3	Rate	1990	0.17492494626545926	0.22282636152430907	0.13906725093328726
1	Deaths	51	Republic of Poland	1	Male	27	Age-standardized	385	Other neonatal disorders	3	Rate	1990	0.5140495361490541	0.6966499453841126	0.39721644663657857
1	Deaths	51	Republic of Poland	2	Female	27	Age-standardized	385	Other neonatal disorders	3	Rate	1990	0.32386821024654083	0.4207620830874448	0.24585820321876992
1	Deaths	51	Republic of Poland	3	Both	27	Age-standardized	385	Other neonatal disorders	3	Rate	1990	0.421434058350328	0.5596725566532217	0.3278397475320452
1	Deaths	67	Japan	1	Male	27	Age-standardized	385	Other neonatal disorders	3	Rate	1990	0.5443656608960411	0.5764118544054706	0.5122684764895722
1	Deaths	67	Japan	2	Female	27	Age-standardized	385	Other neonatal disorders	3	Rate	1990	0.48400883076627765	0.5124050117034636	0.4581119755389036
1	Deaths	67	Japan	3	Both	27	Age-standardized	385	Other neonatal disorders	3	Rate	1990	0.5149691164364311	0.5411746648677721	0.4879771046622817
1	Deaths	99	Eastern Republic of Uruguay	1	Male	27	Age-standardized	380	Neonatal disorders	3	Rate	1990	22.58007943686438	24.03552657337961	21.179216577085263
1	Deaths	99	Eastern Republic of Uruguay	2	Female	27	Age-standardized	380	Neonatal disorders	3	Rate	1990	16.47899042024409	17.822591968212087	15.209284785418689
1	Deaths	99	Eastern Republic of Uruguay	3	Both	27	Age-standardized	380	Neonatal disorders	3	Rate	1990	19.58915498376468	20.734218069704475	18.485295514778485
1	Deaths	99	Eastern Republic of Uruguay	1	Male	27	Age-standardized	381	Neonatal preterm birth	3	Rate	1990	13.797900592857067	14.97346750153071	12.68951480067712
1	Deaths	99	Eastern Republic of Uruguay	2	Female	27	Age-standardized	381	Neonatal preterm birth	3	Rate	1990	9.872784920113256	10.872410500305282	8.881604770418832
1	Deaths	99	Eastern Republic of Uruguay	3	Both	27	Age-standardized	381	Neonatal preterm birth	3	Rate	1990	11.873928325455525	12.729887877110956	11.084436528592287
1	Deaths	99	Eastern Republic of Uruguay	1	Male	27	Age-standardized	382	Neonatal encephalopathy due to birth asphyxia and trauma	3	Rate	1990	4.254736702518032	4.877348006712367	3.6694844651377077
1	Deaths	99	Eastern Republic of Uruguay	2	Female	27	Age-standardized	382	Neonatal encephalopathy due to birth asphyxia and trauma	3	Rate	1990	3.6979342909331585	4.410983338702961	3.128342371471238
1	Deaths	99	Eastern Republic of Uruguay	3	Both	27	Age-standardized	382	Neonatal encephalopathy due to birth asphyxia and trauma	3	Rate	1990	3.98176661709376	4.435229961387276	3.5740303983809274
1	Deaths	99	Eastern Republic of Uruguay	1	Male	27	Age-standardized	383	Neonatal sepsis and other neonatal infections	3	Rate	1990	3.3271378272555334	3.8277147028158676	2.7901872461287645
1	Deaths	99	Eastern Republic of Uruguay	2	Female	27	Age-standardized	383	Neonatal sepsis and other neonatal infections	3	Rate	1990	2.0619724301399502	2.4009742643822602	1.7633087809850905
1	Deaths	99	Eastern Republic of Uruguay	3	Both	27	Age-standardized	383	Neonatal sepsis and other neonatal infections	3	Rate	1990	2.7067211131983298	3.022527865338673	2.3860734914678967
1	Deaths	99	Eastern Republic of Uruguay	1	Male	27	Age-standardized	384	Hemolytic disease and other neonatal jaundice	3	Rate	1990	0.1343687663463906	0.20123183954518714	0.09147022204667696
1	Deaths	99	Eastern Republic of Uruguay	2	Female	27	Age-standardized	384	Hemolytic disease and other neonatal jaundice	3	Rate	1990	0.06065280079684701	0.09736652272285037	0.035445152627776554
1	Deaths	99	Eastern Republic of Uruguay	3	Both	27	Age-standardized	384	Hemolytic disease and other neonatal jaundice	3	Rate	1990	0.09822572488967134	0.13530885453644512	0.07118170128495702
1	Deaths	99	Eastern Republic of Uruguay	1	Male	27	Age-standardized	385	Other neonatal disorders	3	Rate	1990	1.0659355478873709	1.28917724992117	0.8896912826865346
1	Deaths	99	Eastern Republic of Uruguay	2	Female	27	Age-standardized	385	Other neonatal disorders	3	Rate	1990	0.7856459782608848	0.9437888971722628	0.623067712826056
1	Deaths	99	Eastern Republic of Uruguay	3	Both	27	Age-standardized	385	Other neonatal disorders	3	Rate	1990	0.9285132031273957	1.0714961837399202	0.7912182580739883
1	Deaths	164	Federal Democratic Republic of Nepal	1	Male	27	Age-standardized	380	Neonatal disorders	3	Rate	1990	79.82882088076916	95.80137673315386	60.76467084255824
1	Deaths	164	Federal Democratic Republic of Nepal	2	Female	27	Age-standardized	380	Neonatal disorders	3	Rate	1990	65.54482429007463	79.45431662090549	52.41520631721621
1	Deaths	164	Federal Democratic Republic of Nepal	3	Both	27	Age-standardized	380	Neonatal disorders	3	Rate	1990	72.89126166379612	86.36133678474725	60.73487169777411
1	Deaths	164	Federal Democratic Republic of Nepal	1	Male	27	Age-standardized	381	Neonatal preterm birth	3	Rate	1990	16.31074849641705	27.445182801333193	8.761884184839435
1	Deaths	164	Federal Democratic Republic of Nepal	2	Female	27	Age-standardized	381	Neonatal preterm birth	3	Rate	1990	13.120074410289696	22.63057570094519	7.733697214667721
1	Deaths	164	Federal Democratic Republic of Nepal	3	Both	27	Age-standardized	381	Neonatal preterm birth	3	Rate	1990	14.760451206462553	23.843677370027546	9.719393711017663
1	Deaths	164	Federal Democratic Republic of Nepal	1	Male	27	Age-standardized	382	Neonatal encephalopathy due to birth asphyxia and trauma	3	Rate	1990	39.70324832165455	51.848570093032244	25.286532569222505
1	Deaths	164	Federal Democratic Republic of Nepal	2	Female	27	Age-standardized	382	Neonatal encephalopathy due to birth asphyxia and trauma	3	Rate	1990	31.866776470769683	40.51798280901123	22.403865500520457
1	Deaths	164	Federal Democratic Republic of Nepal	3	Both	27	Age-standardized	382	Neonatal encephalopathy due to birth asphyxia and trauma	3	Rate	1990	35.89696388605651	44.36689360048222	27.046292237851983
1	Deaths	164	Federal Democratic Republic of Nepal	1	Male	27	Age-standardized	383	Neonatal sepsis and other neonatal infections	3	Rate	1990	4.912953355923111	8.240423897153683	2.6663844240175307
1	Deaths	164	Federal Democratic Republic of Nepal	2	Female	27	Age-standardized	383	Neonatal sepsis and other neonatal infections	3	Rate	1990	5.110171308464068	8.325427949163059	2.8343869100741097
1	Deaths	164	Federal Democratic Republic of Nepal	3	Both	27	Age-standardized	383	Neonatal sepsis and other neonatal infections	3	Rate	1990	5.009595312071755	7.36276858991758	3.2453672245815244
1	Deaths	164	Federal Democratic Republic of Nepal	1	Male	27	Age-standardized	384	Hemolytic disease and other neonatal jaundice	3	Rate	1990	4.912171695030029	8.023073061221677	2.367205875121789
1	Deaths	164	Federal Democratic Republic of Nepal	2	Female	27	Age-standardized	384	Hemolytic disease and other neonatal jaundice	3	Rate	1990	4.2895601461773385	7.791091567316467	1.8426171583910673
1	Deaths	164	Federal Democratic Republic of Nepal	3	Both	27	Age-standardized	384	Hemolytic disease and other neonatal jaundice	3	Rate	1990	4.609268986090487	7.087605553809138	2.6493627727570477
1	Deaths	164	Federal Democratic Republic of Nepal	1	Male	27	Age-standardized	385	Other neonatal disorders	3	Rate	1990	13.98969901174439	22.704589021160505	8.047275333309196
1	Deaths	164	Federal Democratic Republic of Nepal	2	Female	27	Age-standardized	385	Other neonatal disorders	3	Rate	1990	11.158241954373773	17.407356647727624	6.911981445227057
1	Deaths	164	Federal Democratic Republic of Nepal	3	Both	27	Age-standardized	385	Other neonatal disorders	3	Rate	1990	12.614982273114844	18.760731014427716	8.614281353397502
1	Deaths	198	Republic of Zimbabwe	1	Male	27	Age-standardized	380	Neonatal disorders	3	Rate	1990	41.63360546022572	46.60917426552199	36.97344046534315
1	Deaths	198	Republic of Zimbabwe	2	Female	27	Age-standardized	380	Neonatal disorders	3	Rate	1990	29.423834617657104	33.674325089538804	24.887449416200596
1	Deaths	198	Republic of Zimbabwe	3	Both	27	Age-standardized	380	Neonatal disorders	3	Rate	1990	35.629552018156204	39.65727081776535	31.688432536956146
1	Deaths	198	Republic of Zimbabwe	1	Male	27	Age-standardized	381	Neonatal preterm birth	3	Rate	1990	16.848836530641606	22.50444385625904	12.24023476731182
1	Deaths	198	Republic of Zimbabwe	2	Female	27	Age-standardized	381	Neonatal preterm birth	3	Rate	1990	11.80802708030585	15.859533386576949	8.26617686137982
1	Deaths	198	Republic of Zimbabwe	3	Both	27	Age-standardized	381	Neonatal preterm birth	3	Rate	1990	14.370271956471187	18.499587861474037	10.979131268142325
1	Deaths	198	Republic of Zimbabwe	1	Male	27	Age-standardized	382	Neonatal encephalopathy due to birth asphyxia and trauma	3	Rate	1990	9.241808212599597	13.281848471907832	5.5560601882774705
1	Deaths	198	Republic of Zimbabwe	2	Female	27	Age-standardized	382	Neonatal encephalopathy due to birth asphyxia and trauma	3	Rate	1990	5.674862599899703	8.503907422413993	3.418335081841465
1	Deaths	198	Republic of Zimbabwe	3	Both	27	Age-standardized	382	Neonatal encephalopathy due to birth asphyxia and trauma	3	Rate	1990	7.488077242028489	10.481790759143632	5.0375285164473
1	Deaths	198	Republic of Zimbabwe	1	Male	27	Age-standardized	383	Neonatal sepsis and other neonatal infections	3	Rate	1990	5.367345779659941	7.865859877663974	3.504927575906405
1	Deaths	198	Republic of Zimbabwe	2	Female	27	Age-standardized	383	Neonatal sepsis and other neonatal infections	3	Rate	1990	4.203353366442597	6.503202140083834	2.6535221567606304
1	Deaths	198	Republic of Zimbabwe	3	Both	27	Age-standardized	383	Neonatal sepsis and other neonatal infections	3	Rate	1990	4.794744062577643	6.516604078113837	3.4593199157912355
1	Deaths	198	Republic of Zimbabwe	1	Male	27	Age-standardized	384	Hemolytic disease and other neonatal jaundice	3	Rate	1990	0.46813299960015714	0.724830984126527	0.27959777283528603
1	Deaths	198	Republic of Zimbabwe	2	Female	27	Age-standardized	384	Hemolytic disease and other neonatal jaundice	3	Rate	1990	0.23598987351235212	0.3938481044436257	0.13049205248387932
1	Deaths	198	Republic of Zimbabwe	3	Both	27	Age-standardized	384	Hemolytic disease and other neonatal jaundice	3	Rate	1990	0.35391922129079	0.49200600544665873	0.23122641248586598
1	Deaths	198	Republic of Zimbabwe	1	Male	27	Age-standardized	385	Other neonatal disorders	3	Rate	1990	9.707481937724456	15.528187314931436	5.2820278902472975
1	Deaths	198	Republic of Zimbabwe	2	Female	27	Age-standardized	385	Other neonatal disorders	3	Rate	1990	7.501601697496594	12.299577549832014	4.279963298354277
1	Deaths	198	Republic of Zimbabwe	3	Both	27	Age-standardized	385	Other neonatal disorders	3	Rate	1990	8.62253953578815	12.92506540396907	5.201198786414108
1	Deaths	298	American Samoa	1	Male	27	Age-standardized	380	Neonatal disorders	3	Rate	1990	15.040900347160562	17.171230022120433	12.800639688645145
1	Deaths	298	American Samoa	2	Female	27	Age-standardized	380	Neonatal disorders	3	Rate	1990	10.636942919370771	12.550716473683266	8.852087930654298
1	Deaths	298	American Samoa	3	Both	27	Age-standardized	380	Neonatal disorders	3	Rate	1990	12.923559709943257	14.621219418915496	11.27794342946576
1	Deaths	298	American Samoa	1	Male	27	Age-standardized	381	Neonatal preterm birth	3	Rate	1990	7.520203417819197	9.39148772535107	5.714584780296028
1	Deaths	298	American Samoa	2	Female	27	Age-standardized	381	Neonatal preterm birth	3	Rate	1990	4.612300342613942	5.791104579030442	3.607586894206655
1	Deaths	298	American Samoa	3	Both	27	Age-standardized	381	Neonatal preterm birth	3	Rate	1990	6.122217123941172	7.425246327285894	4.842731135429708
1	Deaths	298	American Samoa	1	Male	27	Age-standardized	382	Neonatal encephalopathy due to birth asphyxia and trauma	3	Rate	1990	4.064030318594303	5.612631707664082	2.8140888920205644
1	Deaths	298	American Samoa	2	Female	27	Age-standardized	382	Neonatal encephalopathy due to birth asphyxia and trauma	3	Rate	1990	4.291290098334696	5.728288891494713	3.265575564484275
1	Deaths	298	American Samoa	3	Both	27	Age-standardized	382	Neonatal encephalopathy due to birth asphyxia and trauma	3	Rate	1990	4.173287920584375	5.400299933566758	3.29543574012015
1	Deaths	298	American Samoa	1	Male	27	Age-standardized	383	Neonatal sepsis and other neonatal infections	3	Rate	1990	0.9420587928643098	1.3337179335846912	0.6108614261137395
1	Deaths	298	American Samoa	2	Female	27	Age-standardized	383	Neonatal sepsis and other neonatal infections	3	Rate	1990	0.22775364209697818	0.3227283109093979	0.1516803862122837
1	Deaths	298	American Samoa	3	Both	27	Age-standardized	383	Neonatal sepsis and other neonatal infections	3	Rate	1990	0.598576395440365	0.8142708797173953	0.4239767225656917
1	Deaths	298	American Samoa	1	Male	27	Age-standardized	384	Hemolytic disease and other neonatal jaundice	3	Rate	1990	0.00484814960909022	0.009202444501981271	0.00251013770185574
1	Deaths	298	American Samoa	2	Female	27	Age-standardized	384	Hemolytic disease and other neonatal jaundice	3	Rate	1990	0.01679990019619856	0.0340753005638444	0.00941723991681029
1	Deaths	298	American Samoa	3	Both	27	Age-standardized	384	Hemolytic disease and other neonatal jaundice	3	Rate	1990	0.010595358163765205	0.019112417697457664	0.006412039816813288
1	Deaths	298	American Samoa	1	Male	27	Age-standardized	385	Other neonatal disorders	3	Rate	1990	2.5097596682736643	3.639174152713709	1.7190841941390826
1	Deaths	298	American Samoa	2	Female	27	Age-standardized	385	Other neonatal disorders	3	Rate	1990	1.48879893612896	2.046166384128353	1.0147364619003554
1	Deaths	298	American Samoa	3	Both	27	Age-standardized	385	Other neonatal disorders	3	Rate	1990	2.018882911813578	2.7183297483722395	1.451430391257425
1	Deaths	132	Republic of Panama	1	Male	27	Age-standardized	380	Neonatal disorders	3	Rate	1990	20.198852934611775	23.14500991436501	17.346773189919155
1	Deaths	132	Republic of Panama	2	Female	27	Age-standardized	380	Neonatal disorders	3	Rate	1990	15.886623828971095	18.075217845393823	13.642628193632074
1	Deaths	132	Republic of Panama	3	Both	27	Age-standardized	380	Neonatal disorders	3	Rate	1990	18.093162963451537	20.617052122289618	15.57121204090904
1	Deaths	132	Republic of Panama	1	Male	27	Age-standardized	381	Neonatal preterm birth	3	Rate	1990	11.286276055140323	13.003824723825785	9.579988642003642
1	Deaths	132	Republic of Panama	2	Female	27	Age-standardized	381	Neonatal preterm birth	3	Rate	1990	8.723552335429622	10.085768212177245	7.463700635033059
1	Deaths	132	Republic of Panama	3	Both	27	Age-standardized	381	Neonatal preterm birth	3	Rate	1990	10.034967531214868	11.502177768082396	8.604037943607356
1	Deaths	132	Republic of Panama	1	Male	27	Age-standardized	382	Neonatal encephalopathy due to birth asphyxia and trauma	3	Rate	1990	4.27955309616554	5.161610674626962	3.427781949018985
1	Deaths	132	Republic of Panama	2	Female	27	Age-standardized	382	Neonatal encephalopathy due to birth asphyxia and trauma	3	Rate	1990	3.4937333767309027	4.286321703074293	2.7712174229390123
1	Deaths	132	Republic of Panama	3	Both	27	Age-standardized	382	Neonatal encephalopathy due to birth asphyxia and trauma	3	Rate	1990	3.8958390041672146	4.627510447620567	3.2800362667993106
1	Deaths	132	Republic of Panama	1	Male	27	Age-standardized	383	Neonatal sepsis and other neonatal infections	3	Rate	1990	3.2433199207072714	3.9551634397023703	2.5668593154117305
1	Deaths	132	Republic of Panama	2	Female	27	Age-standardized	383	Neonatal sepsis and other neonatal infections	3	Rate	1990	2.674067682243712	3.1533757290895235	2.211953656955385
1	Deaths	132	Republic of Panama	3	Both	27	Age-standardized	383	Neonatal sepsis and other neonatal infections	3	Rate	1990	2.965257628033337	3.4670547789058745	2.476204880679264
1	Deaths	132	Republic of Panama	1	Male	27	Age-standardized	384	Hemolytic disease and other neonatal jaundice	3	Rate	1990	0.2847792784062486	0.4365915086987553	0.18916484452570886
1	Deaths	132	Republic of Panama	2	Female	27	Age-standardized	384	Hemolytic disease and other neonatal jaundice	3	Rate	1990	0.2438086167351385	0.4425662979210787	0.11976934063217275
1	Deaths	132	Republic of Panama	3	Both	27	Age-standardized	384	Hemolytic disease and other neonatal jaundice	3	Rate	1990	0.2647673297374314	0.39839379801793934	0.16427884969106407
1	Deaths	132	Republic of Panama	1	Male	27	Age-standardized	385	Other neonatal disorders	3	Rate	1990	1.1049245841923743	1.4166790698054486	0.8638596614092338
1	Deaths	132	Republic of Panama	2	Female	27	Age-standardized	385	Other neonatal disorders	3	Rate	1990	0.7514618178316969	0.9532937910963121	0.5901107533365492
1	Deaths	132	Republic of Panama	3	Both	27	Age-standardized	385	Other neonatal disorders	3	Rate	1990	0.9323314702986804	1.1334542293654934	0.7542145746579566
1	Deaths	85	State of Israel	1	Male	27	Age-standardized	380	Neonatal disorders	3	Rate	1990	10.648416289230981	11.304420813196609	10.039909379035555
1	Deaths	85	State of Israel	2	Female	27	Age-standardized	380	Neonatal disorders	3	Rate	1990	9.018459635506254	9.62475890145393	8.446067801148738
1	Deaths	85	State of Israel	3	Both	27	Age-standardized	380	Neonatal disorders	3	Rate	1990	9.856496513708938	10.371947985532046	9.370481297854672
1	Deaths	85	State of Israel	1	Male	27	Age-standardized	381	Neonatal preterm birth	3	Rate	1990	8.390068388428327	8.998225900951253	7.830613282821455
1	Deaths	85	State of Israel	2	Female	27	Age-standardized	381	Neonatal preterm birth	3	Rate	1990	6.966401625159882	7.586897976069586	6.307723478069192
1	Deaths	85	State of Israel	3	Both	27	Age-standardized	381	Neonatal preterm birth	3	Rate	1990	7.698368788419526	8.232235345834363	7.16092897923176
1	Deaths	85	State of Israel	1	Male	27	Age-standardized	382	Neonatal encephalopathy due to birth asphyxia and trauma	3	Rate	1990	0.9389369546029365	1.0954420221607732	0.8004876378542288
1	Deaths	85	State of Israel	2	Female	27	Age-standardized	382	Neonatal encephalopathy due to birth asphyxia and trauma	3	Rate	1990	0.8891016850040732	1.1489023578991868	0.7239479845447891
1	Deaths	85	State of Israel	3	Both	27	Age-standardized	382	Neonatal encephalopathy due to birth asphyxia and trauma	3	Rate	1990	0.9147252427659028	1.0458220646249823	0.8085234626472635
1	Deaths	85	State of Israel	1	Male	27	Age-standardized	383	Neonatal sepsis and other neonatal infections	3	Rate	1990	0.4107956960062966	0.5273634171516806	0.33167305514213485
1	Deaths	85	State of Israel	2	Female	27	Age-standardized	383	Neonatal sepsis and other neonatal infections	3	Rate	1990	0.3846862127228604	0.5066825063950477	0.3179659247811502
1	Deaths	85	State of Israel	3	Both	27	Age-standardized	383	Neonatal sepsis and other neonatal infections	3	Rate	1990	0.3981113770737076	0.5053358706416953	0.33788621608771147
1	Deaths	85	State of Israel	1	Male	27	Age-standardized	384	Hemolytic disease and other neonatal jaundice	3	Rate	1990	0.06622200304220655	0.09161010804503313	0.04588255989062719
1	Deaths	85	State of Israel	2	Female	27	Age-standardized	384	Hemolytic disease and other neonatal jaundice	3	Rate	1990	0.06444578255198925	0.09694487320527832	0.042634183092243476
1	Deaths	85	State of Israel	3	Both	27	Age-standardized	384	Hemolytic disease and other neonatal jaundice	3	Rate	1990	0.06535916896421141	0.08725841366006147	0.04948949027304451
1	Deaths	149	Palestine	1	Male	27	Age-standardized	380	Neonatal disorders	3	Rate	1990	37.724285795522704	43.750261481587664	32.30493049928485
1	Deaths	149	Palestine	2	Female	27	Age-standardized	380	Neonatal disorders	3	Rate	1990	33.98421005694591	39.917929530032914	28.89090478032444
1	Deaths	149	Palestine	3	Both	27	Age-standardized	380	Neonatal disorders	3	Rate	1990	35.904881862789104	41.33052953052169	31.28461771339563
1	Deaths	149	Palestine	1	Male	27	Age-standardized	381	Neonatal preterm birth	3	Rate	1990	26.21972688672611	31.394598636472285	21.32391704960251
1	Deaths	149	Palestine	2	Female	27	Age-standardized	381	Neonatal preterm birth	3	Rate	1990	22.911464376172283	27.576954171388905	18.822398458606305
1	Deaths	149	Palestine	3	Both	27	Age-standardized	381	Neonatal preterm birth	3	Rate	1990	24.61032508901622	28.589459188282632	20.681677565762744
1	Deaths	149	Palestine	1	Male	27	Age-standardized	382	Neonatal encephalopathy due to birth asphyxia and trauma	3	Rate	1990	5.437308292937302	7.643554662682285	3.768600550508265
1	Deaths	149	Palestine	2	Female	27	Age-standardized	382	Neonatal encephalopathy due to birth asphyxia and trauma	3	Rate	1990	5.090535166580885	6.932170300663665	3.3287408675390235
1	Deaths	149	Palestine	3	Both	27	Age-standardized	382	Neonatal encephalopathy due to birth asphyxia and trauma	3	Rate	1990	5.268718545691388	6.943635508669186	4.015503146052534
1	Deaths	149	Palestine	1	Male	27	Age-standardized	383	Neonatal sepsis and other neonatal infections	3	Rate	1990	2.80868824184149	3.997333210003748	1.7912991617865772
1	Deaths	149	Palestine	2	Female	27	Age-standardized	383	Neonatal sepsis and other neonatal infections	3	Rate	1990	2.8896216552455045	4.173610297102417	1.8368123184273546
1	Deaths	149	Palestine	3	Both	27	Age-standardized	383	Neonatal sepsis and other neonatal infections	3	Rate	1990	2.848065183935852	3.8711365287810597	2.04452725505356
1	Deaths	149	Palestine	1	Male	27	Age-standardized	384	Hemolytic disease and other neonatal jaundice	3	Rate	1990	0.2065981178103268	0.3294160613113075	0.12788217149620518
1	Deaths	149	Palestine	2	Female	27	Age-standardized	384	Hemolytic disease and other neonatal jaundice	3	Rate	1990	0.22249553151864207	0.408995882099106	0.11761095672118617
1	Deaths	149	Palestine	3	Both	27	Age-standardized	384	Hemolytic disease and other neonatal jaundice	3	Rate	1990	0.21433136288087545	0.33739935274971444	0.1409830341153935
1	Deaths	149	Palestine	1	Male	27	Age-standardized	385	Other neonatal disorders	3	Rate	1990	3.0519642562074427	4.397193022192765	2.041888563805538
1	Deaths	149	Palestine	2	Female	27	Age-standardized	385	Other neonatal disorders	3	Rate	1990	2.870093327428595	4.205211875600251	1.8471461031400802
1	Deaths	149	Palestine	3	Both	27	Age-standardized	385	Other neonatal disorders	3	Rate	1990	2.96344168126477	4.009379218267194	2.138290132350972
1	Deaths	165	Islamic Republic of Pakistan	1	Male	27	Age-standardized	380	Neonatal disorders	3	Rate	1990	86.65364259994685	100.12493470236906	75.1260522192639
1	Deaths	165	Islamic Republic of Pakistan	2	Female	27	Age-standardized	380	Neonatal disorders	3	Rate	1990	71.3428781001342	80.43206476004096	63.76226927319939
1	Deaths	165	Islamic Republic of Pakistan	3	Both	27	Age-standardized	380	Neonatal disorders	3	Rate	1990	79.25256593815396	89.86523411633321	70.45341559922704
1	Deaths	165	Islamic Republic of Pakistan	1	Male	27	Age-standardized	381	Neonatal preterm birth	3	Rate	1990	24.7619339425335	32.15893510407721	18.79876711857347
1	Deaths	165	Islamic Republic of Pakistan	2	Female	27	Age-standardized	381	Neonatal preterm birth	3	Rate	1990	20.206405524622276	25.40870688127041	14.93415578639951
1	Deaths	165	Islamic Republic of Pakistan	3	Both	27	Age-standardized	381	Neonatal preterm birth	3	Rate	1990	22.55944671391863	27.446927580977196	18.05236797685797
1	Deaths	165	Islamic Republic of Pakistan	1	Male	27	Age-standardized	382	Neonatal encephalopathy due to birth asphyxia and trauma	3	Rate	1990	38.514444307681174	48.79127678308948	29.349180867512143
1	Deaths	165	Islamic Republic of Pakistan	2	Female	27	Age-standardized	382	Neonatal encephalopathy due to birth asphyxia and trauma	3	Rate	1990	30.26156663165802	38.27425789940684	23.547093778563553
1	Deaths	165	Islamic Republic of Pakistan	3	Both	27	Age-standardized	382	Neonatal encephalopathy due to birth asphyxia and trauma	3	Rate	1990	34.52479747903546	42.867495899066	27.782733784916804
1	Deaths	165	Islamic Republic of Pakistan	1	Male	27	Age-standardized	383	Neonatal sepsis and other neonatal infections	3	Rate	1990	4.841331723714338	6.986043160287141	3.2907244132266436
1	Deaths	165	Islamic Republic of Pakistan	2	Female	27	Age-standardized	383	Neonatal sepsis and other neonatal infections	3	Rate	1990	5.35991074771455	7.363326834336538	3.7600669751621782
1	Deaths	165	Islamic Republic of Pakistan	3	Both	27	Age-standardized	383	Neonatal sepsis and other neonatal infections	3	Rate	1990	5.092702945762763	6.761627944122856	3.7980713714373047
1	Deaths	165	Islamic Republic of Pakistan	1	Male	27	Age-standardized	384	Hemolytic disease and other neonatal jaundice	3	Rate	1990	5.695943400614228	10.876014534169418	3.375774003467853
1	Deaths	165	Islamic Republic of Pakistan	2	Female	27	Age-standardized	384	Hemolytic disease and other neonatal jaundice	3	Rate	1990	5.077227705203524	8.551953891181501	2.8699077255760006
1	Deaths	165	Islamic Republic of Pakistan	3	Both	27	Age-standardized	384	Hemolytic disease and other neonatal jaundice	3	Rate	1990	5.396576837941909	8.365386794287135	3.6092718064531093
1	Deaths	36	Republic of Kazakhstan	1	Male	27	Age-standardized	384	Hemolytic disease and other neonatal jaundice	3	Rate	1990	0.4120597911261408	0.5627486626644759	0.26702631075386424
1	Deaths	36	Republic of Kazakhstan	2	Female	27	Age-standardized	384	Hemolytic disease and other neonatal jaundice	3	Rate	1990	0.21205200534051596	0.3191738462390908	0.1438063400879828
1	Deaths	36	Republic of Kazakhstan	3	Both	27	Age-standardized	384	Hemolytic disease and other neonatal jaundice	3	Rate	1990	0.3144563717451352	0.4359667206201843	0.21693832492782936
1	Deaths	36	Republic of Kazakhstan	1	Male	27	Age-standardized	385	Other neonatal disorders	3	Rate	1990	0.5828421346982191	0.8249538315027698	0.40477368091525273
1	Deaths	36	Republic of Kazakhstan	2	Female	27	Age-standardized	385	Other neonatal disorders	3	Rate	1990	0.3485300652566212	0.4748430805694138	0.24223756684097592
1	Deaths	36	Republic of Kazakhstan	3	Both	27	Age-standardized	385	Other neonatal disorders	3	Rate	1990	0.4685814488412381	0.652917707664056	0.34894819551131245
1	Deaths	115	Jamaica	1	Male	27	Age-standardized	380	Neonatal disorders	3	Rate	1990	34.43238586268211	40.55790886240599	28.545514272144782
1	Deaths	115	Jamaica	2	Female	27	Age-standardized	380	Neonatal disorders	3	Rate	1990	29.729797028154305	34.21370212992621	25.409300693408586
1	Deaths	115	Jamaica	3	Both	27	Age-standardized	380	Neonatal disorders	3	Rate	1990	32.11473426348924	37.2777820817022	27.18358725949222
1	Deaths	115	Jamaica	1	Male	27	Age-standardized	381	Neonatal preterm birth	3	Rate	1990	21.716707972659844	26.132777237689762	17.946977613951137
1	Deaths	115	Jamaica	2	Female	27	Age-standardized	381	Neonatal preterm birth	3	Rate	1990	20.682592228427403	24.03828373865046	17.40196492361568
1	Deaths	115	Jamaica	3	Both	27	Age-standardized	381	Neonatal preterm birth	3	Rate	1990	21.207288421200673	25.08480249914219	17.81689859585359
1	Deaths	115	Jamaica	1	Male	27	Age-standardized	382	Neonatal encephalopathy due to birth asphyxia and trauma	3	Rate	1990	6.958510152741171	8.749284078438134	5.3483351152310545
1	Deaths	115	Jamaica	2	Female	27	Age-standardized	382	Neonatal encephalopathy due to birth asphyxia and trauma	3	Rate	1990	5.262676706649817	6.82007451831778	4.2037936764615615
1	Deaths	115	Jamaica	3	Both	27	Age-standardized	382	Neonatal encephalopathy due to birth asphyxia and trauma	3	Rate	1990	6.122665615628376	7.472995241477883	4.939219806437999
1	Deaths	115	Jamaica	1	Male	27	Age-standardized	383	Neonatal sepsis and other neonatal infections	3	Rate	1990	3.629576310176089	4.593417617436707	2.776890891348061
1	Deaths	115	Jamaica	2	Female	27	Age-standardized	383	Neonatal sepsis and other neonatal infections	3	Rate	1990	2.2138219218511086	2.6891372321802476	1.8087208195198712
1	Deaths	115	Jamaica	3	Both	27	Age-standardized	383	Neonatal sepsis and other neonatal infections	3	Rate	1990	2.9316777919774224	3.596064575059332	2.3817113832573233
1	Deaths	115	Jamaica	1	Male	27	Age-standardized	384	Hemolytic disease and other neonatal jaundice	3	Rate	1990	0.7369749459158504	1.1402295966508194	0.4777084546332071
1	Deaths	115	Jamaica	2	Female	27	Age-standardized	384	Hemolytic disease and other neonatal jaundice	3	Rate	1990	0.4091823901386363	0.7442279810673283	0.21578005412654652
1	Deaths	115	Jamaica	3	Both	27	Age-standardized	384	Hemolytic disease and other neonatal jaundice	3	Rate	1990	0.5753904329910254	0.8801213270787183	0.38787647212326887
1	Deaths	115	Jamaica	1	Male	27	Age-standardized	385	Other neonatal disorders	3	Rate	1990	1.390616481189162	1.7780937338571356	1.0141269937756883
1	Deaths	115	Jamaica	2	Female	27	Age-standardized	385	Other neonatal disorders	3	Rate	1990	1.1615237810873627	1.5176008564579793	0.8660564146698203
1	Deaths	115	Jamaica	3	Both	27	Age-standardized	385	Other neonatal disorders	3	Rate	1990	1.2777120016917176	1.596725046547224	0.985270609245027
1	Deaths	216	Republic of Senegal	1	Male	27	Age-standardized	380	Neonatal disorders	3	Rate	1990	72.19861529614697	84.1303063333857	61.59830370618449
1	Deaths	216	Republic of Senegal	2	Female	27	Age-standardized	380	Neonatal disorders	3	Rate	1990	60.041864974153285	69.65237412195468	51.55339587899652
1	Deaths	216	Republic of Senegal	3	Both	27	Age-standardized	380	Neonatal disorders	3	Rate	1990	66.24663406824754	75.36025434173028	57.46154481423148
1	Deaths	216	Republic of Senegal	1	Male	27	Age-standardized	381	Neonatal preterm birth	3	Rate	1990	22.753142483595823	31.23650170338685	15.367538894586136
1	Deaths	68	Republic of Korea	1	Male	27	Age-standardized	380	Neonatal disorders	3	Rate	1990	9.574558217393093	11.549077830362211	8.012416744616932
1	Deaths	68	Republic of Korea	2	Female	27	Age-standardized	380	Neonatal disorders	3	Rate	1990	8.686315738914335	10.4528639220682	7.2610445980550855
1	Deaths	68	Republic of Korea	3	Both	27	Age-standardized	380	Neonatal disorders	3	Rate	1990	9.156850653058946	10.82866048714662	7.770343267198271
1	Deaths	68	Republic of Korea	1	Male	27	Age-standardized	381	Neonatal preterm birth	3	Rate	1990	5.9535503687968765	7.356824043773507	4.89251619007469
1	Deaths	68	Republic of Korea	2	Female	27	Age-standardized	381	Neonatal preterm birth	3	Rate	1990	5.354229313720754	6.607233325608752	4.382070158988012
1	Deaths	68	Republic of Korea	3	Both	27	Age-standardized	381	Neonatal preterm birth	3	Rate	1990	5.671714827263827	6.7691207089949845	4.702497319733774
1	Deaths	68	Republic of Korea	1	Male	27	Age-standardized	382	Neonatal encephalopathy due to birth asphyxia and trauma	3	Rate	1990	1.3318602453326687	1.7781157812799522	0.9970389245173918
1	Deaths	68	Republic of Korea	2	Female	27	Age-standardized	382	Neonatal encephalopathy due to birth asphyxia and trauma	3	Rate	1990	1.2690340791526507	1.7484820363144251	0.8696738147581458
1	Deaths	68	Republic of Korea	3	Both	27	Age-standardized	382	Neonatal encephalopathy due to birth asphyxia and trauma	3	Rate	1990	1.3023077751980754	1.6612273144227585	1.0055320501614777
1	Deaths	68	Republic of Korea	1	Male	27	Age-standardized	383	Neonatal sepsis and other neonatal infections	3	Rate	1990	1.1686304979718942	1.6008690315927694	0.8331026177466194
1	Deaths	68	Republic of Korea	2	Female	27	Age-standardized	383	Neonatal sepsis and other neonatal infections	3	Rate	1990	1.0071571861481357	1.3926022136858107	0.7080263595131895
1	Deaths	68	Republic of Korea	3	Both	27	Age-standardized	383	Neonatal sepsis and other neonatal infections	3	Rate	1990	1.0927039224863393	1.4176624714450667	0.8246352421478064
1	Deaths	68	Republic of Korea	1	Male	27	Age-standardized	384	Hemolytic disease and other neonatal jaundice	3	Rate	1990	0.05548164762573816	0.09253724230400467	0.03041650606089184
1	Deaths	68	Republic of Korea	2	Female	27	Age-standardized	384	Hemolytic disease and other neonatal jaundice	3	Rate	1990	0.046810260774019945	0.10639619886724808	0.020882104987770985
1	Deaths	68	Republic of Korea	3	Both	27	Age-standardized	384	Hemolytic disease and other neonatal jaundice	3	Rate	1990	0.05140211190873236	0.08906860902498517	0.03144540526559063
1	Deaths	68	Republic of Korea	1	Male	27	Age-standardized	385	Other neonatal disorders	3	Rate	1990	1.0650354576659113	1.587580572267908	0.6911417510165009
1	Deaths	68	Republic of Korea	2	Female	27	Age-standardized	385	Other neonatal disorders	3	Rate	1990	1.0090848991187689	1.4950340555253747	0.6577375542479206
1	Deaths	68	Republic of Korea	3	Both	27	Age-standardized	385	Other neonatal disorders	3	Rate	1990	1.0387220162019686	1.5272940961965924	0.7174491866841621
1	Deaths	148	Kingdom of Morocco	1	Male	27	Age-standardized	380	Neonatal disorders	3	Rate	1990	53.868070064640975	62.39281019686825	45.46597955237956
1	Deaths	148	Kingdom of Morocco	2	Female	27	Age-standardized	380	Neonatal disorders	3	Rate	1990	40.88961915483826	46.87487217550909	35.023552771577144
1	Deaths	148	Kingdom of Morocco	3	Both	27	Age-standardized	380	Neonatal disorders	3	Rate	1990	47.53464452717785	53.90557745648308	40.686625592190204
1	Deaths	148	Kingdom of Morocco	1	Male	27	Age-standardized	381	Neonatal preterm birth	3	Rate	1990	38.38078641896239	45.98065362105844	31.033098283182653
1	Deaths	148	Kingdom of Morocco	2	Female	27	Age-standardized	381	Neonatal preterm birth	3	Rate	1990	28.583163315803628	34.341645367835596	23.02292908540393
1	Deaths	148	Kingdom of Morocco	3	Both	27	Age-standardized	381	Neonatal preterm birth	3	Rate	1990	33.59955696101434	39.129958852968485	28.284595960659285
1	Deaths	148	Kingdom of Morocco	1	Male	27	Age-standardized	382	Neonatal encephalopathy due to birth asphyxia and trauma	3	Rate	1990	6.93135882276896	10.927373416368914	3.8015975716587977
1	Deaths	148	Kingdom of Morocco	2	Female	27	Age-standardized	382	Neonatal encephalopathy due to birth asphyxia and trauma	3	Rate	1990	5.190405144294277	8.59489427342381	2.900711382942198
1	Deaths	148	Kingdom of Morocco	3	Both	27	Age-standardized	382	Neonatal encephalopathy due to birth asphyxia and trauma	3	Rate	1990	6.081705893749247	9.216931358073996	3.7179136838252065
1	Deaths	148	Kingdom of Morocco	1	Male	27	Age-standardized	383	Neonatal sepsis and other neonatal infections	3	Rate	1990	1.1012216980763736	1.85691279980882	0.5640785902468618
1	Deaths	148	Kingdom of Morocco	2	Female	27	Age-standardized	383	Neonatal sepsis and other neonatal infections	3	Rate	1990	0.9402005126197939	1.4886467385160276	0.49726721557842185
1	Deaths	148	Kingdom of Morocco	3	Both	27	Age-standardized	383	Neonatal sepsis and other neonatal infections	3	Rate	1990	1.022607202796977	1.5324189469449019	0.621768061694654
1	Deaths	148	Kingdom of Morocco	1	Male	27	Age-standardized	384	Hemolytic disease and other neonatal jaundice	3	Rate	1990	1.0958911218308827	1.800926671121806	0.6302523968455338
1	Deaths	148	Kingdom of Morocco	2	Female	27	Age-standardized	384	Hemolytic disease and other neonatal jaundice	3	Rate	1990	0.9202550756016881	1.5276561696355813	0.5530206793477812
1	Deaths	148	Kingdom of Morocco	3	Both	27	Age-standardized	384	Hemolytic disease and other neonatal jaundice	3	Rate	1990	1.0102009525145228	1.45296272178418	0.6747782281987728
1	Deaths	148	Kingdom of Morocco	1	Male	27	Age-standardized	385	Other neonatal disorders	3	Rate	1990	6.3588120030023845	11.073292232363647	3.350217585761654
1	Deaths	148	Kingdom of Morocco	2	Female	27	Age-standardized	385	Other neonatal disorders	3	Rate	1990	5.255595106518822	7.988702667986557	3.0144997816426407
1	Deaths	148	Kingdom of Morocco	3	Both	27	Age-standardized	385	Other neonatal disorders	3	Rate	1990	5.820573517102769	8.860068032098264	3.527532999125048
1	Deaths	102	United States of America	1	Male	27	Age-standardized	380	Neonatal disorders	3	Rate	1990	10.512794733237097	10.757536309862562	10.251302091077942
1	Deaths	102	United States of America	2	Female	27	Age-standardized	380	Neonatal disorders	3	Rate	1990	8.3938842821639	8.57414100194071	8.213231590336765
1	Deaths	102	United States of America	3	Both	27	Age-standardized	380	Neonatal disorders	3	Rate	1990	9.478442342730352	9.691000855238105	9.270837668702773
1	Deaths	102	United States of America	1	Male	27	Age-standardized	381	Neonatal preterm birth	3	Rate	1990	7.021278177795921	7.198693371356	6.8334219354538
1	Deaths	102	United States of America	2	Female	27	Age-standardized	381	Neonatal preterm birth	3	Rate	1990	5.455775975710561	5.594584249043894	5.324052742368713
1	Deaths	102	United States of America	3	Both	27	Age-standardized	381	Neonatal preterm birth	3	Rate	1990	6.2570635141215245	6.4162865125970265	6.103458615910228
1	Deaths	102	United States of America	1	Male	27	Age-standardized	382	Neonatal encephalopathy due to birth asphyxia and trauma	3	Rate	1990	1.3110162748191247	1.3594704156648116	1.2601120500297185
1	Deaths	102	United States of America	2	Female	27	Age-standardized	382	Neonatal encephalopathy due to birth asphyxia and trauma	3	Rate	1990	1.0647296112037057	1.1004559456300957	1.0308354995671851
1	Deaths	102	United States of America	3	Both	27	Age-standardized	382	Neonatal encephalopathy due to birth asphyxia and trauma	3	Rate	1990	1.1907953236314017	1.2267484886895215	1.1541541915822366
1	Deaths	102	United States of America	1	Male	27	Age-standardized	383	Neonatal sepsis and other neonatal infections	3	Rate	1990	0.5092608789625093	0.5292588775655827	0.48922727812899497
1	Deaths	102	United States of America	2	Female	27	Age-standardized	383	Neonatal sepsis and other neonatal infections	3	Rate	1990	0.42854858908749394	0.4429301308602	0.41311570543578907
1	Deaths	102	United States of America	3	Both	27	Age-standardized	383	Neonatal sepsis and other neonatal infections	3	Rate	1990	0.4698587732966204	0.4840014182973369	0.45529298356170517
1	Deaths	102	United States of America	1	Male	27	Age-standardized	384	Hemolytic disease and other neonatal jaundice	3	Rate	1990	0.02197206071955954	0.02512691009228232	0.019590654107419336
1	Deaths	102	United States of America	2	Female	27	Age-standardized	384	Hemolytic disease and other neonatal jaundice	3	Rate	1990	0.021869802690119663	0.024656895123330577	0.01847713896702005
1	Deaths	102	United States of America	3	Both	27	Age-standardized	384	Hemolytic disease and other neonatal jaundice	3	Rate	1990	0.021921918491662376	0.024402676666977506	0.019354300293241478
1	Deaths	102	United States of America	1	Male	27	Age-standardized	385	Other neonatal disorders	3	Rate	1990	1.649267340939986	1.7383569453752579	1.547373058335641
1	Deaths	102	United States of America	2	Female	27	Age-standardized	385	Other neonatal disorders	3	Rate	1990	1.422960303472024	1.4922938504976055	1.3400646108103607
1	Deaths	102	United States of America	3	Both	27	Age-standardized	385	Other neonatal disorders	3	Rate	1990	1.5388028131891291	1.6108415599583032	1.4467601985071628
1	Deaths	181	Republic of Madagascar	1	Male	27	Age-standardized	380	Neonatal disorders	3	Rate	1990	47.485247902655146	56.221891958221576	39.80260422251155
1	Deaths	181	Republic of Madagascar	2	Female	27	Age-standardized	380	Neonatal disorders	3	Rate	1990	33.72316073820605	39.90568524890377	28.5740457214467
1	Deaths	181	Republic of Madagascar	3	Both	27	Age-standardized	380	Neonatal disorders	3	Rate	1990	40.76522583667934	46.97280737906409	35.40080333366868
1	Deaths	181	Republic of Madagascar	1	Male	27	Age-standardized	381	Neonatal preterm birth	3	Rate	1990	21.609249042339574	26.860396995064143	16.609949292932477
1	Deaths	181	Republic of Madagascar	2	Female	27	Age-standardized	381	Neonatal preterm birth	3	Rate	1990	15.465396622649775	19.109461543669312	12.025329913883356
1	Deaths	181	Republic of Madagascar	3	Both	27	Age-standardized	381	Neonatal preterm birth	3	Rate	1990	18.60959684306501	21.940455569982433	15.518308346890112
1	Deaths	181	Republic of Madagascar	1	Male	27	Age-standardized	382	Neonatal encephalopathy due to birth asphyxia and trauma	3	Rate	1990	9.357156346716687	12.676169144468032	6.309346815847498
1	Deaths	181	Republic of Madagascar	2	Female	27	Age-standardized	382	Neonatal encephalopathy due to birth asphyxia and trauma	3	Rate	1990	6.401562663914826	8.815533598511221	4.615783316882141
1	Deaths	181	Republic of Madagascar	3	Both	27	Age-standardized	382	Neonatal encephalopathy due to birth asphyxia and trauma	3	Rate	1990	7.914533342531377	10.126695740473213	6.019730138624979
1	Deaths	181	Republic of Madagascar	1	Male	27	Age-standardized	383	Neonatal sepsis and other neonatal infections	3	Rate	1990	8.00478966680654	11.585180445724433	5.432397781016438
1	Deaths	181	Republic of Madagascar	2	Female	27	Age-standardized	383	Neonatal sepsis and other neonatal infections	3	Rate	1990	5.984267812981381	9.057576363608499	3.9286590176944407
1	Deaths	181	Republic of Madagascar	3	Both	27	Age-standardized	383	Neonatal sepsis and other neonatal infections	3	Rate	1990	7.017641964939985	9.378324039847788	5.2617107240123016
1	Deaths	20	Socialist Republic of Viet Nam	1	Male	27	Age-standardized	380	Neonatal disorders	3	Rate	1990	36.5719066523164	42.25613914288873	31.191907450537997
1	Deaths	20	Socialist Republic of Viet Nam	2	Female	27	Age-standardized	380	Neonatal disorders	3	Rate	1990	28.596831571320394	32.52706796224966	24.94535674928007
1	Deaths	20	Socialist Republic of Viet Nam	3	Both	27	Age-standardized	380	Neonatal disorders	3	Rate	1990	32.7072421358084	36.9481315157827	28.718952231452217
1	Deaths	20	Socialist Republic of Viet Nam	1	Male	27	Age-standardized	381	Neonatal preterm birth	3	Rate	1990	19.44718574538041	24.020440902893032	15.053723564747441
1	Deaths	20	Socialist Republic of Viet Nam	2	Female	27	Age-standardized	381	Neonatal preterm birth	3	Rate	1990	15.051784417953007	18.61926422805084	11.100389431165619
1	Deaths	20	Socialist Republic of Viet Nam	3	Both	27	Age-standardized	381	Neonatal preterm birth	3	Rate	1990	17.316978855919125	20.809168377493748	14.054357873925458
1	Deaths	20	Socialist Republic of Viet Nam	1	Male	27	Age-standardized	382	Neonatal encephalopathy due to birth asphyxia and trauma	3	Rate	1990	7.062717840783285	10.684484948382273	4.34970947097176
1	Deaths	20	Socialist Republic of Viet Nam	2	Female	27	Age-standardized	382	Neonatal encephalopathy due to birth asphyxia and trauma	3	Rate	1990	3.5207500655703905	5.869587334822081	1.838155089709833
1	Deaths	20	Socialist Republic of Viet Nam	3	Both	27	Age-standardized	382	Neonatal encephalopathy due to birth asphyxia and trauma	3	Rate	1990	5.345834483771606	7.301685056131954	3.617957044375232
1	Deaths	20	Socialist Republic of Viet Nam	1	Male	27	Age-standardized	383	Neonatal sepsis and other neonatal infections	3	Rate	1990	5.7209849651773395	8.65333184561209	3.4149532671022236
1	Deaths	20	Socialist Republic of Viet Nam	2	Female	27	Age-standardized	383	Neonatal sepsis and other neonatal infections	3	Rate	1990	5.511444200642533	8.89507726449661	3.370038512118287
1	Deaths	20	Socialist Republic of Viet Nam	3	Both	27	Age-standardized	383	Neonatal sepsis and other neonatal infections	3	Rate	1990	5.619852320898639	7.877352021324698	4.048937729828388
1	Deaths	20	Socialist Republic of Viet Nam	1	Male	27	Age-standardized	384	Hemolytic disease and other neonatal jaundice	3	Rate	1990	1.4191420594510358	2.3506112624015416	0.8000191030955422
1	Deaths	20	Socialist Republic of Viet Nam	2	Female	27	Age-standardized	384	Hemolytic disease and other neonatal jaundice	3	Rate	1990	1.5354070667649082	2.7732324951496934	0.8563727007190092
1	Deaths	20	Socialist Republic of Viet Nam	3	Both	27	Age-standardized	384	Hemolytic disease and other neonatal jaundice	3	Rate	1990	1.4756365217277618	2.1082920312617768	0.9947361252160638
1	Deaths	20	Socialist Republic of Viet Nam	1	Male	27	Age-standardized	385	Other neonatal disorders	3	Rate	1990	2.9218760415243348	4.860680317278822	1.5823974342322151
1	Deaths	20	Socialist Republic of Viet Nam	2	Female	27	Age-standardized	385	Other neonatal disorders	3	Rate	1990	2.9774458203895664	4.960265735917453	1.6855687612146204
1	Deaths	20	Socialist Republic of Viet Nam	3	Both	27	Age-standardized	385	Other neonatal disorders	3	Rate	1990	2.9489399534912897	4.646038018829159	1.84112533167825
1	Deaths	84	Ireland	1	Male	27	Age-standardized	380	Neonatal disorders	3	Rate	1990	6.690806924994618	7.42102197482299	6.043523188364116
1	Deaths	84	Ireland	2	Female	27	Age-standardized	380	Neonatal disorders	3	Rate	1990	5.163963443127315	5.6146800478641525	4.761161138901942
1	Deaths	84	Ireland	3	Both	27	Age-standardized	380	Neonatal disorders	3	Rate	1990	5.950095454471059	6.462605904526813	5.453392382224219
1	Deaths	84	Ireland	1	Male	27	Age-standardized	381	Neonatal preterm birth	3	Rate	1990	4.918921270625851	5.463149713910976	4.397981930792303
1	Deaths	84	Ireland	2	Female	27	Age-standardized	381	Neonatal preterm birth	3	Rate	1990	3.881921479556438	4.248533751512419	3.5441757640821603
1	Deaths	84	Ireland	3	Both	27	Age-standardized	381	Neonatal preterm birth	3	Rate	1990	4.415843615957171	4.81364864525237	4.022736051645133
1	Deaths	84	Ireland	1	Male	27	Age-standardized	382	Neonatal encephalopathy due to birth asphyxia and trauma	3	Rate	1990	1.264761180987844	1.4728649175137	1.0839972787808758
1	Deaths	84	Ireland	2	Female	27	Age-standardized	382	Neonatal encephalopathy due to birth asphyxia and trauma	3	Rate	1990	0.9065944736761223	1.0602671701209925	0.7712876835850739
1	Deaths	84	Ireland	3	Both	27	Age-standardized	382	Neonatal encephalopathy due to birth asphyxia and trauma	3	Rate	1990	1.0910089258799824	1.2131771170563015	0.9690070526548984
1	Deaths	84	Ireland	1	Male	27	Age-standardized	383	Neonatal sepsis and other neonatal infections	3	Rate	1990	0.22203473398060408	0.2542926071895609	0.19124979655374064
1	Deaths	84	Ireland	2	Female	27	Age-standardized	383	Neonatal sepsis and other neonatal infections	3	Rate	1990	0.1339724232799751	0.15764048725643084	0.11280182035227825
1	Deaths	84	Ireland	3	Both	27	Age-standardized	383	Neonatal sepsis and other neonatal infections	3	Rate	1990	0.17931261097190937	0.19955569705545578	0.15767488634463916
1	Deaths	84	Ireland	1	Male	27	Age-standardized	384	Hemolytic disease and other neonatal jaundice	3	Rate	1990	0.0532166025942078	0.07177502097423305	0.03878388905341149
1	Deaths	84	Ireland	2	Female	27	Age-standardized	384	Hemolytic disease and other neonatal jaundice	3	Rate	1990	0.06742396779590616	0.09744847726576476	0.04361155841734079
1	Deaths	84	Ireland	3	Both	27	Age-standardized	384	Hemolytic disease and other neonatal jaundice	3	Rate	1990	0.06010810872172027	0.07672629622569388	0.045244731288986206
1	Deaths	84	Ireland	1	Male	27	Age-standardized	385	Other neonatal disorders	3	Rate	1990	0.23187313680611876	0.2829766685311004	0.18781027120661042
1	Deaths	84	Ireland	2	Female	27	Age-standardized	385	Other neonatal disorders	3	Rate	1990	0.1740510988188703	0.20192812722352335	0.1492093357872051
1	Deaths	84	Ireland	3	Both	27	Age-standardized	385	Other neonatal disorders	3	Rate	1990	0.20382219294026888	0.23461192627200633	0.17460873511953173
1	Deaths	85	State of Israel	1	Male	27	Age-standardized	385	Other neonatal disorders	3	Rate	1990	0.8423932471512052	1.1150463082075481	0.6456281681587464
1	Deaths	85	State of Israel	2	Female	27	Age-standardized	385	Other neonatal disorders	3	Rate	1990	0.7138243300674431	0.9591619990212584	0.5404274251443978
1	Deaths	85	State of Israel	3	Both	27	Age-standardized	385	Other neonatal disorders	3	Rate	1990	0.7799319364856003	1.0190267828564938	0.6230818411725022
1	Deaths	216	Republic of Senegal	2	Female	27	Age-standardized	381	Neonatal preterm birth	3	Rate	1990	20.296343368318666	27.735824412499024	14.501083398437272
1	Deaths	216	Republic of Senegal	3	Both	27	Age-standardized	381	Neonatal preterm birth	3	Rate	1990	21.55414739748126	27.433756646402003	16.193007269364468
1	Deaths	216	Republic of Senegal	1	Male	27	Age-standardized	382	Neonatal encephalopathy due to birth asphyxia and trauma	3	Rate	1990	26.80272830417305	39.745591803609145	17.80627039754224
1	Deaths	216	Republic of Senegal	2	Female	27	Age-standardized	382	Neonatal encephalopathy due to birth asphyxia and trauma	3	Rate	1990	20.964019334486277	29.800770728897866	13.536756224565005
1	Deaths	216	Republic of Senegal	3	Both	27	Age-standardized	382	Neonatal encephalopathy due to birth asphyxia and trauma	3	Rate	1990	23.94034937289858	33.368149038362745	16.93763660264299
1	Deaths	216	Republic of Senegal	1	Male	27	Age-standardized	383	Neonatal sepsis and other neonatal infections	3	Rate	1990	13.52953248517952	19.550782054564593	8.784109985544873
1	Deaths	216	Republic of Senegal	2	Female	27	Age-standardized	383	Neonatal sepsis and other neonatal infections	3	Rate	1990	11.230180663941251	15.803017538260244	7.724710865682422
1	Deaths	216	Republic of Senegal	3	Both	27	Age-standardized	383	Neonatal sepsis and other neonatal infections	3	Rate	1990	12.403238819865518	16.46210480314266	9.071182247726744
1	Deaths	216	Republic of Senegal	1	Male	27	Age-standardized	384	Hemolytic disease and other neonatal jaundice	3	Rate	1990	2.4468787491626944	3.998203797755421	1.3302726890707606
1	Deaths	216	Republic of Senegal	2	Female	27	Age-standardized	384	Hemolytic disease and other neonatal jaundice	3	Rate	1990	1.695685159773394	3.4601306921573785	0.9056747591912931
1	Deaths	216	Republic of Senegal	3	Both	27	Age-standardized	384	Hemolytic disease and other neonatal jaundice	3	Rate	1990	2.078280190344956	3.541867260757836	1.282674739487578
1	Deaths	216	Republic of Senegal	1	Male	27	Age-standardized	385	Other neonatal disorders	3	Rate	1990	6.6663332740359555	11.694960697802642	3.1114539213320405
1	Deaths	216	Republic of Senegal	2	Female	27	Age-standardized	385	Other neonatal disorders	3	Rate	1990	5.855636447633666	8.998385272648571	3.703060198693535
1	Deaths	216	Republic of Senegal	3	Both	27	Age-standardized	385	Other neonatal disorders	3	Rate	1990	6.270618287657252	9.612114638269807	3.6352513716412385
1	Deaths	151	State of Qatar	1	Male	27	Age-standardized	381	Neonatal preterm birth	3	Rate	1990	11.159952706014517	14.350037179057626	8.584778310058336
1	Deaths	151	State of Qatar	2	Female	27	Age-standardized	381	Neonatal preterm birth	3	Rate	1990	9.869702999546183	12.808158034392452	7.813475129907091
1	Deaths	151	State of Qatar	3	Both	27	Age-standardized	381	Neonatal preterm birth	3	Rate	1990	10.531999062778828	13.145162638183985	8.444253155180547
1	Deaths	151	State of Qatar	1	Male	27	Age-standardized	382	Neonatal encephalopathy due to birth asphyxia and trauma	3	Rate	1990	0.8554957177045818	1.3096112089429925	0.5289322342247338
1	Deaths	151	State of Qatar	2	Female	27	Age-standardized	382	Neonatal encephalopathy due to birth asphyxia and trauma	3	Rate	1990	0.9611476899587951	1.5156270770577873	0.5808446593962892
1	Deaths	151	State of Qatar	3	Both	27	Age-standardized	382	Neonatal encephalopathy due to birth asphyxia and trauma	3	Rate	1990	0.9069115236435819	1.2537428656706662	0.6202829967767266
1	Deaths	151	State of Qatar	1	Male	27	Age-standardized	383	Neonatal sepsis and other neonatal infections	3	Rate	1990	0.20632601431738054	0.32375565271136353	0.1253532163198758
1	Deaths	151	State of Qatar	2	Female	27	Age-standardized	383	Neonatal sepsis and other neonatal infections	3	Rate	1990	0.19782112725409742	0.31189081401042595	0.1118282311452689
1	Deaths	151	State of Qatar	3	Both	27	Age-standardized	383	Neonatal sepsis and other neonatal infections	3	Rate	1990	0.20218595322541993	0.29731102192996206	0.13261184152253164
1	Deaths	151	State of Qatar	1	Male	27	Age-standardized	384	Hemolytic disease and other neonatal jaundice	3	Rate	1990	0.1313422973939768	0.2116877055030206	0.07875268338349826
1	Deaths	151	State of Qatar	2	Female	27	Age-standardized	384	Hemolytic disease and other neonatal jaundice	3	Rate	1990	0.14104440833536405	0.24522194327046376	0.07665196912656883
1	Deaths	151	State of Qatar	3	Both	27	Age-standardized	384	Hemolytic disease and other neonatal jaundice	3	Rate	1990	0.13606375990688777	0.21152788519472365	0.08864269952010703
1	Deaths	151	State of Qatar	1	Male	27	Age-standardized	385	Other neonatal disorders	3	Rate	1990	1.3010548062539389	1.9634117153964818	0.8116923440281478
1	Deaths	151	State of Qatar	2	Female	27	Age-standardized	385	Other neonatal disorders	3	Rate	1990	1.1886981896963558	1.8567580774931733	0.7372884224573583
1	Deaths	151	State of Qatar	3	Both	27	Age-standardized	385	Other neonatal disorders	3	Rate	1990	1.246370842858346	1.7929643590151239	0.858324104395954
1	Deaths	35	Georgia	1	Male	27	Age-standardized	380	Neonatal disorders	3	Rate	1990	42.25261287702704	49.09626077189712	36.06252743301442
1	Deaths	35	Georgia	2	Female	27	Age-standardized	380	Neonatal disorders	3	Rate	1990	28.962796548467164	32.71911985702597	25.491911440579777
1	Deaths	35	Georgia	3	Both	27	Age-standardized	380	Neonatal disorders	3	Rate	1990	35.82349406783259	40.88682801093696	31.044835429610636
1	Deaths	35	Georgia	1	Male	27	Age-standardized	381	Neonatal preterm birth	3	Rate	1990	15.263784678877494	19.522683604789886	12.329761965128107
1	Deaths	35	Georgia	2	Female	27	Age-standardized	381	Neonatal preterm birth	3	Rate	1990	9.97604425619561	11.68127226568352	8.596276688616522
1	Deaths	35	Georgia	3	Both	27	Age-standardized	381	Neonatal preterm birth	3	Rate	1990	12.70471737926403	15.22516608319135	10.776875902277265
1	Deaths	35	Georgia	1	Male	27	Age-standardized	382	Neonatal encephalopathy due to birth asphyxia and trauma	3	Rate	1990	24.741889645688904	30.0358105132686	19.662669602816937
1	Deaths	35	Georgia	2	Female	27	Age-standardized	382	Neonatal encephalopathy due to birth asphyxia and trauma	3	Rate	1990	17.623380859073666	20.237749974873406	15.190520350286075
1	Deaths	35	Georgia	3	Both	27	Age-standardized	382	Neonatal encephalopathy due to birth asphyxia and trauma	3	Rate	1990	21.299727947208172	24.89032308353877	18.016062767234786
1	Deaths	35	Georgia	1	Male	27	Age-standardized	383	Neonatal sepsis and other neonatal infections	3	Rate	1990	1.4326076304924733	1.9977449883744582	0.9664127032148202
1	Deaths	35	Georgia	2	Female	27	Age-standardized	383	Neonatal sepsis and other neonatal infections	3	Rate	1990	0.6679842568599055	0.959410020026347	0.4777556779672369
1	Deaths	35	Georgia	3	Both	27	Age-standardized	383	Neonatal sepsis and other neonatal infections	3	Rate	1990	1.062362985208094	1.4257370590545904	0.7767219415345061
1	Deaths	35	Georgia	1	Male	27	Age-standardized	384	Hemolytic disease and other neonatal jaundice	3	Rate	1990	0.26487656538761845	0.47591230360850667	0.12250204134971934
1	Deaths	35	Georgia	2	Female	27	Age-standardized	384	Hemolytic disease and other neonatal jaundice	3	Rate	1990	0.38276874283879186	0.7284258136284832	0.16568036446448545
1	Deaths	35	Georgia	3	Both	27	Age-standardized	384	Hemolytic disease and other neonatal jaundice	3	Rate	1990	0.3218122141107565	0.5452569685338016	0.18136998013853423
1	Deaths	35	Georgia	1	Male	27	Age-standardized	385	Other neonatal disorders	3	Rate	1990	0.5494543565805312	0.7749498967053938	0.3285460739344048
1	Deaths	35	Georgia	2	Female	27	Age-standardized	385	Other neonatal disorders	3	Rate	1990	0.31261843349915913	0.4232483494107313	0.1783938339805365
1	Deaths	35	Georgia	3	Both	27	Age-standardized	385	Other neonatal disorders	3	Rate	1990	0.4348735420415503	0.6001821861690659	0.2625729680941977
1	Deaths	349	Greenland	1	Male	27	Age-standardized	380	Neonatal disorders	3	Rate	1990	33.459117517270315	39.203744896665086	28.62777600312966
1	Deaths	349	Greenland	2	Female	27	Age-standardized	380	Neonatal disorders	3	Rate	1990	28.037209066487417	32.34285684649632	24.082974227040896
1	Deaths	349	Greenland	3	Both	27	Age-standardized	380	Neonatal disorders	3	Rate	1990	30.758464188260643	35.30885797833516	26.826848370541327
1	Deaths	349	Greenland	1	Male	27	Age-standardized	381	Neonatal preterm birth	3	Rate	1990	26.064271980404733	31.512667875622636	21.743761807355657
1	Deaths	349	Greenland	2	Female	27	Age-standardized	381	Neonatal preterm birth	3	Rate	1990	24.484067870344557	28.597818774659512	20.811205149738278
1	Deaths	349	Greenland	3	Both	27	Age-standardized	381	Neonatal preterm birth	3	Rate	1990	25.273880437166685	29.342217379140937	21.53639150108635
1	Deaths	349	Greenland	1	Male	27	Age-standardized	382	Neonatal encephalopathy due to birth asphyxia and trauma	3	Rate	1990	5.385750541232952	7.337455099022714	3.7205955705027405
1	Deaths	349	Greenland	2	Female	27	Age-standardized	382	Neonatal encephalopathy due to birth asphyxia and trauma	3	Rate	1990	3.0944951190891414	4.256086579203015	2.0789088373481333
1	Deaths	349	Greenland	3	Both	27	Age-standardized	382	Neonatal encephalopathy due to birth asphyxia and trauma	3	Rate	1990	4.246242196134749	5.464054144636324	3.168699493080948
1	Deaths	349	Greenland	1	Male	27	Age-standardized	383	Neonatal sepsis and other neonatal infections	3	Rate	1990	0.46124349663499126	0.6472180182044117	0.30910179191676185
1	Deaths	349	Greenland	2	Female	27	Age-standardized	383	Neonatal sepsis and other neonatal infections	3	Rate	1990	0.055552834571374915	0.07664985697059479	0.03959300474551046
1	Deaths	349	Greenland	3	Both	27	Age-standardized	383	Neonatal sepsis and other neonatal infections	3	Rate	1990	0.2595846920035048	0.360688765148372	0.17808155182395602
1	Deaths	349	Greenland	1	Male	27	Age-standardized	384	Hemolytic disease and other neonatal jaundice	3	Rate	1990	0.0005443647298322358	0.0007920917395110169	0.0003421953582261831
1	Deaths	349	Greenland	2	Female	27	Age-standardized	384	Hemolytic disease and other neonatal jaundice	3	Rate	1990	7.233485527677502e-05	0.0001327423093240164	3.6640005872071846e-05
1	Deaths	349	Greenland	3	Both	27	Age-standardized	384	Hemolytic disease and other neonatal jaundice	3	Rate	1990	0.0003093609354124303	0.00045192597177743326	0.00019793264116450078
1	Deaths	349	Greenland	1	Male	27	Age-standardized	385	Other neonatal disorders	3	Rate	1990	1.5473071342678333	2.812617343709805	0.8040498368027946
1	Deaths	349	Greenland	2	Female	27	Age-standardized	385	Other neonatal disorders	3	Rate	1990	0.4030209076270795	0.6847865271537864	0.22578879303918012
1	Deaths	349	Greenland	3	Both	27	Age-standardized	385	Other neonatal disorders	3	Rate	1990	0.9784475020203016	1.6982467655770959	0.5499055614528748
1	Deaths	181	Republic of Madagascar	1	Male	27	Age-standardized	384	Hemolytic disease and other neonatal jaundice	3	Rate	1990	0.9244643584316508	1.698374417986549	0.5683744673583322
1	Deaths	181	Republic of Madagascar	2	Female	27	Age-standardized	384	Hemolytic disease and other neonatal jaundice	3	Rate	1990	0.2409120792856142	0.4159613894746361	0.1408228806835796
1	Deaths	181	Republic of Madagascar	3	Both	27	Age-standardized	384	Hemolytic disease and other neonatal jaundice	3	Rate	1990	0.5901771177100511	1.0126807667344477	0.3853341804911718
1	Deaths	181	Republic of Madagascar	1	Male	27	Age-standardized	385	Other neonatal disorders	3	Rate	1990	7.589588488360658	11.96033792918063	4.340610998419754
1	Deaths	181	Republic of Madagascar	2	Female	27	Age-standardized	385	Other neonatal disorders	3	Rate	1990	5.631021559374438	8.660027308198936	3.273855812045358
1	Deaths	181	Republic of Madagascar	3	Both	27	Age-standardized	385	Other neonatal disorders	3	Rate	1990	6.633276568432909	9.460017444470425	3.935678879526314
1	Deaths	435	Republic of South Sudan	1	Male	27	Age-standardized	380	Neonatal disorders	3	Rate	1990	78.34453722779065	95.6531846488696	62.46608960619265
1	Deaths	435	Republic of South Sudan	2	Female	27	Age-standardized	380	Neonatal disorders	3	Rate	1990	53.42334542406298	62.87520262460964	43.63007443562672
1	Deaths	435	Republic of South Sudan	3	Both	27	Age-standardized	380	Neonatal disorders	3	Rate	1990	66.47224429178675	78.77333156263876	54.994798526407244
1	Deaths	435	Republic of South Sudan	1	Male	27	Age-standardized	381	Neonatal preterm birth	3	Rate	1990	25.419693416375612	35.501705057211076	17.361321292071235
1	Deaths	435	Republic of South Sudan	2	Female	27	Age-standardized	381	Neonatal preterm birth	3	Rate	1990	17.031669654388587	23.893988601291454	11.16666181884446
1	Deaths	435	Republic of South Sudan	3	Both	27	Age-standardized	381	Neonatal preterm birth	3	Rate	1990	21.423277238858557	27.861732296994276	15.521737293973151
1	Deaths	435	Republic of South Sudan	1	Male	27	Age-standardized	382	Neonatal encephalopathy due to birth asphyxia and trauma	3	Rate	1990	25.716050112054024	37.31777046393984	15.562836927234219
1	Deaths	435	Republic of South Sudan	2	Female	27	Age-standardized	382	Neonatal encephalopathy due to birth asphyxia and trauma	3	Rate	1990	17.66065438257396	24.525199227531427	9.720854883547409
1	Deaths	435	Republic of South Sudan	3	Both	27	Age-standardized	382	Neonatal encephalopathy due to birth asphyxia and trauma	3	Rate	1990	21.88430227116609	29.559231630035843	14.579897059616858
1	Deaths	435	Republic of South Sudan	1	Male	27	Age-standardized	383	Neonatal sepsis and other neonatal infections	3	Rate	1990	12.928993797995393	21.282813927754372	6.090938580826236
1	Deaths	435	Republic of South Sudan	2	Female	27	Age-standardized	383	Neonatal sepsis and other neonatal infections	3	Rate	1990	9.328633659027096	14.163572857619743	5.333323180433199
1	Deaths	435	Republic of South Sudan	3	Both	27	Age-standardized	383	Neonatal sepsis and other neonatal infections	3	Rate	1990	11.212194237096524	16.32277088632991	6.979944875241118
1	Deaths	435	Republic of South Sudan	1	Male	27	Age-standardized	384	Hemolytic disease and other neonatal jaundice	3	Rate	1990	1.9351770071217738	3.3798184358917704	0.9425661565330571
1	Deaths	435	Republic of South Sudan	2	Female	27	Age-standardized	384	Hemolytic disease and other neonatal jaundice	3	Rate	1990	0.3856789795940241	0.6563358383918318	0.14486660051400246
1	Deaths	435	Republic of South Sudan	3	Both	27	Age-standardized	384	Hemolytic disease and other neonatal jaundice	3	Rate	1990	1.1938109572170519	1.9464623295852264	0.6663497034764065
1	Deaths	435	Republic of South Sudan	1	Male	27	Age-standardized	385	Other neonatal disorders	3	Rate	1990	12.344622894243775	20.20881043842254	6.766379046140219
1	Deaths	435	Republic of South Sudan	2	Female	27	Age-standardized	385	Other neonatal disorders	3	Rate	1990	9.016708748479324	16.166676921692712	5.077094691080244
1	Deaths	435	Republic of South Sudan	3	Both	27	Age-standardized	385	Other neonatal disorders	3	Rate	1990	10.758659587448536	16.42298047290402	6.467345021340496
1	Deaths	118	Republic of Suriname	1	Male	27	Age-standardized	380	Neonatal disorders	3	Rate	1990	57.35437617061485	64.52881306838417	50.3239992205177
1	Deaths	118	Republic of Suriname	2	Female	27	Age-standardized	380	Neonatal disorders	3	Rate	1990	41.23181014633994	47.99521689056159	35.368043914312466
1	Deaths	118	Republic of Suriname	3	Both	27	Age-standardized	380	Neonatal disorders	3	Rate	1990	49.3970337774356	56.19319849928524	43.44303179838184
1	Deaths	118	Republic of Suriname	1	Male	27	Age-standardized	381	Neonatal preterm birth	3	Rate	1990	33.11517848535838	40.27081844461964	27.582553966615823
1	Deaths	118	Republic of Suriname	2	Female	27	Age-standardized	381	Neonatal preterm birth	3	Rate	1990	23.429973612320353	28.4568843645556	18.750044170050572
1	Deaths	118	Republic of Suriname	3	Both	27	Age-standardized	381	Neonatal preterm birth	3	Rate	1990	28.335378466325498	33.55655005050071	24.161597313283266
1	Deaths	118	Republic of Suriname	1	Male	27	Age-standardized	382	Neonatal encephalopathy due to birth asphyxia and trauma	3	Rate	1990	13.840897705531319	18.880452991811257	9.492635264524612
1	Deaths	118	Republic of Suriname	2	Female	27	Age-standardized	382	Neonatal encephalopathy due to birth asphyxia and trauma	3	Rate	1990	9.996537911297603	13.995885616621804	6.765208199314858
1	Deaths	118	Republic of Suriname	3	Both	27	Age-standardized	382	Neonatal encephalopathy due to birth asphyxia and trauma	3	Rate	1990	11.943517242008554	15.58305982051595	8.979766885397384
1	Deaths	118	Republic of Suriname	1	Male	27	Age-standardized	383	Neonatal sepsis and other neonatal infections	3	Rate	1990	7.388309292251885	10.222734421077563	5.133583429840963
1	Deaths	118	Republic of Suriname	2	Female	27	Age-standardized	383	Neonatal sepsis and other neonatal infections	3	Rate	1990	5.295387048321388	7.345904368091391	3.5777878638741853
1	Deaths	118	Republic of Suriname	3	Both	27	Age-standardized	383	Neonatal sepsis and other neonatal infections	3	Rate	1990	6.3549011187634195	8.520399003704163	4.634019057960002
1	Deaths	118	Republic of Suriname	1	Male	27	Age-standardized	384	Hemolytic disease and other neonatal jaundice	3	Rate	1990	0.5539341701960185	0.9307536752821254	0.3235141561918663
1	Deaths	118	Republic of Suriname	2	Female	27	Age-standardized	384	Hemolytic disease and other neonatal jaundice	3	Rate	1990	0.3781464263507566	0.6535402176940636	0.22026805534498684
1	Deaths	118	Republic of Suriname	3	Both	27	Age-standardized	384	Hemolytic disease and other neonatal jaundice	3	Rate	1990	0.46713856962285444	0.6709283674891859	0.3129319853215075
1	Deaths	118	Republic of Suriname	1	Male	27	Age-standardized	385	Other neonatal disorders	3	Rate	1990	2.456056517277294	3.664114824594341	1.5535142763353331
1	Deaths	118	Republic of Suriname	2	Female	27	Age-standardized	385	Other neonatal disorders	3	Rate	1990	2.1317651480498316	3.1711241810157187	1.3893472273597183
1	Deaths	118	Republic of Suriname	3	Both	27	Age-standardized	385	Other neonatal disorders	3	Rate	1990	2.2960983807153243	3.210297234529243	1.605572988690096
1	Deaths	320	Cook Islands	1	Male	27	Age-standardized	380	Neonatal disorders	3	Rate	1990	15.983377288963135	19.14463971623056	13.075569989310056
1	Deaths	320	Cook Islands	2	Female	27	Age-standardized	380	Neonatal disorders	3	Rate	1990	14.924819288592065	17.853861104850104	12.291871686205523
1	Deaths	320	Cook Islands	3	Both	27	Age-standardized	380	Neonatal disorders	3	Rate	1990	15.479308980913002	18.255705619640672	12.916630119527914
1	Deaths	320	Cook Islands	1	Male	27	Age-standardized	381	Neonatal preterm birth	3	Rate	1990	8.08784294849657	10.760520259631534	5.851653123394272
1	Deaths	320	Cook Islands	2	Female	27	Age-standardized	381	Neonatal preterm birth	3	Rate	1990	8.275122439867076	11.382738871671416	5.883253785542883
1	Deaths	320	Cook Islands	3	Both	27	Age-standardized	381	Neonatal preterm birth	3	Rate	1990	8.176930643936881	10.705249377801167	6.185451633502108
1	Deaths	320	Cook Islands	1	Male	27	Age-standardized	382	Neonatal encephalopathy due to birth asphyxia and trauma	3	Rate	1990	3.9503134598632728	6.265761570373416	2.4097953776446013
1	Deaths	320	Cook Islands	2	Female	27	Age-standardized	382	Neonatal encephalopathy due to birth asphyxia and trauma	3	Rate	1990	3.651412264840881	5.824693958462831	1.4032396448246391
1	Deaths	320	Cook Islands	3	Both	27	Age-standardized	382	Neonatal encephalopathy due to birth asphyxia and trauma	3	Rate	1990	3.807946467749995	5.594993289114843	2.117304828618776
1	Deaths	320	Cook Islands	1	Male	27	Age-standardized	383	Neonatal sepsis and other neonatal infections	3	Rate	1990	1.0126974664625532	1.6158402080198022	0.6202172117001096
1	Deaths	320	Cook Islands	2	Female	27	Age-standardized	383	Neonatal sepsis and other neonatal infections	3	Rate	1990	0.5724640966059592	0.8976671440109967	0.3518188941102705
1	Deaths	320	Cook Islands	3	Both	27	Age-standardized	383	Neonatal sepsis and other neonatal infections	3	Rate	1990	0.8030790942008519	1.152011029680908	0.5442546674866832
1	Deaths	320	Cook Islands	1	Male	27	Age-standardized	384	Hemolytic disease and other neonatal jaundice	3	Rate	1990	0.01300125553967414	0.025137571465789932	0.00653826982167922
1	Deaths	320	Cook Islands	2	Female	27	Age-standardized	384	Hemolytic disease and other neonatal jaundice	3	Rate	1990	0.017914754223380656	0.0405685642124535	0.007364659441312498
1	Deaths	320	Cook Islands	3	Both	27	Age-standardized	384	Hemolytic disease and other neonatal jaundice	3	Rate	1990	0.01534071966446458	0.028155924589740918	0.008380452766348315
1	Deaths	320	Cook Islands	1	Male	27	Age-standardized	385	Other neonatal disorders	3	Rate	1990	2.919522158601057	4.5691535775523215	1.843251501335452
1	Deaths	320	Cook Islands	2	Female	27	Age-standardized	385	Other neonatal disorders	3	Rate	1990	2.4079057330547844	3.5405303161989963	1.5336377716705782
1	Deaths	320	Cook Islands	3	Both	27	Age-standardized	385	Other neonatal disorders	3	Rate	1990	2.6760120553607956	3.895491770210948	1.800140546667972
1	Deaths	182	Republic of Malawi	1	Male	27	Age-standardized	380	Neonatal disorders	3	Rate	1990	69.91405516337164	79.92849482691486	60.44046979066615
1	Deaths	182	Republic of Malawi	2	Female	27	Age-standardized	380	Neonatal disorders	3	Rate	1990	59.899157208372145	69.66857928276771	50.82160466634366
1	Deaths	182	Republic of Malawi	3	Both	27	Age-standardized	380	Neonatal disorders	3	Rate	1990	64.98649022787905	73.83786856002324	57.675021234625234
1	Deaths	182	Republic of Malawi	1	Male	27	Age-standardized	381	Neonatal preterm birth	3	Rate	1990	19.570199131271146	26.86986210887551	13.443159288268442
1	Deaths	182	Republic of Malawi	2	Female	27	Age-standardized	381	Neonatal preterm birth	3	Rate	1990	17.495919687088485	24.11835165176397	11.920753154154882
1	Deaths	182	Republic of Malawi	3	Both	27	Age-standardized	381	Neonatal preterm birth	3	Rate	1990	18.54927931071402	23.414372818216705	13.261236149756785
1	Deaths	182	Republic of Malawi	1	Male	27	Age-standardized	382	Neonatal encephalopathy due to birth asphyxia and trauma	3	Rate	1990	26.471346602213075	34.31035156403242	18.413461331474327
1	Deaths	182	Republic of Malawi	2	Female	27	Age-standardized	382	Neonatal encephalopathy due to birth asphyxia and trauma	3	Rate	1990	22.674931863314495	30.156815353186698	15.259596943398423
1	Deaths	182	Republic of Malawi	3	Both	27	Age-standardized	382	Neonatal encephalopathy due to birth asphyxia and trauma	3	Rate	1990	24.60437670350134	31.218814866000567	18.26418687564512
1	Deaths	182	Republic of Malawi	1	Male	27	Age-standardized	383	Neonatal sepsis and other neonatal infections	3	Rate	1990	11.271645236334527	16.301865708997447	7.081798684081074
1	Deaths	182	Republic of Malawi	2	Female	27	Age-standardized	383	Neonatal sepsis and other neonatal infections	3	Rate	1990	9.134405200018822	13.786944348131177	5.404222892077779
1	Deaths	182	Republic of Malawi	3	Both	27	Age-standardized	383	Neonatal sepsis and other neonatal infections	3	Rate	1990	10.21989003015893	13.95341482249142	7.241699825291664
1	Deaths	182	Republic of Malawi	1	Male	27	Age-standardized	384	Hemolytic disease and other neonatal jaundice	3	Rate	1990	1.3076492637528714	2.1514425222349196	0.7052536624067847
1	Deaths	182	Republic of Malawi	2	Female	27	Age-standardized	384	Hemolytic disease and other neonatal jaundice	3	Rate	1990	0.39002623129746233	0.6850706987183183	0.17527244044790058
1	Deaths	182	Republic of Malawi	3	Both	27	Age-standardized	384	Hemolytic disease and other neonatal jaundice	3	Rate	1990	0.8556833988237239	1.3566299949170024	0.5212808971728646
1	Deaths	182	Republic of Malawi	1	Male	27	Age-standardized	385	Other neonatal disorders	3	Rate	1990	11.293214929799952	18.294597050210275	6.838144226590757
1	Deaths	182	Republic of Malawi	2	Female	27	Age-standardized	385	Other neonatal disorders	3	Rate	1990	10.203874226652859	15.497359422256661	6.534241596551266
1	Deaths	182	Republic of Malawi	3	Both	27	Age-standardized	385	Other neonatal disorders	3	Rate	1990	10.75726078468102	15.384644274552748	6.984880473708071
1	Deaths	69	Republic of Singapore	1	Male	27	Age-standardized	380	Neonatal disorders	3	Rate	1990	5.199217156980802	5.77566703957525	4.672278626760329
1	Deaths	69	Republic of Singapore	2	Female	27	Age-standardized	380	Neonatal disorders	3	Rate	1990	4.307878229252955	4.757311046247659	3.923095649253438
1	Deaths	69	Republic of Singapore	3	Both	27	Age-standardized	380	Neonatal disorders	3	Rate	1990	4.775904861601366	5.233794867062467	4.359695225671634
1	Deaths	69	Republic of Singapore	1	Male	27	Age-standardized	381	Neonatal preterm birth	3	Rate	1990	3.6520448027226142	4.040829359294414	3.2498764570493064
1	Deaths	69	Republic of Singapore	2	Female	27	Age-standardized	381	Neonatal preterm birth	3	Rate	1990	2.819971217505204	3.1222165761207026	2.552794162808839
1	Deaths	69	Republic of Singapore	3	Both	27	Age-standardized	381	Neonatal preterm birth	3	Rate	1990	3.256891383593211	3.5726761881252296	2.943409268777329
1	Deaths	69	Republic of Singapore	1	Male	27	Age-standardized	382	Neonatal encephalopathy due to birth asphyxia and trauma	3	Rate	1990	1.0208265597426593	1.1768913671206864	0.8779005509968828
1	Deaths	69	Republic of Singapore	2	Female	27	Age-standardized	382	Neonatal encephalopathy due to birth asphyxia and trauma	3	Rate	1990	0.8315695406150229	0.9505663064505346	0.7158447658831282
1	Deaths	69	Republic of Singapore	3	Both	27	Age-standardized	382	Neonatal encephalopathy due to birth asphyxia and trauma	3	Rate	1990	0.9309373944287821	1.0456759065422352	0.828672629585479
1	Deaths	69	Republic of Singapore	1	Male	27	Age-standardized	383	Neonatal sepsis and other neonatal infections	3	Rate	1990	0.12026777802170685	0.1398640258524893	0.10438861934587923
1	Deaths	69	Republic of Singapore	2	Female	27	Age-standardized	383	Neonatal sepsis and other neonatal infections	3	Rate	1990	0.12211003183958268	0.1425167153279324	0.10426657927997816
1	Deaths	69	Republic of Singapore	3	Both	27	Age-standardized	383	Neonatal sepsis and other neonatal infections	3	Rate	1990	0.1211427070737447	0.13761469042564164	0.10691225757411592
1	Deaths	69	Republic of Singapore	1	Male	27	Age-standardized	384	Hemolytic disease and other neonatal jaundice	3	Rate	1990	0.03380579153434724	0.042872300924667935	0.025602882628918876
1	Deaths	69	Republic of Singapore	2	Female	27	Age-standardized	384	Hemolytic disease and other neonatal jaundice	3	Rate	1990	0.023971197076780845	0.03159862237502627	0.017367371681167643
1	Deaths	69	Republic of Singapore	3	Both	27	Age-standardized	384	Hemolytic disease and other neonatal jaundice	3	Rate	1990	0.029135040411091256	0.03566164067490634	0.022806314354138855
1	Deaths	69	Republic of Singapore	1	Male	27	Age-standardized	385	Other neonatal disorders	3	Rate	1990	0.3722722249594696	0.45100439100989953	0.306530345216615
1	Deaths	69	Republic of Singapore	2	Female	27	Age-standardized	385	Other neonatal disorders	3	Rate	1990	0.510256242216364	0.619267311676266	0.41978183681448566
1	Deaths	69	Republic of Singapore	3	Both	27	Age-standardized	385	Other neonatal disorders	3	Rate	1990	0.43779833609453567	0.5035265661967926	0.38283971836964636
1	Deaths	37	Kyrgyz Republic	1	Male	27	Age-standardized	380	Neonatal disorders	3	Rate	1990	37.08790164235636	41.74827262395465	32.83433153954519
1	Deaths	37	Kyrgyz Republic	2	Female	27	Age-standardized	380	Neonatal disorders	3	Rate	1990	27.087209566112953	30.188555790283065	24.051859684039
1	Deaths	37	Kyrgyz Republic	3	Both	27	Age-standardized	380	Neonatal disorders	3	Rate	1990	32.19780789062605	36.085406077548186	28.783380730763437
1	Deaths	37	Kyrgyz Republic	1	Male	27	Age-standardized	381	Neonatal preterm birth	3	Rate	1990	13.680951141262687	17.359116112097475	10.18640278501569
1	Deaths	37	Kyrgyz Republic	2	Female	27	Age-standardized	381	Neonatal preterm birth	3	Rate	1990	10.43749400140085	13.158521543586179	7.396115865908673
1	Deaths	37	Kyrgyz Republic	3	Both	27	Age-standardized	381	Neonatal preterm birth	3	Rate	1990	12.094871615994837	15.06719329888142	9.000898657509318
1	Deaths	37	Kyrgyz Republic	1	Male	27	Age-standardized	382	Neonatal encephalopathy due to birth asphyxia and trauma	3	Rate	1990	12.809574640443392	16.0007387131161	9.423105074782942
1	Deaths	37	Kyrgyz Republic	2	Female	27	Age-standardized	382	Neonatal encephalopathy due to birth asphyxia and trauma	3	Rate	1990	8.788332216521756	10.292271825836197	6.843444383223872
1	Deaths	37	Kyrgyz Republic	3	Both	27	Age-standardized	382	Neonatal encephalopathy due to birth asphyxia and trauma	3	Rate	1990	10.8434051144501	13.039035400199618	8.423373213255923
1	Deaths	37	Kyrgyz Republic	1	Male	27	Age-standardized	383	Neonatal sepsis and other neonatal infections	3	Rate	1990	0.6642154525452434	1.2125641095455715	0.43559603571389127
1	Deaths	37	Kyrgyz Republic	2	Female	27	Age-standardized	383	Neonatal sepsis and other neonatal infections	3	Rate	1990	0.4233259747807	0.8371458415752319	0.23548185430942772
1	Deaths	37	Kyrgyz Republic	3	Both	27	Age-standardized	383	Neonatal sepsis and other neonatal infections	3	Rate	1990	0.546325252535503	0.987964988927582	0.34653040367079735
1	Deaths	37	Kyrgyz Republic	1	Male	27	Age-standardized	384	Hemolytic disease and other neonatal jaundice	3	Rate	1990	0.4056065274719286	0.638685391723833	0.21104244395198918
1	Deaths	37	Kyrgyz Republic	2	Female	27	Age-standardized	384	Hemolytic disease and other neonatal jaundice	3	Rate	1990	0.2677596983428006	0.4488136478748422	0.1349325003568212
1	Deaths	37	Kyrgyz Republic	3	Both	27	Age-standardized	384	Hemolytic disease and other neonatal jaundice	3	Rate	1990	0.3381071848269535	0.5120043884860357	0.19812336031593983
1	Deaths	37	Kyrgyz Republic	1	Male	27	Age-standardized	385	Other neonatal disorders	3	Rate	1990	9.527553880633059	15.549142808222888	5.360395777652161
1	Deaths	37	Kyrgyz Republic	2	Female	27	Age-standardized	385	Other neonatal disorders	3	Rate	1990	7.170297675066805	11.14632767643503	4.37092594059441
1	Deaths	37	Kyrgyz Republic	3	Both	27	Age-standardized	385	Other neonatal disorders	3	Rate	1990	8.375098722818617	13.122229647501287	4.901769238729254
1	Deaths	215	Democratic Republic of Sao Tome and Principe	1	Male	27	Age-standardized	380	Neonatal disorders	3	Rate	1990	36.64696259880668	42.61081286711122	31.074585105235265
1	Deaths	215	Democratic Republic of Sao Tome and Principe	2	Female	27	Age-standardized	380	Neonatal disorders	3	Rate	1990	34.03964889344423	40.627576655056416	27.939182571184865
1	Deaths	215	Democratic Republic of Sao Tome and Principe	3	Both	27	Age-standardized	380	Neonatal disorders	3	Rate	1990	35.36975663424187	41.25029221657687	30.57567461736125
1	Deaths	215	Democratic Republic of Sao Tome and Principe	1	Male	27	Age-standardized	381	Neonatal preterm birth	3	Rate	1990	12.073446869314798	17.604200975280282	7.478402582049836
1	Deaths	215	Democratic Republic of Sao Tome and Principe	2	Female	27	Age-standardized	381	Neonatal preterm birth	3	Rate	1990	11.508029049097184	16.196517827838864	7.467750775956958
1	Deaths	215	Democratic Republic of Sao Tome and Principe	3	Both	27	Age-standardized	381	Neonatal preterm birth	3	Rate	1990	11.79677232727061	16.39149580718757	8.113792483745403
1	Deaths	215	Democratic Republic of Sao Tome and Principe	1	Male	27	Age-standardized	382	Neonatal encephalopathy due to birth asphyxia and trauma	3	Rate	1990	12.994282306901807	19.04893868311411	7.980633177991547
1	Deaths	215	Democratic Republic of Sao Tome and Principe	2	Female	27	Age-standardized	382	Neonatal encephalopathy due to birth asphyxia and trauma	3	Rate	1990	12.502158995020743	18.1197572764778	7.865237192922546
1	Deaths	215	Democratic Republic of Sao Tome and Principe	3	Both	27	Age-standardized	382	Neonatal encephalopathy due to birth asphyxia and trauma	3	Rate	1990	12.75276924296445	16.878507151953023	9.08538416361439
1	Deaths	215	Democratic Republic of Sao Tome and Principe	1	Male	27	Age-standardized	383	Neonatal sepsis and other neonatal infections	3	Rate	1990	7.302929838530264	11.277315670578247	4.546462354830876
1	Deaths	215	Democratic Republic of Sao Tome and Principe	2	Female	27	Age-standardized	383	Neonatal sepsis and other neonatal infections	3	Rate	1990	6.182052248459529	9.3638282579994	4.035624892428941
1	Deaths	215	Democratic Republic of Sao Tome and Principe	3	Both	27	Age-standardized	383	Neonatal sepsis and other neonatal infections	3	Rate	1990	6.7540783445003285	9.552551426262818	4.75899533502965
1	Deaths	215	Democratic Republic of Sao Tome and Principe	1	Male	27	Age-standardized	384	Hemolytic disease and other neonatal jaundice	3	Rate	1990	0.8637989862611188	1.586860666294042	0.4706782433978184
1	Deaths	215	Democratic Republic of Sao Tome and Principe	2	Female	27	Age-standardized	384	Hemolytic disease and other neonatal jaundice	3	Rate	1990	0.630582773700015	1.2192394579174444	0.3127892210748629
1	Deaths	215	Democratic Republic of Sao Tome and Principe	3	Both	27	Age-standardized	384	Hemolytic disease and other neonatal jaundice	3	Rate	1990	0.7493669648322555	1.195930659983339	0.4721542725016223
1	Deaths	215	Democratic Republic of Sao Tome and Principe	1	Male	27	Age-standardized	385	Other neonatal disorders	3	Rate	1990	3.4125045977987134	6.439777551104034	1.6059744375197627
1	Deaths	215	Democratic Republic of Sao Tome and Principe	2	Female	27	Age-standardized	385	Other neonatal disorders	3	Rate	1990	3.2168258271668084	5.082961570005669	1.974110838672617
1	Deaths	215	Democratic Republic of Sao Tome and Principe	3	Both	27	Age-standardized	385	Other neonatal disorders	3	Rate	1990	3.3167697546742083	5.264460037341351	2.01413555790478
1	Deaths	152	Kingdom of Saudi Arabia	1	Male	27	Age-standardized	380	Neonatal disorders	3	Rate	1990	45.32560569071687	57.38095862633879	35.48241394969764
1	Deaths	152	Kingdom of Saudi Arabia	2	Female	27	Age-standardized	380	Neonatal disorders	3	Rate	1990	31.90483525532302	39.17792399689592	25.248694415568668
1	Deaths	152	Kingdom of Saudi Arabia	3	Both	27	Age-standardized	380	Neonatal disorders	3	Rate	1990	38.74056299393753	48.087091724074206	30.836575009448
1	Deaths	152	Kingdom of Saudi Arabia	1	Male	27	Age-standardized	381	Neonatal preterm birth	3	Rate	1990	30.212682552485344	38.99416742145341	22.498916365836
1	Deaths	152	Kingdom of Saudi Arabia	2	Female	27	Age-standardized	381	Neonatal preterm birth	3	Rate	1990	20.905092241034883	26.49800544622215	16.162042834255097
1	Deaths	152	Kingdom of Saudi Arabia	3	Both	27	Age-standardized	381	Neonatal preterm birth	3	Rate	1990	25.64622769705717	32.49901882323248	20.000011654475905
1	Deaths	152	Kingdom of Saudi Arabia	1	Male	27	Age-standardized	382	Neonatal encephalopathy due to birth asphyxia and trauma	3	Rate	1990	6.905973049351909	10.426802142958078	4.533306534458133
1	Deaths	152	Kingdom of Saudi Arabia	2	Female	27	Age-standardized	382	Neonatal encephalopathy due to birth asphyxia and trauma	3	Rate	1990	4.878664062274673	7.212280681228008	3.093780403585215
1	Deaths	152	Kingdom of Saudi Arabia	3	Both	27	Age-standardized	382	Neonatal encephalopathy due to birth asphyxia and trauma	3	Rate	1990	5.911284304932226	7.983928771078326	4.222123549802543
1	Deaths	152	Kingdom of Saudi Arabia	1	Male	27	Age-standardized	383	Neonatal sepsis and other neonatal infections	3	Rate	1990	6.794192372528305	9.7327565045446	4.392381635717433
1	Deaths	152	Kingdom of Saudi Arabia	2	Female	27	Age-standardized	383	Neonatal sepsis and other neonatal infections	3	Rate	1990	5.014527054888707	7.171934418831925	3.3856033302744883
1	Deaths	152	Kingdom of Saudi Arabia	3	Both	27	Age-standardized	383	Neonatal sepsis and other neonatal infections	3	Rate	1990	5.920606975431524	7.960043920247639	4.333607643464629
1	Deaths	152	Kingdom of Saudi Arabia	1	Male	27	Age-standardized	384	Hemolytic disease and other neonatal jaundice	3	Rate	1990	0.18816802182032372	0.30415091736463146	0.11217502318345024
1	Deaths	152	Kingdom of Saudi Arabia	2	Female	27	Age-standardized	384	Hemolytic disease and other neonatal jaundice	3	Rate	1990	0.18001557288655948	0.310938437711203	0.10276936018836767
1	Deaths	152	Kingdom of Saudi Arabia	3	Both	27	Age-standardized	384	Hemolytic disease and other neonatal jaundice	3	Rate	1990	0.1841517340725916	0.2883806124943381	0.1211397052478898
1	Deaths	152	Kingdom of Saudi Arabia	1	Male	27	Age-standardized	385	Other neonatal disorders	3	Rate	1990	1.2245896945309716	1.9608302181184638	0.7125680160020614
1	Deaths	152	Kingdom of Saudi Arabia	2	Female	27	Age-standardized	385	Other neonatal disorders	3	Rate	1990	0.9265363242381855	1.37286515580103	0.562047478810955
1	Deaths	152	Kingdom of Saudi Arabia	3	Both	27	Age-standardized	385	Other neonatal disorders	3	Rate	1990	1.0782922824440373	1.5814991764893047	0.6810621609320314
1	Deaths	6	People's Republic of China	1	Male	27	Age-standardized	380	Neonatal disorders	3	Rate	1990	30.272268260710025	34.79855721711773	26.019066027868387
1	Deaths	6	People's Republic of China	2	Female	27	Age-standardized	380	Neonatal disorders	3	Rate	1990	23.46006412389508	26.78661767154921	20.750200994024357
1	Deaths	6	People's Republic of China	3	Both	27	Age-standardized	380	Neonatal disorders	3	Rate	1990	27.107672260400857	30.603435609757245	23.877516643663828
1	Deaths	6	People's Republic of China	1	Male	27	Age-standardized	381	Neonatal preterm birth	3	Rate	1990	12.360201432468466	16.271260716522907	9.708588088535835
1	Deaths	6	People's Republic of China	2	Female	27	Age-standardized	381	Neonatal preterm birth	3	Rate	1990	9.578567924722554	12.517207740012296	7.591402449936052
1	Deaths	6	People's Republic of China	3	Both	27	Age-standardized	381	Neonatal preterm birth	3	Rate	1990	11.06816383090611	13.88773766574367	8.871324170882009
1	Deaths	6	People's Republic of China	1	Male	27	Age-standardized	382	Neonatal encephalopathy due to birth asphyxia and trauma	3	Rate	1990	13.77479653503583	17.12395268819936	10.82463325061051
1	Deaths	6	People's Republic of China	2	Female	27	Age-standardized	382	Neonatal encephalopathy due to birth asphyxia and trauma	3	Rate	1990	11.089826723424835	13.400696448482462	8.840507359694184
1	Deaths	6	People's Republic of China	3	Both	27	Age-standardized	382	Neonatal encephalopathy due to birth asphyxia and trauma	3	Rate	1990	12.527445510604357	14.917314848641455	10.298845343239186
1	Deaths	6	People's Republic of China	1	Male	27	Age-standardized	383	Neonatal sepsis and other neonatal infections	3	Rate	1990	0.8780436032823073	1.0946132896741396	0.6723020256938221
1	Deaths	6	People's Republic of China	2	Female	27	Age-standardized	383	Neonatal sepsis and other neonatal infections	3	Rate	1990	0.5519980942567738	0.6684076348963923	0.4380895065543933
1	Deaths	6	People's Republic of China	3	Both	27	Age-standardized	383	Neonatal sepsis and other neonatal infections	3	Rate	1990	0.7265721474989353	0.8812406153236549	0.5899396053366178
1	Deaths	6	People's Republic of China	1	Male	27	Age-standardized	384	Hemolytic disease and other neonatal jaundice	3	Rate	1990	1.1541616413705789	1.492785554956501	0.8499253672895796
1	Deaths	6	People's Republic of China	2	Female	27	Age-standardized	384	Hemolytic disease and other neonatal jaundice	3	Rate	1990	0.7667921625362447	1.2643987060197097	0.4990862550088909
1	Deaths	6	People's Republic of China	3	Both	27	Age-standardized	384	Hemolytic disease and other neonatal jaundice	3	Rate	1990	0.9740776514136424	1.2941699718287945	0.7557472406139092
1	Deaths	6	People's Republic of China	1	Male	27	Age-standardized	385	Other neonatal disorders	3	Rate	1990	2.1050650485528473	2.875123052576606	1.4935153134882455
1	Deaths	6	People's Republic of China	2	Female	27	Age-standardized	385	Other neonatal disorders	3	Rate	1990	1.4728792189546447	2.0239594665593175	1.1091101643594248
1	Deaths	6	People's Republic of China	3	Both	27	Age-standardized	385	Other neonatal disorders	3	Rate	1990	1.811413119977802	2.421458074330927	1.377073919761737
1	Deaths	133	Bolivarian Republic of Venezuela	1	Male	27	Age-standardized	380	Neonatal disorders	3	Rate	1990	31.475497693002982	33.80271613731356	29.061489703542197
1	Deaths	133	Bolivarian Republic of Venezuela	2	Female	27	Age-standardized	380	Neonatal disorders	3	Rate	1990	23.467331959492814	25.023257174089846	21.903694886401393
1	Deaths	133	Bolivarian Republic of Venezuela	3	Both	27	Age-standardized	380	Neonatal disorders	3	Rate	1990	27.576844768630465	29.246006661266296	25.90751540481247
1	Deaths	133	Bolivarian Republic of Venezuela	1	Male	27	Age-standardized	381	Neonatal preterm birth	3	Rate	1990	18.40644265703363	20.279721140716664	16.81625282908093
1	Deaths	133	Bolivarian Republic of Venezuela	2	Female	27	Age-standardized	381	Neonatal preterm birth	3	Rate	1990	13.857337297778477	15.121043103483178	12.680098885575536
1	Deaths	133	Bolivarian Republic of Venezuela	3	Both	27	Age-standardized	381	Neonatal preterm birth	3	Rate	1990	16.191999732485097	17.462623576865013	15.065073082066185
1	Deaths	133	Bolivarian Republic of Venezuela	1	Male	27	Age-standardized	382	Neonatal encephalopathy due to birth asphyxia and trauma	3	Rate	1990	5.772185742038016	6.701760657449449	4.875230979321425
1	Deaths	133	Bolivarian Republic of Venezuela	2	Female	27	Age-standardized	382	Neonatal encephalopathy due to birth asphyxia and trauma	3	Rate	1990	4.4751449431625305	5.09101418874579	3.865174028957322
1	Deaths	133	Bolivarian Republic of Venezuela	3	Both	27	Age-standardized	382	Neonatal encephalopathy due to birth asphyxia and trauma	3	Rate	1990	5.140740449514066	5.7380592296010136	4.558356325854206
1	Deaths	133	Bolivarian Republic of Venezuela	1	Male	27	Age-standardized	383	Neonatal sepsis and other neonatal infections	3	Rate	1990	5.949618079049955	6.983853640804481	5.043559126616362
1	Deaths	133	Bolivarian Republic of Venezuela	2	Female	27	Age-standardized	383	Neonatal sepsis and other neonatal infections	3	Rate	1990	4.067512784549008	4.60802416888122	3.5205966856387207
1	Deaths	133	Bolivarian Republic of Venezuela	3	Both	27	Age-standardized	383	Neonatal sepsis and other neonatal infections	3	Rate	1990	5.0331570537439205	5.626273785045832	4.435965704991054
1	Deaths	133	Bolivarian Republic of Venezuela	1	Male	27	Age-standardized	384	Hemolytic disease and other neonatal jaundice	3	Rate	1990	0.3358986980240483	0.5195428863429186	0.2142085408848291
1	Deaths	133	Bolivarian Republic of Venezuela	2	Female	27	Age-standardized	384	Hemolytic disease and other neonatal jaundice	3	Rate	1990	0.26424431495030193	0.43585094473470337	0.1486717955189983
1	Deaths	133	Bolivarian Republic of Venezuela	3	Both	27	Age-standardized	384	Hemolytic disease and other neonatal jaundice	3	Rate	1990	0.3009998026732409	0.442905661171249	0.2100673240461181
1	Deaths	133	Bolivarian Republic of Venezuela	1	Male	27	Age-standardized	385	Other neonatal disorders	3	Rate	1990	1.0113525168573287	1.2708157752338964	0.8170797858396615
1	Deaths	133	Bolivarian Republic of Venezuela	2	Female	27	Age-standardized	385	Other neonatal disorders	3	Rate	1990	0.8030926190525098	0.9730569312991338	0.6482449715464267
1	Deaths	133	Bolivarian Republic of Venezuela	3	Both	27	Age-standardized	385	Other neonatal disorders	3	Rate	1990	0.9099477302141484	1.0800488345646606	0.7666738430846339
1	Deaths	86	Republic of Italy	1	Male	27	Age-standardized	380	Neonatal disorders	3	Rate	1990	10.811663236095834	11.156877170160005	10.441180909863954
1	Deaths	86	Republic of Italy	2	Female	27	Age-standardized	380	Neonatal disorders	3	Rate	1990	8.953490592074242	9.345960749747514	8.551264142512686
1	Deaths	86	Republic of Italy	3	Both	27	Age-standardized	380	Neonatal disorders	3	Rate	1990	9.909844560125187	10.240952466831416	9.569418376185281
1	Deaths	86	Republic of Italy	1	Male	27	Age-standardized	381	Neonatal preterm birth	3	Rate	1990	6.909876667742131	7.149739536629419	6.676467353936259
1	Deaths	86	Republic of Italy	2	Female	27	Age-standardized	381	Neonatal preterm birth	3	Rate	1990	5.921719817539256	6.1827345947282355	5.653916258729072
1	Deaths	86	Republic of Italy	3	Both	27	Age-standardized	381	Neonatal preterm birth	3	Rate	1990	6.43029254511086	6.6497315788642	6.209261180208993
1	Deaths	86	Republic of Italy	1	Male	27	Age-standardized	382	Neonatal encephalopathy due to birth asphyxia and trauma	3	Rate	1990	2.447773383743039	2.546889677143333	2.3381153114710704
1	Deaths	86	Republic of Italy	2	Female	27	Age-standardized	382	Neonatal encephalopathy due to birth asphyxia and trauma	3	Rate	1990	1.8563201695677376	1.9615189368854387	1.7512186241702885
1	Deaths	86	Republic of Italy	3	Both	27	Age-standardized	382	Neonatal encephalopathy due to birth asphyxia and trauma	3	Rate	1990	2.1607391584014985	2.2448986622166434	2.0664612198268486
1	Deaths	86	Republic of Italy	1	Male	27	Age-standardized	383	Neonatal sepsis and other neonatal infections	3	Rate	1990	0.5437966625147611	0.5747519310851709	0.5136327084378602
1	Deaths	86	Republic of Italy	2	Female	27	Age-standardized	383	Neonatal sepsis and other neonatal infections	3	Rate	1990	0.4736931976368307	0.5060060753302381	0.4422378000811838
1	Deaths	86	Republic of Italy	3	Both	27	Age-standardized	383	Neonatal sepsis and other neonatal infections	3	Rate	1990	0.5097707667623987	0.5353919354833053	0.484535240736824
1	Deaths	86	Republic of Italy	1	Male	27	Age-standardized	384	Hemolytic disease and other neonatal jaundice	3	Rate	1990	0.07783990241657507	0.08716228233940441	0.06888260339967735
1	Deaths	86	Republic of Italy	2	Female	27	Age-standardized	384	Hemolytic disease and other neonatal jaundice	3	Rate	1990	0.06743030865040205	0.07882980700167484	0.055772149343571976
1	Deaths	86	Republic of Italy	3	Both	27	Age-standardized	384	Hemolytic disease and other neonatal jaundice	3	Rate	1990	0.07278670251172302	0.08146888591137495	0.06341919531808446
1	Deaths	86	Republic of Italy	1	Male	27	Age-standardized	385	Other neonatal disorders	3	Rate	1990	0.8323766196793201	0.8932419585377438	0.7760705305041484
1	Deaths	86	Republic of Italy	2	Female	27	Age-standardized	385	Other neonatal disorders	3	Rate	1990	0.6343270986800021	0.6868552368609196	0.5884055394857746
1	Deaths	86	Republic of Italy	3	Both	27	Age-standardized	385	Other neonatal disorders	3	Rate	1990	0.7362553873387095	0.7848158365097558	0.6914298060297825
1	Deaths	184	Republic of Mozambique	1	Male	27	Age-standardized	380	Neonatal disorders	3	Rate	1990	108.27085902029867	131.89639839211958	82.87134905050517
1	Deaths	184	Republic of Mozambique	2	Female	27	Age-standardized	380	Neonatal disorders	3	Rate	1990	85.74678616622774	105.97330889592607	63.97187507906969
1	Deaths	184	Republic of Mozambique	3	Both	27	Age-standardized	380	Neonatal disorders	3	Rate	1990	97.16679102492229	115.60213268496345	75.28570960720384
1	Deaths	184	Republic of Mozambique	1	Male	27	Age-standardized	381	Neonatal preterm birth	3	Rate	1990	30.030495332163312	43.974097291185146	19.364035857202516
1	Deaths	184	Republic of Mozambique	2	Female	27	Age-standardized	381	Neonatal preterm birth	3	Rate	1990	27.26303259644585	38.899851734986015	17.321144754847115
1	Deaths	184	Republic of Mozambique	3	Both	27	Age-standardized	381	Neonatal preterm birth	3	Rate	1990	28.666705028576853	38.70501447363743	19.564826076637043
1	Deaths	184	Republic of Mozambique	1	Male	27	Age-standardized	382	Neonatal encephalopathy due to birth asphyxia and trauma	3	Rate	1990	35.8286629255303	49.74098216541545	20.466106381094477
1	Deaths	184	Republic of Mozambique	2	Female	27	Age-standardized	382	Neonatal encephalopathy due to birth asphyxia and trauma	3	Rate	1990	25.59939178542985	34.82376046629194	15.234742201862138
1	Deaths	184	Republic of Mozambique	3	Both	27	Age-standardized	382	Neonatal encephalopathy due to birth asphyxia and trauma	3	Rate	1990	30.789471973939932	40.190508987604254	18.415990336075005
1	Deaths	184	Republic of Mozambique	1	Male	27	Age-standardized	383	Neonatal sepsis and other neonatal infections	3	Rate	1990	22.83455885756578	32.70135901088628	13.999548385004426
1	Deaths	184	Republic of Mozambique	2	Female	27	Age-standardized	383	Neonatal sepsis and other neonatal infections	3	Rate	1990	17.989222707210885	25.430852745653116	10.819489425186697
1	Deaths	184	Republic of Mozambique	3	Both	27	Age-standardized	383	Neonatal sepsis and other neonatal infections	3	Rate	1990	20.44425365072318	27.190187722109457	13.044655533580247
1	Deaths	184	Republic of Mozambique	1	Male	27	Age-standardized	384	Hemolytic disease and other neonatal jaundice	3	Rate	1990	4.007858213748718	7.1427189182483035	1.5775732837174608
1	Deaths	184	Republic of Mozambique	2	Female	27	Age-standardized	384	Hemolytic disease and other neonatal jaundice	3	Rate	1990	1.1546528329553825	2.2848686786082153	0.4326566657168901
1	Deaths	184	Republic of Mozambique	3	Both	27	Age-standardized	384	Hemolytic disease and other neonatal jaundice	3	Rate	1990	2.597945609606512	4.324061119885127	1.0893165343076392
1	Deaths	184	Republic of Mozambique	1	Male	27	Age-standardized	385	Other neonatal disorders	3	Rate	1990	15.569283691290579	23.36042753892516	7.990244830212217
1	Deaths	184	Republic of Mozambique	2	Female	27	Age-standardized	385	Other neonatal disorders	3	Rate	1990	13.740486244185817	20.61019530608738	7.111764192479445
1	Deaths	184	Republic of Mozambique	3	Both	27	Age-standardized	385	Other neonatal disorders	3	Rate	1990	14.668414762075754	20.264054916446426	8.283161762822477
1	Deaths	49	North Macedonia	1	Male	27	Age-standardized	380	Neonatal disorders	3	Rate	1990	38.07068406682265	41.893201174457786	34.14656191997689
1	Deaths	49	North Macedonia	2	Female	27	Age-standardized	380	Neonatal disorders	3	Rate	1990	35.322047144652075	39.41018544862845	31.360633228696482
1	Deaths	49	North Macedonia	3	Both	27	Age-standardized	380	Neonatal disorders	3	Rate	1990	36.74581354102931	40.20231175949418	33.6665618660131
1	Deaths	49	North Macedonia	1	Male	27	Age-standardized	381	Neonatal preterm birth	3	Rate	1990	24.76785985539772	28.817646307344788	20.84548611411248
1	Deaths	49	North Macedonia	2	Female	27	Age-standardized	381	Neonatal preterm birth	3	Rate	1990	22.67512237563255	26.255829624484058	18.961553306836496
1	Deaths	49	North Macedonia	3	Both	27	Age-standardized	381	Neonatal preterm birth	3	Rate	1990	23.759128411236567	27.037259973388828	20.527975155507594
1	Deaths	49	North Macedonia	1	Male	27	Age-standardized	382	Neonatal encephalopathy due to birth asphyxia and trauma	3	Rate	1990	4.3641972400322055	5.858195370387535	3.1180432054482785
1	Deaths	49	North Macedonia	2	Female	27	Age-standardized	382	Neonatal encephalopathy due to birth asphyxia and trauma	3	Rate	1990	4.078486825630301	5.708761805813335	2.698640121901009
1	Deaths	49	North Macedonia	3	Both	27	Age-standardized	382	Neonatal encephalopathy due to birth asphyxia and trauma	3	Rate	1990	4.226491112775462	5.200275315666614	3.219182961200476
1	Deaths	49	North Macedonia	1	Male	27	Age-standardized	383	Neonatal sepsis and other neonatal infections	3	Rate	1990	0.41828969402986077	0.676131981583712	0.2503996263610551
1	Deaths	49	North Macedonia	2	Female	27	Age-standardized	383	Neonatal sepsis and other neonatal infections	3	Rate	1990	0.366177892216602	0.6642189653749623	0.20067183783390424
1	Deaths	49	North Macedonia	3	Both	27	Age-standardized	383	Neonatal sepsis and other neonatal infections	3	Rate	1990	0.39316255596248273	0.6514592039722259	0.23191432002750997
1	Deaths	49	North Macedonia	1	Male	27	Age-standardized	384	Hemolytic disease and other neonatal jaundice	3	Rate	1990	0.20953255344708996	0.3516899434908672	0.11257953353402875
1	Deaths	49	North Macedonia	2	Female	27	Age-standardized	384	Hemolytic disease and other neonatal jaundice	3	Rate	1990	0.06364261137955124	0.14099201960225363	0.025755736596783072
1	Deaths	49	North Macedonia	3	Both	27	Age-standardized	384	Hemolytic disease and other neonatal jaundice	3	Rate	1990	0.13919482704332167	0.2499909616227653	0.07237330826714872
1	Deaths	49	North Macedonia	1	Male	27	Age-standardized	385	Other neonatal disorders	3	Rate	1990	8.310804723915778	11.318537999933547	5.512610272296297
1	Deaths	49	North Macedonia	2	Female	27	Age-standardized	385	Other neonatal disorders	3	Rate	1990	8.138617439793057	10.755775994622834	5.680831018436671
1	Deaths	49	North Macedonia	3	Both	27	Age-standardized	385	Other neonatal disorders	3	Rate	1990	8.227836634011519	10.563595041515526	5.666915768303018
1	Deaths	200	Republic of Benin	1	Male	27	Age-standardized	380	Neonatal disorders	3	Rate	1990	87.6811481264597	97.35333095507033	77.97507534128064
1	Deaths	200	Republic of Benin	2	Female	27	Age-standardized	380	Neonatal disorders	3	Rate	1990	72.06494391713036	80.52333362801309	64.7149010815514
1	Deaths	200	Republic of Benin	3	Both	27	Age-standardized	380	Neonatal disorders	3	Rate	1990	80.08513964500024	86.8896686029166	73.0423584774719
1	Deaths	200	Republic of Benin	1	Male	27	Age-standardized	381	Neonatal preterm birth	3	Rate	1990	28.646378040472005	38.45525894045534	19.303700162088436
1	Deaths	200	Republic of Benin	2	Female	27	Age-standardized	381	Neonatal preterm birth	3	Rate	1990	25.150153100218606	33.70071182878416	16.793517971957755
1	Deaths	200	Republic of Benin	3	Both	27	Age-standardized	381	Neonatal preterm birth	3	Rate	1990	26.946201465849793	34.08753800417575	20.40056725522239
1	Deaths	200	Republic of Benin	1	Male	27	Age-standardized	382	Neonatal encephalopathy due to birth asphyxia and trauma	3	Rate	1990	33.70175203511558	48.37781038901721	23.534178451330853
1	Deaths	200	Republic of Benin	2	Female	27	Age-standardized	382	Neonatal encephalopathy due to birth asphyxia and trauma	3	Rate	1990	26.968569339706914	36.43278606586308	18.556127938519417
1	Deaths	200	Republic of Benin	3	Both	27	Age-standardized	382	Neonatal encephalopathy due to birth asphyxia and trauma	3	Rate	1990	30.426542170702355	40.06534481608752	23.13949369471629
1	Deaths	200	Republic of Benin	1	Male	27	Age-standardized	383	Neonatal sepsis and other neonatal infections	3	Rate	1990	14.844985194426716	22.16093297696427	10.153721924012869
1	Deaths	200	Republic of Benin	2	Female	27	Age-standardized	383	Neonatal sepsis and other neonatal infections	3	Rate	1990	11.521856403079132	16.220227565142206	7.435586774937806
1	Deaths	200	Republic of Benin	3	Both	27	Age-standardized	383	Neonatal sepsis and other neonatal infections	3	Rate	1990	13.22838153122411	17.374421357657493	9.576781569120497
1	Deaths	200	Republic of Benin	1	Male	27	Age-standardized	384	Hemolytic disease and other neonatal jaundice	3	Rate	1990	2.5723591185084103	3.9441626400640217	1.5216070052463266
1	Deaths	200	Republic of Benin	2	Female	27	Age-standardized	384	Hemolytic disease and other neonatal jaundice	3	Rate	1990	1.7035950604579762	3.2915540670137524	0.8562648690978951
1	Deaths	200	Republic of Benin	3	Both	27	Age-standardized	384	Hemolytic disease and other neonatal jaundice	3	Rate	1990	2.1486080438043342	3.3340968720048605	1.425029411065086
1	Deaths	200	Republic of Benin	1	Male	27	Age-standardized	385	Other neonatal disorders	3	Rate	1990	7.915673737936963	13.390572856287415	4.172639610277828
1	Deaths	200	Republic of Benin	2	Female	27	Age-standardized	385	Other neonatal disorders	3	Rate	1990	6.720770013667701	9.81521138004618	4.335817082995517
1	Deaths	200	Republic of Benin	3	Both	27	Age-standardized	385	Other neonatal disorders	3	Rate	1990	7.33540643341956	10.249266495173826	4.597255004419172
1	Deaths	183	Republic of Mauritius	1	Male	27	Age-standardized	380	Neonatal disorders	3	Rate	1990	27.36108667785616	30.19261402329447	24.943185593867735
1	Deaths	183	Republic of Mauritius	2	Female	27	Age-standardized	380	Neonatal disorders	3	Rate	1990	21.67754596564349	23.76197837868751	19.92160459576488
1	Deaths	183	Republic of Mauritius	3	Both	27	Age-standardized	380	Neonatal disorders	3	Rate	1990	24.566051132783915	26.838175653671062	22.600281309968878
1	Deaths	183	Republic of Mauritius	1	Male	27	Age-standardized	381	Neonatal preterm birth	3	Rate	1990	17.104283369959482	19.126732352661804	15.451383793515348
1	Deaths	183	Republic of Mauritius	2	Female	27	Age-standardized	381	Neonatal preterm birth	3	Rate	1990	13.237301171552579	14.585227940225183	12.019071513640109
1	Deaths	183	Republic of Mauritius	3	Both	27	Age-standardized	381	Neonatal preterm birth	3	Rate	1990	15.202564385995013	16.70353901837513	13.88722882816931
1	Deaths	183	Republic of Mauritius	1	Male	27	Age-standardized	382	Neonatal encephalopathy due to birth asphyxia and trauma	3	Rate	1990	7.074647508723557	8.124530036747506	6.145856974896576
1	Deaths	183	Republic of Mauritius	2	Female	27	Age-standardized	382	Neonatal encephalopathy due to birth asphyxia and trauma	3	Rate	1990	4.992491703485709	5.683422371941042	4.308086794507082
1	Deaths	183	Republic of Mauritius	3	Both	27	Age-standardized	382	Neonatal encephalopathy due to birth asphyxia and trauma	3	Rate	1990	6.050561212954336	6.771438178091361	5.374349647717978
1	Deaths	183	Republic of Mauritius	1	Male	27	Age-standardized	383	Neonatal sepsis and other neonatal infections	3	Rate	1990	2.3794374495478277	2.8254530792548276	2.0146218414143933
1	Deaths	183	Republic of Mauritius	2	Female	27	Age-standardized	383	Neonatal sepsis and other neonatal infections	3	Rate	1990	2.76312969779828	3.1989660687639048	2.408912200815485
1	Deaths	183	Republic of Mauritius	3	Both	27	Age-standardized	383	Neonatal sepsis and other neonatal infections	3	Rate	1990	2.5683097491110667	2.931805762404494	2.2913649582409916
1	Deaths	183	Republic of Mauritius	1	Male	27	Age-standardized	384	Hemolytic disease and other neonatal jaundice	3	Rate	1990	0.26494763139266564	0.37002201445012506	0.1838688377577458
1	Deaths	183	Republic of Mauritius	2	Female	27	Age-standardized	384	Hemolytic disease and other neonatal jaundice	3	Rate	1990	0.22653600525584386	0.3468157196007369	0.13915668306404824
1	Deaths	183	Republic of Mauritius	3	Both	27	Age-standardized	384	Hemolytic disease and other neonatal jaundice	3	Rate	1990	0.2460548881777	0.32692186792054184	0.18023425577586108
1	Deaths	183	Republic of Mauritius	1	Male	27	Age-standardized	385	Other neonatal disorders	3	Rate	1990	0.5377707182326499	0.6752817515137494	0.42694159550869604
1	Deaths	183	Republic of Mauritius	2	Female	27	Age-standardized	385	Other neonatal disorders	3	Rate	1990	0.4580873875510769	0.5687527207505798	0.3674448857586348
1	Deaths	183	Republic of Mauritius	3	Both	27	Age-standardized	385	Other neonatal disorders	3	Rate	1990	0.49856089654583013	0.616084719516806	0.3986615060753582
1	Deaths	53	Republic of Serbia	1	Male	27	Age-standardized	380	Neonatal disorders	3	Rate	1990	40.692984477401964	46.155952099081524	36.879594674342634
1	Deaths	53	Republic of Serbia	2	Female	27	Age-standardized	380	Neonatal disorders	3	Rate	1990	25.89439685001118	29.233685017525502	23.65863206751019
1	Deaths	53	Republic of Serbia	3	Both	27	Age-standardized	380	Neonatal disorders	3	Rate	1990	33.0739882411075	36.15286255682818	30.458096704107813
1	Deaths	53	Republic of Serbia	1	Male	27	Age-standardized	381	Neonatal preterm birth	3	Rate	1990	26.43452676728207	32.74230947453962	22.405768140636912
1	Deaths	53	Republic of Serbia	2	Female	27	Age-standardized	381	Neonatal preterm birth	3	Rate	1990	17.43342822746674	20.819824745668477	14.750138132573975
1	Deaths	53	Republic of Serbia	3	Both	27	Age-standardized	381	Neonatal preterm birth	3	Rate	1990	21.80045997629786	25.800790851462224	18.812976755524527
1	Deaths	53	Republic of Serbia	1	Male	27	Age-standardized	382	Neonatal encephalopathy due to birth asphyxia and trauma	3	Rate	1990	10.13347297711552	12.998185029130852	7.077702174402657
1	Deaths	53	Republic of Serbia	2	Female	27	Age-standardized	382	Neonatal encephalopathy due to birth asphyxia and trauma	3	Rate	1990	5.633743395839579	7.608870063608016	3.3812623160792366
1	Deaths	53	Republic of Serbia	3	Both	27	Age-standardized	382	Neonatal encephalopathy due to birth asphyxia and trauma	3	Rate	1990	7.816912063850873	9.557904405120052	5.821312028214813
1	Deaths	53	Republic of Serbia	1	Male	27	Age-standardized	383	Neonatal sepsis and other neonatal infections	3	Rate	1990	1.8827831941784987	2.845756957511823	1.07609143741364
1	Deaths	53	Republic of Serbia	2	Female	27	Age-standardized	383	Neonatal sepsis and other neonatal infections	3	Rate	1990	1.4348831916561724	2.312163608012417	0.8779133854594499
1	Deaths	53	Republic of Serbia	3	Both	27	Age-standardized	383	Neonatal sepsis and other neonatal infections	3	Rate	1990	1.652020486361789	2.3917656102074836	1.1024156027324856
1	Deaths	53	Republic of Serbia	1	Male	27	Age-standardized	384	Hemolytic disease and other neonatal jaundice	3	Rate	1990	0.2043236684758794	0.34531390072142204	0.11394141562636159
1	Deaths	53	Republic of Serbia	2	Female	27	Age-standardized	384	Hemolytic disease and other neonatal jaundice	3	Rate	1990	0.11929650702618405	0.25984168143769426	0.04165683441652622
1	Deaths	53	Republic of Serbia	3	Both	27	Age-standardized	384	Hemolytic disease and other neonatal jaundice	3	Rate	1990	0.16053386742049242	0.2642119571075055	0.09156726505338145
1	Deaths	53	Republic of Serbia	1	Male	27	Age-standardized	385	Other neonatal disorders	3	Rate	1990	2.0378778703499587	3.0420438082905816	1.0581819379471487
1	Deaths	53	Republic of Serbia	2	Female	27	Age-standardized	385	Other neonatal disorders	3	Rate	1990	1.2730455280224877	2.0147648550004558	0.6867540118945837
1	Deaths	53	Republic of Serbia	3	Both	27	Age-standardized	385	Other neonatal disorders	3	Rate	1990	1.6440618471764865	2.4728960927485644	0.8835835837798135
1	Deaths	19	Democratic Republic of Timor-Leste	1	Male	27	Age-standardized	380	Neonatal disorders	3	Rate	1990	52.50376174737804	63.02301450673383	40.76122473536073
1	Deaths	19	Democratic Republic of Timor-Leste	2	Female	27	Age-standardized	380	Neonatal disorders	3	Rate	1990	50.72539072098307	61.63336371392299	40.79950214108573
1	Deaths	19	Democratic Republic of Timor-Leste	3	Both	27	Age-standardized	380	Neonatal disorders	3	Rate	1990	51.63697820701371	58.849962987120634	43.675102294249065
1	Deaths	19	Democratic Republic of Timor-Leste	1	Male	27	Age-standardized	381	Neonatal preterm birth	3	Rate	1990	24.95694300061739	32.01073912475695	17.600269211305324
1	Deaths	19	Democratic Republic of Timor-Leste	2	Female	27	Age-standardized	381	Neonatal preterm birth	3	Rate	1990	26.22301178647805	33.84373013779736	19.466592250338596
1	Deaths	19	Democratic Republic of Timor-Leste	3	Both	27	Age-standardized	381	Neonatal preterm birth	3	Rate	1990	25.56940599647512	31.00847412787683	20.170406686021092
1	Deaths	19	Democratic Republic of Timor-Leste	1	Male	27	Age-standardized	382	Neonatal encephalopathy due to birth asphyxia and trauma	3	Rate	1990	14.075207438078555	24.630223392641145	8.261682692162516
1	Deaths	19	Democratic Republic of Timor-Leste	2	Female	27	Age-standardized	382	Neonatal encephalopathy due to birth asphyxia and trauma	3	Rate	1990	13.69249845252149	22.186312341089245	8.43110664046763
1	Deaths	19	Democratic Republic of Timor-Leste	3	Both	27	Age-standardized	382	Neonatal encephalopathy due to birth asphyxia and trauma	3	Rate	1990	13.888533302422944	21.46114511038164	8.999058876914598
1	Deaths	19	Democratic Republic of Timor-Leste	1	Male	27	Age-standardized	383	Neonatal sepsis and other neonatal infections	3	Rate	1990	8.667461939727433	13.197586413955756	4.835446353929911
1	Deaths	19	Democratic Republic of Timor-Leste	2	Female	27	Age-standardized	383	Neonatal sepsis and other neonatal infections	3	Rate	1990	6.627599902214642	10.618797869715845	3.702719069137166
1	Deaths	19	Democratic Republic of Timor-Leste	3	Both	27	Age-standardized	383	Neonatal sepsis and other neonatal infections	3	Rate	1990	7.677150332400218	10.71277946736177	4.98406606278039
1	Deaths	19	Democratic Republic of Timor-Leste	1	Male	27	Age-standardized	384	Hemolytic disease and other neonatal jaundice	3	Rate	1990	0.7642911162019513	1.6851973594561394	0.37353838534711714
1	Deaths	19	Democratic Republic of Timor-Leste	2	Female	27	Age-standardized	384	Hemolytic disease and other neonatal jaundice	3	Rate	1990	0.6825772886727169	1.3915139859962555	0.30467154188477247
1	Deaths	19	Democratic Republic of Timor-Leste	3	Both	27	Age-standardized	384	Hemolytic disease and other neonatal jaundice	3	Rate	1990	0.7244746345365084	1.3624357194410597	0.4512189968152722
1	Deaths	19	Democratic Republic of Timor-Leste	1	Male	27	Age-standardized	385	Other neonatal disorders	3	Rate	1990	4.039858252752685	7.381033996218781	2.0261668245403217
1	Deaths	19	Democratic Republic of Timor-Leste	2	Female	27	Age-standardized	385	Other neonatal disorders	3	Rate	1990	3.4997032910961705	6.583252673300372	1.8497313934613615
1	Deaths	19	Democratic Republic of Timor-Leste	3	Both	27	Age-standardized	385	Other neonatal disorders	3	Rate	1990	3.777413941178944	6.646015834589073	2.2744094158973267
1	Deaths	135	Federative Republic of Brazil	1	Male	27	Age-standardized	380	Neonatal disorders	3	Rate	1990	45.63941111612324	50.420049643622825	40.88739620786199
1	Deaths	135	Federative Republic of Brazil	2	Female	27	Age-standardized	380	Neonatal disorders	3	Rate	1990	35.117568314694076	38.42079406007459	31.640971836001043
1	Deaths	135	Federative Republic of Brazil	3	Both	27	Age-standardized	380	Neonatal disorders	3	Rate	1990	40.485291347827314	44.415941710705354	36.50966832243119
1	Deaths	135	Federative Republic of Brazil	1	Male	27	Age-standardized	381	Neonatal preterm birth	3	Rate	1990	26.345757689019628	29.384260376499444	23.32995959928952
1	Deaths	135	Federative Republic of Brazil	2	Female	27	Age-standardized	381	Neonatal preterm birth	3	Rate	1990	20.18674592545744	22.231786436208626	18.12942788094499
1	Deaths	135	Federative Republic of Brazil	3	Both	27	Age-standardized	381	Neonatal preterm birth	3	Rate	1990	23.328744919316026	25.743261141987254	20.830369584511374
1	Deaths	135	Federative Republic of Brazil	1	Male	27	Age-standardized	382	Neonatal encephalopathy due to birth asphyxia and trauma	3	Rate	1990	8.543743400320096	9.485358526315238	7.578995759178201
1	Deaths	135	Federative Republic of Brazil	2	Female	27	Age-standardized	382	Neonatal encephalopathy due to birth asphyxia and trauma	3	Rate	1990	6.486162508311736	7.181976273031711	5.834577272572358
1	Deaths	135	Federative Republic of Brazil	3	Both	27	Age-standardized	382	Neonatal encephalopathy due to birth asphyxia and trauma	3	Rate	1990	7.535948102195664	8.31419922082312	6.737409596596161
1	Deaths	135	Federative Republic of Brazil	1	Male	27	Age-standardized	383	Neonatal sepsis and other neonatal infections	3	Rate	1990	7.087801903152685	8.12645102669135	6.1246500666272565
1	Deaths	135	Federative Republic of Brazil	2	Female	27	Age-standardized	383	Neonatal sepsis and other neonatal infections	3	Rate	1990	5.688579170997956	6.400942364825256	5.029574016182095
1	Deaths	135	Federative Republic of Brazil	3	Both	27	Age-standardized	383	Neonatal sepsis and other neonatal infections	3	Rate	1990	6.402304010556863	7.167199040285764	5.638923651417294
1	Deaths	135	Federative Republic of Brazil	1	Male	27	Age-standardized	384	Hemolytic disease and other neonatal jaundice	3	Rate	1990	0.719058213718216	0.8370809247775272	0.6118603396456214
1	Deaths	135	Federative Republic of Brazil	2	Female	27	Age-standardized	384	Hemolytic disease and other neonatal jaundice	3	Rate	1990	0.4288204526106126	0.4936056277822258	0.3656838287130505
1	Deaths	135	Federative Republic of Brazil	3	Both	27	Age-standardized	384	Hemolytic disease and other neonatal jaundice	3	Rate	1990	0.5768717454787685	0.6565923886002841	0.5010080631137868
1	Deaths	135	Federative Republic of Brazil	1	Male	27	Age-standardized	385	Other neonatal disorders	3	Rate	1990	2.9430499099125718	3.391356813396442	2.4810535150176265
1	Deaths	135	Federative Republic of Brazil	2	Female	27	Age-standardized	385	Other neonatal disorders	3	Rate	1990	2.3272602573162873	2.651556013276734	2.0161658197608174
1	Deaths	135	Federative Republic of Brazil	3	Both	27	Age-standardized	385	Other neonatal disorders	3	Rate	1990	2.641422570279997	3.0153726769973197	2.2682376295426305
1	Deaths	150	Sultanate of Oman	1	Male	27	Age-standardized	380	Neonatal disorders	3	Rate	1990	29.243556058194113	36.561346562533245	23.473605166674787
1	Deaths	150	Sultanate of Oman	2	Female	27	Age-standardized	380	Neonatal disorders	3	Rate	1990	22.58823433134648	27.409277709186608	18.566436689912624
1	Deaths	150	Sultanate of Oman	3	Both	27	Age-standardized	380	Neonatal disorders	3	Rate	1990	25.975700603075726	31.254373912082084	21.50755546510413
1	Deaths	150	Sultanate of Oman	1	Male	27	Age-standardized	381	Neonatal preterm birth	3	Rate	1990	17.610044887087675	22.61028094509958	12.439034915242507
1	Deaths	150	Sultanate of Oman	2	Female	27	Age-standardized	381	Neonatal preterm birth	3	Rate	1990	13.277264101576815	17.376955706188358	9.480414705541953
1	Deaths	150	Sultanate of Oman	3	Both	27	Age-standardized	381	Neonatal preterm birth	3	Rate	1990	15.482855800412695	19.54979274667188	11.520857968637312
1	Deaths	150	Sultanate of Oman	1	Male	27	Age-standardized	382	Neonatal encephalopathy due to birth asphyxia and trauma	3	Rate	1990	2.0672334504146717	4.130465619037457	1.0146137587841788
1	Deaths	150	Sultanate of Oman	2	Female	27	Age-standardized	382	Neonatal encephalopathy due to birth asphyxia and trauma	3	Rate	1990	0.8560325743877192	1.7137245806999706	0.39453080430214255
1	Deaths	150	Sultanate of Oman	3	Both	27	Age-standardized	382	Neonatal encephalopathy due to birth asphyxia and trauma	3	Rate	1990	1.4723873839135453	2.647251615965905	0.853781629341253
1	Deaths	150	Sultanate of Oman	1	Male	27	Age-standardized	383	Neonatal sepsis and other neonatal infections	3	Rate	1990	1.0919533299250581	1.722537614644099	0.6266621671295737
1	Deaths	150	Sultanate of Oman	2	Female	27	Age-standardized	383	Neonatal sepsis and other neonatal infections	3	Rate	1990	0.9707485913172414	1.4701938652910889	0.5722712253338995
1	Deaths	150	Sultanate of Oman	3	Both	27	Age-standardized	383	Neonatal sepsis and other neonatal infections	3	Rate	1990	1.0324301207615039	1.4936449608886622	0.6796717142382505
1	Deaths	150	Sultanate of Oman	1	Male	27	Age-standardized	384	Hemolytic disease and other neonatal jaundice	3	Rate	1990	0.5686959156453386	0.9367792909717246	0.2980619757230187
1	Deaths	150	Sultanate of Oman	2	Female	27	Age-standardized	384	Hemolytic disease and other neonatal jaundice	3	Rate	1990	0.01975696304235746	0.03654353117482243	0.008210856433688508
1	Deaths	150	Sultanate of Oman	3	Both	27	Age-standardized	384	Hemolytic disease and other neonatal jaundice	3	Rate	1990	0.2990464279944273	0.49171140438772826	0.15715866324210553
1	Deaths	150	Sultanate of Oman	1	Male	27	Age-standardized	385	Other neonatal disorders	3	Rate	1990	7.905628475121376	11.762629959046068	5.0586902700094045
1	Deaths	150	Sultanate of Oman	2	Female	27	Age-standardized	385	Other neonatal disorders	3	Rate	1990	7.464432101022372	10.634180319497439	5.1412109795293786
1	Deaths	150	Sultanate of Oman	3	Both	27	Age-standardized	385	Other neonatal disorders	3	Rate	1990	7.688980869993548	10.647902179069078	5.651284016058319
1	Deaths	22	Republic of Fiji	1	Male	27	Age-standardized	380	Neonatal disorders	3	Rate	1990	20.72995877748091	25.64860866281172	16.303718754828683
1	Deaths	22	Republic of Fiji	2	Female	27	Age-standardized	380	Neonatal disorders	3	Rate	1990	18.37859217241333	22.28870869857774	15.134808634620738
1	Deaths	22	Republic of Fiji	3	Both	27	Age-standardized	380	Neonatal disorders	3	Rate	1990	19.59136469622192	23.812528422362636	15.89661320568056
1	Deaths	22	Republic of Fiji	1	Male	27	Age-standardized	381	Neonatal preterm birth	3	Rate	1990	8.788155260560684	11.459015319445767	5.836282268802549
1	Deaths	22	Republic of Fiji	2	Female	27	Age-standardized	381	Neonatal preterm birth	3	Rate	1990	8.3582675961585	10.586184487684354	6.309969371017529
1	Deaths	22	Republic of Fiji	3	Both	27	Age-standardized	381	Neonatal preterm birth	3	Rate	1990	8.579870872887444	10.741914319422687	6.295172853399191
1	Deaths	22	Republic of Fiji	1	Male	27	Age-standardized	382	Neonatal encephalopathy due to birth asphyxia and trauma	3	Rate	1990	7.066851987291129	10.62557560432373	4.772000543336888
1	Deaths	22	Republic of Fiji	2	Female	27	Age-standardized	382	Neonatal encephalopathy due to birth asphyxia and trauma	3	Rate	1990	5.761013900136573	7.742777321600994	4.205623683847557
1	Deaths	22	Republic of Fiji	3	Both	27	Age-standardized	382	Neonatal encephalopathy due to birth asphyxia and trauma	3	Rate	1990	6.4345634580287046	8.846447544792374	4.744407600210886
1	Deaths	22	Republic of Fiji	1	Male	27	Age-standardized	383	Neonatal sepsis and other neonatal infections	3	Rate	1990	2.6148271631649664	3.91571082836715	1.7146075964083956
1	Deaths	22	Republic of Fiji	2	Female	27	Age-standardized	383	Neonatal sepsis and other neonatal infections	3	Rate	1990	1.8452245573451411	2.557219976599789	1.2960747503618164
1	Deaths	22	Republic of Fiji	3	Both	27	Age-standardized	383	Neonatal sepsis and other neonatal infections	3	Rate	1990	2.2422069323008618	3.0826215145150107	1.6018814932147976
1	Deaths	22	Republic of Fiji	1	Male	27	Age-standardized	384	Hemolytic disease and other neonatal jaundice	3	Rate	1990	0.0016871824212269548	0.0037762192305335427	0.0008838754435780555
1	Deaths	22	Republic of Fiji	2	Female	27	Age-standardized	384	Hemolytic disease and other neonatal jaundice	3	Rate	1990	0.07174609131406563	0.14513635293164862	0.03734989842468328
1	Deaths	22	Republic of Fiji	3	Both	27	Age-standardized	384	Hemolytic disease and other neonatal jaundice	3	Rate	1990	0.035608869940133035	0.07095879785318172	0.01879690691221454
1	Deaths	22	Republic of Fiji	1	Male	27	Age-standardized	385	Other neonatal disorders	3	Rate	1990	2.258437184042888	3.456898763224683	1.3331860655922863
1	Deaths	22	Republic of Fiji	2	Female	27	Age-standardized	385	Other neonatal disorders	3	Rate	1990	2.342340027459043	3.452510276186272	1.4637385128953102
1	Deaths	22	Republic of Fiji	3	Both	27	Age-standardized	385	Other neonatal disorders	3	Rate	1990	2.299114563064784	3.266126371907702	1.4169425436669625
1	Deaths	55	Republic of Slovenia	1	Male	27	Age-standardized	380	Neonatal disorders	3	Rate	1990	8.897111670785527	9.684255917927935	8.134862021519224
1	Deaths	55	Republic of Slovenia	2	Female	27	Age-standardized	380	Neonatal disorders	3	Rate	1990	6.934836266642237	7.727754007057908	6.173608906365556
1	Deaths	55	Republic of Slovenia	3	Both	27	Age-standardized	380	Neonatal disorders	3	Rate	1990	7.943462894948209	8.6555198941549	7.258624997342491
1	Deaths	55	Republic of Slovenia	1	Male	27	Age-standardized	381	Neonatal preterm birth	3	Rate	1990	6.6039836386866755	7.2820666347730425	5.98561166314437
1	Deaths	55	Republic of Slovenia	2	Female	27	Age-standardized	381	Neonatal preterm birth	3	Rate	1990	4.88061859553819	5.54709061051304	4.2941173787954305
1	Deaths	55	Republic of Slovenia	3	Both	27	Age-standardized	381	Neonatal preterm birth	3	Rate	1990	5.7664505003199755	6.3653368257566285	5.179803736310443
1	Deaths	55	Republic of Slovenia	1	Male	27	Age-standardized	382	Neonatal encephalopathy due to birth asphyxia and trauma	3	Rate	1990	1.2991919981923306	1.47921837985223	1.1342402567265146
1	Deaths	55	Republic of Slovenia	2	Female	27	Age-standardized	382	Neonatal encephalopathy due to birth asphyxia and trauma	3	Rate	1990	1.009089651356288	1.1937010348599388	0.842706497051566
1	Deaths	55	Republic of Slovenia	3	Both	27	Age-standardized	382	Neonatal encephalopathy due to birth asphyxia and trauma	3	Rate	1990	1.158204451290765	1.2975442855118153	1.0333926579537376
1	Deaths	55	Republic of Slovenia	1	Male	27	Age-standardized	383	Neonatal sepsis and other neonatal infections	3	Rate	1990	0.2034441831639894	0.22905238605812192	0.18089717476910167
1	Deaths	55	Republic of Slovenia	2	Female	27	Age-standardized	383	Neonatal sepsis and other neonatal infections	3	Rate	1990	0.20340291917713557	0.2344222742265666	0.1742814286546962
1	Deaths	55	Republic of Slovenia	3	Both	27	Age-standardized	383	Neonatal sepsis and other neonatal infections	3	Rate	1990	0.20342284708507244	0.22582783281753366	0.182679845804518
1	Deaths	55	Republic of Slovenia	1	Male	27	Age-standardized	384	Hemolytic disease and other neonatal jaundice	3	Rate	1990	0.049719783214954946	0.07238588637527427	0.032169285496935776
1	Deaths	55	Republic of Slovenia	2	Female	27	Age-standardized	384	Hemolytic disease and other neonatal jaundice	3	Rate	1990	0.05573430048840996	0.0829131931164699	0.03550178594854116
1	Deaths	55	Republic of Slovenia	3	Both	27	Age-standardized	384	Hemolytic disease and other neonatal jaundice	3	Rate	1990	0.052642675273309784	0.06957019628996895	0.039572061094758165
1	Deaths	55	Republic of Slovenia	1	Male	27	Age-standardized	385	Other neonatal disorders	3	Rate	1990	0.7407720675275675	0.8886967515820501	0.6152275422956219
1	Deaths	55	Republic of Slovenia	2	Female	27	Age-standardized	385	Other neonatal disorders	3	Rate	1990	0.7859908000822133	0.9637440028236545	0.6401093123692403
1	Deaths	55	Republic of Slovenia	3	Both	27	Age-standardized	385	Other neonatal disorders	3	Rate	1990	0.7627424209790904	0.9054831125620565	0.6317055817984236
1	Deaths	218	Togolese Republic	1	Male	27	Age-standardized	380	Neonatal disorders	3	Rate	1990	80.33417745637594	89.42309896790839	71.411179280993
1	Deaths	218	Togolese Republic	2	Female	27	Age-standardized	380	Neonatal disorders	3	Rate	1990	59.76285718716833	67.87562721877123	52.71310218235898
1	Deaths	218	Togolese Republic	3	Both	27	Age-standardized	380	Neonatal disorders	3	Rate	1990	70.25952947930844	76.7163300929437	63.05180386535876
1	Deaths	218	Togolese Republic	1	Male	27	Age-standardized	381	Neonatal preterm birth	3	Rate	1990	25.661248542380665	35.619145798968304	16.95568872081981
1	Deaths	218	Togolese Republic	2	Female	27	Age-standardized	381	Neonatal preterm birth	3	Rate	1990	19.846234261726654	27.097958249514086	13.586182008713143
1	Deaths	218	Togolese Republic	3	Both	27	Age-standardized	381	Neonatal preterm birth	3	Rate	1990	22.814435606270944	29.203933872662105	16.782718726037427
1	Deaths	218	Togolese Republic	1	Male	27	Age-standardized	382	Neonatal encephalopathy due to birth asphyxia and trauma	3	Rate	1990	31.92355917873837	43.035353614526215	22.09186241870909
1	Deaths	218	Togolese Republic	2	Female	27	Age-standardized	382	Neonatal encephalopathy due to birth asphyxia and trauma	3	Rate	1990	23.58882490853327	31.125285995206024	16.623967142049185
1	Deaths	218	Togolese Republic	3	Both	27	Age-standardized	382	Neonatal encephalopathy due to birth asphyxia and trauma	3	Rate	1990	27.84124114708216	34.79476025316212	21.47737771072548
1	Deaths	218	Togolese Republic	1	Male	27	Age-standardized	383	Neonatal sepsis and other neonatal infections	3	Rate	1990	13.120764814203463	19.840241217641953	8.5017566450231
1	Deaths	218	Togolese Republic	2	Female	27	Age-standardized	383	Neonatal sepsis and other neonatal infections	3	Rate	1990	9.316706853156985	13.887572582935611	5.993147156925464
1	Deaths	218	Togolese Republic	3	Both	27	Age-standardized	383	Neonatal sepsis and other neonatal infections	3	Rate	1990	11.25695964794655	15.095546028506558	8.134992193730579
1	Deaths	218	Togolese Republic	1	Male	27	Age-standardized	384	Hemolytic disease and other neonatal jaundice	3	Rate	1990	2.1974717024977704	3.625919950180215	1.269923472497537
1	Deaths	218	Togolese Republic	2	Female	27	Age-standardized	384	Hemolytic disease and other neonatal jaundice	3	Rate	1990	1.4464314478098266	2.8253647696471473	0.7331697419882758
1	Deaths	218	Togolese Republic	3	Both	27	Age-standardized	384	Hemolytic disease and other neonatal jaundice	3	Rate	1990	1.828982658840419	2.942839116986656	1.1835540946546903
1	Deaths	218	Togolese Republic	1	Male	27	Age-standardized	385	Other neonatal disorders	3	Rate	1990	7.431133218555704	12.933079796514354	3.777451371280152
1	Deaths	218	Togolese Republic	2	Female	27	Age-standardized	385	Other neonatal disorders	3	Rate	1990	5.56465971594161	8.559191762166593	3.4787116180992594
1	Deaths	218	Togolese Republic	3	Both	27	Age-standardized	385	Other neonatal disorders	3	Rate	1990	6.517910419168464	9.678892625059259	3.93604346326619
1	Deaths	202	Republic of Cameroon	1	Male	27	Age-standardized	380	Neonatal disorders	3	Rate	1990	75.44582552856437	84.65931489504504	65.44934659345792
1	Deaths	202	Republic of Cameroon	2	Female	27	Age-standardized	380	Neonatal disorders	3	Rate	1990	51.70886643572673	61.23435588634816	43.7629389111032
1	Deaths	202	Republic of Cameroon	3	Both	27	Age-standardized	380	Neonatal disorders	3	Rate	1990	63.88191819376147	71.88040468196043	56.156336937950435
1	Deaths	202	Republic of Cameroon	1	Male	27	Age-standardized	381	Neonatal preterm birth	3	Rate	1990	24.385698034716768	32.83256308531621	16.385441875102853
1	Deaths	202	Republic of Cameroon	2	Female	27	Age-standardized	381	Neonatal preterm birth	3	Rate	1990	17.17141741340841	22.70186867377911	11.99340056847097
1	Deaths	202	Republic of Cameroon	3	Both	27	Age-standardized	381	Neonatal preterm birth	3	Rate	1990	20.87225489297293	26.03004835640842	16.134201229610294
1	Deaths	202	Republic of Cameroon	1	Male	27	Age-standardized	382	Neonatal encephalopathy due to birth asphyxia and trauma	3	Rate	1990	29.4683325329888	39.00654099596372	19.962265445963155
1	Deaths	202	Republic of Cameroon	2	Female	27	Age-standardized	382	Neonatal encephalopathy due to birth asphyxia and trauma	3	Rate	1990	18.972176464257902	25.777562146522936	13.076335501192569
1	Deaths	202	Republic of Cameroon	3	Both	27	Age-standardized	382	Neonatal encephalopathy due to birth asphyxia and trauma	3	Rate	1990	24.354836625545754	30.713242129209746	18.367873672276858
1	Deaths	202	Republic of Cameroon	1	Male	27	Age-standardized	383	Neonatal sepsis and other neonatal infections	3	Rate	1990	12.985631572711307	18.995147414172074	8.37664017188712
1	Deaths	202	Republic of Cameroon	2	Female	27	Age-standardized	383	Neonatal sepsis and other neonatal infections	3	Rate	1990	9.476282212107279	13.774375886334438	6.458772906219243
1	Deaths	202	Republic of Cameroon	3	Both	27	Age-standardized	383	Neonatal sepsis and other neonatal infections	3	Rate	1990	11.274886594587992	14.99256035471703	8.225656140788036
1	Deaths	202	Republic of Cameroon	1	Male	27	Age-standardized	384	Hemolytic disease and other neonatal jaundice	3	Rate	1990	2.059417795470211	3.237972973294273	1.2604354453478062
1	Deaths	202	Republic of Cameroon	2	Female	27	Age-standardized	384	Hemolytic disease and other neonatal jaundice	3	Rate	1990	1.202680299023659	2.0830101588555663	0.6690780355822313
1	Deaths	202	Republic of Cameroon	3	Both	27	Age-standardized	384	Hemolytic disease and other neonatal jaundice	3	Rate	1990	1.6411652424133285	2.409063681266602	1.0807309827488831
1	Deaths	202	Republic of Cameroon	1	Male	27	Age-standardized	385	Other neonatal disorders	3	Rate	1990	6.5467455926773	10.535489196408575	3.436162167442499
1	Deaths	202	Republic of Cameroon	2	Female	27	Age-standardized	385	Other neonatal disorders	3	Rate	1990	4.88631004692948	7.783200213242916	3.0812166686113596
1	Deaths	202	Republic of Cameroon	3	Both	27	Age-standardized	385	Other neonatal disorders	3	Rate	1990	5.738774838241503	8.34149406447867	3.7055293449146625
1	Deaths	36	Republic of Kazakhstan	1	Male	27	Age-standardized	380	Neonatal disorders	3	Rate	1990	20.34539135307199	23.34493781105163	17.632986304516596
1	Deaths	36	Republic of Kazakhstan	2	Female	27	Age-standardized	380	Neonatal disorders	3	Rate	1990	13.102920605292232	14.584854110937526	11.781196424538393
1	Deaths	36	Republic of Kazakhstan	3	Both	27	Age-standardized	380	Neonatal disorders	3	Rate	1990	16.813169926465036	19.036325771650166	14.794006649240348
1	Deaths	36	Republic of Kazakhstan	1	Male	27	Age-standardized	381	Neonatal preterm birth	3	Rate	1990	14.16521673735992	16.29084529144379	12.19098019267331
1	Deaths	36	Republic of Kazakhstan	2	Female	27	Age-standardized	381	Neonatal preterm birth	3	Rate	1990	9.094256394386617	10.27258201252731	8.085176349828636
1	Deaths	36	Republic of Kazakhstan	3	Both	27	Age-standardized	381	Neonatal preterm birth	3	Rate	1990	11.692079592331448	13.293164661660269	10.262384576038716
1	Deaths	36	Republic of Kazakhstan	1	Male	27	Age-standardized	382	Neonatal encephalopathy due to birth asphyxia and trauma	3	Rate	1990	3.8947671263779933	4.677105446767826	3.210515816487699
1	Deaths	36	Republic of Kazakhstan	2	Female	27	Age-standardized	382	Neonatal encephalopathy due to birth asphyxia and trauma	3	Rate	1990	2.5577190833591072	3.00876807904721	2.1076680570497186
1	Deaths	36	Republic of Kazakhstan	3	Both	27	Age-standardized	382	Neonatal encephalopathy due to birth asphyxia and trauma	3	Rate	1990	3.2427667663874695	3.812025337329091	2.682636593146361
1	Deaths	36	Republic of Kazakhstan	1	Male	27	Age-standardized	383	Neonatal sepsis and other neonatal infections	3	Rate	1990	1.29050556350971	1.761685853131686	0.9013046264713032
1	Deaths	36	Republic of Kazakhstan	2	Female	27	Age-standardized	383	Neonatal sepsis and other neonatal infections	3	Rate	1990	0.890363056949368	1.2544897138609392	0.6960804456839119
1	Deaths	36	Republic of Kazakhstan	3	Both	27	Age-standardized	383	Neonatal sepsis and other neonatal infections	3	Rate	1990	1.0952857471597282	1.4364703687287854	0.8215966481794696
1	Deaths	168	Republic of Angola	1	Male	27	Age-standardized	380	Neonatal disorders	3	Rate	1990	72.81161651327531	85.9874604191643	59.795460469552566
1	Deaths	168	Republic of Angola	2	Female	27	Age-standardized	380	Neonatal disorders	3	Rate	1990	90.3496420321055	106.42973618107057	70.89697006497735
1	Deaths	168	Republic of Angola	3	Both	27	Age-standardized	380	Neonatal disorders	3	Rate	1990	81.43326308462501	93.4972833692018	67.36859768383543
1	Deaths	168	Republic of Angola	1	Male	27	Age-standardized	381	Neonatal preterm birth	3	Rate	1990	21.514945398813598	30.45439969342674	13.44044271540834
1	Deaths	168	Republic of Angola	2	Female	27	Age-standardized	381	Neonatal preterm birth	3	Rate	1990	30.292024482179432	41.25560121482779	20.10493087292515
1	Deaths	168	Republic of Angola	3	Both	27	Age-standardized	381	Neonatal preterm birth	3	Rate	1990	25.831353524345204	33.283725645625346	18.605045279924546
1	Deaths	168	Republic of Angola	1	Male	27	Age-standardized	382	Neonatal encephalopathy due to birth asphyxia and trauma	3	Rate	1990	32.12464774084046	42.6069526066962	22.780794721107704
1	Deaths	168	Republic of Angola	2	Female	27	Age-standardized	382	Neonatal encephalopathy due to birth asphyxia and trauma	3	Rate	1990	33.28789183000482	46.25615881722664	16.07771250376004
1	Deaths	168	Republic of Angola	3	Both	27	Age-standardized	382	Neonatal encephalopathy due to birth asphyxia and trauma	3	Rate	1990	32.69698007411782	42.29709798709623	23.98309855702152
1	Deaths	168	Republic of Angola	1	Male	27	Age-standardized	383	Neonatal sepsis and other neonatal infections	3	Rate	1990	6.2765000531635975	10.101266738056447	3.554038634924178
1	Deaths	168	Republic of Angola	2	Female	27	Age-standardized	383	Neonatal sepsis and other neonatal infections	3	Rate	1990	8.170957323524275	12.110437184884043	4.83479913172889
1	Deaths	168	Republic of Angola	3	Both	27	Age-standardized	383	Neonatal sepsis and other neonatal infections	3	Rate	1990	7.207050142483899	10.211021102663398	4.748678435403786
1	Deaths	168	Republic of Angola	1	Male	27	Age-standardized	384	Hemolytic disease and other neonatal jaundice	3	Rate	1990	0.9086216664716648	1.7643827163941148	0.40989103270034116
1	Deaths	168	Republic of Angola	2	Female	27	Age-standardized	384	Hemolytic disease and other neonatal jaundice	3	Rate	1990	0.7169122088044871	1.433485876140358	0.3047159068641777
1	Deaths	168	Republic of Angola	3	Both	27	Age-standardized	384	Hemolytic disease and other neonatal jaundice	3	Rate	1990	0.8144097278832418	1.4062853387156797	0.45601153320892546
1	Deaths	168	Republic of Angola	1	Male	27	Age-standardized	385	Other neonatal disorders	3	Rate	1990	11.986901653985944	21.62609339223476	6.307648922216882
1	Deaths	168	Republic of Angola	2	Female	27	Age-standardized	385	Other neonatal disorders	3	Rate	1990	17.88185618759244	29.60791070011539	9.429332754836087
1	Deaths	168	Republic of Angola	3	Both	27	Age-standardized	385	Other neonatal disorders	3	Rate	1990	14.88346961579481	22.743732609864367	8.08095953370815
1	Deaths	185	Republic of Rwanda	1	Male	27	Age-standardized	380	Neonatal disorders	3	Rate	1990	78.06312263536215	89.09470461257705	67.79336411683057
1	Deaths	185	Republic of Rwanda	2	Female	27	Age-standardized	380	Neonatal disorders	3	Rate	1990	69.20345834494937	81.42547726908461	58.26148168469506
1	Deaths	185	Republic of Rwanda	3	Both	27	Age-standardized	380	Neonatal disorders	3	Rate	1990	73.70548800354828	83.97619881352621	63.919839101604595
1	Deaths	185	Republic of Rwanda	1	Male	27	Age-standardized	381	Neonatal preterm birth	3	Rate	1990	22.957392443228056	31.487264336382307	16.26656836427393
1	Deaths	185	Republic of Rwanda	2	Female	27	Age-standardized	381	Neonatal preterm birth	3	Rate	1990	20.583767856440492	29.358099146864674	13.942182432284827
1	Deaths	185	Republic of Rwanda	3	Both	27	Age-standardized	381	Neonatal preterm birth	3	Rate	1990	21.789140513459632	27.96249990727828	17.090965635187636
1	Deaths	101	Canada	1	Male	27	Age-standardized	380	Neonatal disorders	3	Rate	1990	6.979742076912985	7.3944190361946704	6.586985679106706
1	Deaths	101	Canada	2	Female	27	Age-standardized	380	Neonatal disorders	3	Rate	1990	5.445999927862261	5.780557718937781	5.114620166954504
1	Deaths	101	Canada	3	Both	27	Age-standardized	380	Neonatal disorders	3	Rate	1990	6.23251066634384	6.568148048453875	5.931533859003656
1	Deaths	101	Canada	1	Male	27	Age-standardized	381	Neonatal preterm birth	3	Rate	1990	4.349043823109404	4.686222105580828	4.085262232571988
1	Deaths	101	Canada	2	Female	27	Age-standardized	381	Neonatal preterm birth	3	Rate	1990	3.3450523850221137	3.577356658227494	3.1030442993484364
1	Deaths	101	Canada	3	Both	27	Age-standardized	381	Neonatal preterm birth	3	Rate	1990	3.859900767627343	4.101837238082594	3.64891172670884
1	Deaths	39	Republic of Tajikistan	1	Male	27	Age-standardized	380	Neonatal disorders	3	Rate	1990	29.799649434132288	34.07573926363888	25.330484939361522
1	Deaths	39	Republic of Tajikistan	2	Female	27	Age-standardized	380	Neonatal disorders	3	Rate	1990	24.26365934394738	28.566997605538248	19.964877363909995
1	Deaths	39	Republic of Tajikistan	3	Both	27	Age-standardized	380	Neonatal disorders	3	Rate	1990	27.09812740895478	30.832380846135976	23.370093744731953
1	Deaths	39	Republic of Tajikistan	1	Male	27	Age-standardized	381	Neonatal preterm birth	3	Rate	1990	8.492510207208571	12.46434937372034	5.18089011284919
1	Deaths	39	Republic of Tajikistan	2	Female	27	Age-standardized	381	Neonatal preterm birth	3	Rate	1990	7.396290380112723	11.125140454806289	4.3069018064197655
1	Deaths	39	Republic of Tajikistan	3	Both	27	Age-standardized	381	Neonatal preterm birth	3	Rate	1990	7.957287822031729	10.821799963008882	5.428582150699522
1	Deaths	39	Republic of Tajikistan	1	Male	27	Age-standardized	382	Neonatal encephalopathy due to birth asphyxia and trauma	3	Rate	1990	9.845548618803049	13.653275531399535	6.263811015081565
1	Deaths	39	Republic of Tajikistan	2	Female	27	Age-standardized	382	Neonatal encephalopathy due to birth asphyxia and trauma	3	Rate	1990	8.061690264831963	10.966062040830785	4.377825602603387
1	Deaths	39	Republic of Tajikistan	3	Both	27	Age-standardized	382	Neonatal encephalopathy due to birth asphyxia and trauma	3	Rate	1990	8.975232754482043	11.579763200439128	6.2320787168725476
1	Deaths	39	Republic of Tajikistan	1	Male	27	Age-standardized	383	Neonatal sepsis and other neonatal infections	3	Rate	1990	1.3060887100821064	2.208307329773726	0.6845255530483646
1	Deaths	39	Republic of Tajikistan	2	Female	27	Age-standardized	383	Neonatal sepsis and other neonatal infections	3	Rate	1990	0.8189334351410645	1.4003865146086472	0.45681680561097127
1	Deaths	39	Republic of Tajikistan	3	Both	27	Age-standardized	383	Neonatal sepsis and other neonatal infections	3	Rate	1990	1.0683204808862639	1.7606526594468959	0.6046256131436165
1	Deaths	39	Republic of Tajikistan	1	Male	27	Age-standardized	384	Hemolytic disease and other neonatal jaundice	3	Rate	1990	0.16257614484214222	0.32649246948864596	0.07578384305107687
1	Deaths	39	Republic of Tajikistan	2	Female	27	Age-standardized	384	Hemolytic disease and other neonatal jaundice	3	Rate	1990	0.11526518463402434	0.24779189855950104	0.044302287858678686
1	Deaths	39	Republic of Tajikistan	3	Both	27	Age-standardized	384	Hemolytic disease and other neonatal jaundice	3	Rate	1990	0.13943453667501504	0.2638860601679266	0.06747276498250414
1	Deaths	39	Republic of Tajikistan	1	Male	27	Age-standardized	385	Other neonatal disorders	3	Rate	1990	9.992925753196458	13.665528950114753	6.176865799731295
1	Deaths	39	Republic of Tajikistan	2	Female	27	Age-standardized	385	Other neonatal disorders	3	Rate	1990	7.87148007922762	11.041038868297008	4.720027353291287
1	Deaths	39	Republic of Tajikistan	3	Both	27	Age-standardized	385	Other neonatal disorders	3	Rate	1990	8.957851814879703	11.942071540246149	5.844092721012354
1	Deaths	119	Republic of Trinidad and Tobago	1	Male	27	Age-standardized	380	Neonatal disorders	3	Rate	1990	34.52768328867095	40.68612523497185	28.886946749401798
1	Deaths	119	Republic of Trinidad and Tobago	2	Female	27	Age-standardized	380	Neonatal disorders	3	Rate	1990	24.146865440353714	28.611513437246817	20.19336188976222
1	Deaths	119	Republic of Trinidad and Tobago	3	Both	27	Age-standardized	380	Neonatal disorders	3	Rate	1990	29.41998854083465	34.745210207093564	24.647739021256918
1	Deaths	119	Republic of Trinidad and Tobago	1	Male	27	Age-standardized	381	Neonatal preterm birth	3	Rate	1990	19.207121080889138	22.858086595595495	16.13174842388358
1	Deaths	119	Republic of Trinidad and Tobago	2	Female	27	Age-standardized	381	Neonatal preterm birth	3	Rate	1990	12.972372115608149	15.696572476780906	10.542344637717129
1	Deaths	119	Republic of Trinidad and Tobago	3	Both	27	Age-standardized	381	Neonatal preterm birth	3	Rate	1990	16.139417342609573	19.220182082558114	13.448049211999422
1	Deaths	119	Republic of Trinidad and Tobago	1	Male	27	Age-standardized	382	Neonatal encephalopathy due to birth asphyxia and trauma	3	Rate	1990	8.304950288038874	10.40596326388511	6.617462759025721
1	Deaths	119	Republic of Trinidad and Tobago	2	Female	27	Age-standardized	382	Neonatal encephalopathy due to birth asphyxia and trauma	3	Rate	1990	5.927401967238608	7.425738081151069	4.43427719637147
1	Deaths	119	Republic of Trinidad and Tobago	3	Both	27	Age-standardized	382	Neonatal encephalopathy due to birth asphyxia and trauma	3	Rate	1990	7.135139932246266	8.687576170669848	5.714356010611199
1	Deaths	119	Republic of Trinidad and Tobago	1	Male	27	Age-standardized	383	Neonatal sepsis and other neonatal infections	3	Rate	1990	3.5546994672425707	4.451632588327189	2.7602370790628514
1	Deaths	119	Republic of Trinidad and Tobago	2	Female	27	Age-standardized	383	Neonatal sepsis and other neonatal infections	3	Rate	1990	2.8104681744746904	3.4690837391869844	2.3024870738239462
1	Deaths	119	Republic of Trinidad and Tobago	3	Both	27	Age-standardized	383	Neonatal sepsis and other neonatal infections	3	Rate	1990	3.1884753749165156	3.843509686563658	2.6116315192628003
1	Deaths	119	Republic of Trinidad and Tobago	1	Male	27	Age-standardized	384	Hemolytic disease and other neonatal jaundice	3	Rate	1990	0.8926567806244288	1.3313352243373449	0.5641278536139652
1	Deaths	119	Republic of Trinidad and Tobago	2	Female	27	Age-standardized	384	Hemolytic disease and other neonatal jaundice	3	Rate	1990	0.6895668130989159	1.135104179111448	0.36756719806917815
1	Deaths	119	Republic of Trinidad and Tobago	3	Both	27	Age-standardized	384	Hemolytic disease and other neonatal jaundice	3	Rate	1990	0.792717751427925	1.1396898018827988	0.5423780299295686
1	Deaths	119	Republic of Trinidad and Tobago	1	Male	27	Age-standardized	385	Other neonatal disorders	3	Rate	1990	2.568255671875932	3.3769939219285736	1.9367713290014261
1	Deaths	119	Republic of Trinidad and Tobago	2	Female	27	Age-standardized	385	Other neonatal disorders	3	Rate	1990	1.7470563699333461	2.2520819317823855	1.3170677390856826
1	Deaths	119	Republic of Trinidad and Tobago	3	Both	27	Age-standardized	385	Other neonatal disorders	3	Rate	1990	2.1642381396343744	2.7011380322643825	1.7205349213981742
1	Deaths	87	Grand Duchy of Luxembourg	1	Male	27	Age-standardized	380	Neonatal disorders	3	Rate	1990	7.892905931276313	8.661529388048352	7.169299517245481
1	Deaths	87	Grand Duchy of Luxembourg	2	Female	27	Age-standardized	380	Neonatal disorders	3	Rate	1990	5.7072360941799545	6.505362500122688	4.995049695038643
1	Deaths	87	Grand Duchy of Luxembourg	3	Both	27	Age-standardized	380	Neonatal disorders	3	Rate	1990	6.819926527616971	7.551823571266586	6.174786524474184
1	Deaths	87	Grand Duchy of Luxembourg	1	Male	27	Age-standardized	381	Neonatal preterm birth	3	Rate	1990	3.632105637423947	3.998709213385072	3.2835956179096017
1	Deaths	87	Grand Duchy of Luxembourg	2	Female	27	Age-standardized	381	Neonatal preterm birth	3	Rate	1990	2.661215310270529	3.098575730327	2.3017550865795546
1	Deaths	87	Grand Duchy of Luxembourg	3	Both	27	Age-standardized	381	Neonatal preterm birth	3	Rate	1990	3.155474007459187	3.5001820790481615	2.8258495213460018
1	Deaths	87	Grand Duchy of Luxembourg	1	Male	27	Age-standardized	382	Neonatal encephalopathy due to birth asphyxia and trauma	3	Rate	1990	2.532725266772263	2.828546479766964	2.230391985552676
1	Deaths	87	Grand Duchy of Luxembourg	2	Female	27	Age-standardized	382	Neonatal encephalopathy due to birth asphyxia and trauma	3	Rate	1990	1.7498733708276777	2.0594722783293165	1.4785928901742662
1	Deaths	87	Grand Duchy of Luxembourg	3	Both	27	Age-standardized	382	Neonatal encephalopathy due to birth asphyxia and trauma	3	Rate	1990	2.14842030522079	2.4153893068934584	1.9012118365292499
1	Deaths	87	Grand Duchy of Luxembourg	1	Male	27	Age-standardized	383	Neonatal sepsis and other neonatal infections	3	Rate	1990	0.21109670641708433	0.2513211265857651	0.17532506056812477
1	Deaths	87	Grand Duchy of Luxembourg	2	Female	27	Age-standardized	383	Neonatal sepsis and other neonatal infections	3	Rate	1990	0.1458593498461372	0.17542294615076315	0.11957066369440376
1	Deaths	87	Grand Duchy of Luxembourg	3	Both	27	Age-standardized	383	Neonatal sepsis and other neonatal infections	3	Rate	1990	0.17907042664472492	0.20758110980005495	0.15428869025735517
1	Deaths	87	Grand Duchy of Luxembourg	1	Male	27	Age-standardized	384	Hemolytic disease and other neonatal jaundice	3	Rate	1990	0.07234453919020402	0.10692485656801852	0.04650909622271056
1	Deaths	87	Grand Duchy of Luxembourg	2	Female	27	Age-standardized	384	Hemolytic disease and other neonatal jaundice	3	Rate	1990	0.08243589835631893	0.11861924845088517	0.05498912302239046
1	Deaths	87	Grand Duchy of Luxembourg	3	Both	27	Age-standardized	384	Hemolytic disease and other neonatal jaundice	3	Rate	1990	0.07729707767299547	0.1008473712556837	0.0575237012007627
1	Deaths	87	Grand Duchy of Luxembourg	1	Male	27	Age-standardized	385	Other neonatal disorders	3	Rate	1990	1.4446337814728227	1.6275424793671347	1.2905992393564814
1	Deaths	87	Grand Duchy of Luxembourg	2	Female	27	Age-standardized	385	Other neonatal disorders	3	Rate	1990	1.067852164879285	1.2567502139089022	0.8916953016067808
1	Deaths	87	Grand Duchy of Luxembourg	3	Both	27	Age-standardized	385	Other neonatal disorders	3	Rate	1990	1.2596647106192715	1.4166634908015194	1.1209341206550285
1	Deaths	88	Republic of Malta	1	Male	27	Age-standardized	380	Neonatal disorders	3	Rate	1990	12.112056706491446	13.334603599134565	10.843981442573769
1	Deaths	88	Republic of Malta	2	Female	27	Age-standardized	380	Neonatal disorders	3	Rate	1990	9.288511546067978	10.394298782066766	8.228625764706178
1	Deaths	88	Republic of Malta	3	Both	27	Age-standardized	380	Neonatal disorders	3	Rate	1990	10.739321191190392	11.809501966392705	9.675486024713962
1	Deaths	88	Republic of Malta	1	Male	27	Age-standardized	381	Neonatal preterm birth	3	Rate	1990	10.089506486250825	11.21257356098991	9.009663648531625
1	Deaths	88	Republic of Malta	2	Female	27	Age-standardized	381	Neonatal preterm birth	3	Rate	1990	7.724974800760544	8.666799037517261	6.834821926514228
1	Deaths	88	Republic of Malta	3	Both	27	Age-standardized	381	Neonatal preterm birth	3	Rate	1990	8.939929437779584	9.881231553386842	8.048596515799666
1	Deaths	88	Republic of Malta	1	Male	27	Age-standardized	382	Neonatal encephalopathy due to birth asphyxia and trauma	3	Rate	1990	1.50976946279399	1.7995393848729984	1.245217015482586
1	Deaths	88	Republic of Malta	2	Female	27	Age-standardized	382	Neonatal encephalopathy due to birth asphyxia and trauma	3	Rate	1990	1.0542035507830745	1.2457715367768174	0.9057171090012872
1	Deaths	88	Republic of Malta	3	Both	27	Age-standardized	382	Neonatal encephalopathy due to birth asphyxia and trauma	3	Rate	1990	1.2882828418244487	1.4814933908234276	1.113840191074668
1	Deaths	88	Republic of Malta	1	Male	27	Age-standardized	383	Neonatal sepsis and other neonatal infections	3	Rate	1990	0.12473865955838302	0.14929886349641708	0.10426857742914052
1	Deaths	88	Republic of Malta	2	Female	27	Age-standardized	383	Neonatal sepsis and other neonatal infections	3	Rate	1990	0.19384297469243789	0.23149901550318977	0.16286223467389205
1	Deaths	88	Republic of Malta	3	Both	27	Age-standardized	383	Neonatal sepsis and other neonatal infections	3	Rate	1990	0.1583400027307826	0.18260209240246575	0.13634880859094334
1	Deaths	88	Republic of Malta	1	Male	27	Age-standardized	384	Hemolytic disease and other neonatal jaundice	3	Rate	1990	0.1366203770800887	0.20150081282752358	0.08982730853672659
1	Deaths	88	Republic of Malta	2	Female	27	Age-standardized	384	Hemolytic disease and other neonatal jaundice	3	Rate	1990	0.11089543616394375	0.16222688311698646	0.07007748657537163
1	Deaths	88	Republic of Malta	3	Both	27	Age-standardized	384	Hemolytic disease and other neonatal jaundice	3	Rate	1990	0.12411175311272171	0.1675690551454692	0.09090621465863974
1	Deaths	88	Republic of Malta	1	Male	27	Age-standardized	385	Other neonatal disorders	3	Rate	1990	0.2514217208081647	0.30722119273459697	0.20145598308922624
1	Deaths	88	Republic of Malta	2	Female	27	Age-standardized	385	Other neonatal disorders	3	Rate	1990	0.20459478366797368	0.24948682493599975	0.16889713943253531
1	Deaths	88	Republic of Malta	3	Both	27	Age-standardized	385	Other neonatal disorders	3	Rate	1990	0.22865715574285875	0.2674586141247436	0.19426526040587583
1	Deaths	217	Republic of Sierra Leone	1	Male	27	Age-standardized	380	Neonatal disorders	3	Rate	1990	121.29665758834292	140.90314174366162	104.60615993135399
1	Deaths	217	Republic of Sierra Leone	2	Female	27	Age-standardized	380	Neonatal disorders	3	Rate	1990	100.12842357403689	117.43863581016915	85.1867444008682
1	Deaths	217	Republic of Sierra Leone	3	Both	27	Age-standardized	380	Neonatal disorders	3	Rate	1990	110.9514587841425	126.95942762892489	96.4301568408751
1	Deaths	217	Republic of Sierra Leone	1	Male	27	Age-standardized	381	Neonatal preterm birth	3	Rate	1990	58.91870808765131	73.65365507992479	43.832112556128315
1	Deaths	217	Republic of Sierra Leone	2	Female	27	Age-standardized	381	Neonatal preterm birth	3	Rate	1990	49.239112317104336	63.56862604330247	36.810223923115636
1	Deaths	217	Republic of Sierra Leone	3	Both	27	Age-standardized	381	Neonatal preterm birth	3	Rate	1990	54.18939091784941	64.99123204396281	43.47147796385729
1	Deaths	217	Republic of Sierra Leone	1	Male	27	Age-standardized	382	Neonatal encephalopathy due to birth asphyxia and trauma	3	Rate	1990	36.04304422998591	48.17457755140123	24.295075170242555
1	Deaths	217	Republic of Sierra Leone	2	Female	27	Age-standardized	382	Neonatal encephalopathy due to birth asphyxia and trauma	3	Rate	1990	29.291760159864154	39.70450244586889	19.80305613073955
1	Deaths	217	Republic of Sierra Leone	3	Both	27	Age-standardized	382	Neonatal encephalopathy due to birth asphyxia and trauma	3	Rate	1990	32.74131745049948	41.82419232597497	24.537315524099597
1	Deaths	217	Republic of Sierra Leone	1	Male	27	Age-standardized	383	Neonatal sepsis and other neonatal infections	3	Rate	1990	17.734814742587606	25.848031104073396	10.517072761746208
1	Deaths	217	Republic of Sierra Leone	2	Female	27	Age-standardized	383	Neonatal sepsis and other neonatal infections	3	Rate	1990	14.004208381692443	21.743907049315066	7.97979645058633
1	Deaths	217	Republic of Sierra Leone	3	Both	27	Age-standardized	383	Neonatal sepsis and other neonatal infections	3	Rate	1990	15.911022804007434	22.892220187906247	9.949233360087339
1	Deaths	217	Republic of Sierra Leone	1	Male	27	Age-standardized	384	Hemolytic disease and other neonatal jaundice	3	Rate	1990	1.0952501219881483	1.6575757426114948	0.6547344334263373
1	Deaths	217	Republic of Sierra Leone	2	Female	27	Age-standardized	384	Hemolytic disease and other neonatal jaundice	3	Rate	1990	1.1148682094945548	1.9248670042742742	0.5961724116599919
1	Deaths	217	Republic of Sierra Leone	3	Both	27	Age-standardized	384	Hemolytic disease and other neonatal jaundice	3	Rate	1990	1.1047706250612426	1.6138986126780388	0.7309652401733749
1	Deaths	217	Republic of Sierra Leone	1	Male	27	Age-standardized	385	Other neonatal disorders	3	Rate	1990	7.504840406129953	13.109742430011782	4.220567965407891
1	Deaths	217	Republic of Sierra Leone	2	Female	27	Age-standardized	385	Other neonatal disorders	3	Rate	1990	6.47847450588145	9.778280710275299	3.621156026820408
1	Deaths	217	Republic of Sierra Leone	3	Both	27	Age-standardized	385	Other neonatal disorders	3	Rate	1990	7.0049569867249115	10.630033821283993	4.459758962898731
1	Deaths	107	Barbados	1	Male	27	Age-standardized	380	Neonatal disorders	3	Rate	1990	23.571362290980748	27.843243314830353	19.676712979556246
1	Deaths	107	Barbados	2	Female	27	Age-standardized	380	Neonatal disorders	3	Rate	1990	17.19260027473468	20.000079723504893	14.63330502785599
1	Deaths	107	Barbados	3	Both	27	Age-standardized	380	Neonatal disorders	3	Rate	1990	20.436707223073224	23.916937065572316	17.323455827733884
1	Deaths	107	Barbados	1	Male	27	Age-standardized	381	Neonatal preterm birth	3	Rate	1990	11.297559714607711	13.61242707475631	9.177338321543228
1	Deaths	107	Barbados	2	Female	27	Age-standardized	381	Neonatal preterm birth	3	Rate	1990	8.028702157850795	9.66729953088499	6.677937863283681
1	Deaths	107	Barbados	3	Both	27	Age-standardized	381	Neonatal preterm birth	3	Rate	1990	9.691273331229427	11.47740866490843	8.08379155958394
1	Deaths	107	Barbados	1	Male	27	Age-standardized	382	Neonatal encephalopathy due to birth asphyxia and trauma	3	Rate	1990	7.826056560975802	9.55893717290099	6.122839259347917
1	Deaths	107	Barbados	2	Female	27	Age-standardized	382	Neonatal encephalopathy due to birth asphyxia and trauma	3	Rate	1990	6.289667555137847	7.5913673484460995	4.9915800625491435
1	Deaths	107	Barbados	3	Both	27	Age-standardized	382	Neonatal encephalopathy due to birth asphyxia and trauma	3	Rate	1990	7.071052570363809	8.439577209197644	5.772565261514249
1	Deaths	107	Barbados	1	Male	27	Age-standardized	383	Neonatal sepsis and other neonatal infections	3	Rate	1990	2.3855722300176776	3.0041315767120267	1.8141529576385733
1	Deaths	107	Barbados	2	Female	27	Age-standardized	383	Neonatal sepsis and other neonatal infections	3	Rate	1990	1.9093843402246973	2.3678506898046514	1.5560563122507667
1	Deaths	107	Barbados	3	Both	27	Age-standardized	383	Neonatal sepsis and other neonatal infections	3	Rate	1990	2.1515413910587395	2.587330965726544	1.7246162448153386
1	Deaths	107	Barbados	1	Male	27	Age-standardized	384	Hemolytic disease and other neonatal jaundice	3	Rate	1990	0.5359120813266818	0.8334328389287415	0.31553877700676686
1	Deaths	107	Barbados	2	Female	27	Age-standardized	384	Hemolytic disease and other neonatal jaundice	3	Rate	1990	0.003063043342072368	0.0057318810955103395	0.0014282112860331193
1	Deaths	107	Barbados	3	Both	27	Age-standardized	384	Hemolytic disease and other neonatal jaundice	3	Rate	1990	0.273995819440683	0.42483951741483994	0.16188408172241212
1	Deaths	107	Barbados	1	Male	27	Age-standardized	385	Other neonatal disorders	3	Rate	1990	1.52626170405286	2.0606371143565965	1.107415912921218
1	Deaths	107	Barbados	2	Female	27	Age-standardized	385	Other neonatal disorders	3	Rate	1990	0.9617831781792731	1.237574255662357	0.7187688616622248
1	Deaths	107	Barbados	3	Both	27	Age-standardized	385	Other neonatal disorders	3	Rate	1990	1.248844110980554	1.5863137209322176	0.951132938100365
1	Deaths	121	Plurinational State of Bolivia	1	Male	27	Age-standardized	380	Neonatal disorders	3	Rate	1990	47.45599950318888	56.74685792139573	39.00277414464689
1	Deaths	121	Plurinational State of Bolivia	2	Female	27	Age-standardized	380	Neonatal disorders	3	Rate	1990	36.34530040918959	47.02655828225077	29.550530272715058
1	Deaths	121	Plurinational State of Bolivia	3	Both	27	Age-standardized	380	Neonatal disorders	3	Rate	1990	42.03352197984552	50.748456634131465	36.499876801512315
1	Deaths	121	Plurinational State of Bolivia	1	Male	27	Age-standardized	381	Neonatal preterm birth	3	Rate	1990	22.984566792481917	31.63203318547037	16.84805965864905
1	Deaths	121	Plurinational State of Bolivia	2	Female	27	Age-standardized	381	Neonatal preterm birth	3	Rate	1990	17.90037465282815	24.735101442950516	12.884635703462326
1	Deaths	121	Plurinational State of Bolivia	3	Both	27	Age-standardized	381	Neonatal preterm birth	3	Rate	1990	20.50324518574983	27.126167901977283	16.18410138722078
1	Deaths	121	Plurinational State of Bolivia	1	Male	27	Age-standardized	382	Neonatal encephalopathy due to birth asphyxia and trauma	3	Rate	1990	11.913699683461234	16.83888867128748	7.80724367011927
1	Deaths	121	Plurinational State of Bolivia	2	Female	27	Age-standardized	382	Neonatal encephalopathy due to birth asphyxia and trauma	3	Rate	1990	8.860028425418367	13.095044508598317	5.43340547840832
1	Deaths	121	Plurinational State of Bolivia	3	Both	27	Age-standardized	382	Neonatal encephalopathy due to birth asphyxia and trauma	3	Rate	1990	10.423437241385662	13.472166932451321	7.7086872554254935
1	Deaths	121	Plurinational State of Bolivia	1	Male	27	Age-standardized	383	Neonatal sepsis and other neonatal infections	3	Rate	1990	8.940581511569267	13.437664807774143	5.299208875198282
1	Deaths	121	Plurinational State of Bolivia	2	Female	27	Age-standardized	383	Neonatal sepsis and other neonatal infections	3	Rate	1990	6.779336450653489	10.055381172068044	4.093138999747839
1	Deaths	121	Plurinational State of Bolivia	3	Both	27	Age-standardized	383	Neonatal sepsis and other neonatal infections	3	Rate	1990	7.885803784119884	10.85926776564063	5.461795158654762
1	Deaths	121	Plurinational State of Bolivia	1	Male	27	Age-standardized	384	Hemolytic disease and other neonatal jaundice	3	Rate	1990	0.9510697463700583	1.561352606311749	0.5521295615312257
1	Deaths	121	Plurinational State of Bolivia	2	Female	27	Age-standardized	384	Hemolytic disease and other neonatal jaundice	3	Rate	1990	0.5254917059839042	1.1789690265703565	0.24937546191759283
1	Deaths	121	Plurinational State of Bolivia	3	Both	27	Age-standardized	384	Hemolytic disease and other neonatal jaundice	3	Rate	1990	0.7433007638266474	1.214434793659744	0.47683552859079076
1	Deaths	121	Plurinational State of Bolivia	1	Male	27	Age-standardized	385	Other neonatal disorders	3	Rate	1990	2.66608176930642	4.175542148346689	1.583888157197231
1	Deaths	121	Plurinational State of Bolivia	2	Female	27	Age-standardized	385	Other neonatal disorders	3	Rate	1990	2.280069174305718	3.7394212640336764	1.377633072616073
1	Deaths	121	Plurinational State of Bolivia	3	Both	27	Age-standardized	385	Other neonatal disorders	3	Rate	1990	2.4777350047635296	3.6438685369874175	1.6305150246105238
1	Deaths	170	Republic of the Congo	1	Male	27	Age-standardized	380	Neonatal disorders	3	Rate	1990	46.33741099963177	55.5093959559827	37.32117269289935
1	Deaths	170	Republic of the Congo	2	Female	27	Age-standardized	380	Neonatal disorders	3	Rate	1990	37.280494472033354	47.17861031216257	29.691730396274057
1	Deaths	170	Republic of the Congo	3	Both	27	Age-standardized	380	Neonatal disorders	3	Rate	1990	41.87652076841894	49.7661580734187	35.50458831494451
1	Deaths	170	Republic of the Congo	1	Male	27	Age-standardized	381	Neonatal preterm birth	3	Rate	1990	13.46546908212732	20.236330099010917	8.200554217555167
1	Deaths	170	Republic of the Congo	2	Female	27	Age-standardized	381	Neonatal preterm birth	3	Rate	1990	11.496821996055106	17.27598013799974	6.985323206451127
1	Deaths	170	Republic of the Congo	3	Both	27	Age-standardized	381	Neonatal preterm birth	3	Rate	1990	12.495697770516248	17.535866059344112	8.77515133348904
1	Deaths	170	Republic of the Congo	1	Male	27	Age-standardized	382	Neonatal encephalopathy due to birth asphyxia and trauma	3	Rate	1990	21.859283591418766	29.36325406864509	13.71355123815071
1	Deaths	170	Republic of the Congo	2	Female	27	Age-standardized	382	Neonatal encephalopathy due to birth asphyxia and trauma	3	Rate	1990	16.084114497773857	23.670806689164046	8.046190200159215
1	Deaths	170	Republic of the Congo	3	Both	27	Age-standardized	382	Neonatal encephalopathy due to birth asphyxia and trauma	3	Rate	1990	19.015222867376547	25.05808273478622	13.227011786871627
1	Deaths	170	Republic of the Congo	1	Male	27	Age-standardized	383	Neonatal sepsis and other neonatal infections	3	Rate	1990	3.710347628140994	6.240483181340395	1.9933212969068765
1	Deaths	170	Republic of the Congo	2	Female	27	Age-standardized	383	Neonatal sepsis and other neonatal infections	3	Rate	1990	3.1338766347747993	5.531677195692166	1.7155768029126446
1	Deaths	170	Republic of the Congo	3	Both	27	Age-standardized	383	Neonatal sepsis and other neonatal infections	3	Rate	1990	3.4263544190131334	5.249400181947725	2.021335484794432
1	Deaths	170	Republic of the Congo	1	Male	27	Age-standardized	384	Hemolytic disease and other neonatal jaundice	3	Rate	1990	0.2997427524972451	0.5807270103153608	0.14933308923858926
1	Deaths	170	Republic of the Congo	2	Female	27	Age-standardized	384	Hemolytic disease and other neonatal jaundice	3	Rate	1990	0.14700963480512338	0.35289088581888667	0.056764682857779095
1	Deaths	170	Republic of the Congo	3	Both	27	Age-standardized	384	Hemolytic disease and other neonatal jaundice	3	Rate	1990	0.22445756495324387	0.4165154496717323	0.13463363381703478
1	Deaths	170	Republic of the Congo	1	Male	27	Age-standardized	385	Other neonatal disorders	3	Rate	1990	7.002567945447461	12.136243409221423	3.683753377136058
1	Deaths	170	Republic of the Congo	2	Female	27	Age-standardized	385	Other neonatal disorders	3	Rate	1990	6.418671708624471	11.700920268432093	3.5461964406831172
1	Deaths	170	Republic of the Congo	3	Both	27	Age-standardized	385	Other neonatal disorders	3	Rate	1990	6.714788146559741	10.796924006950274	3.683668293201377
1	Deaths	25	Federated States of Micronesia	1	Male	27	Age-standardized	380	Neonatal disorders	3	Rate	1990	31.033429659423593	39.525744074965246	23.986524630930383
1	Deaths	25	Federated States of Micronesia	2	Female	27	Age-standardized	380	Neonatal disorders	3	Rate	1990	26.267017317769646	32.30165278494569	20.797860498288294
1	Deaths	25	Federated States of Micronesia	3	Both	27	Age-standardized	380	Neonatal disorders	3	Rate	1990	28.741956937712605	36.04794439807832	23.23500348034881
1	Deaths	25	Federated States of Micronesia	1	Male	27	Age-standardized	381	Neonatal preterm birth	3	Rate	1990	14.85473945982201	20.16271980707271	9.484933475192886
1	Deaths	25	Federated States of Micronesia	2	Female	27	Age-standardized	381	Neonatal preterm birth	3	Rate	1990	13.401575312268221	18.657351963196668	8.68689785158759
1	Deaths	25	Federated States of Micronesia	3	Both	27	Age-standardized	381	Neonatal preterm birth	3	Rate	1990	14.156116079337274	18.53993361231075	9.859017349713094
1	Deaths	25	Federated States of Micronesia	1	Male	27	Age-standardized	382	Neonatal encephalopathy due to birth asphyxia and trauma	3	Rate	1990	8.108440819041036	13.929688306754855	4.515666632679734
1	Deaths	25	Federated States of Micronesia	2	Female	27	Age-standardized	382	Neonatal encephalopathy due to birth asphyxia and trauma	3	Rate	1990	7.096820447239473	11.634076836983482	2.2643552772596753
1	Deaths	25	Federated States of Micronesia	3	Both	27	Age-standardized	382	Neonatal encephalopathy due to birth asphyxia and trauma	3	Rate	1990	7.622002257436582	11.662683273235945	3.714440270624969
1	Deaths	25	Federated States of Micronesia	1	Male	27	Age-standardized	383	Neonatal sepsis and other neonatal infections	3	Rate	1990	2.071915574400411	3.2827838972537435	1.220628936181754
1	Deaths	25	Federated States of Micronesia	2	Female	27	Age-standardized	383	Neonatal sepsis and other neonatal infections	3	Rate	1990	1.0538325804266633	1.6309316514426186	0.6136294751729587
1	Deaths	25	Federated States of Micronesia	3	Both	27	Age-standardized	383	Neonatal sepsis and other neonatal infections	3	Rate	1990	1.5824699525434929	2.2897995544078964	1.045761916674821
1	Deaths	25	Federated States of Micronesia	1	Male	27	Age-standardized	384	Hemolytic disease and other neonatal jaundice	3	Rate	1990	0.04479249590702634	0.15527376311501287	0.01789311117834625
1	Deaths	25	Federated States of Micronesia	2	Female	27	Age-standardized	384	Hemolytic disease and other neonatal jaundice	3	Rate	1990	0.06908542428816045	0.22651736577767223	0.02193078322426596
1	Deaths	25	Federated States of Micronesia	3	Both	27	Age-standardized	384	Hemolytic disease and other neonatal jaundice	3	Rate	1990	0.05647415527616291	0.15583230878191565	0.024563989881018586
1	Deaths	25	Federated States of Micronesia	1	Male	27	Age-standardized	385	Other neonatal disorders	3	Rate	1990	5.953541310253147	9.627676694770248	3.6582570102273424
1	Deaths	25	Federated States of Micronesia	2	Female	27	Age-standardized	385	Other neonatal disorders	3	Rate	1990	4.645703553547131	6.724600905330831	3.153338447601168
1	Deaths	25	Federated States of Micronesia	3	Both	27	Age-standardized	385	Other neonatal disorders	3	Rate	1990	5.324894493119076	7.630500465745664	3.633577276116585
1	Deaths	72	New Zealand	1	Male	27	Age-standardized	380	Neonatal disorders	3	Rate	1990	7.39882114603945	8.100125944432486	6.7456967336981855
1	Deaths	72	New Zealand	2	Female	27	Age-standardized	380	Neonatal disorders	3	Rate	1990	5.615769107970408	6.0824507164916	5.1816996733336245
1	Deaths	72	New Zealand	3	Both	27	Age-standardized	380	Neonatal disorders	3	Rate	1990	6.529456404247565	7.023917866360738	6.042712499020675
1	Deaths	72	New Zealand	1	Male	27	Age-standardized	381	Neonatal preterm birth	3	Rate	1990	5.398118864329057	5.916551187246038	4.904081069245224
1	Deaths	72	New Zealand	2	Female	27	Age-standardized	381	Neonatal preterm birth	3	Rate	1990	3.4931377146264184	3.818033679285394	3.176153405390476
1	Deaths	72	New Zealand	3	Both	27	Age-standardized	381	Neonatal preterm birth	3	Rate	1990	4.469327804140239	4.842354649021886	4.142860518392263
1	Deaths	72	New Zealand	1	Male	27	Age-standardized	382	Neonatal encephalopathy due to birth asphyxia and trauma	3	Rate	1990	1.5974505318715	1.8185261236559047	1.4026111847884417
1	Deaths	72	New Zealand	2	Female	27	Age-standardized	382	Neonatal encephalopathy due to birth asphyxia and trauma	3	Rate	1990	1.5380374215535129	1.714757590168412	1.3825821547882209
1	Deaths	72	New Zealand	3	Both	27	Age-standardized	382	Neonatal encephalopathy due to birth asphyxia and trauma	3	Rate	1990	1.568473331539843	1.7240621353696577	1.4188109687090298
1	Deaths	72	New Zealand	1	Male	27	Age-standardized	383	Neonatal sepsis and other neonatal infections	3	Rate	1990	0.1879615638253771	0.2128501983490766	0.16470846833791664
1	Deaths	72	New Zealand	2	Female	27	Age-standardized	383	Neonatal sepsis and other neonatal infections	3	Rate	1990	0.23630657182515258	0.26722503773864	0.20873606491098182
1	Deaths	72	New Zealand	3	Both	27	Age-standardized	383	Neonatal sepsis and other neonatal infections	3	Rate	1990	0.2115281215161342	0.23471459655053428	0.19065019913068987
1	Deaths	72	New Zealand	1	Male	27	Age-standardized	384	Hemolytic disease and other neonatal jaundice	3	Rate	1990	0.010376288503638954	0.01464608534012977	0.006734620754339924
1	Deaths	72	New Zealand	2	Female	27	Age-standardized	384	Hemolytic disease and other neonatal jaundice	3	Rate	1990	0.017448572380735463	0.023691740010255175	0.012193931020490198
1	Deaths	72	New Zealand	3	Both	27	Age-standardized	384	Hemolytic disease and other neonatal jaundice	3	Rate	1990	0.013824198899924223	0.01748399233916464	0.010637287295088815
1	Deaths	72	New Zealand	1	Male	27	Age-standardized	385	Other neonatal disorders	3	Rate	1990	0.20491389750987996	0.23830314939517974	0.17142244027159867
1	Deaths	72	New Zealand	2	Female	27	Age-standardized	385	Other neonatal disorders	3	Rate	1990	0.3308388275845893	0.39670868363291356	0.2759109302244708
1	Deaths	72	New Zealand	3	Both	27	Age-standardized	385	Other neonatal disorders	3	Rate	1990	0.26630294815142075	0.30432968469701077	0.23587364432987076
1	Deaths	52	Romania	1	Male	27	Age-standardized	380	Neonatal disorders	3	Rate	1990	16.13870635178868	17.817303275761727	14.52611332540334
1	Deaths	52	Romania	2	Female	27	Age-standardized	380	Neonatal disorders	3	Rate	1990	11.004511600360345	12.167898556503996	9.857822294109921
1	Deaths	52	Romania	3	Both	27	Age-standardized	380	Neonatal disorders	3	Rate	1990	13.63771170984983	14.9968417966084	12.431660112154118
1	Deaths	52	Romania	1	Male	27	Age-standardized	381	Neonatal preterm birth	3	Rate	1990	9.850792722365975	10.96498316490557	8.68865388619326
1	Deaths	52	Romania	2	Female	27	Age-standardized	381	Neonatal preterm birth	3	Rate	1990	6.388937595946282	7.204105967621449	5.65506581446502
1	Deaths	52	Romania	3	Both	27	Age-standardized	381	Neonatal preterm birth	3	Rate	1990	8.164379903796117	9.048973412062498	7.374200987530521
1	Deaths	52	Romania	1	Male	27	Age-standardized	382	Neonatal encephalopathy due to birth asphyxia and trauma	3	Rate	1990	3.816561091599014	4.482022720562458	3.2709494049713115
1	Deaths	52	Romania	2	Female	27	Age-standardized	382	Neonatal encephalopathy due to birth asphyxia and trauma	3	Rate	1990	2.872390752100362	3.4533295664282977	2.3756490176918406
1	Deaths	52	Romania	3	Both	27	Age-standardized	382	Neonatal encephalopathy due to birth asphyxia and trauma	3	Rate	1990	3.3567569454586885	3.8301015409799852	2.9177984817083202
1	Deaths	52	Romania	1	Male	27	Age-standardized	383	Neonatal sepsis and other neonatal infections	3	Rate	1990	0.25205426872824155	0.3502650692988781	0.14075112853109467
1	Deaths	52	Romania	2	Female	27	Age-standardized	383	Neonatal sepsis and other neonatal infections	3	Rate	1990	0.18938084476111303	0.2679222308464558	0.14455045637361597
1	Deaths	52	Romania	3	Both	27	Age-standardized	383	Neonatal sepsis and other neonatal infections	3	Rate	1990	0.22151525425633392	0.2873700674412016	0.15581789288273998
1	Deaths	52	Romania	1	Male	27	Age-standardized	384	Hemolytic disease and other neonatal jaundice	3	Rate	1990	0.35182931352555846	0.6220492301769122	0.20406514693436517
1	Deaths	52	Romania	2	Female	27	Age-standardized	384	Hemolytic disease and other neonatal jaundice	3	Rate	1990	0.2661730642729482	0.4663145156554911	0.14156386360362894
1	Deaths	52	Romania	3	Both	27	Age-standardized	384	Hemolytic disease and other neonatal jaundice	3	Rate	1990	0.31006846820398065	0.49971603244747426	0.21274075344665036
1	Deaths	52	Romania	1	Male	27	Age-standardized	385	Other neonatal disorders	3	Rate	1990	1.8674689555698831	2.280694618789904	1.4981716972320764
1	Deaths	52	Romania	2	Female	27	Age-standardized	385	Other neonatal disorders	3	Rate	1990	1.2876293432796397	1.6108806636439277	1.0133132741057724
1	Deaths	52	Romania	3	Both	27	Age-standardized	385	Other neonatal disorders	3	Rate	1990	1.5849911381346968	1.9291988226709724	1.285120721164002
1	Deaths	41	Republic of Uzbekistan	1	Male	27	Age-standardized	380	Neonatal disorders	3	Rate	1990	26.714652466796522	31.09963576237898	23.046532577500592
1	Deaths	41	Republic of Uzbekistan	2	Female	27	Age-standardized	380	Neonatal disorders	3	Rate	1990	19.155678863064374	21.936635778497408	16.84028586294582
1	Deaths	41	Republic of Uzbekistan	3	Both	27	Age-standardized	380	Neonatal disorders	3	Rate	1990	23.01105297929683	26.425897801049107	20.075315256412196
1	Deaths	41	Republic of Uzbekistan	1	Male	27	Age-standardized	381	Neonatal preterm birth	3	Rate	1990	4.108118028237915	5.324384700275991	3.3861948638921846
1	Deaths	41	Republic of Uzbekistan	2	Female	27	Age-standardized	381	Neonatal preterm birth	3	Rate	1990	3.7321550293865027	5.311674409273518	2.8573171927700702
1	Deaths	41	Republic of Uzbekistan	3	Both	27	Age-standardized	381	Neonatal preterm birth	3	Rate	1990	3.9236689001551572	4.9861610524806785	3.2046854159379237
1	Deaths	41	Republic of Uzbekistan	1	Male	27	Age-standardized	382	Neonatal encephalopathy due to birth asphyxia and trauma	3	Rate	1990	20.619944245942897	24.067185353730096	17.640952661823427
1	Deaths	41	Republic of Uzbekistan	2	Female	27	Age-standardized	382	Neonatal encephalopathy due to birth asphyxia and trauma	3	Rate	1990	13.821712954377547	16.160362237544536	11.264940098583883
1	Deaths	41	Republic of Uzbekistan	3	Both	27	Age-standardized	382	Neonatal encephalopathy due to birth asphyxia and trauma	3	Rate	1990	17.289422780536043	20.032329305564915	14.913608529411343
1	Deaths	41	Republic of Uzbekistan	1	Male	27	Age-standardized	383	Neonatal sepsis and other neonatal infections	3	Rate	1990	0.9167733845825424	1.3119773736920914	0.6682893353242526
1	Deaths	41	Republic of Uzbekistan	2	Female	27	Age-standardized	383	Neonatal sepsis and other neonatal infections	3	Rate	1990	0.7335384780118778	1.3712567612950761	0.5054189176338958
1	Deaths	41	Republic of Uzbekistan	3	Both	27	Age-standardized	383	Neonatal sepsis and other neonatal infections	3	Rate	1990	0.8269435762626884	1.2618696931873061	0.6120905620737753
1	Deaths	41	Republic of Uzbekistan	1	Male	27	Age-standardized	384	Hemolytic disease and other neonatal jaundice	3	Rate	1990	0.179279119591617	0.3647578992140263	0.08556787954565594
1	Deaths	41	Republic of Uzbekistan	2	Female	27	Age-standardized	384	Hemolytic disease and other neonatal jaundice	3	Rate	1990	0.3064989797281092	0.619812898581048	0.09506090973727033
1	Deaths	41	Republic of Uzbekistan	3	Both	27	Age-standardized	384	Hemolytic disease and other neonatal jaundice	3	Rate	1990	0.24157147196591078	0.4282813849977789	0.1451569990895651
1	Deaths	41	Republic of Uzbekistan	1	Male	27	Age-standardized	385	Other neonatal disorders	3	Rate	1990	0.890537688441528	1.223016305760075	0.6106284216405877
1	Deaths	41	Republic of Uzbekistan	2	Female	27	Age-standardized	385	Other neonatal disorders	3	Rate	1990	0.56177342156035	0.8936476468605624	0.34622662747526967
1	Deaths	41	Republic of Uzbekistan	3	Both	27	Age-standardized	385	Other neonatal disorders	3	Rate	1990	0.7294462503770087	1.0036430548413489	0.4956418298286772
1	Deaths	23	Republic of Kiribati	1	Male	27	Age-standardized	380	Neonatal disorders	3	Rate	1990	57.14688275804405	71.85890561891523	44.23625284303519
1	Deaths	23	Republic of Kiribati	2	Female	27	Age-standardized	380	Neonatal disorders	3	Rate	1990	53.82958099337515	66.698783558375	43.129809136711295
1	Deaths	23	Republic of Kiribati	3	Both	27	Age-standardized	380	Neonatal disorders	3	Rate	1990	55.53956489187544	68.20204282992773	44.61447616381467
1	Deaths	23	Republic of Kiribati	1	Male	27	Age-standardized	381	Neonatal preterm birth	3	Rate	1990	29.69465365920816	38.60157343933171	21.642103877996348
1	Deaths	23	Republic of Kiribati	2	Female	27	Age-standardized	381	Neonatal preterm birth	3	Rate	1990	30.66205950209791	39.87112116470634	21.15707431603106
1	Deaths	23	Republic of Kiribati	3	Both	27	Age-standardized	381	Neonatal preterm birth	3	Rate	1990	30.163742642742008	37.90978551245112	22.65367072648005
1	Deaths	23	Republic of Kiribati	1	Male	27	Age-standardized	382	Neonatal encephalopathy due to birth asphyxia and trauma	3	Rate	1990	13.878777416521539	20.89968755049651	8.135339244398963
1	Deaths	23	Republic of Kiribati	2	Female	27	Age-standardized	382	Neonatal encephalopathy due to birth asphyxia and trauma	3	Rate	1990	12.46779170023849	17.103187197867673	8.282691987417683
1	Deaths	23	Republic of Kiribati	3	Both	27	Age-standardized	382	Neonatal encephalopathy due to birth asphyxia and trauma	3	Rate	1990	13.19489393496021	17.944791383543425	9.036312728813005
1	Deaths	23	Republic of Kiribati	1	Male	27	Age-standardized	383	Neonatal sepsis and other neonatal infections	3	Rate	1990	2.3561730888328065	3.442827997628966	1.5110470328440389
1	Deaths	23	Republic of Kiribati	2	Female	27	Age-standardized	383	Neonatal sepsis and other neonatal infections	3	Rate	1990	1.7696337990729556	2.60337458326067	1.1653373709031623
1	Deaths	23	Republic of Kiribati	3	Both	27	Age-standardized	383	Neonatal sepsis and other neonatal infections	3	Rate	1990	2.071919553663425	2.8344953608064487	1.521965131633231
1	Deaths	23	Republic of Kiribati	1	Male	27	Age-standardized	384	Hemolytic disease and other neonatal jaundice	3	Rate	1990	0.12442291895088879	0.36092514680842863	0.050704176898438355
1	Deaths	23	Republic of Kiribati	2	Female	27	Age-standardized	384	Hemolytic disease and other neonatal jaundice	3	Rate	1990	0.0301354940264016	0.052406724451455715	0.017829038213859165
1	Deaths	23	Republic of Kiribati	3	Both	27	Age-standardized	384	Hemolytic disease and other neonatal jaundice	3	Rate	1990	0.07871719812485904	0.1990735566738624	0.038822779815470734
1	Deaths	23	Republic of Kiribati	1	Male	27	Age-standardized	385	Other neonatal disorders	3	Rate	1990	11.092855674530627	15.996493123649255	7.099742182057963
1	Deaths	23	Republic of Kiribati	2	Female	27	Age-standardized	385	Other neonatal disorders	3	Rate	1990	8.899960497939372	12.80384293923962	5.8924054137917725
1	Deaths	23	Republic of Kiribati	3	Both	27	Age-standardized	385	Other neonatal disorders	3	Rate	1990	10.03029156238497	13.455644968984782	6.924927003027298
1	Deaths	105	Antigua and Barbuda	1	Male	27	Age-standardized	380	Neonatal disorders	3	Rate	1990	14.6868770297526	17.763544539653726	12.118386142994455
1	Deaths	105	Antigua and Barbuda	2	Female	27	Age-standardized	380	Neonatal disorders	3	Rate	1990	11.960784430894469	14.146764446903683	10.015864505817998
1	Deaths	105	Antigua and Barbuda	3	Both	27	Age-standardized	380	Neonatal disorders	3	Rate	1990	13.349102370095723	16.02380635836711	11.103138760204832
1	Deaths	105	Antigua and Barbuda	1	Male	27	Age-standardized	381	Neonatal preterm birth	3	Rate	1990	8.95785718680731	10.831541535780469	7.359467092521499
1	Deaths	105	Antigua and Barbuda	2	Female	27	Age-standardized	381	Neonatal preterm birth	3	Rate	1990	8.057797453069076	9.5796872905782	6.635400894669746
1	Deaths	105	Antigua and Barbuda	3	Both	27	Age-standardized	381	Neonatal preterm birth	3	Rate	1990	8.51618745734971	10.160250364460396	7.1005841998776855
1	Deaths	105	Antigua and Barbuda	1	Male	27	Age-standardized	382	Neonatal encephalopathy due to birth asphyxia and trauma	3	Rate	1990	2.840943822487279	3.510131250763943	2.264213201575002
1	Deaths	105	Antigua and Barbuda	2	Female	27	Age-standardized	382	Neonatal encephalopathy due to birth asphyxia and trauma	3	Rate	1990	2.2883297183184554	2.8467112751661756	1.7538311352749607
1	Deaths	105	Antigua and Barbuda	3	Both	27	Age-standardized	382	Neonatal encephalopathy due to birth asphyxia and trauma	3	Rate	1990	2.569764051369556	3.1226864117666917	2.046902080997836
1	Deaths	105	Antigua and Barbuda	1	Male	27	Age-standardized	383	Neonatal sepsis and other neonatal infections	3	Rate	1990	1.485247190737734	1.8820131863700635	1.144610433090473
1	Deaths	105	Antigua and Barbuda	2	Female	27	Age-standardized	383	Neonatal sepsis and other neonatal infections	3	Rate	1990	0.3997996263179277	0.49847186066652127	0.30110787959921
1	Deaths	105	Antigua and Barbuda	3	Both	27	Age-standardized	383	Neonatal sepsis and other neonatal infections	3	Rate	1990	0.9525415536717183	1.1793088528750337	0.7421030036495477
1	Deaths	105	Antigua and Barbuda	1	Male	27	Age-standardized	384	Hemolytic disease and other neonatal jaundice	3	Rate	1990	0.304832144814209	0.47907556924886996	0.20124500530183753
1	Deaths	105	Antigua and Barbuda	2	Female	27	Age-standardized	384	Hemolytic disease and other neonatal jaundice	3	Rate	1990	0.2852758456804159	0.4700238449331141	0.15709311776567675
1	Deaths	105	Antigua and Barbuda	3	Both	27	Age-standardized	384	Hemolytic disease and other neonatal jaundice	3	Rate	1990	0.29524166795548995	0.4424794408867164	0.20268714545828903
1	Deaths	105	Antigua and Barbuda	1	Male	27	Age-standardized	385	Other neonatal disorders	3	Rate	1990	1.0979966849060738	1.430646152537086	0.7991596818798244
1	Deaths	105	Antigua and Barbuda	2	Female	27	Age-standardized	385	Other neonatal disorders	3	Rate	1990	0.9295817875085921	1.2307926319218645	0.6698883201853243
1	Deaths	105	Antigua and Barbuda	3	Both	27	Age-standardized	385	Other neonatal disorders	3	Rate	1990	1.015367639749244	1.2887109583182998	0.7569360946385957
1	Deaths	376	Northern Mariana Islands	1	Male	27	Age-standardized	380	Neonatal disorders	3	Rate	1990	7.937583126528834	9.934199566093463	5.9825865304282475
1	Deaths	376	Northern Mariana Islands	2	Female	27	Age-standardized	380	Neonatal disorders	3	Rate	1990	8.065364584405595	10.033632030812486	6.480975047209645
1	Deaths	376	Northern Mariana Islands	3	Both	27	Age-standardized	380	Neonatal disorders	3	Rate	1990	7.999408262717761	9.900739202977554	6.36943750089013
1	Deaths	376	Northern Mariana Islands	1	Male	27	Age-standardized	381	Neonatal preterm birth	3	Rate	1990	4.6598247489453035	6.183175390963162	3.299131739469722
1	Deaths	376	Northern Mariana Islands	2	Female	27	Age-standardized	381	Neonatal preterm birth	3	Rate	1990	4.490118351382589	5.766330724843657	3.5594092585221335
1	Deaths	376	Northern Mariana Islands	3	Both	27	Age-standardized	381	Neonatal preterm birth	3	Rate	1990	4.57769892400407	5.823649691829629	3.524672728060259
1	Deaths	376	Northern Mariana Islands	1	Male	27	Age-standardized	382	Neonatal encephalopathy due to birth asphyxia and trauma	3	Rate	1990	1.3517360555415507	2.1223707225177186	0.8159583506188518
1	Deaths	376	Northern Mariana Islands	2	Female	27	Age-standardized	382	Neonatal encephalopathy due to birth asphyxia and trauma	3	Rate	1990	2.1047559382739123	3.0409100701546583	1.4090656486176143
1	Deaths	376	Northern Mariana Islands	3	Both	27	Age-standardized	382	Neonatal encephalopathy due to birth asphyxia and trauma	3	Rate	1990	1.7161201844402907	2.317016938369408	1.1903890617693829
1	Deaths	376	Northern Mariana Islands	1	Male	27	Age-standardized	383	Neonatal sepsis and other neonatal infections	3	Rate	1990	0.3771916244121621	0.5980465003448096	0.2148934212308552
1	Deaths	376	Northern Mariana Islands	2	Female	27	Age-standardized	383	Neonatal sepsis and other neonatal infections	3	Rate	1990	0.1757134618862744	0.28246017458757566	0.10863985577043592
1	Deaths	376	Northern Mariana Islands	3	Both	27	Age-standardized	383	Neonatal sepsis and other neonatal infections	3	Rate	1990	0.2796995247742191	0.41619338603520095	0.1842281526186873
1	Deaths	376	Northern Mariana Islands	1	Male	27	Age-standardized	384	Hemolytic disease and other neonatal jaundice	3	Rate	1990	0.009570368331338864	0.01666280047790024	0.005483539903446421
1	Deaths	376	Northern Mariana Islands	2	Female	27	Age-standardized	384	Hemolytic disease and other neonatal jaundice	3	Rate	1990	0.07483279571708455	0.12455960366479558	0.04057319697919539
1	Deaths	376	Northern Mariana Islands	3	Both	27	Age-standardized	384	Hemolytic disease and other neonatal jaundice	3	Rate	1990	0.04114669359188042	0.06660601031798291	0.024049840352793974
1	Deaths	376	Northern Mariana Islands	1	Male	27	Age-standardized	385	Other neonatal disorders	3	Rate	1990	1.539260329298474	2.2842242128448853	0.9327782936304334
1	Deaths	376	Northern Mariana Islands	2	Female	27	Age-standardized	385	Other neonatal disorders	3	Rate	1990	1.2199440371457424	1.7345515589764955	0.7460988867537932
1	Deaths	376	Northern Mariana Islands	3	Both	27	Age-standardized	385	Other neonatal disorders	3	Rate	1990	1.3847429359073005	1.923144742534988	0.8639036444843142
1	Deaths	11	Republic of Indonesia	1	Male	27	Age-standardized	380	Neonatal disorders	3	Rate	1990	46.93541095814732	53.49981543014831	38.525366571458036
1	Deaths	11	Republic of Indonesia	2	Female	27	Age-standardized	380	Neonatal disorders	3	Rate	1990	33.41491832889805	39.009157048520734	28.65279173097719
1	Deaths	11	Republic of Indonesia	3	Both	27	Age-standardized	380	Neonatal disorders	3	Rate	1990	40.38750524744906	45.60492852133175	35.267595441634285
1	Deaths	11	Republic of Indonesia	1	Male	27	Age-standardized	381	Neonatal preterm birth	3	Rate	1990	19.21208703508968	23.54473134782003	14.461811337472882
1	Deaths	11	Republic of Indonesia	2	Female	27	Age-standardized	381	Neonatal preterm birth	3	Rate	1990	16.89569668190274	20.677705815851922	13.659365246598894
1	Deaths	11	Republic of Indonesia	3	Both	27	Age-standardized	381	Neonatal preterm birth	3	Rate	1990	18.090855686942216	20.942410277635616	14.992187516860376
1	Deaths	11	Republic of Indonesia	1	Male	27	Age-standardized	382	Neonatal encephalopathy due to birth asphyxia and trauma	3	Rate	1990	14.395230344155504	20.323304956671933	8.467541396727613
1	Deaths	11	Republic of Indonesia	2	Female	27	Age-standardized	382	Neonatal encephalopathy due to birth asphyxia and trauma	3	Rate	1990	9.1876204372866	11.640755204927284	6.419223141507673
1	Deaths	11	Republic of Indonesia	3	Both	27	Age-standardized	382	Neonatal encephalopathy due to birth asphyxia and trauma	3	Rate	1990	11.873763096127378	15.179116892009286	7.833335837466389
1	Deaths	11	Republic of Indonesia	1	Male	27	Age-standardized	383	Neonatal sepsis and other neonatal infections	3	Rate	1990	8.416301564111915	13.032996721078893	5.191472523606518
1	Deaths	11	Republic of Indonesia	2	Female	27	Age-standardized	383	Neonatal sepsis and other neonatal infections	3	Rate	1990	4.427559221686634	7.177927845392462	2.831908554373399
1	Deaths	11	Republic of Indonesia	3	Both	27	Age-standardized	383	Neonatal sepsis and other neonatal infections	3	Rate	1990	6.483824911315475	9.8556115518658	4.267081337686744
1	Deaths	11	Republic of Indonesia	1	Male	27	Age-standardized	384	Hemolytic disease and other neonatal jaundice	3	Rate	1990	1.1844997367570524	1.5580262543811623	0.8188353798130502
1	Deaths	11	Republic of Indonesia	2	Female	27	Age-standardized	384	Hemolytic disease and other neonatal jaundice	3	Rate	1990	0.7819695055279584	1.1393095850114967	0.5326610532226603
1	Deaths	11	Republic of Indonesia	3	Both	27	Age-standardized	384	Hemolytic disease and other neonatal jaundice	3	Rate	1990	0.9893992583111051	1.2595638876443902	0.7655831127555722
1	Deaths	11	Republic of Indonesia	1	Male	27	Age-standardized	385	Other neonatal disorders	3	Rate	1990	3.72729227803319	8.23690404965293	1.7319477888552774
1	Deaths	11	Republic of Indonesia	2	Female	27	Age-standardized	385	Other neonatal disorders	3	Rate	1990	2.122072482494117	4.879978613900125	1.0370235468603357
1	Deaths	11	Republic of Indonesia	3	Both	27	Age-standardized	385	Other neonatal disorders	3	Rate	1990	2.9496622947529096	6.564237672635211	1.4458486050394843
1	Deaths	204	Republic of Chad	1	Male	27	Age-standardized	380	Neonatal disorders	3	Rate	1990	93.74453563159737	108.24439770773459	75.09804869108329
1	Deaths	204	Republic of Chad	2	Female	27	Age-standardized	380	Neonatal disorders	3	Rate	1990	69.93041053224024	82.61213206179728	58.67296403926199
1	Deaths	204	Republic of Chad	3	Both	27	Age-standardized	380	Neonatal disorders	3	Rate	1990	82.16102933230248	92.66141464719865	70.6928041062749
1	Deaths	204	Republic of Chad	1	Male	27	Age-standardized	381	Neonatal preterm birth	3	Rate	1990	26.27157721205266	35.288010175558675	16.545417213646335
1	Deaths	204	Republic of Chad	2	Female	27	Age-standardized	381	Neonatal preterm birth	3	Rate	1990	21.133103867514073	28.3567329522911	13.857554417764373
1	Deaths	204	Republic of Chad	3	Both	27	Age-standardized	381	Neonatal preterm birth	3	Rate	1990	23.776734923978616	29.430038058558985	16.539913462541907
1	Deaths	204	Republic of Chad	1	Male	27	Age-standardized	382	Neonatal encephalopathy due to birth asphyxia and trauma	3	Rate	1990	38.33206835710681	48.83954304119894	27.078336294341806
1	Deaths	204	Republic of Chad	2	Female	27	Age-standardized	382	Neonatal encephalopathy due to birth asphyxia and trauma	3	Rate	1990	25.564879082171824	33.24332146336312	17.105983483704065
1	Deaths	204	Republic of Chad	3	Both	27	Age-standardized	382	Neonatal encephalopathy due to birth asphyxia and trauma	3	Rate	1990	32.115160226721514	39.02795311606813	24.937291128302444
1	Deaths	204	Republic of Chad	1	Male	27	Age-standardized	383	Neonatal sepsis and other neonatal infections	3	Rate	1990	16.967892908445588	25.506541321399965	9.633339343012059
1	Deaths	204	Republic of Chad	2	Female	27	Age-standardized	383	Neonatal sepsis and other neonatal infections	3	Rate	1990	13.205534993630417	19.320068394865014	8.323329887330361
1	Deaths	204	Republic of Chad	3	Both	27	Age-standardized	383	Neonatal sepsis and other neonatal infections	3	Rate	1990	15.138009280028951	21.10754964569534	9.616946385076709
1	Deaths	204	Republic of Chad	1	Male	27	Age-standardized	384	Hemolytic disease and other neonatal jaundice	3	Rate	1990	3.453348532634323	6.3809552042607764	1.691972212618115
1	Deaths	204	Republic of Chad	2	Female	27	Age-standardized	384	Hemolytic disease and other neonatal jaundice	3	Rate	1990	2.3567347758230985	4.834936368397087	1.0721728327780367
1	Deaths	204	Republic of Chad	3	Both	27	Age-standardized	384	Hemolytic disease and other neonatal jaundice	3	Rate	1990	2.918876258150774	4.805879273618171	1.7713940234179504
1	Deaths	204	Republic of Chad	1	Male	27	Age-standardized	385	Other neonatal disorders	3	Rate	1990	8.719648621357868	17.101778621970652	4.267888042352234
1	Deaths	204	Republic of Chad	2	Female	27	Age-standardized	385	Other neonatal disorders	3	Rate	1990	7.670157813100872	13.2867518070156	4.795225936119734
1	Deaths	204	Republic of Chad	3	Both	27	Age-standardized	385	Other neonatal disorders	3	Rate	1990	8.212248643422589	14.508287212118475	4.923472054777298
1	Deaths	369	Republic of Nauru	1	Male	27	Age-standardized	380	Neonatal disorders	3	Rate	1990	23.0787309122307	29.196296587884273	18.2713149435425
1	Deaths	369	Republic of Nauru	2	Female	27	Age-standardized	380	Neonatal disorders	3	Rate	1990	19.918726904305803	24.590506719929916	15.896830633994648
1	Deaths	369	Republic of Nauru	3	Both	27	Age-standardized	380	Neonatal disorders	3	Rate	1990	21.569077948745715	26.684004696708747	17.358381255180806
1	Deaths	369	Republic of Nauru	1	Male	27	Age-standardized	381	Neonatal preterm birth	3	Rate	1990	11.553467322552706	15.022437147825128	8.27082088268501
1	Deaths	369	Republic of Nauru	2	Female	27	Age-standardized	381	Neonatal preterm birth	3	Rate	1990	10.78875822343238	14.248114416313026	7.607117602883434
1	Deaths	369	Republic of Nauru	3	Both	27	Age-standardized	381	Neonatal preterm birth	3	Rate	1990	11.18818914319072	14.163767527298694	8.410777100304335
1	Deaths	369	Republic of Nauru	1	Male	27	Age-standardized	382	Neonatal encephalopathy due to birth asphyxia and trauma	3	Rate	1990	5.764977416138894	9.684705616902189	3.3061174363497896
1	Deaths	369	Republic of Nauru	2	Female	27	Age-standardized	382	Neonatal encephalopathy due to birth asphyxia and trauma	3	Rate	1990	4.91623869174309	8.590806476729067	1.7342408767644026
1	Deaths	369	Republic of Nauru	3	Both	27	Age-standardized	382	Neonatal encephalopathy due to birth asphyxia and trauma	3	Rate	1990	5.3594999126407465	8.343572038993521	2.733243258463397
1	Deaths	369	Republic of Nauru	1	Male	27	Age-standardized	383	Neonatal sepsis and other neonatal infections	3	Rate	1990	1.5942594263249585	2.540136532839911	0.8478000335445885
1	Deaths	369	Republic of Nauru	2	Female	27	Age-standardized	383	Neonatal sepsis and other neonatal infections	3	Rate	1990	0.9110684270082374	1.472658037022183	0.461183927088358
1	Deaths	369	Republic of Nauru	3	Both	27	Age-standardized	383	Neonatal sepsis and other neonatal infections	3	Rate	1990	1.267859655947035	1.8451975721264597	0.8435062248769365
1	Deaths	369	Republic of Nauru	1	Male	27	Age-standardized	384	Hemolytic disease and other neonatal jaundice	3	Rate	1990	0.02416182364285264	0.06227840841097078	0.011816465940476962
1	Deaths	369	Republic of Nauru	2	Female	27	Age-standardized	384	Hemolytic disease and other neonatal jaundice	3	Rate	1990	0.03726688745764862	0.11785130110828172	0.011690437277770095
1	Deaths	369	Republic of Nauru	3	Both	27	Age-standardized	384	Hemolytic disease and other neonatal jaundice	3	Rate	1990	0.030426363069587816	0.08033610724497021	0.013610747262424217
1	Deaths	369	Republic of Nauru	1	Male	27	Age-standardized	385	Other neonatal disorders	3	Rate	1990	4.141864923571292	6.4205806889164965	2.6349975105873247
1	Deaths	369	Republic of Nauru	2	Female	27	Age-standardized	385	Other neonatal disorders	3	Rate	1990	3.265394674664445	5.400227522203585	2.0127569263372
1	Deaths	369	Republic of Nauru	3	Both	27	Age-standardized	385	Other neonatal disorders	3	Rate	1990	3.723102873897623	5.488567953853351	2.5135046518851287
1	Deaths	74	Principality of Andorra	1	Male	27	Age-standardized	380	Neonatal disorders	3	Rate	1990	5.4320611851844545	6.6066183089763255	4.479168016806006
1	Deaths	74	Principality of Andorra	2	Female	27	Age-standardized	380	Neonatal disorders	3	Rate	1990	5.02679359429074	6.286496570905416	4.011068608605109
1	Deaths	74	Principality of Andorra	3	Both	27	Age-standardized	380	Neonatal disorders	3	Rate	1990	5.2397373923057655	6.34655890194552	4.312340210830914
1	Deaths	74	Principality of Andorra	1	Male	27	Age-standardized	381	Neonatal preterm birth	3	Rate	1990	3.475664232910165	4.375038205009141	2.716376399013936
1	Deaths	74	Principality of Andorra	2	Female	27	Age-standardized	381	Neonatal preterm birth	3	Rate	1990	3.2837604870152783	4.28221710046582	2.4639682172952364
1	Deaths	74	Principality of Andorra	3	Both	27	Age-standardized	381	Neonatal preterm birth	3	Rate	1990	3.3845064380637946	4.133673174786779	2.734431200050733
1	Deaths	74	Principality of Andorra	1	Male	27	Age-standardized	382	Neonatal encephalopathy due to birth asphyxia and trauma	3	Rate	1990	1.150072765846352	1.6476085914071275	0.726276257063644
1	Deaths	74	Principality of Andorra	2	Female	27	Age-standardized	382	Neonatal encephalopathy due to birth asphyxia and trauma	3	Rate	1990	1.0437020724769064	1.6113738553622732	0.5999158693679276
1	Deaths	74	Principality of Andorra	3	Both	27	Age-standardized	382	Neonatal encephalopathy due to birth asphyxia and trauma	3	Rate	1990	1.0996389387807473	1.494075683860264	0.7553891283353104
1	Deaths	74	Principality of Andorra	1	Male	27	Age-standardized	383	Neonatal sepsis and other neonatal infections	3	Rate	1990	0.2987646660293407	0.47598244811127527	0.1752090965533458
1	Deaths	74	Principality of Andorra	2	Female	27	Age-standardized	383	Neonatal sepsis and other neonatal infections	3	Rate	1990	0.23211626921059952	0.36332244023055754	0.14507723476377413
1	Deaths	74	Principality of Andorra	3	Both	27	Age-standardized	383	Neonatal sepsis and other neonatal infections	3	Rate	1990	0.2671814763774226	0.37677941286885597	0.17695197121733072
1	Deaths	74	Principality of Andorra	1	Male	27	Age-standardized	384	Hemolytic disease and other neonatal jaundice	3	Rate	1990	0.011882334787840827	0.01870802842277156	0.0071160148635669
1	Deaths	74	Principality of Andorra	2	Female	27	Age-standardized	384	Hemolytic disease and other neonatal jaundice	3	Rate	1990	0.009379102524283747	0.015424940681334572	0.004968468553529369
1	Deaths	74	Principality of Andorra	3	Both	27	Age-standardized	384	Hemolytic disease and other neonatal jaundice	3	Rate	1990	0.010693554138529562	0.015592888706981969	0.006898593418677093
1	Deaths	74	Principality of Andorra	1	Male	27	Age-standardized	385	Other neonatal disorders	3	Rate	1990	0.49567718561075885	0.8446051783083883	0.26833790254170764
1	Deaths	74	Principality of Andorra	2	Female	27	Age-standardized	385	Other neonatal disorders	3	Rate	1990	0.45783566306366924	0.7227505850558681	0.26144414738843685
1	Deaths	74	Principality of Andorra	3	Both	27	Age-standardized	385	Other neonatal disorders	3	Rate	1990	0.4777169849452677	0.757553237050978	0.2984010794129626
1	Deaths	187	Federal Republic of Somalia	1	Male	27	Age-standardized	380	Neonatal disorders	3	Rate	1990	68.74282249634928	87.88150866236509	49.06725687344813
1	Deaths	187	Federal Republic of Somalia	2	Female	27	Age-standardized	380	Neonatal disorders	3	Rate	1990	49.499144670075694	62.496843125026764	36.54685191881384
1	Deaths	187	Federal Republic of Somalia	3	Both	27	Age-standardized	380	Neonatal disorders	3	Rate	1990	59.53717528663212	73.18345907911424	46.575321739097646
1	Deaths	187	Federal Republic of Somalia	1	Male	27	Age-standardized	381	Neonatal preterm birth	3	Rate	1990	19.821284294503275	28.651505670691318	11.854323310321568
1	Deaths	187	Federal Republic of Somalia	2	Female	27	Age-standardized	381	Neonatal preterm birth	3	Rate	1990	13.482238392004088	20.30844704348725	7.169195849696748
1	Deaths	187	Federal Republic of Somalia	3	Both	27	Age-standardized	381	Neonatal preterm birth	3	Rate	1990	16.789128443265557	22.106652138351595	11.199981903557248
1	Deaths	187	Federal Republic of Somalia	1	Male	27	Age-standardized	382	Neonatal encephalopathy due to birth asphyxia and trauma	3	Rate	1990	22.525323682108528	40.079754539628716	12.37057999060613
1	Deaths	187	Federal Republic of Somalia	2	Female	27	Age-standardized	382	Neonatal encephalopathy due to birth asphyxia and trauma	3	Rate	1990	16.68609860457735	27.973294973001185	9.618971427030738
1	Deaths	187	Federal Republic of Somalia	3	Both	27	Age-standardized	382	Neonatal encephalopathy due to birth asphyxia and trauma	3	Rate	1990	19.73399394923492	31.645618547058376	12.990181202748058
1	Deaths	187	Federal Republic of Somalia	1	Male	27	Age-standardized	383	Neonatal sepsis and other neonatal infections	3	Rate	1990	12.171410472895984	20.49437798282685	6.117371390205399
1	Deaths	187	Federal Republic of Somalia	2	Female	27	Age-standardized	383	Neonatal sepsis and other neonatal infections	3	Rate	1990	8.893789754378336	14.906764018885632	4.362009563022111
1	Deaths	187	Federal Republic of Somalia	3	Both	27	Age-standardized	383	Neonatal sepsis and other neonatal infections	3	Rate	1990	10.60239966257326	15.96328534654178	5.95001228699016
1	Deaths	187	Federal Republic of Somalia	1	Male	27	Age-standardized	384	Hemolytic disease and other neonatal jaundice	3	Rate	1990	1.7935123493660872	3.6979498851220916	0.8583644060442176
1	Deaths	187	Federal Republic of Somalia	2	Female	27	Age-standardized	384	Hemolytic disease and other neonatal jaundice	3	Rate	1990	0.5035974934335217	1.3544053790603714	0.1612539127764312
1	Deaths	187	Federal Republic of Somalia	3	Both	27	Age-standardized	384	Hemolytic disease and other neonatal jaundice	3	Rate	1990	1.175387848942336	2.1561427205184054	0.6762880374932922
1	Deaths	187	Federal Republic of Somalia	1	Male	27	Age-standardized	385	Other neonatal disorders	3	Rate	1990	12.431291697475348	22.639444242131063	6.269689192578153
1	Deaths	187	Federal Republic of Somalia	2	Female	27	Age-standardized	385	Other neonatal disorders	3	Rate	1990	9.933420425682357	16.497206989231508	5.530220748704565
1	Deaths	187	Federal Republic of Somalia	3	Both	27	Age-standardized	385	Other neonatal disorders	3	Rate	1990	11.23626538261608	17.42428264567557	6.332620584155445
1	Deaths	156	United Arab Emirates	1	Male	27	Age-standardized	380	Neonatal disorders	3	Rate	1990	17.137488718660727	21.682810956299654	12.849881452185771
1	Deaths	156	United Arab Emirates	2	Female	27	Age-standardized	380	Neonatal disorders	3	Rate	1990	13.760586441452393	16.544615302421256	11.50892589578946
1	Deaths	156	United Arab Emirates	3	Both	27	Age-standardized	380	Neonatal disorders	3	Rate	1990	15.490854528795671	18.726636973648304	12.623459050056386
1	Deaths	156	United Arab Emirates	1	Male	27	Age-standardized	381	Neonatal preterm birth	3	Rate	1990	15.208926368094367	19.159245389054046	11.407438862957267
1	Deaths	156	United Arab Emirates	2	Female	27	Age-standardized	381	Neonatal preterm birth	3	Rate	1990	11.590473105071606	14.145429426250738	9.348026834718626
1	Deaths	156	United Arab Emirates	3	Both	27	Age-standardized	381	Neonatal preterm birth	3	Rate	1990	13.444496231091419	16.354817054616472	10.95170934264745
1	Deaths	156	United Arab Emirates	1	Male	27	Age-standardized	382	Neonatal encephalopathy due to birth asphyxia and trauma	3	Rate	1990	1.0867321240416707	1.875845028881305	0.5955723597666305
1	Deaths	156	United Arab Emirates	2	Female	27	Age-standardized	382	Neonatal encephalopathy due to birth asphyxia and trauma	3	Rate	1990	0.8924019490751892	1.6544135802945912	0.37639563298288564
1	Deaths	156	United Arab Emirates	3	Both	27	Age-standardized	382	Neonatal encephalopathy due to birth asphyxia and trauma	3	Rate	1990	0.9919743425575458	1.6116920922995437	0.6051537675459325
1	Deaths	156	United Arab Emirates	1	Male	27	Age-standardized	383	Neonatal sepsis and other neonatal infections	3	Rate	1990	0.13781061282711377	0.32749810362800436	0.05206996344627132
1	Deaths	156	United Arab Emirates	2	Female	27	Age-standardized	383	Neonatal sepsis and other neonatal infections	3	Rate	1990	0.14226515119326885	0.3387961018522158	0.05594114279892116
1	Deaths	156	United Arab Emirates	3	Both	27	Age-standardized	383	Neonatal sepsis and other neonatal infections	3	Rate	1990	0.13998258883020617	0.31937577762625835	0.0651791960792309
1	Deaths	156	United Arab Emirates	1	Male	27	Age-standardized	384	Hemolytic disease and other neonatal jaundice	3	Rate	1990	0.24714374808020492	0.6086730050204664	0.1100205809209418
1	Deaths	156	United Arab Emirates	2	Female	27	Age-standardized	384	Hemolytic disease and other neonatal jaundice	3	Rate	1990	0.596196722476682	1.6699438074559294	0.19238829071690347
1	Deaths	156	United Arab Emirates	3	Both	27	Age-standardized	384	Hemolytic disease and other neonatal jaundice	3	Rate	1990	0.4173562003967413	0.985108125128904	0.17539834430775028
1	Deaths	156	United Arab Emirates	1	Male	27	Age-standardized	385	Other neonatal disorders	3	Rate	1990	0.45687586561739496	0.9073497383371558	0.17100487703896103
1	Deaths	156	United Arab Emirates	2	Female	27	Age-standardized	385	Other neonatal disorders	3	Rate	1990	0.5392495136356598	1.0283944972632202	0.18745815727863205
1	Deaths	156	United Arab Emirates	3	Both	27	Age-standardized	385	Other neonatal disorders	3	Rate	1990	0.4970451659197667	0.9141968909806097	0.19904141944153012
1	Deaths	154	Republic of Tunisia	1	Male	27	Age-standardized	380	Neonatal disorders	3	Rate	1990	49.237600392366495	60.92427712947776	39.57874040157169
1	Deaths	154	Republic of Tunisia	2	Female	27	Age-standardized	380	Neonatal disorders	3	Rate	1990	38.99605747121932	48.17843207723702	32.87021922039069
1	Deaths	154	Republic of Tunisia	3	Both	27	Age-standardized	380	Neonatal disorders	3	Rate	1990	44.275095538134465	52.384356294691244	36.69920067036312
1	Deaths	154	Republic of Tunisia	1	Male	27	Age-standardized	381	Neonatal preterm birth	3	Rate	1990	34.57416462302724	43.69290447674612	26.674972044313613
1	Deaths	154	Republic of Tunisia	2	Female	27	Age-standardized	381	Neonatal preterm birth	3	Rate	1990	26.630690515168684	33.28878433013656	21.470888736619127
1	Deaths	154	Republic of Tunisia	3	Both	27	Age-standardized	381	Neonatal preterm birth	3	Rate	1990	30.725082303078903	36.93679457007859	25.142240774468238
1	Deaths	154	Republic of Tunisia	1	Male	27	Age-standardized	382	Neonatal encephalopathy due to birth asphyxia and trauma	3	Rate	1990	6.01242243463604	9.791835348473109	3.4056650988421744
1	Deaths	154	Republic of Tunisia	2	Female	27	Age-standardized	382	Neonatal encephalopathy due to birth asphyxia and trauma	3	Rate	1990	4.877386268051414	7.7762119509941705	2.8548571816854724
1	Deaths	154	Republic of Tunisia	3	Both	27	Age-standardized	382	Neonatal encephalopathy due to birth asphyxia and trauma	3	Rate	1990	5.462491955231505	7.947796913099941	3.6338217592318216
1	Deaths	154	Republic of Tunisia	1	Male	27	Age-standardized	383	Neonatal sepsis and other neonatal infections	3	Rate	1990	1.1270161414992435	1.7934710975477397	0.6555262310777847
1	Deaths	154	Republic of Tunisia	2	Female	27	Age-standardized	383	Neonatal sepsis and other neonatal infections	3	Rate	1990	1.0220106127233257	1.6343125919592312	0.629591450618136
1	Deaths	154	Republic of Tunisia	3	Both	27	Age-standardized	383	Neonatal sepsis and other neonatal infections	3	Rate	1990	1.0761428323974913	1.5614284155047942	0.7548621714258227
1	Deaths	154	Republic of Tunisia	1	Male	27	Age-standardized	384	Hemolytic disease and other neonatal jaundice	3	Rate	1990	1.3046064848871628	2.2904086157730985	0.7225222448153672
1	Deaths	154	Republic of Tunisia	2	Female	27	Age-standardized	384	Hemolytic disease and other neonatal jaundice	3	Rate	1990	1.0225310491318509	1.7814732452639856	0.49677857272378184
1	Deaths	154	Republic of Tunisia	3	Both	27	Age-standardized	384	Hemolytic disease and other neonatal jaundice	3	Rate	1990	1.1677547773103483	1.8078808814177616	0.7314446810130999
1	Deaths	154	Republic of Tunisia	1	Male	27	Age-standardized	385	Other neonatal disorders	3	Rate	1990	6.2193907083167845	9.477571085852714	3.4909188531252258
1	Deaths	154	Republic of Tunisia	2	Female	27	Age-standardized	385	Other neonatal disorders	3	Rate	1990	5.443439026144023	8.107357704184315	3.2508885422681004
1	Deaths	154	Republic of Tunisia	3	Both	27	Age-standardized	385	Other neonatal disorders	3	Rate	1990	5.843623670116234	8.304069469398279	3.5422139257786585
1	Deaths	206	Republic of the Gambia	1	Male	27	Age-standardized	380	Neonatal disorders	3	Rate	1990	98.12255256345412	110.75546637224602	84.89976138493566
1	Deaths	206	Republic of the Gambia	2	Female	27	Age-standardized	380	Neonatal disorders	3	Rate	1990	67.18663531435745	76.1707255875674	57.419338240932305
1	Deaths	206	Republic of the Gambia	3	Both	27	Age-standardized	380	Neonatal disorders	3	Rate	1990	83.0348175826456	92.39427953128333	72.95570915389968
1	Deaths	206	Republic of the Gambia	1	Male	27	Age-standardized	381	Neonatal preterm birth	3	Rate	1990	32.25860103332634	42.1951330154993	19.94071149333041
1	Deaths	206	Republic of the Gambia	2	Female	27	Age-standardized	381	Neonatal preterm birth	3	Rate	1990	22.91320686337045	30.983580504516475	14.147622329182289
1	Deaths	206	Republic of the Gambia	3	Both	27	Age-standardized	381	Neonatal preterm birth	3	Rate	1990	27.707496468689495	35.10445173375135	18.364111451223813
1	Deaths	206	Republic of the Gambia	1	Male	27	Age-standardized	382	Neonatal encephalopathy due to birth asphyxia and trauma	3	Rate	1990	38.114955818471756	51.99221949683613	26.746865947752095
1	Deaths	206	Republic of the Gambia	2	Female	27	Age-standardized	382	Neonatal encephalopathy due to birth asphyxia and trauma	3	Rate	1990	23.940071711853932	32.49958206524588	16.073030580690016
1	Deaths	206	Republic of the Gambia	3	Both	27	Age-standardized	382	Neonatal encephalopathy due to birth asphyxia and trauma	3	Rate	1990	31.192843374868303	39.75966649660957	23.57499808906367
1	Deaths	206	Republic of the Gambia	1	Male	27	Age-standardized	383	Neonatal sepsis and other neonatal infections	3	Rate	1990	15.865794193424515	23.240858117386793	10.309806804468113
1	Deaths	206	Republic of the Gambia	2	Female	27	Age-standardized	383	Neonatal sepsis and other neonatal infections	3	Rate	1990	11.862999758654597	16.481019211601172	7.699511586294237
1	Deaths	206	Republic of the Gambia	3	Both	27	Age-standardized	383	Neonatal sepsis and other neonatal infections	3	Rate	1990	13.913906459709594	18.969548498090173	10.07199457263234
1	Deaths	206	Republic of the Gambia	1	Male	27	Age-standardized	384	Hemolytic disease and other neonatal jaundice	3	Rate	1990	3.0725941829903864	5.1774052040608085	1.6276093879846207
1	Deaths	206	Republic of the Gambia	2	Female	27	Age-standardized	384	Hemolytic disease and other neonatal jaundice	3	Rate	1990	1.8051296265704817	3.506303855676952	0.9364605698777162
1	Deaths	206	Republic of the Gambia	3	Both	27	Age-standardized	384	Hemolytic disease and other neonatal jaundice	3	Rate	1990	2.452152756312507	3.790227578315762	1.5130630442450461
1	Deaths	206	Republic of the Gambia	1	Male	27	Age-standardized	385	Other neonatal disorders	3	Rate	1990	8.810607335241185	14.807652614617266	4.862252488284269
1	Deaths	206	Republic of the Gambia	2	Female	27	Age-standardized	385	Other neonatal disorders	3	Rate	1990	6.665227353907964	10.006792131215038	4.312915896736776
1	Deaths	206	Republic of the Gambia	3	Both	27	Age-standardized	385	Other neonatal disorders	3	Rate	1990	7.768418523065782	11.421809035649542	4.926819003712244
1	Deaths	8	Taiwan (Province of China)	1	Male	27	Age-standardized	380	Neonatal disorders	3	Rate	1990	3.1301369701158817	3.411320217944764	2.8728572664009184
1	Deaths	8	Taiwan (Province of China)	2	Female	27	Age-standardized	380	Neonatal disorders	3	Rate	1990	2.648185818937275	2.8726570293746394	2.4171948681681257
1	Deaths	8	Taiwan (Province of China)	3	Both	27	Age-standardized	380	Neonatal disorders	3	Rate	1990	2.8993137536604148	3.119778184546618	2.705805820249389
1	Deaths	8	Taiwan (Province of China)	1	Male	27	Age-standardized	381	Neonatal preterm birth	3	Rate	1990	2.026863209902079	2.2271585358173978	1.8466281386870484
1	Deaths	8	Taiwan (Province of China)	2	Female	27	Age-standardized	381	Neonatal preterm birth	3	Rate	1990	1.8901745050483008	2.065496979094634	1.721798036320369
1	Deaths	8	Taiwan (Province of China)	3	Both	27	Age-standardized	381	Neonatal preterm birth	3	Rate	1990	1.9613973188060516	2.108718810208414	1.81745942206855
1	Deaths	8	Taiwan (Province of China)	1	Male	27	Age-standardized	382	Neonatal encephalopathy due to birth asphyxia and trauma	3	Rate	1990	0.24649166358139274	0.28124717811654126	0.21618240085710463
1	Deaths	8	Taiwan (Province of China)	2	Female	27	Age-standardized	382	Neonatal encephalopathy due to birth asphyxia and trauma	3	Rate	1990	0.19539163071334065	0.2256472676255745	0.16800623883841848
1	Deaths	8	Taiwan (Province of China)	3	Both	27	Age-standardized	382	Neonatal encephalopathy due to birth asphyxia and trauma	3	Rate	1990	0.22201671263234254	0.24631745649839334	0.19899059114123116
1	Deaths	8	Taiwan (Province of China)	1	Male	27	Age-standardized	383	Neonatal sepsis and other neonatal infections	3	Rate	1990	0.040392746618883243	0.04668397894677048	0.035095066612514055
1	Deaths	8	Taiwan (Province of China)	2	Female	27	Age-standardized	383	Neonatal sepsis and other neonatal infections	3	Rate	1990	0.023482438306670066	0.027381961535040744	0.019899328900391488
1	Deaths	8	Taiwan (Province of China)	3	Both	27	Age-standardized	383	Neonatal sepsis and other neonatal infections	3	Rate	1990	0.03229405046896453	0.03625257401206583	0.02852417564895045
1	Deaths	8	Taiwan (Province of China)	1	Male	27	Age-standardized	384	Hemolytic disease and other neonatal jaundice	3	Rate	1990	0.08733278873397902	0.10949011054436834	0.06967908886966089
1	Deaths	8	Taiwan (Province of China)	2	Female	27	Age-standardized	384	Hemolytic disease and other neonatal jaundice	3	Rate	1990	0.052948274010664056	0.06946835527608133	0.03813388805834272
1	Deaths	8	Taiwan (Province of China)	3	Both	27	Age-standardized	384	Hemolytic disease and other neonatal jaundice	3	Rate	1990	0.0708648182685061	0.08576255223950412	0.05919224599795586
1	Deaths	8	Taiwan (Province of China)	1	Male	27	Age-standardized	385	Other neonatal disorders	3	Rate	1990	0.729056561279549	0.8161429224196817	0.6471174505215631
1	Deaths	8	Taiwan (Province of China)	2	Female	27	Age-standardized	385	Other neonatal disorders	3	Rate	1990	0.4861889708582999	0.552287595342501	0.4241600130270339
1	Deaths	8	Taiwan (Province of China)	3	Both	27	Age-standardized	385	Other neonatal disorders	3	Rate	1990	0.6127408534845467	0.6714069175981485	0.5573431090472614
1	Deaths	136	Republic of Paraguay	1	Male	27	Age-standardized	380	Neonatal disorders	3	Rate	1990	36.16435355034396	42.81688885620562	29.870786686841324
1	Deaths	136	Republic of Paraguay	2	Female	27	Age-standardized	380	Neonatal disorders	3	Rate	1990	18.561172196185645	22.37656661063368	15.30894750969744
1	Deaths	136	Republic of Paraguay	3	Both	27	Age-standardized	380	Neonatal disorders	3	Rate	1990	27.589447837787166	32.526770779032425	22.977588672030837
1	Deaths	136	Republic of Paraguay	1	Male	27	Age-standardized	381	Neonatal preterm birth	3	Rate	1990	17.706780259944964	21.993318204937925	14.146431433482181
1	Deaths	136	Republic of Paraguay	2	Female	27	Age-standardized	381	Neonatal preterm birth	3	Rate	1990	8.528694851199019	10.667615382298063	6.428566537619083
1	Deaths	136	Republic of Paraguay	3	Both	27	Age-standardized	381	Neonatal preterm birth	3	Rate	1990	13.23624625327124	16.14686822148148	10.746886958054667
1	Deaths	136	Republic of Paraguay	1	Male	27	Age-standardized	382	Neonatal encephalopathy due to birth asphyxia and trauma	3	Rate	1990	7.717488716062705	10.345061427830753	5.336981969641066
1	Deaths	136	Republic of Paraguay	2	Female	27	Age-standardized	382	Neonatal encephalopathy due to birth asphyxia and trauma	3	Rate	1990	3.70971987008662	5.469095568768552	2.4849712488979736
1	Deaths	136	Republic of Paraguay	3	Both	27	Age-standardized	382	Neonatal encephalopathy due to birth asphyxia and trauma	3	Rate	1990	5.765257006960045	7.80484954922705	4.1255541376074
1	Deaths	136	Republic of Paraguay	1	Male	27	Age-standardized	383	Neonatal sepsis and other neonatal infections	3	Rate	1990	7.877545734918695	10.523001013836305	5.831022415271789
1	Deaths	136	Republic of Paraguay	2	Female	27	Age-standardized	383	Neonatal sepsis and other neonatal infections	3	Rate	1990	4.898271764031991	6.362893923631772	3.749744862289734
1	Deaths	136	Republic of Paraguay	3	Both	27	Age-standardized	383	Neonatal sepsis and other neonatal infections	3	Rate	1990	6.426065341907066	7.98774129352029	5.059632661058447
1	Deaths	136	Republic of Paraguay	1	Male	27	Age-standardized	384	Hemolytic disease and other neonatal jaundice	3	Rate	1990	0.5342966627475629	0.823053155155145	0.32995884517770335
1	Deaths	136	Republic of Paraguay	2	Female	27	Age-standardized	384	Hemolytic disease and other neonatal jaundice	3	Rate	1990	0.1545039165818971	0.2852115206537571	0.0824917856030268
1	Deaths	136	Republic of Paraguay	3	Both	27	Age-standardized	384	Hemolytic disease and other neonatal jaundice	3	Rate	1990	0.34916920089406195	0.5112472425564311	0.23354255637973792
1	Deaths	136	Republic of Paraguay	1	Male	27	Age-standardized	385	Other neonatal disorders	3	Rate	1990	2.3282421766700696	3.6445617056121287	1.4714187152810603
1	Deaths	136	Republic of Paraguay	2	Female	27	Age-standardized	385	Other neonatal disorders	3	Rate	1990	1.269981794286145	1.9964035159114855	0.7950235557307287
1	Deaths	136	Republic of Paraguay	3	Both	27	Age-standardized	385	Other neonatal disorders	3	Rate	1990	1.812710034754779	2.7935835776439175	1.2539962797967086
1	Deaths	101	Canada	1	Male	27	Age-standardized	382	Neonatal encephalopathy due to birth asphyxia and trauma	3	Rate	1990	1.52587468187089	1.6810563680165231	1.3793165114268013
1	Deaths	101	Canada	2	Female	27	Age-standardized	382	Neonatal encephalopathy due to birth asphyxia and trauma	3	Rate	1990	1.1445840846629205	1.2921673194068848	1.017832366816249
1	Deaths	101	Canada	3	Both	27	Age-standardized	382	Neonatal encephalopathy due to birth asphyxia and trauma	3	Rate	1990	1.3401172531359853	1.4544556940454212	1.2389202695397246
1	Deaths	101	Canada	1	Male	27	Age-standardized	383	Neonatal sepsis and other neonatal infections	3	Rate	1990	0.2977214081926315	0.3370534386690453	0.2615936010785574
1	Deaths	101	Canada	2	Female	27	Age-standardized	383	Neonatal sepsis and other neonatal infections	3	Rate	1990	0.20626868266211285	0.23601383605270576	0.18102652795046617
1	Deaths	101	Canada	3	Both	27	Age-standardized	383	Neonatal sepsis and other neonatal infections	3	Rate	1990	0.2531653335701879	0.28111970335023606	0.2245542358106312
1	Deaths	101	Canada	1	Male	27	Age-standardized	384	Hemolytic disease and other neonatal jaundice	3	Rate	1990	0.020483971195809678	0.0271166373451223	0.01565281102314189
1	Deaths	101	Canada	2	Female	27	Age-standardized	384	Hemolytic disease and other neonatal jaundice	3	Rate	1990	0.029361552466734296	0.0431177192477732	0.02001330208994733
1	Deaths	101	Canada	3	Both	27	Age-standardized	384	Hemolytic disease and other neonatal jaundice	3	Rate	1990	0.024809038833850987	0.034030987961618575	0.018561263629037806
1	Deaths	101	Canada	1	Male	27	Age-standardized	385	Other neonatal disorders	3	Rate	1990	0.7866181925442476	0.9058922422721746	0.6839959229955026
1	Deaths	101	Canada	2	Female	27	Age-standardized	385	Other neonatal disorders	3	Rate	1990	0.7207332230483832	0.8125758630775112	0.6353648223790647
1	Deaths	101	Canada	3	Both	27	Age-standardized	385	Other neonatal disorders	3	Rate	1990	0.7545182731764701	0.8391003393415758	0.6834656826889889
1	Deaths	169	Central African Republic	1	Male	27	Age-standardized	380	Neonatal disorders	3	Rate	1990	81.64999289338506	95.97874330121405	67.46451253505506
1	Deaths	169	Central African Republic	2	Female	27	Age-standardized	380	Neonatal disorders	3	Rate	1990	62.852860926580206	75.90302775184561	49.70409441284957
1	Deaths	169	Central African Republic	3	Both	27	Age-standardized	380	Neonatal disorders	3	Rate	1990	72.4489537103199	83.7116852717843	61.66899715066204
1	Deaths	169	Central African Republic	1	Male	27	Age-standardized	381	Neonatal preterm birth	3	Rate	1990	23.665699155018284	34.47951243231987	15.285228467476156
1	Deaths	169	Central African Republic	2	Female	27	Age-standardized	381	Neonatal preterm birth	3	Rate	1990	18.69106158442137	27.74111147850007	11.163755819599809
1	Deaths	169	Central African Republic	3	Both	27	Age-standardized	381	Neonatal preterm birth	3	Rate	1990	21.22982211681382	29.057807674985337	14.48666481940218
1	Deaths	169	Central African Republic	1	Male	27	Age-standardized	382	Neonatal encephalopathy due to birth asphyxia and trauma	3	Rate	1990	38.47346237257119	49.6284338053269	27.00243606873979
1	Deaths	169	Central African Republic	2	Female	27	Age-standardized	382	Neonatal encephalopathy due to birth asphyxia and trauma	3	Rate	1990	28.162277802716154	39.26168644285709	17.21167709026962
1	Deaths	169	Central African Republic	3	Both	27	Age-standardized	382	Neonatal encephalopathy due to birth asphyxia and trauma	3	Rate	1990	33.42861566970453	43.063298020408176	24.65903895492116
1	Deaths	169	Central African Republic	1	Male	27	Age-standardized	383	Neonatal sepsis and other neonatal infections	3	Rate	1990	6.065916658558217	9.959909064001936	3.812766851026421
1	Deaths	169	Central African Republic	2	Female	27	Age-standardized	383	Neonatal sepsis and other neonatal infections	3	Rate	1990	4.543001006463886	7.272315204089206	2.6651195777848655
1	Deaths	169	Central African Republic	3	Both	27	Age-standardized	383	Neonatal sepsis and other neonatal infections	3	Rate	1990	5.319849956982315	7.982983084487537	3.5912271682256653
1	Deaths	169	Central African Republic	1	Male	27	Age-standardized	384	Hemolytic disease and other neonatal jaundice	3	Rate	1990	0.8602574715201393	1.7108074756648726	0.37033497654750597
1	Deaths	169	Central African Republic	2	Female	27	Age-standardized	384	Hemolytic disease and other neonatal jaundice	3	Rate	1990	0.3810342777685951	1.048582573946114	0.09960671192569948
1	Deaths	169	Central African Republic	3	Both	27	Age-standardized	384	Hemolytic disease and other neonatal jaundice	3	Rate	1990	0.6252647148832505	1.202310268304398	0.3557441728106167
1	Deaths	169	Central African Republic	1	Male	27	Age-standardized	385	Other neonatal disorders	3	Rate	1990	12.584657235717241	21.41756595589567	6.546392452648483
1	Deaths	169	Central African Republic	2	Female	27	Age-standardized	385	Other neonatal disorders	3	Rate	1990	11.075486255210187	19.63379941346901	5.930069780048794
1	Deaths	169	Central African Republic	3	Both	27	Age-standardized	385	Other neonatal disorders	3	Rate	1990	11.84540125193593	18.59033596163515	6.614006755296073
1	Deaths	90	Kingdom of Norway	1	Male	27	Age-standardized	382	Neonatal encephalopathy due to birth asphyxia and trauma	3	Rate	1990	3.5529503065274994	3.848412695825604	3.266193358076675
1	Deaths	90	Kingdom of Norway	2	Female	27	Age-standardized	382	Neonatal encephalopathy due to birth asphyxia and trauma	3	Rate	1990	2.784057804987068	3.0326414831768256	2.5670493323223957
1	Deaths	90	Kingdom of Norway	3	Both	27	Age-standardized	382	Neonatal encephalopathy due to birth asphyxia and trauma	3	Rate	1990	3.1789034492282813	3.421843883618148	2.9323182862763693
1	Deaths	90	Kingdom of Norway	1	Male	27	Age-standardized	383	Neonatal sepsis and other neonatal infections	3	Rate	1990	0.2697750463844032	0.29280278578414126	0.24849081570167564
1	Deaths	90	Kingdom of Norway	2	Female	27	Age-standardized	383	Neonatal sepsis and other neonatal infections	3	Rate	1990	0.0687202495289887	0.07524359073972114	0.0625320465001293
1	Deaths	90	Kingdom of Norway	3	Both	27	Age-standardized	383	Neonatal sepsis and other neonatal infections	3	Rate	1990	0.1719541451134304	0.18592721470616339	0.1586020529829142
1	Deaths	90	Kingdom of Norway	1	Male	27	Age-standardized	384	Hemolytic disease and other neonatal jaundice	3	Rate	1990	0.0013853068117365677	0.0016843237284171369	0.001160091361501855
1	Deaths	90	Kingdom of Norway	2	Female	27	Age-standardized	384	Hemolytic disease and other neonatal jaundice	3	Rate	1990	0.0023076183165545265	0.0029496531168415833	0.001711759223900231
1	Deaths	90	Kingdom of Norway	3	Both	27	Age-standardized	384	Hemolytic disease and other neonatal jaundice	3	Rate	1990	0.00183400897553974	0.0022237897794942832	0.0014841191165819378
1	Deaths	90	Kingdom of Norway	1	Male	27	Age-standardized	385	Other neonatal disorders	3	Rate	1990	1.2270952555834793	1.3444284443505428	1.1258439475384314
1	Deaths	90	Kingdom of Norway	2	Female	27	Age-standardized	385	Other neonatal disorders	3	Rate	1990	1.3311295659248832	1.4892728318630974	1.1696606084117875
1	Deaths	90	Kingdom of Norway	3	Both	27	Age-standardized	385	Other neonatal disorders	3	Rate	1990	1.2777128725584672	1.3877102108152588	1.1719135829485128
1	Deaths	89	Kingdom of the Netherlands	1	Male	27	Age-standardized	380	Neonatal disorders	3	Rate	1990	7.941319502159655	8.44451226496609	7.4248798002664325
1	Deaths	89	Kingdom of the Netherlands	2	Female	27	Age-standardized	380	Neonatal disorders	3	Rate	1990	5.576762352925084	6.0064588919233515	5.182488149894243
1	Deaths	89	Kingdom of the Netherlands	3	Both	27	Age-standardized	380	Neonatal disorders	3	Rate	1990	6.786035795258358	7.192398814558699	6.409535913682988
1	Deaths	89	Kingdom of the Netherlands	1	Male	27	Age-standardized	381	Neonatal preterm birth	3	Rate	1990	4.431827923749216	4.769301807565674	4.089918772111337
1	Deaths	89	Kingdom of the Netherlands	2	Female	27	Age-standardized	381	Neonatal preterm birth	3	Rate	1990	3.051638139738037	3.333286591101066	2.765336799205958
1	Deaths	89	Kingdom of the Netherlands	3	Both	27	Age-standardized	381	Neonatal preterm birth	3	Rate	1990	3.7574965311418698	4.018541648464336	3.5160156611397917
1	Deaths	89	Kingdom of the Netherlands	1	Male	27	Age-standardized	382	Neonatal encephalopathy due to birth asphyxia and trauma	3	Rate	1990	2.1103888369138897	2.321567901020456	1.8907973078537244
1	Deaths	89	Kingdom of the Netherlands	2	Female	27	Age-standardized	382	Neonatal encephalopathy due to birth asphyxia and trauma	3	Rate	1990	1.5414606619174807	1.7322267933903093	1.369594201104799
1	Deaths	89	Kingdom of the Netherlands	3	Both	27	Age-standardized	382	Neonatal encephalopathy due to birth asphyxia and trauma	3	Rate	1990	1.8324208121109467	1.9996646179381439	1.6745826882072894
1	Deaths	89	Kingdom of the Netherlands	1	Male	27	Age-standardized	383	Neonatal sepsis and other neonatal infections	3	Rate	1990	0.7377655244316109	0.8280936156021842	0.6513169075775489
1	Deaths	89	Kingdom of the Netherlands	2	Female	27	Age-standardized	383	Neonatal sepsis and other neonatal infections	3	Rate	1990	0.453747236668758	0.514354726774636	0.3989587096104432
1	Deaths	89	Kingdom of the Netherlands	3	Both	27	Age-standardized	383	Neonatal sepsis and other neonatal infections	3	Rate	1990	0.5989973420552276	0.654755280766061	0.5495394254050835
1	Deaths	89	Kingdom of the Netherlands	1	Male	27	Age-standardized	384	Hemolytic disease and other neonatal jaundice	3	Rate	1990	0.06267950963931737	0.08333626043550031	0.04580513226720669
1	Deaths	89	Kingdom of the Netherlands	2	Female	27	Age-standardized	384	Hemolytic disease and other neonatal jaundice	3	Rate	1990	0.04542597633967218	0.06558254312888784	0.030990900841517982
1	Deaths	89	Kingdom of the Netherlands	3	Both	27	Age-standardized	384	Hemolytic disease and other neonatal jaundice	3	Rate	1990	0.05424886139344224	0.07066133753857348	0.041387068544803285
1	Deaths	89	Kingdom of the Netherlands	1	Male	27	Age-standardized	385	Other neonatal disorders	3	Rate	1990	0.5986577074256341	0.6990944631256759	0.5043421973665313
1	Deaths	89	Kingdom of the Netherlands	2	Female	27	Age-standardized	385	Other neonatal disorders	3	Rate	1990	0.48449033826114035	0.5757369812107008	0.4073200266442808
1	Deaths	89	Kingdom of the Netherlands	3	Both	27	Age-standardized	385	Other neonatal disorders	3	Rate	1990	0.5428722485568717	0.6075629898705542	0.4820155445910557
1	Deaths	140	Kingdom of Bahrain	1	Male	27	Age-standardized	380	Neonatal disorders	3	Rate	1990	20.025140111903575	22.8984686438329	17.710028553947893
1	Deaths	140	Kingdom of Bahrain	2	Female	27	Age-standardized	380	Neonatal disorders	3	Rate	1990	18.26742034483756	20.960582795902166	16.174187221656027
1	Deaths	140	Kingdom of Bahrain	3	Both	27	Age-standardized	380	Neonatal disorders	3	Rate	1990	19.166307770833832	20.998066594961756	17.48504878501543
1	Deaths	140	Kingdom of Bahrain	1	Male	27	Age-standardized	381	Neonatal preterm birth	3	Rate	1990	14.800486849369353	17.54677908583313	12.71571461419999
1	Deaths	140	Kingdom of Bahrain	2	Female	27	Age-standardized	381	Neonatal preterm birth	3	Rate	1990	13.631982929731032	16.019475482806655	11.43427326411017
1	Deaths	140	Kingdom of Bahrain	3	Both	27	Age-standardized	381	Neonatal preterm birth	3	Rate	1990	14.22958278697779	16.45352875176492	12.603264740574733
1	Deaths	140	Kingdom of Bahrain	1	Male	27	Age-standardized	382	Neonatal encephalopathy due to birth asphyxia and trauma	3	Rate	1990	2.309275985736928	3.1661440290163974	1.5005258915555515
1	Deaths	140	Kingdom of Bahrain	2	Female	27	Age-standardized	382	Neonatal encephalopathy due to birth asphyxia and trauma	3	Rate	1990	2.1401731804981927	3.061366683961309	1.3690693805591725
1	Deaths	140	Kingdom of Bahrain	3	Both	27	Age-standardized	382	Neonatal encephalopathy due to birth asphyxia and trauma	3	Rate	1990	2.2266449628809117	2.9041496913867144	1.5670680423604353
1	Deaths	140	Kingdom of Bahrain	1	Male	27	Age-standardized	383	Neonatal sepsis and other neonatal infections	3	Rate	1990	0.9964988222907163	1.4164146353975777	0.6653795641862847
1	Deaths	140	Kingdom of Bahrain	2	Female	27	Age-standardized	383	Neonatal sepsis and other neonatal infections	3	Rate	1990	0.7667092263845436	1.1348267335757602	0.5311701600203057
1	Deaths	140	Kingdom of Bahrain	3	Both	27	Age-standardized	383	Neonatal sepsis and other neonatal infections	3	Rate	1990	0.8841937697959871	1.2422223825232603	0.6344010666889578
1	Deaths	140	Kingdom of Bahrain	1	Male	27	Age-standardized	384	Hemolytic disease and other neonatal jaundice	3	Rate	1990	0.08613758959900478	0.13007605885942483	0.049728077625233506
1	Deaths	140	Kingdom of Bahrain	2	Female	27	Age-standardized	384	Hemolytic disease and other neonatal jaundice	3	Rate	1990	0.13296053053338247	0.23262578712596915	0.06889536810918466
1	Deaths	140	Kingdom of Bahrain	3	Both	27	Age-standardized	384	Hemolytic disease and other neonatal jaundice	3	Rate	1990	0.10902600461606443	0.1665279567248995	0.07064988626631974
1	Deaths	140	Kingdom of Bahrain	1	Male	27	Age-standardized	385	Other neonatal disorders	3	Rate	1990	1.832740864907544	2.6617440733747	1.1600853033119705
1	Deaths	140	Kingdom of Bahrain	2	Female	27	Age-standardized	385	Other neonatal disorders	3	Rate	1990	1.5955944776904027	2.2698276173885494	1.0194472077948002
1	Deaths	140	Kingdom of Bahrain	3	Both	27	Age-standardized	385	Other neonatal disorders	3	Rate	1990	1.7168602465630707	2.410944596137651	1.17913795467182
1	Deaths	190	Republic of Uganda	1	Male	27	Age-standardized	380	Neonatal disorders	3	Rate	1990	76.19277351401092	89.3676266279245	64.68487386546485
1	Deaths	190	Republic of Uganda	2	Female	27	Age-standardized	380	Neonatal disorders	3	Rate	1990	55.19377813359546	65.13793627965866	46.87472159803443
1	Deaths	190	Republic of Uganda	3	Both	27	Age-standardized	380	Neonatal disorders	3	Rate	1990	65.86759582235395	74.8819850943783	57.53377542318724
1	Deaths	190	Republic of Uganda	1	Male	27	Age-standardized	381	Neonatal preterm birth	3	Rate	1990	20.082304867806968	27.1851740007199	13.948380345391703
1	Deaths	190	Republic of Uganda	2	Female	27	Age-standardized	381	Neonatal preterm birth	3	Rate	1990	14.620889785280344	20.340405720387025	9.831527523883707
1	Deaths	190	Republic of Uganda	3	Both	27	Age-standardized	381	Neonatal preterm birth	3	Rate	1990	17.39608704956524	22.114946363354896	13.528930760854966
1	Deaths	190	Republic of Uganda	1	Male	27	Age-standardized	382	Neonatal encephalopathy due to birth asphyxia and trauma	3	Rate	1990	28.815801550354745	37.31418804517824	20.889596920983372
1	Deaths	190	Republic of Uganda	2	Female	27	Age-standardized	382	Neonatal encephalopathy due to birth asphyxia and trauma	3	Rate	1990	21.42819265289462	27.921899836990608	14.72726080814035
1	Deaths	190	Republic of Uganda	3	Both	27	Age-standardized	382	Neonatal encephalopathy due to birth asphyxia and trauma	3	Rate	1990	25.186150959470147	30.71331341263498	19.66952732759054
1	Deaths	190	Republic of Uganda	1	Male	27	Age-standardized	383	Neonatal sepsis and other neonatal infections	3	Rate	1990	12.77599495763674	17.70816056642986	8.833683821519607
1	Deaths	190	Republic of Uganda	2	Female	27	Age-standardized	383	Neonatal sepsis and other neonatal infections	3	Rate	1990	8.907328815964963	12.549518863073665	6.011832334361223
1	Deaths	190	Republic of Uganda	3	Both	27	Age-standardized	383	Neonatal sepsis and other neonatal infections	3	Rate	1990	10.8732947518761	14.053046503267362	8.186319855100482
1	Deaths	190	Republic of Uganda	1	Male	27	Age-standardized	384	Hemolytic disease and other neonatal jaundice	3	Rate	1990	1.757458923181722	2.910173066661736	0.9305521455999125
1	Deaths	190	Republic of Uganda	2	Female	27	Age-standardized	384	Hemolytic disease and other neonatal jaundice	3	Rate	1990	0.388080705452412	0.6836383957603015	0.20703087272510673
1	Deaths	190	Republic of Uganda	3	Both	27	Age-standardized	384	Hemolytic disease and other neonatal jaundice	3	Rate	1990	1.08281538540218	1.6288203249676148	0.6678205755215544
1	Deaths	190	Republic of Uganda	1	Male	27	Age-standardized	385	Other neonatal disorders	3	Rate	1990	12.761213215030853	20.1329793769872	6.965541045685794
1	Deaths	190	Republic of Uganda	2	Female	27	Age-standardized	385	Other neonatal disorders	3	Rate	1990	9.849286174003087	15.558105045577415	5.31060066283821
1	Deaths	190	Republic of Uganda	3	Both	27	Age-standardized	385	Other neonatal disorders	3	Rate	1990	11.329247676040318	16.540687989561754	6.132565625691401
1	Deaths	151	State of Qatar	1	Male	27	Age-standardized	380	Neonatal disorders	3	Rate	1990	13.654171541684393	17.11473709871695	10.826105875872091
1	Deaths	151	State of Qatar	2	Female	27	Age-standardized	380	Neonatal disorders	3	Rate	1990	12.358414414790804	15.717492027346406	10.115657054101025
1	Deaths	151	State of Qatar	3	Both	27	Age-standardized	380	Neonatal disorders	3	Rate	1990	13.023531142413054	16.041750014234218	10.677655599555326
1	Deaths	71	Australia	1	Male	27	Age-standardized	380	Neonatal disorders	3	Rate	1990	7.819074198250126	8.324882166031342	7.3569743143898005
1	Deaths	71	Australia	2	Female	27	Age-standardized	380	Neonatal disorders	3	Rate	1990	6.102464274995959	6.498612418696236	5.706642402722664
1	Deaths	71	Australia	3	Both	27	Age-standardized	380	Neonatal disorders	3	Rate	1990	6.983471483866348	7.386126448571989	6.6227847725271225
1	Deaths	71	Australia	1	Male	27	Age-standardized	381	Neonatal preterm birth	3	Rate	1990	5.622265159163821	5.999175740530949	5.2811092219804445
1	Deaths	71	Australia	2	Female	27	Age-standardized	381	Neonatal preterm birth	3	Rate	1990	4.288007907494446	4.610812985866705	3.9701493408732644
1	Deaths	71	Australia	3	Both	27	Age-standardized	381	Neonatal preterm birth	3	Rate	1990	4.97277924514084	5.273395388172838	4.694565020691642
1	Deaths	71	Australia	1	Male	27	Age-standardized	382	Neonatal encephalopathy due to birth asphyxia and trauma	3	Rate	1990	1.2693692089164852	1.433552059995763	1.1423513161616805
1	Deaths	71	Australia	2	Female	27	Age-standardized	382	Neonatal encephalopathy due to birth asphyxia and trauma	3	Rate	1990	1.1229658882270048	1.2421833294666882	1.0153895170816383
1	Deaths	71	Australia	3	Both	27	Age-standardized	382	Neonatal encephalopathy due to birth asphyxia and trauma	3	Rate	1990	1.1981060264084291	1.29984237581011	1.1018570650941462
1	Deaths	71	Australia	1	Male	27	Age-standardized	383	Neonatal sepsis and other neonatal infections	3	Rate	1990	0.5186221197643106	0.5870353698059125	0.4504036558692108
1	Deaths	71	Australia	2	Female	27	Age-standardized	383	Neonatal sepsis and other neonatal infections	3	Rate	1990	0.31776353384390466	0.3505892591765494	0.2859533131612799
1	Deaths	71	Australia	3	Both	27	Age-standardized	383	Neonatal sepsis and other neonatal infections	3	Rate	1990	0.4208495639114261	0.4605650488857387	0.3818778193451798
1	Deaths	71	Australia	1	Male	27	Age-standardized	384	Hemolytic disease and other neonatal jaundice	3	Rate	1990	0.037259343538597306	0.05103094650491774	0.02658794294328134
1	Deaths	71	Australia	2	Female	27	Age-standardized	384	Hemolytic disease and other neonatal jaundice	3	Rate	1990	0.05204194100209596	0.07559735736150122	0.034272926188447565
1	Deaths	71	Australia	3	Both	27	Age-standardized	384	Hemolytic disease and other neonatal jaundice	3	Rate	1990	0.04445444751703881	0.057485789016594784	0.03288814409103587
1	Deaths	71	Australia	1	Male	27	Age-standardized	385	Other neonatal disorders	3	Rate	1990	0.3715583668669148	0.4391688199836623	0.3101888353272264
1	Deaths	71	Australia	2	Female	27	Age-standardized	385	Other neonatal disorders	3	Rate	1990	0.32168500442850134	0.3820532256312685	0.2605857959856753
1	Deaths	71	Australia	3	Both	27	Age-standardized	385	Other neonatal disorders	3	Rate	1990	0.3472822008886102	0.399575905158688	0.2954403001197705
1	Deaths	93	Kingdom of Sweden	1	Male	27	Age-standardized	380	Neonatal disorders	3	Rate	1990	4.935493487953222	5.2790974128986505	4.580206628210302
1	Deaths	93	Kingdom of Sweden	2	Female	27	Age-standardized	380	Neonatal disorders	3	Rate	1990	4.107275038764362	4.477407874998084	3.75570437311045
1	Deaths	93	Kingdom of Sweden	3	Both	27	Age-standardized	380	Neonatal disorders	3	Rate	1990	4.532427855241388	4.862634574835989	4.2115203029861075
1	Deaths	93	Kingdom of Sweden	1	Male	27	Age-standardized	381	Neonatal preterm birth	3	Rate	1990	2.845098237923708	3.0677809398187965	2.6145665079681195
1	Deaths	93	Kingdom of Sweden	2	Female	27	Age-standardized	381	Neonatal preterm birth	3	Rate	1990	2.290826085158874	2.4953901504323213	2.0759324823674237
1	Deaths	93	Kingdom of Sweden	3	Both	27	Age-standardized	381	Neonatal preterm birth	3	Rate	1990	2.575352547870008	2.7572478868758847	2.377013207853269
1	Deaths	93	Kingdom of Sweden	1	Male	27	Age-standardized	382	Neonatal encephalopathy due to birth asphyxia and trauma	3	Rate	1990	1.4778292256352585	1.6249132217161386	1.3299570563936283
1	Deaths	93	Kingdom of Sweden	2	Female	27	Age-standardized	382	Neonatal encephalopathy due to birth asphyxia and trauma	3	Rate	1990	1.1930922584951356	1.3372247743696288	1.0640344345116202
1	Deaths	93	Kingdom of Sweden	3	Both	27	Age-standardized	382	Neonatal encephalopathy due to birth asphyxia and trauma	3	Rate	1990	1.3392586432458562	1.4580606085083272	1.2256458780803918
1	Deaths	93	Kingdom of Sweden	1	Male	27	Age-standardized	383	Neonatal sepsis and other neonatal infections	3	Rate	1990	0.3444289142812836	0.3925426407345223	0.3028918883254384
1	Deaths	93	Kingdom of Sweden	2	Female	27	Age-standardized	383	Neonatal sepsis and other neonatal infections	3	Rate	1990	0.2738060809722834	0.3053506699387838	0.24585323603201029
1	Deaths	93	Kingdom of Sweden	3	Both	27	Age-standardized	383	Neonatal sepsis and other neonatal infections	3	Rate	1990	0.3100577187592763	0.3448589680507087	0.280083335667825
1	Deaths	93	Kingdom of Sweden	1	Male	27	Age-standardized	384	Hemolytic disease and other neonatal jaundice	3	Rate	1990	0.007147321333347421	0.010431658144341348	0.004939819989322142
1	Deaths	93	Kingdom of Sweden	2	Female	27	Age-standardized	384	Hemolytic disease and other neonatal jaundice	3	Rate	1990	0.012597356946574807	0.016879564770232263	0.008763686500708403
1	Deaths	93	Kingdom of Sweden	3	Both	27	Age-standardized	384	Hemolytic disease and other neonatal jaundice	3	Rate	1990	0.009800181686933258	0.01244042336255199	0.007483062999153882
1	Deaths	93	Kingdom of Sweden	1	Male	27	Age-standardized	385	Other neonatal disorders	3	Rate	1990	0.2609897887796201	0.31029338478513696	0.21603546064364934
1	Deaths	93	Kingdom of Sweden	2	Female	27	Age-standardized	385	Other neonatal disorders	3	Rate	1990	0.33695325719150027	0.39673340972643567	0.2829104706096584
1	Deaths	93	Kingdom of Sweden	3	Both	27	Age-standardized	385	Other neonatal disorders	3	Rate	1990	0.29795876367931867	0.350440472300493	0.25213103476637566
1	Deaths	185	Republic of Rwanda	1	Male	27	Age-standardized	382	Neonatal encephalopathy due to birth asphyxia and trauma	3	Rate	1990	23.372219756779906	32.2470138911645	15.870709557278847
1	Deaths	185	Republic of Rwanda	2	Female	27	Age-standardized	382	Neonatal encephalopathy due to birth asphyxia and trauma	3	Rate	1990	20.982985903369137	28.2710061978914	14.198777030037673
1	Deaths	185	Republic of Rwanda	3	Both	27	Age-standardized	382	Neonatal encephalopathy due to birth asphyxia and trauma	3	Rate	1990	22.197533170186382	27.831387465623635	17.188327310208987
1	Deaths	185	Republic of Rwanda	1	Male	27	Age-standardized	383	Neonatal sepsis and other neonatal infections	3	Rate	1990	16.011191576953564	23.14829146691149	10.754589417477634
1	Deaths	185	Republic of Rwanda	2	Female	27	Age-standardized	383	Neonatal sepsis and other neonatal infections	3	Rate	1990	14.107046513150241	19.96955302375751	9.541952554285285
1	Deaths	185	Republic of Rwanda	3	Both	27	Age-standardized	383	Neonatal sepsis and other neonatal infections	3	Rate	1990	15.074913933099863	20.13220905254926	11.296333622818791
1	Deaths	185	Republic of Rwanda	1	Male	27	Age-standardized	384	Hemolytic disease and other neonatal jaundice	3	Rate	1990	2.073534650989814	3.4833310063426035	1.1832853398570264
1	Deaths	185	Republic of Rwanda	2	Female	27	Age-standardized	384	Hemolytic disease and other neonatal jaundice	3	Rate	1990	0.6320360880927482	1.1436111507088296	0.33438671734300207
1	Deaths	185	Republic of Rwanda	3	Both	27	Age-standardized	384	Hemolytic disease and other neonatal jaundice	3	Rate	1990	1.3643122492985784	2.1371972848113034	0.8362721402145916
1	Deaths	185	Republic of Rwanda	1	Male	27	Age-standardized	385	Other neonatal disorders	3	Rate	1990	13.648784207410738	21.078860458887593	7.705415878241976
1	Deaths	185	Republic of Rwanda	2	Female	27	Age-standardized	385	Other neonatal disorders	3	Rate	1990	12.897621983896663	19.619723348247323	7.4705459934869065
1	Deaths	185	Republic of Rwanda	3	Both	27	Age-standardized	385	Other neonatal disorders	3	Rate	1990	13.279588137503753	18.908981638687308	7.741147742172621
1	Deaths	207	Republic of Ghana	1	Male	27	Age-standardized	380	Neonatal disorders	3	Rate	1990	80.28287509319242	89.78923556002945	71.38225768794383
1	Deaths	207	Republic of Ghana	2	Female	27	Age-standardized	380	Neonatal disorders	3	Rate	1990	58.73167698879203	67.00030730430693	50.926261016050006
1	Deaths	207	Republic of Ghana	3	Both	27	Age-standardized	380	Neonatal disorders	3	Rate	1990	69.78961100925909	78.0272625743492	62.68153819513411
1	Deaths	207	Republic of Ghana	1	Male	27	Age-standardized	381	Neonatal preterm birth	3	Rate	1990	14.583573695602551	25.695263360810827	8.271375357606097
1	Deaths	207	Republic of Ghana	2	Female	27	Age-standardized	381	Neonatal preterm birth	3	Rate	1990	11.940997039151162	19.7860620627429	7.664323429998815
1	Deaths	207	Republic of Ghana	3	Both	27	Age-standardized	381	Neonatal preterm birth	3	Rate	1990	13.298139698943944	20.988357376357975	9.029014639554319
1	Deaths	123	Republic of Peru	1	Male	27	Age-standardized	380	Neonatal disorders	3	Rate	1990	41.30721962693253	47.4265297117618	35.59835039697274
1	Deaths	123	Republic of Peru	2	Female	27	Age-standardized	380	Neonatal disorders	3	Rate	1990	34.02405914749685	40.02920042752226	28.96280083247525
1	Deaths	123	Republic of Peru	3	Both	27	Age-standardized	380	Neonatal disorders	3	Rate	1990	37.733415003823644	43.11814675063115	33.35031541253059
1	Deaths	123	Republic of Peru	1	Male	27	Age-standardized	381	Neonatal preterm birth	3	Rate	1990	17.34215275411236	22.745805184689676	12.861315809432956
1	Deaths	123	Republic of Peru	2	Female	27	Age-standardized	381	Neonatal preterm birth	3	Rate	1990	14.499085756175765	19.288230181783817	10.414860013240364
1	Deaths	123	Republic of Peru	3	Both	27	Age-standardized	381	Neonatal preterm birth	3	Rate	1990	15.947022696842387	20.122504776325684	12.654114928364072
1	Deaths	123	Republic of Peru	1	Male	27	Age-standardized	382	Neonatal encephalopathy due to birth asphyxia and trauma	3	Rate	1990	12.17605919350617	16.014548563295712	8.465143465854363
1	Deaths	123	Republic of Peru	2	Female	27	Age-standardized	382	Neonatal encephalopathy due to birth asphyxia and trauma	3	Rate	1990	10.359277853958753	14.140753827368492	7.014292537714483
1	Deaths	123	Republic of Peru	3	Both	27	Age-standardized	382	Neonatal encephalopathy due to birth asphyxia and trauma	3	Rate	1990	11.284551404851756	14.444520951042891	8.581647201596068
1	Deaths	123	Republic of Peru	1	Male	27	Age-standardized	383	Neonatal sepsis and other neonatal infections	3	Rate	1990	9.986099033731653	13.993192209950141	6.299552259509495
1	Deaths	123	Republic of Peru	2	Female	27	Age-standardized	383	Neonatal sepsis and other neonatal infections	3	Rate	1990	7.645537294136017	11.380595448272768	4.880364092791154
1	Deaths	123	Republic of Peru	3	Both	27	Age-standardized	383	Neonatal sepsis and other neonatal infections	3	Rate	1990	8.837710081415503	11.618035838474665	6.472863013014931
1	Deaths	123	Republic of Peru	1	Male	27	Age-standardized	384	Hemolytic disease and other neonatal jaundice	3	Rate	1990	0.3686095166336792	0.5770836292194192	0.21086490674312874
1	Deaths	123	Republic of Peru	2	Female	27	Age-standardized	384	Hemolytic disease and other neonatal jaundice	3	Rate	1990	0.2283491121745087	0.4025884166004075	0.1245922236455298
1	Deaths	123	Republic of Peru	3	Both	27	Age-standardized	384	Hemolytic disease and other neonatal jaundice	3	Rate	1990	0.2997688805184262	0.4354627134334651	0.1973125428306804
1	Deaths	123	Republic of Peru	1	Male	27	Age-standardized	385	Other neonatal disorders	3	Rate	1990	1.4342991289486398	2.2266772314363314	0.8810407115621491
1	Deaths	123	Republic of Peru	2	Female	27	Age-standardized	385	Other neonatal disorders	3	Rate	1990	1.291809131051799	1.9926566226104165	0.7717783322445242
1	Deaths	123	Republic of Peru	3	Both	27	Age-standardized	385	Other neonatal disorders	3	Rate	1990	1.364361940195589	1.929767587222729	0.9178342324913412
1	Deaths	60	Republic of Lithuania	1	Male	27	Age-standardized	380	Neonatal disorders	3	Rate	1990	11.665950223277049	12.878130918207058	10.608621578472224
1	Deaths	60	Republic of Lithuania	2	Female	27	Age-standardized	380	Neonatal disorders	3	Rate	1990	7.9804578381095235	8.584861723118445	7.36351691035522
1	Deaths	60	Republic of Lithuania	3	Both	27	Age-standardized	380	Neonatal disorders	3	Rate	1990	9.870496305994559	10.633571709959389	9.211584170340211
1	Deaths	60	Republic of Lithuania	1	Male	27	Age-standardized	381	Neonatal preterm birth	3	Rate	1990	5.2458869520693305	5.945340182336006	4.595387833185808
1	Deaths	60	Republic of Lithuania	2	Female	27	Age-standardized	381	Neonatal preterm birth	3	Rate	1990	3.307886846935306	3.8217779215183376	2.8461081227817555
1	Deaths	60	Republic of Lithuania	3	Both	27	Age-standardized	381	Neonatal preterm birth	3	Rate	1990	4.301796603319602	4.832768635130067	3.7962156472191975
1	Deaths	60	Republic of Lithuania	1	Male	27	Age-standardized	382	Neonatal encephalopathy due to birth asphyxia and trauma	3	Rate	1990	4.101699033191161	4.717712739708941	3.545049754518819
1	Deaths	60	Republic of Lithuania	2	Female	27	Age-standardized	382	Neonatal encephalopathy due to birth asphyxia and trauma	3	Rate	1990	3.041753404025088	3.419594658676053	2.678835243482877
1	Deaths	60	Republic of Lithuania	3	Both	27	Age-standardized	382	Neonatal encephalopathy due to birth asphyxia and trauma	3	Rate	1990	3.5853350193936104	3.9947040142246557	3.228320108872635
1	Deaths	60	Republic of Lithuania	1	Male	27	Age-standardized	383	Neonatal sepsis and other neonatal infections	3	Rate	1990	0.7149238034949988	0.851055679072436	0.5854928431441395
1	Deaths	60	Republic of Lithuania	2	Female	27	Age-standardized	383	Neonatal sepsis and other neonatal infections	3	Rate	1990	0.48305818579312676	0.5707758818442785	0.41260932771382736
1	Deaths	60	Republic of Lithuania	3	Both	27	Age-standardized	383	Neonatal sepsis and other neonatal infections	3	Rate	1990	0.6019422875589935	0.6878571424022834	0.5193164978743395
1	Deaths	60	Republic of Lithuania	1	Male	27	Age-standardized	384	Hemolytic disease and other neonatal jaundice	3	Rate	1990	0.16221974311647175	0.23343586243603587	0.10893306119007504
1	Deaths	60	Republic of Lithuania	2	Female	27	Age-standardized	384	Hemolytic disease and other neonatal jaundice	3	Rate	1990	0.16283737138958784	0.2610401066195492	0.09377997711678142
1	Deaths	60	Republic of Lithuania	3	Both	27	Age-standardized	384	Hemolytic disease and other neonatal jaundice	3	Rate	1990	0.16251658045464235	0.21489298010581143	0.12019708235652603
1	Deaths	60	Republic of Lithuania	1	Male	27	Age-standardized	385	Other neonatal disorders	3	Rate	1990	1.4412206914050865	1.8178780976492566	1.1466224018522504
1	Deaths	60	Republic of Lithuania	2	Female	27	Age-standardized	385	Other neonatal disorders	3	Rate	1990	0.984922029966406	1.1913908192387173	0.8112471563664411
1	Deaths	60	Republic of Lithuania	3	Both	27	Age-standardized	385	Other neonatal disorders	3	Rate	1990	1.2189058152677088	1.502561421983245	0.9965671627834296
1	Deaths	173	Gabonese Republic	1	Male	27	Age-standardized	380	Neonatal disorders	3	Rate	1990	48.51988647602337	57.103634087644615	39.29148294726019
1	Deaths	173	Gabonese Republic	2	Female	27	Age-standardized	380	Neonatal disorders	3	Rate	1990	33.88066535574692	40.780884813325706	27.697071586895323
1	Deaths	173	Gabonese Republic	3	Both	27	Age-standardized	380	Neonatal disorders	3	Rate	1990	41.31326900984588	48.20981735559155	34.94818854468922
1	Deaths	173	Gabonese Republic	1	Male	27	Age-standardized	381	Neonatal preterm birth	3	Rate	1990	15.451307160894602	22.157483382088333	9.465290035111966
1	Deaths	173	Gabonese Republic	2	Female	27	Age-standardized	381	Neonatal preterm birth	3	Rate	1990	11.491244383999959	16.977835830315325	6.923348150944445
1	Deaths	173	Gabonese Republic	3	Both	27	Age-standardized	381	Neonatal preterm birth	3	Rate	1990	13.50134187483288	18.07424145669228	9.472596064309274
1	Deaths	173	Gabonese Republic	1	Male	27	Age-standardized	382	Neonatal encephalopathy due to birth asphyxia and trauma	3	Rate	1990	22.656874629347975	30.945921080296856	14.180625167887497
[truncated: 24,929 more rows]
