# Supplementary material for: Analysis of the global burden of neonatal disorders and risk factors from 1990 to 2021: findings from the global burden of disease study 2021
Source: Front Public Health. 2025 Oct 24;13:1618334. doi: 10.3389/fpubh.2025.1618334 (PMC12592090; doi:10.3389/fpubh.2025.1618334)
Supplement: Supplementary file 1 [file Data_Sheet_1.ZIP › Data/Decomposition analysis/IHME-GBD_2021_DATA-9083f219-1/IHME-GBD_2021_DATA-9083f219-1.csv]

measure_id	measure_name	location_id	location_name	sex_id	sex_name	age_id	age_name	cause_id	cause_name	metric_id	metric_name	year	val	upper	lower
1	Deaths	65	High-income Asia Pacific	1	Male	1	<5 years	380	Neonatal disorders	3	Rate	1990	54.49109443685445	61.27240987409756	49.05135725165028
1	Deaths	65	High-income Asia Pacific	2	Female	1	<5 years	380	Neonatal disorders	3	Rate	1990	45.619347387883046	50.832281414059516	41.22563773947396
1	Deaths	65	High-income Asia Pacific	3	Both	1	<5 years	380	Neonatal disorders	3	Rate	1990	50.210937197744606	55.5499566974428	45.609286468213895
1	Deaths	65	High-income Asia Pacific	1	Male	1	<5 years	381	Neonatal preterm birth	3	Rate	1990	32.641354657816564	37.22620082611967	28.98545848847549
1	Deaths	65	High-income Asia Pacific	2	Female	1	<5 years	381	Neonatal preterm birth	3	Rate	1990	26.67554145994931	30.624352091298782	23.579913830323207
1	Deaths	65	High-income Asia Pacific	3	Both	1	<5 years	381	Neonatal preterm birth	3	Rate	1990	29.76315959600074	33.350762740133064	26.537845444767267
1	Deaths	65	High-income Asia Pacific	1	Male	1	<5 years	382	Neonatal encephalopathy due to birth asphyxia and trauma	3	Rate	1990	9.563505397054698	11.032987973136095	8.441273187582873
1	Deaths	65	High-income Asia Pacific	2	Female	1	<5 years	382	Neonatal encephalopathy due to birth asphyxia and trauma	3	Rate	1990	8.135615699593144	9.543080850785056	6.9052517604836625
1	Deaths	65	High-income Asia Pacific	3	Both	1	<5 years	382	Neonatal encephalopathy due to birth asphyxia and trauma	3	Rate	1990	8.874622768694714	10.051770807471044	7.916134924708825
1	Deaths	65	High-income Asia Pacific	1	Male	1	<5 years	383	Neonatal sepsis and other neonatal infections	3	Rate	1990	5.185516655737869	6.584890737549336	4.095099291868116
1	Deaths	65	High-income Asia Pacific	2	Female	1	<5 years	383	Neonatal sepsis and other neonatal infections	3	Rate	1990	4.40357554241761	5.607181664788122	3.4663626729296957
1	Deaths	65	High-income Asia Pacific	3	Both	1	<5 years	383	Neonatal sepsis and other neonatal infections	3	Rate	1990	4.808270674956288	5.840593140494945	3.9563653198852022
1	Deaths	65	High-income Asia Pacific	1	Male	1	<5 years	384	Hemolytic disease and other neonatal jaundice	3	Rate	1990	0.36029285546414397	0.4864829763430585	0.27693332968471585
1	Deaths	65	High-income Asia Pacific	2	Female	1	<5 years	384	Hemolytic disease and other neonatal jaundice	3	Rate	1990	0.2726058987218447	0.45785041973936774	0.18868363321088208
1	Deaths	65	High-income Asia Pacific	3	Both	1	<5 years	384	Hemolytic disease and other neonatal jaundice	3	Rate	1990	0.31798845244133955	0.4421868063106545	0.25322731198623805
1	Deaths	65	High-income Asia Pacific	1	Male	1	<5 years	385	Other neonatal disorders	3	Rate	1990	6.740424870781133	8.448156185224825	5.55280173932124
1	Deaths	65	High-income Asia Pacific	2	Female	1	<5 years	385	Other neonatal disorders	3	Rate	1990	6.132008787201177	7.678023733291743	5.053130189569011
1	Deaths	65	High-income Asia Pacific	3	Both	1	<5 years	385	Other neonatal disorders	3	Rate	1990	6.446895705651531	8.01358346953235	5.420726326806666
1	Deaths	100	High-income North America	1	Male	1	<5 years	380	Neonatal disorders	3	Rate	1990	103.51652351213716	105.86610463561938	101.07081386288249
1	Deaths	100	High-income North America	2	Female	1	<5 years	380	Neonatal disorders	3	Rate	1990	82.54197956455796	84.23943726688253	80.87545124973336
1	Deaths	100	High-income North America	3	Both	1	<5 years	380	Neonatal disorders	3	Rate	1990	93.279647327499	95.28003999255553	91.34108373556114
1	Deaths	100	High-income North America	1	Male	1	<5 years	381	Neonatal preterm birth	3	Rate	1990	68.8697798376532	70.55301842953938	67.11054328717674
1	Deaths	100	High-income North America	2	Female	1	<5 years	381	Neonatal preterm birth	3	Rate	1990	53.4949486330499	54.847126989437335	52.207352986933294
1	Deaths	100	High-income North America	3	Both	1	<5 years	381	Neonatal preterm birth	3	Rate	1990	61.36591020432088	62.880897323063984	59.88897919438457
1	Deaths	100	High-income North America	1	Male	1	<5 years	382	Neonatal encephalopathy due to birth asphyxia and trauma	3	Rate	1990	13.498973906907294	13.98104295363202	13.047303867277902
1	Deaths	100	High-income North America	2	Female	1	<5 years	382	Neonatal encephalopathy due to birth asphyxia and trauma	3	Rate	1990	10.873366049451516	11.22618540524147	10.51440214363088
1	Deaths	100	High-income North America	3	Both	1	<5 years	382	Neonatal encephalopathy due to birth asphyxia and trauma	3	Rate	1990	12.217514695524073	12.571781436772163	11.882212145217432
1	Deaths	100	High-income North America	1	Male	1	<5 years	383	Neonatal sepsis and other neonatal infections	3	Rate	1990	4.98327348353102	5.173730453798867	4.800494094986178
1	Deaths	100	High-income North America	2	Female	1	<5 years	383	Neonatal sepsis and other neonatal infections	3	Rate	1990	4.153837517536749	4.2935958661454645	4.0098329178311936
1	Deaths	100	High-income North America	3	Both	1	<5 years	383	Neonatal sepsis and other neonatal infections	3	Rate	1990	4.578457373669951	4.7106252653730305	4.443706639807284
1	Deaths	100	High-income North America	1	Male	1	<5 years	384	Hemolytic disease and other neonatal jaundice	3	Rate	1990	0.22171940809244786	0.2531260658274744	0.1978030110550256
1	Deaths	100	High-income North America	2	Female	1	<5 years	384	Hemolytic disease and other neonatal jaundice	3	Rate	1990	0.2286661919079463	0.257909913680607	0.192636151718551
1	Deaths	100	High-income North America	3	Both	1	<5 years	384	Hemolytic disease and other neonatal jaundice	3	Rate	1990	0.22510986873742936	0.25124769398687374	0.1990500193681975
1	Deaths	100	High-income North America	1	Male	1	<5 years	385	Other neonatal disorders	3	Rate	1990	15.942776875953145	16.7693436070692	14.98315598416623
1	Deaths	100	High-income North America	2	Female	1	<5 years	385	Other neonatal disorders	3	Rate	1990	13.79116117261177	14.475133216235964	13.039357279741399
1	Deaths	100	High-income North America	3	Both	1	<5 years	385	Other neonatal disorders	3	Rate	1990	14.892655185246685	15.556068633780136	14.042099139884629
1	Deaths	32	Central Asia	1	Male	1	<5 years	380	Neonatal disorders	3	Rate	1990	290.2764877553385	311.2118705106012	267.8549363478964
1	Deaths	32	Central Asia	2	Female	1	<5 years	380	Neonatal disorders	3	Rate	1990	202.2089430445696	216.61112599836687	189.10630191757218
1	Deaths	32	Central Asia	3	Both	1	<5 years	380	Neonatal disorders	3	Rate	1990	247.01064789099595	264.43850559996196	230.67306473429565
1	Deaths	32	Central Asia	1	Male	1	<5 years	381	Neonatal preterm birth	3	Rate	1990	104.37570617095929	117.09081141208378	94.13201889241662
1	Deaths	32	Central Asia	2	Female	1	<5 years	381	Neonatal preterm birth	3	Rate	1990	77.16210325721346	84.10741415575988	69.5767516276653
1	Deaths	32	Central Asia	3	Both	1	<5 years	381	Neonatal preterm birth	3	Rate	1990	91.00620223321688	99.48119357570447	83.19269211207232
1	Deaths	32	Central Asia	1	Male	1	<5 years	382	Neonatal encephalopathy due to birth asphyxia and trauma	3	Rate	1990	143.47985043767076	160.3838829391869	128.51605162018734
1	Deaths	32	Central Asia	2	Female	1	<5 years	382	Neonatal encephalopathy due to birth asphyxia and trauma	3	Rate	1990	95.23211487726398	105.50463978171078	84.27988814078185
1	Deaths	32	Central Asia	3	Both	1	<5 years	382	Neonatal encephalopathy due to birth asphyxia and trauma	3	Rate	1990	119.77669387267972	131.9968717973707	108.16719673981528
1	Deaths	32	Central Asia	1	Male	1	<5 years	383	Neonatal sepsis and other neonatal infections	3	Rate	1990	14.288040679316484	18.872667472358522	11.39565042111947
1	Deaths	32	Central Asia	2	Female	1	<5 years	383	Neonatal sepsis and other neonatal infections	3	Rate	1990	9.563680568008492	14.798412400370475	7.482732325407681
1	Deaths	32	Central Asia	3	Both	1	<5 years	383	Neonatal sepsis and other neonatal infections	3	Rate	1990	11.96705615875741	16.30411969781541	9.66032548930949
1	Deaths	32	Central Asia	1	Male	1	<5 years	384	Hemolytic disease and other neonatal jaundice	3	Rate	1990	3.830582653802823	5.173098094991724	2.684909386254015
1	Deaths	32	Central Asia	2	Female	1	<5 years	384	Hemolytic disease and other neonatal jaundice	3	Rate	1990	2.8347806613296114	4.482798052863299	1.6887149472678147
1	Deaths	32	Central Asia	3	Both	1	<5 years	384	Hemolytic disease and other neonatal jaundice	3	Rate	1990	3.3413648643840754	4.530650254783274	2.4362301026387714
1	Deaths	32	Central Asia	1	Male	1	<5 years	385	Other neonatal disorders	3	Rate	1990	24.30230781358905	32.18254379335563	16.60590623627743
1	Deaths	32	Central Asia	2	Female	1	<5 years	385	Other neonatal disorders	3	Rate	1990	17.41626368075388	22.45320926927372	11.942622874655257
1	Deaths	32	Central Asia	3	Both	1	<5 years	385	Other neonatal disorders	3	Rate	1990	20.919330761957774	27.192340178535627	14.849377771174993
1	Deaths	138	North Africa and Middle East	1	Male	1	<5 years	380	Neonatal disorders	3	Rate	1990	560.8780113225723	646.4994119285618	497.36180357399303
1	Deaths	138	North Africa and Middle East	2	Female	1	<5 years	380	Neonatal disorders	3	Rate	1990	425.11802271125	492.1022294629257	384.8703357294007
1	Deaths	138	North Africa and Middle East	3	Both	1	<5 years	380	Neonatal disorders	3	Rate	1990	494.64954331034374	553.5672421484926	449.48640870215866
1	Deaths	138	North Africa and Middle East	1	Male	1	<5 years	381	Neonatal preterm birth	3	Rate	1990	381.5104653783427	452.6194829290995	325.1114849748941
1	Deaths	138	North Africa and Middle East	2	Female	1	<5 years	381	Neonatal preterm birth	3	Rate	1990	284.4514279546882	330.8968356906603	251.15072954547202
1	Deaths	138	North Africa and Middle East	3	Both	1	<5 years	381	Neonatal preterm birth	3	Rate	1990	334.1616741692214	378.80083997313136	299.0055173436601
1	Deaths	138	North Africa and Middle East	1	Male	1	<5 years	382	Neonatal encephalopathy due to birth asphyxia and trauma	3	Rate	1990	76.15009562114837	99.43012290399989	61.01783891889923
1	Deaths	138	North Africa and Middle East	2	Female	1	<5 years	382	Neonatal encephalopathy due to birth asphyxia and trauma	3	Rate	1990	56.31705612329337	71.85933696813888	45.4596395195724
1	Deaths	138	North Africa and Middle East	3	Both	1	<5 years	382	Neonatal encephalopathy due to birth asphyxia and trauma	3	Rate	1990	66.47484567891755	82.78874362804387	56.44471764656149
1	Deaths	138	North Africa and Middle East	1	Male	1	<5 years	383	Neonatal sepsis and other neonatal infections	3	Rate	1990	23.534259191020045	29.89618331398983	17.70404631505691
1	Deaths	138	North Africa and Middle East	2	Female	1	<5 years	383	Neonatal sepsis and other neonatal infections	3	Rate	1990	19.273919089013567	25.209336118810697	15.2278415332483
1	Deaths	138	North Africa and Middle East	3	Both	1	<5 years	383	Neonatal sepsis and other neonatal infections	3	Rate	1990	21.455916366649667	26.132655704572777	17.41339957270452
1	Deaths	138	North Africa and Middle East	1	Male	1	<5 years	384	Hemolytic disease and other neonatal jaundice	3	Rate	1990	14.586542844117432	20.223107606011805	11.221210804029916
1	Deaths	138	North Africa and Middle East	2	Female	1	<5 years	384	Hemolytic disease and other neonatal jaundice	3	Rate	1990	11.120305067975634	18.72235974869188	6.9642575145801
1	Deaths	138	North Africa and Middle East	3	Both	1	<5 years	384	Hemolytic disease and other neonatal jaundice	3	Rate	1990	12.89559089260232	18.62631426898667	10.158695839903158
1	Deaths	138	North Africa and Middle East	1	Male	1	<5 years	385	Other neonatal disorders	3	Rate	1990	65.09664828794374	84.71126559018016	47.46172757278471
1	Deaths	138	North Africa and Middle East	2	Female	1	<5 years	385	Other neonatal disorders	3	Rate	1990	53.955314476279376	67.34642528272522	38.9555497626399
1	Deaths	138	North Africa and Middle East	3	Both	1	<5 years	385	Other neonatal disorders	3	Rate	1990	59.661516202952946	73.69746443955037	43.54754248263765
1	Deaths	124	Central Latin America	1	Male	1	<5 years	380	Neonatal disorders	3	Rate	1990	363.4651620994578	389.97004660456093	340.65246355518985
1	Deaths	124	Central Latin America	2	Female	1	<5 years	380	Neonatal disorders	3	Rate	1990	270.63492486897724	287.0035288043811	254.80231672769506
1	Deaths	124	Central Latin America	3	Both	1	<5 years	380	Neonatal disorders	3	Rate	1990	317.7337174102557	338.7353688407817	299.41537726030987
1	Deaths	124	Central Latin America	1	Male	1	<5 years	381	Neonatal preterm birth	3	Rate	1990	196.91076628492502	210.6548336304521	184.5116023514875
1	Deaths	124	Central Latin America	2	Female	1	<5 years	381	Neonatal preterm birth	3	Rate	1990	146.35189557913347	155.7931510615693	137.0642723480152
1	Deaths	124	Central Latin America	3	Both	1	<5 years	381	Neonatal preterm birth	3	Rate	1990	172.003685702013	183.34915458765101	161.62169716378958
1	Deaths	124	Central Latin America	1	Male	1	<5 years	382	Neonatal encephalopathy due to birth asphyxia and trauma	3	Rate	1990	91.71415240043562	100.06253446624255	84.86771345165235
1	Deaths	124	Central Latin America	2	Female	1	<5 years	382	Neonatal encephalopathy due to birth asphyxia and trauma	3	Rate	1990	68.4494173432655	73.79782378599892	63.770678436318924
1	Deaths	124	Central Latin America	3	Both	1	<5 years	382	Neonatal encephalopathy due to birth asphyxia and trauma	3	Rate	1990	80.25312443996229	86.71781136801823	74.92467745117891
1	Deaths	70	Australasia	1	Male	1	<5 years	380	Neonatal disorders	3	Rate	1990	76.71309989348549	81.24045458185081	72.78025186886615
1	Deaths	70	Australasia	2	Female	1	<5 years	380	Neonatal disorders	3	Rate	1990	59.489905681711285	62.855639417319125	56.10461499528359
1	Deaths	70	Australasia	3	Both	1	<5 years	380	Neonatal disorders	3	Rate	1990	68.3218675160832	71.85162504725187	65.06372011509791
1	Deaths	70	Australasia	1	Male	1	<5 years	381	Neonatal preterm birth	3	Rate	1990	55.30318218980185	58.76335843958985	52.31660919471304
1	Deaths	70	Australasia	2	Female	1	<5 years	381	Neonatal preterm birth	3	Rate	1990	40.94384569532671	43.64585200934545	38.16327454840803
1	Deaths	70	Australasia	3	Both	1	<5 years	381	Neonatal preterm birth	3	Rate	1990	48.307236616123966	51.07323343819673	45.9625863780653
1	Deaths	70	Australasia	1	Male	1	<5 years	382	Neonatal encephalopathy due to birth asphyxia and trauma	3	Rate	1990	13.198148454980307	14.492007754466169	12.055131598996645
1	Deaths	70	Australasia	2	Female	1	<5 years	382	Neonatal encephalopathy due to birth asphyxia and trauma	3	Rate	1990	11.898423798683332	12.961424750262388	10.995830683599724
1	Deaths	70	Australasia	3	Both	1	<5 years	382	Neonatal encephalopathy due to birth asphyxia and trauma	3	Rate	1990	12.56491564789906	13.531870172820197	11.710902941400576
1	Deaths	70	Australasia	1	Male	1	<5 years	383	Neonatal sepsis and other neonatal infections	3	Rate	1990	4.523536675235984	5.075780891786234	3.966590536311112
1	Deaths	70	Australasia	2	Female	1	<5 years	383	Neonatal sepsis and other neonatal infections	3	Rate	1990	2.9956963689100933	3.2726836399945896	2.734146210760709
1	Deaths	70	Australasia	3	Both	1	<5 years	383	Neonatal sepsis and other neonatal infections	3	Rate	1990	3.779164702865267	4.10307615413161	3.4727943490620525
1	Deaths	70	Australasia	1	Male	1	<5 years	384	Hemolytic disease and other neonatal jaundice	3	Rate	1990	0.3188807622674413	0.42900591273468747	0.23198346895158364
1	Deaths	70	Australasia	2	Female	1	<5 years	384	Hemolytic disease and other neonatal jaundice	3	Rate	1990	0.45011867419665724	0.6405120565823036	0.30288856975156836
1	Deaths	70	Australasia	3	Both	1	<5 years	384	Hemolytic disease and other neonatal jaundice	3	Rate	1990	0.38282057518381	0.48901387010673064	0.2887690980485624
1	Deaths	199	Western Sub-Saharan Africa	1	Male	1	<5 years	380	Neonatal disorders	3	Rate	1990	1073.583161366555	1145.7003083626844	1000.119700984818
1	Deaths	199	Western Sub-Saharan Africa	2	Female	1	<5 years	380	Neonatal disorders	3	Rate	1990	790.0135089106062	874.6835684093953	727.5089092562449
1	Deaths	199	Western Sub-Saharan Africa	3	Both	1	<5 years	380	Neonatal disorders	3	Rate	1990	932.5231669481952	999.1980125724862	874.4773867484522
1	Deaths	199	Western Sub-Saharan Africa	1	Male	1	<5 years	381	Neonatal preterm birth	3	Rate	1990	343.0172382500257	447.2797870745026	292.61477962205004
1	Deaths	199	Western Sub-Saharan Africa	2	Female	1	<5 years	381	Neonatal preterm birth	3	Rate	1990	264.48017390483386	314.5308205659481	222.6387596644397
1	Deaths	199	Western Sub-Saharan Africa	3	Both	1	<5 years	381	Neonatal preterm birth	3	Rate	1990	303.94945450723554	366.40146513319837	262.8815768709743
1	Deaths	199	Western Sub-Saharan Africa	1	Male	1	<5 years	382	Neonatal encephalopathy due to birth asphyxia and trauma	3	Rate	1990	433.3849341047185	528.3351127811253	364.86616144646024
1	Deaths	199	Western Sub-Saharan Africa	2	Female	1	<5 years	382	Neonatal encephalopathy due to birth asphyxia and trauma	3	Rate	1990	306.47594263563184	369.6851667505838	259.3574076069309
1	Deaths	199	Western Sub-Saharan Africa	3	Both	1	<5 years	382	Neonatal encephalopathy due to birth asphyxia and trauma	3	Rate	1990	370.25483018413047	449.58391276454887	321.78396676406453
1	Deaths	199	Western Sub-Saharan Africa	1	Male	1	<5 years	383	Neonatal sepsis and other neonatal infections	3	Rate	1990	177.19783010452443	213.05874285072767	141.27543078920635
1	Deaths	199	Western Sub-Saharan Africa	2	Female	1	<5 years	383	Neonatal sepsis and other neonatal infections	3	Rate	1990	129.59330393930543	156.07192600807312	103.78816410079514
1	Deaths	199	Western Sub-Saharan Africa	3	Both	1	<5 years	383	Neonatal sepsis and other neonatal infections	3	Rate	1990	153.5172488540411	180.66618027150986	127.120313885101
1	Deaths	199	Western Sub-Saharan Africa	1	Male	1	<5 years	384	Hemolytic disease and other neonatal jaundice	3	Rate	1990	28.996054541838248	38.7725566326437	20.98480444267608
1	Deaths	199	Western Sub-Saharan Africa	2	Female	1	<5 years	384	Hemolytic disease and other neonatal jaundice	3	Rate	1990	19.039229775044866	32.160778498120166	12.514728543758162
1	Deaths	199	Western Sub-Saharan Africa	3	Both	1	<5 years	384	Hemolytic disease and other neonatal jaundice	3	Rate	1990	24.043092777896874	31.880715871726725	17.892790246344465
1	Deaths	199	Western Sub-Saharan Africa	1	Male	1	<5 years	385	Other neonatal disorders	3	Rate	1990	90.9871043654488	136.31551945597192	52.327159164906455
1	Deaths	199	Western Sub-Saharan Africa	2	Female	1	<5 years	385	Other neonatal disorders	3	Rate	1990	70.42485865579049	91.93274905574343	52.165023978151034
1	Deaths	199	Western Sub-Saharan Africa	3	Both	1	<5 years	385	Other neonatal disorders	3	Rate	1990	80.75854062489141	109.42707412359347	54.21625475638292
1	Deaths	56	Eastern Europe	1	Male	1	<5 years	380	Neonatal disorders	3	Rate	1990	154.87335290451045	163.12718459818242	147.83150697954278
1	Deaths	56	Eastern Europe	2	Female	1	<5 years	380	Neonatal disorders	3	Rate	1990	109.43120828260291	114.17608044139071	104.28851410317003
1	Deaths	56	Eastern Europe	3	Both	1	<5 years	380	Neonatal disorders	3	Rate	1990	132.6391609775757	137.7180996485119	127.49585457629577
1	Deaths	44562	Europe	1	Male	1	<5 years	380	Neonatal disorders	3	Rate	1990	192.73881183255557	208.8844685048451	180.9060796111589
1	Deaths	44562	Europe	2	Female	1	<5 years	380	Neonatal disorders	3	Rate	1990	137.9368371269675	151.71760444744177	128.50539001255126
1	Deaths	44562	Europe	3	Both	1	<5 years	380	Neonatal disorders	3	Rate	1990	165.9701529956206	177.3448342284588	156.42489455446096
1	Deaths	44562	Europe	1	Male	1	<5 years	381	Neonatal preterm birth	3	Rate	1990	119.55573165793336	135.11285815416275	108.65495802913559
1	Deaths	44562	Europe	2	Female	1	<5 years	381	Neonatal preterm birth	3	Rate	1990	84.25611130417636	94.19686307537836	76.63239529565575
1	Deaths	44562	Europe	3	Both	1	<5 years	381	Neonatal preterm birth	3	Rate	1990	102.31322352935867	111.86685041351691	94.42726174832687
1	Deaths	44562	Europe	1	Male	1	<5 years	382	Neonatal encephalopathy due to birth asphyxia and trauma	3	Rate	1990	41.31904364789904	45.76732682234583	37.29941918845178
1	Deaths	44562	Europe	2	Female	1	<5 years	382	Neonatal encephalopathy due to birth asphyxia and trauma	3	Rate	1990	29.24530922293904	32.6971411538765	26.38350476824315
1	Deaths	44562	Europe	3	Both	1	<5 years	382	Neonatal encephalopathy due to birth asphyxia and trauma	3	Rate	1990	35.42148832355496	38.45991889735534	32.82188046728169
1	Deaths	44562	Europe	1	Male	1	<5 years	383	Neonatal sepsis and other neonatal infections	3	Rate	1990	13.109564733601657	16.352735447728822	10.731634944499506
1	Deaths	44562	Europe	2	Female	1	<5 years	383	Neonatal sepsis and other neonatal infections	3	Rate	1990	9.99407675219428	12.371514525502967	8.316526774541742
1	Deaths	44562	Europe	3	Both	1	<5 years	383	Neonatal sepsis and other neonatal infections	3	Rate	1990	11.587768569633091	13.43159484201062	9.97362521506003
1	Deaths	44562	Europe	1	Male	1	<5 years	384	Hemolytic disease and other neonatal jaundice	3	Rate	1990	3.569197161601065	4.671422513845234	2.7278303984004864
1	Deaths	44562	Europe	2	Female	1	<5 years	384	Hemolytic disease and other neonatal jaundice	3	Rate	1990	2.7282175631509755	3.9793729292813027	1.982444291131619
1	Deaths	44562	Europe	3	Both	1	<5 years	384	Hemolytic disease and other neonatal jaundice	3	Rate	1990	3.158410943026395	4.02677125793118	2.5081714704094535
1	Deaths	44562	Europe	1	Male	1	<5 years	385	Other neonatal disorders	3	Rate	1990	15.185274631520342	19.68795922530019	11.640213467268163
1	Deaths	44562	Europe	2	Female	1	<5 years	385	Other neonatal disorders	3	Rate	1990	11.713122284506927	15.221830766010523	8.913357046075049
1	Deaths	44562	Europe	3	Both	1	<5 years	385	Other neonatal disorders	3	Rate	1990	13.489261630047464	16.76028360195135	10.73934957104686
1	Deaths	9	Southeast Asia	1	Male	1	<5 years	380	Neonatal disorders	3	Rate	1990	413.39734900395473	456.72684668735155	376.373377684969
1	Deaths	9	Southeast Asia	2	Female	1	<5 years	380	Neonatal disorders	3	Rate	1990	306.31497832829996	340.4128341200955	280.7852263026082
1	Deaths	9	Southeast Asia	3	Both	1	<5 years	380	Neonatal disorders	3	Rate	1990	361.1761843662574	391.1680688020471	335.57140887311493
1	Deaths	9	Southeast Asia	1	Male	1	<5 years	381	Neonatal preterm birth	3	Rate	1990	181.89880534471288	207.46983281569806	157.62226548228745
1	Deaths	9	Southeast Asia	2	Female	1	<5 years	381	Neonatal preterm birth	3	Rate	1990	147.8511348532346	171.80807769649397	128.91756415679967
1	Deaths	9	Southeast Asia	3	Both	1	<5 years	381	Neonatal preterm birth	3	Rate	1990	165.29468092117892	182.1614433396218	149.02843809112434
1	Deaths	9	Southeast Asia	1	Male	1	<5 years	382	Neonatal encephalopathy due to birth asphyxia and trauma	3	Rate	1990	108.01145886315615	139.89874168287812	70.5663999339942
1	Deaths	9	Southeast Asia	2	Female	1	<5 years	382	Neonatal encephalopathy due to birth asphyxia and trauma	3	Rate	1990	72.63329308746277	86.96518450344962	57.259543017789206
1	Deaths	9	Southeast Asia	3	Both	1	<5 years	382	Neonatal encephalopathy due to birth asphyxia and trauma	3	Rate	1990	90.75848801561895	111.13083626939147	67.62161694169333
1	Deaths	9	Southeast Asia	1	Male	1	<5 years	383	Neonatal sepsis and other neonatal infections	3	Rate	1990	78.12536328955085	106.05931235717185	56.61354483955381
1	Deaths	9	Southeast Asia	2	Female	1	<5 years	383	Neonatal sepsis and other neonatal infections	3	Rate	1990	51.5661313899231	67.96851847458858	40.451923108162326
1	Deaths	9	Southeast Asia	3	Both	1	<5 years	383	Neonatal sepsis and other neonatal infections	3	Rate	1990	65.17314703836	84.28972114165559	50.80316355543304
1	Deaths	9	Southeast Asia	1	Male	1	<5 years	384	Hemolytic disease and other neonatal jaundice	3	Rate	1990	11.861921679834424	15.453717951556953	9.06920680184581
1	Deaths	9	Southeast Asia	2	Female	1	<5 years	384	Hemolytic disease and other neonatal jaundice	3	Rate	1990	10.100960162537675	14.908965734347147	7.4139889706707205
1	Deaths	9	Southeast Asia	3	Both	1	<5 years	384	Hemolytic disease and other neonatal jaundice	3	Rate	1990	11.003148562138485	14.377455371405311	9.1904552967187
1	Deaths	9	Southeast Asia	1	Male	1	<5 years	385	Other neonatal disorders	3	Rate	1990	33.49979982670025	61.79547272574199	21.756589692255318
1	Deaths	9	Southeast Asia	2	Female	1	<5 years	385	Other neonatal disorders	3	Rate	1990	24.163458835142297	41.801178834833415	17.305066986898197
1	Deaths	9	Southeast Asia	3	Both	1	<5 years	385	Other neonatal disorders	3	Rate	1990	28.94671982896092	51.73037269291107	20.542330269199354
1	Deaths	192	Southern Sub-Saharan Africa	1	Male	1	<5 years	380	Neonatal disorders	3	Rate	1990	529.3217616265908	581.9062407744001	477.2554149203978
1	Deaths	192	Southern Sub-Saharan Africa	2	Female	1	<5 years	380	Neonatal disorders	3	Rate	1990	407.3784262406909	448.46737921698633	367.10466158978454
1	Deaths	192	Southern Sub-Saharan Africa	3	Both	1	<5 years	380	Neonatal disorders	3	Rate	1990	468.85925091128786	513.5011191114264	424.0015668339723
1	Deaths	192	Southern Sub-Saharan Africa	1	Male	1	<5 years	381	Neonatal preterm birth	3	Rate	1990	196.03798555129742	228.94244134286254	162.60175998512082
1	Deaths	192	Southern Sub-Saharan Africa	2	Female	1	<5 years	381	Neonatal preterm birth	3	Rate	1990	155.30768897247216	183.04452026241398	128.32988948932828
1	Deaths	192	Southern Sub-Saharan Africa	3	Both	1	<5 years	381	Neonatal preterm birth	3	Rate	1990	175.84290079704306	202.77889534622244	149.40953972767463
1	Deaths	192	Southern Sub-Saharan Africa	1	Male	1	<5 years	382	Neonatal encephalopathy due to birth asphyxia and trauma	3	Rate	1990	143.6351249889684	176.18450298751165	117.84339758713949
1	Deaths	192	Southern Sub-Saharan Africa	2	Female	1	<5 years	382	Neonatal encephalopathy due to birth asphyxia and trauma	3	Rate	1990	103.6251028413003	127.25815923122002	82.84378897731041
1	Deaths	192	Southern Sub-Saharan Africa	3	Both	1	<5 years	382	Neonatal encephalopathy due to birth asphyxia and trauma	3	Rate	1990	123.79717004729453	147.542099901584	104.52498041255231
1	Deaths	192	Southern Sub-Saharan Africa	1	Male	1	<5 years	383	Neonatal sepsis and other neonatal infections	3	Rate	1990	48.002144649869	59.86387260952497	37.27184034600982
1	Deaths	192	Southern Sub-Saharan Africa	2	Female	1	<5 years	383	Neonatal sepsis and other neonatal infections	3	Rate	1990	37.13400070366891	46.57626386846803	28.640732761391764
1	Deaths	192	Southern Sub-Saharan Africa	3	Both	1	<5 years	383	Neonatal sepsis and other neonatal infections	3	Rate	1990	42.613451059332974	51.4686059622825	33.61375361196788
1	Deaths	192	Southern Sub-Saharan Africa	1	Male	1	<5 years	384	Hemolytic disease and other neonatal jaundice	3	Rate	1990	10.367713320355627	13.045486963142553	7.776951753452184
1	Deaths	192	Southern Sub-Saharan Africa	2	Female	1	<5 years	384	Hemolytic disease and other neonatal jaundice	3	Rate	1990	6.6488062181315355	10.468057544628572	4.582080383685999
1	Deaths	192	Southern Sub-Saharan Africa	3	Both	1	<5 years	384	Hemolytic disease and other neonatal jaundice	3	Rate	1990	8.523787534613662	10.997576269594093	6.752117150263813
1	Deaths	192	Southern Sub-Saharan Africa	1	Male	1	<5 years	385	Other neonatal disorders	3	Rate	1990	131.27879311610013	159.3964210189132	104.88022918413245
1	Deaths	192	Southern Sub-Saharan Africa	2	Female	1	<5 years	385	Other neonatal disorders	3	Rate	1990	104.66282750511803	124.69982379739177	84.82113041481564
1	Deaths	192	Southern Sub-Saharan Africa	3	Both	1	<5 years	385	Other neonatal disorders	3	Rate	1990	118.08194147300325	138.50005602378275	97.18479949483168
1	Deaths	159	South Asia	1	Male	1	<5 years	380	Neonatal disorders	3	Rate	1990	807.1391291521568	882.2817834042204	742.7981358206068
1	Deaths	159	South Asia	2	Female	1	<5 years	380	Neonatal disorders	3	Rate	1990	659.7988467381075	725.022206058355	606.2468059745714
1	Deaths	159	South Asia	3	Both	1	<5 years	380	Neonatal disorders	3	Rate	1990	736.0845457234474	802.7439525797749	680.716171531684
1	Deaths	159	South Asia	1	Male	1	<5 years	381	Neonatal preterm birth	3	Rate	1990	361.3365178864542	414.47587968932294	310.30126234802043
1	Deaths	159	South Asia	2	Female	1	<5 years	381	Neonatal preterm birth	3	Rate	1990	300.443766728234	340.5383767664706	257.0367978546509
1	Deaths	159	South Asia	3	Both	1	<5 years	381	Neonatal preterm birth	3	Rate	1990	331.9710993024404	371.36989147354825	288.1695308356213
1	Deaths	159	South Asia	1	Male	1	<5 years	382	Neonatal encephalopathy due to birth asphyxia and trauma	3	Rate	1990	222.00225626937552	297.83417708037337	177.68203380875704
1	Deaths	159	South Asia	2	Female	1	<5 years	382	Neonatal encephalopathy due to birth asphyxia and trauma	3	Rate	1990	172.93208418697972	232.2257248504603	139.92462056828057
1	Deaths	159	South Asia	3	Both	1	<5 years	382	Neonatal encephalopathy due to birth asphyxia and trauma	3	Rate	1990	198.3382549591861	262.2498720362185	164.82050957861284
1	Deaths	159	South Asia	1	Male	1	<5 years	383	Neonatal sepsis and other neonatal infections	3	Rate	1990	64.29250064961364	79.28828671116	52.699878081078296
1	Deaths	159	South Asia	2	Female	1	<5 years	383	Neonatal sepsis and other neonatal infections	3	Rate	1990	57.09369520869314	67.86204953440973	48.45798851133762
1	Deaths	159	South Asia	3	Both	1	<5 years	383	Neonatal sepsis and other neonatal infections	3	Rate	1990	60.820889808312906	71.56917870276642	52.33031124527212
1	Deaths	159	South Asia	1	Male	1	<5 years	384	Hemolytic disease and other neonatal jaundice	3	Rate	1990	40.865825062304594	51.095684561528365	32.42170482379036
1	Deaths	159	South Asia	2	Female	1	<5 years	384	Hemolytic disease and other neonatal jaundice	3	Rate	1990	35.186106001958734	46.63610744183785	26.411100110216765
1	Deaths	159	South Asia	3	Both	1	<5 years	384	Hemolytic disease and other neonatal jaundice	3	Rate	1990	38.126790867359354	46.53087614096972	31.6589750776962
1	Deaths	159	South Asia	1	Male	1	<5 years	385	Other neonatal disorders	3	Rate	1990	118.64202928440872	155.06674349439277	87.98404749344462
1	Deaths	159	South Asia	2	Female	1	<5 years	385	Other neonatal disorders	3	Rate	1990	94.14319461224197	118.53766915039354	68.1101527735623
1	Deaths	159	South Asia	3	Both	1	<5 years	385	Other neonatal disorders	3	Rate	1990	106.8275107861488	134.07555241979875	78.25050887955969
1	Deaths	44637	Low SDI	1	Male	1	<5 years	380	Neonatal disorders	3	Rate	1990	927.4592954253378	1004.0876553883377	859.1233461539778
1	Deaths	44637	Low SDI	2	Female	1	<5 years	380	Neonatal disorders	3	Rate	1990	722.978965765794	779.4779414528567	676.1926632213532
1	Deaths	44637	Low SDI	3	Both	1	<5 years	380	Neonatal disorders	3	Rate	1990	827.1611757765908	879.6990149377835	774.9736057194323
1	Deaths	44637	Low SDI	1	Male	1	<5 years	381	Neonatal preterm birth	3	Rate	1990	319.36178359210584	371.32973182008044	277.86381362839046
1	Deaths	44637	Low SDI	2	Female	1	<5 years	381	Neonatal preterm birth	3	Rate	1990	260.87640354076626	295.2500255918752	224.84100460770503
1	Deaths	44637	Low SDI	3	Both	1	<5 years	381	Neonatal preterm birth	3	Rate	1990	290.674556532865	325.41479976769546	260.0242476410106
1	Deaths	1	Global	1	Male	1	<5 years	380	Neonatal disorders	3	Rate	1990	531.3954602259632	566.3688962449684	500.45307052029733
1	Deaths	1	Global	2	Female	1	<5 years	380	Neonatal disorders	3	Rate	1990	414.1730886664488	439.63238371169933	391.97058344732187
1	Deaths	1	Global	3	Both	1	<5 years	380	Neonatal disorders	3	Rate	1990	474.59351805630155	502.9439701431512	449.9085731134442
1	Deaths	1	Global	1	Male	1	<5 years	381	Neonatal preterm birth	3	Rate	1990	232.02651608719293	256.3937789389506	209.90257313543205
1	Deaths	1	Global	2	Female	1	<5 years	381	Neonatal preterm birth	3	Rate	1990	184.1266300419384	202.98291966939422	165.81492833888097
1	Deaths	1	Global	3	Both	1	<5 years	381	Neonatal preterm birth	3	Rate	1990	208.81587360591067	225.67835477136623	192.04967280864227
1	Deaths	1	Global	1	Male	1	<5 years	382	Neonatal encephalopathy due to birth asphyxia and trauma	3	Rate	1990	161.9780447298395	186.07898533044624	144.80466590929447
1	Deaths	1	Global	2	Female	1	<5 years	382	Neonatal encephalopathy due to birth asphyxia and trauma	3	Rate	1990	121.6714528747223	140.5899945197819	108.01776372826596
1	Deaths	1	Global	3	Both	1	<5 years	382	Neonatal encephalopathy due to birth asphyxia and trauma	3	Rate	1990	142.44685226929326	161.96736791189093	130.50986387771584
1	Deaths	1	Global	1	Male	1	<5 years	383	Neonatal sepsis and other neonatal infections	3	Rate	1990	54.615017420136006	63.365256379706615	46.80432479201492
1	Deaths	1	Global	2	Female	1	<5 years	383	Neonatal sepsis and other neonatal infections	3	Rate	1990	43.119075903858686	48.267084838792705	37.911482782697306
1	Deaths	1	Global	3	Both	1	<5 years	383	Neonatal sepsis and other neonatal infections	3	Rate	1990	49.04447831138002	54.63472402341789	43.51658325149448
1	Deaths	1	Global	1	Male	1	<5 years	384	Hemolytic disease and other neonatal jaundice	3	Rate	1990	18.854003398030873	22.93544005745723	15.499752057537497
1	Deaths	1	Global	2	Female	1	<5 years	384	Hemolytic disease and other neonatal jaundice	3	Rate	1990	14.189174216274635	19.552290759532525	10.88757020247661
1	Deaths	1	Global	3	Both	1	<5 years	384	Hemolytic disease and other neonatal jaundice	3	Rate	1990	16.59358711495866	20.501898900520967	14.404371730904453
1	Deaths	1	Global	1	Male	1	<5 years	385	Other neonatal disorders	3	Rate	1990	63.92187859076366	80.29445995415428	47.924194226130496
1	Deaths	1	Global	2	Female	1	<5 years	385	Other neonatal disorders	3	Rate	1990	51.06675562965443	61.44279962274143	38.82479063439995
1	Deaths	1	Global	3	Both	1	<5 years	385	Other neonatal disorders	3	Rate	1990	57.69272675475864	69.50245619055309	43.03961226648189
1	Deaths	167	Central Sub-Saharan Africa	1	Male	1	<5 years	380	Neonatal disorders	3	Rate	1990	660.1085476445924	768.4313141443114	559.4970245205775
1	Deaths	167	Central Sub-Saharan Africa	2	Female	1	<5 years	380	Neonatal disorders	3	Rate	1990	588.3152586358899	669.9656043942866	498.1830012732949
1	Deaths	167	Central Sub-Saharan Africa	3	Both	1	<5 years	380	Neonatal disorders	3	Rate	1990	624.6506712599557	712.2214466250031	547.7150034068568
1	Deaths	167	Central Sub-Saharan Africa	1	Male	1	<5 years	381	Neonatal preterm birth	3	Rate	1990	179.2797173984816	267.3923717262099	123.19259952005503
1	Deaths	167	Central Sub-Saharan Africa	2	Female	1	<5 years	381	Neonatal preterm birth	3	Rate	1990	172.7415207032018	239.55597348944525	125.49889746270742
1	Deaths	167	Central Sub-Saharan Africa	3	Both	1	<5 years	381	Neonatal preterm birth	3	Rate	1990	176.0505775526729	238.09175941717874	134.52015169396444
1	Deaths	167	Central Sub-Saharan Africa	1	Male	1	<5 years	382	Neonatal encephalopathy due to birth asphyxia and trauma	3	Rate	1990	327.2042595155093	409.7462273557123	246.4189172728512
1	Deaths	167	Central Sub-Saharan Africa	2	Female	1	<5 years	382	Neonatal encephalopathy due to birth asphyxia and trauma	3	Rate	1990	263.33057866252926	346.61487080787055	157.05792271628636
1	Deaths	167	Central Sub-Saharan Africa	3	Both	1	<5 years	382	Neonatal encephalopathy due to birth asphyxia and trauma	3	Rate	1990	295.65778614468786	369.91821516408316	225.70496361901857
1	Deaths	167	Central Sub-Saharan Africa	1	Male	1	<5 years	383	Neonatal sepsis and other neonatal infections	3	Rate	1990	47.63918128185429	72.273747882383	30.761122106157405
1	Deaths	167	Central Sub-Saharan Africa	2	Female	1	<5 years	383	Neonatal sepsis and other neonatal infections	3	Rate	1990	44.35108016590712	61.28915730741238	29.599533874302406
1	Deaths	167	Central Sub-Saharan Africa	3	Both	1	<5 years	383	Neonatal sepsis and other neonatal infections	3	Rate	1990	46.015226111123724	61.45768419125334	32.88546099809834
1	Deaths	167	Central Sub-Saharan Africa	1	Male	1	<5 years	384	Hemolytic disease and other neonatal jaundice	3	Rate	1990	5.952617821491245	11.38014043730416	3.0097355527725034
1	Deaths	167	Central Sub-Saharan Africa	2	Female	1	<5 years	384	Hemolytic disease and other neonatal jaundice	3	Rate	1990	3.403563826357079	7.7366947778426	1.3654340567434742
1	Deaths	167	Central Sub-Saharan Africa	3	Both	1	<5 years	384	Hemolytic disease and other neonatal jaundice	3	Rate	1990	4.69366948933897	8.109187924899016	2.9965673748349757
1	Deaths	167	Central Sub-Saharan Africa	1	Male	1	<5 years	385	Other neonatal disorders	3	Rate	1990	100.03277162725608	161.6215347494308	52.74426028025178
1	Deaths	167	Central Sub-Saharan Africa	2	Female	1	<5 years	385	Other neonatal disorders	3	Rate	1990	104.48851527789512	167.45366731561424	57.08370701351264
1	Deaths	167	Central Sub-Saharan Africa	3	Both	1	<5 years	385	Other neonatal disorders	3	Rate	1990	102.23341196213256	156.79431187376008	55.07396367341289
1	Deaths	44637	Low SDI	1	Male	1	<5 years	382	Neonatal encephalopathy due to birth asphyxia and trauma	3	Rate	1990	318.7977396284672	389.7411657943242	271.7008690034863
1	Deaths	44637	Low SDI	2	Female	1	<5 years	382	Neonatal encephalopathy due to birth asphyxia and trauma	3	Rate	1990	235.67233495250346	290.2064137397662	197.47163759653697
1	Deaths	44637	Low SDI	3	Both	1	<5 years	382	Neonatal encephalopathy due to birth asphyxia and trauma	3	Rate	1990	278.0245180774171	333.32279502122714	244.38516032709285
1	Deaths	44637	Low SDI	1	Male	1	<5 years	383	Neonatal sepsis and other neonatal infections	3	Rate	1990	129.28099187284508	152.96932481505908	109.37364625293625
1	Deaths	44637	Low SDI	2	Female	1	<5 years	383	Neonatal sepsis and other neonatal infections	3	Rate	1990	102.56699683322181	118.06636309133086	87.3043228645761
1	Deaths	44637	Low SDI	3	Both	1	<5 years	383	Neonatal sepsis and other neonatal infections	3	Rate	1990	116.17770963909051	131.62424476100443	101.65596652370215
1	Deaths	44637	Low SDI	1	Male	1	<5 years	384	Hemolytic disease and other neonatal jaundice	3	Rate	1990	30.70054072918366	42.4677152992233	23.145813337394724
1	Deaths	44637	Low SDI	2	Female	1	<5 years	384	Hemolytic disease and other neonatal jaundice	3	Rate	1990	19.261587909741955	29.960877839939272	13.161232937218832
1	Deaths	44637	Low SDI	3	Both	1	<5 years	384	Hemolytic disease and other neonatal jaundice	3	Rate	1990	25.089705396264428	33.377789302687134	20.34504812978988
1	Deaths	44637	Low SDI	1	Male	1	<5 years	385	Other neonatal disorders	3	Rate	1990	129.31823960273593	177.1709388132264	82.37856609553673
1	Deaths	44637	Low SDI	2	Female	1	<5 years	385	Other neonatal disorders	3	Rate	1990	104.60164252956102	134.50456538256424	72.13175151561687
1	Deaths	44637	Low SDI	3	Both	1	<5 years	385	Other neonatal disorders	3	Rate	1990	117.19468613095356	151.1919551851176	77.20536869553062
1	Deaths	56	Eastern Europe	1	Male	1	<5 years	380	Neonatal disorders	3	Rate	2021	43.12502330355342	48.276936686197516	38.18852141873821
1	Deaths	56	Eastern Europe	2	Female	1	<5 years	380	Neonatal disorders	3	Rate	2021	31.817235031113544	35.07794025329291	28.605739769837125
1	Deaths	56	Eastern Europe	3	Both	1	<5 years	380	Neonatal disorders	3	Rate	2021	37.628568147455226	41.69857461142666	33.638770496881016
1	Deaths	134	Tropical Latin America	1	Male	1	<5 years	380	Neonatal disorders	3	Rate	1990	428.2541723161145	472.023342312918	384.61516501491394
1	Deaths	134	Tropical Latin America	2	Female	1	<5 years	380	Neonatal disorders	3	Rate	1990	324.08016638525567	353.81791533306364	292.5555108164561
1	Deaths	134	Tropical Latin America	3	Both	1	<5 years	380	Neonatal disorders	3	Rate	1990	377.0621215815317	412.8748981075813	341.19164921979745
1	Deaths	134	Tropical Latin America	1	Male	1	<5 years	381	Neonatal preterm birth	3	Rate	1990	246.06076796249852	274.4276560432754	218.47656932421663
1	Deaths	134	Tropical Latin America	2	Female	1	<5 years	381	Neonatal preterm birth	3	Rate	1990	185.520585601493	204.06055304683593	166.86684992369655
1	Deaths	134	Tropical Latin America	3	Both	1	<5 years	381	Neonatal preterm birth	3	Rate	1990	216.3107736216606	238.75936192074798	193.70400190898775
1	Deaths	134	Tropical Latin America	1	Male	1	<5 years	382	Neonatal encephalopathy due to birth asphyxia and trauma	3	Rate	1990	80.55474851053947	89.15268749469807	71.57586106070394
1	Deaths	134	Tropical Latin America	2	Female	1	<5 years	382	Neonatal encephalopathy due to birth asphyxia and trauma	3	Rate	1990	59.974502850122256	66.19870363820266	54.380574535218756
1	Deaths	134	Tropical Latin America	3	Both	1	<5 years	382	Neonatal encephalopathy due to birth asphyxia and trauma	3	Rate	1990	70.44142925623815	77.49170960712208	63.129632653843174
1	Deaths	134	Tropical Latin America	1	Male	1	<5 years	383	Neonatal sepsis and other neonatal infections	3	Rate	1990	67.29393674742703	76.75994272741745	58.661907882661104
1	Deaths	134	Tropical Latin America	2	Female	1	<5 years	383	Neonatal sepsis and other neonatal infections	3	Rate	1990	53.1621385188868	59.77956202440077	47.18706960011816
1	Deaths	134	Tropical Latin America	3	Both	1	<5 years	383	Neonatal sepsis and other neonatal infections	3	Rate	1990	60.34944300907093	67.46140627917374	53.41560960254159
1	Deaths	134	Tropical Latin America	1	Male	1	<5 years	384	Hemolytic disease and other neonatal jaundice	3	Rate	1990	6.732530240746036	7.813881951636238	5.731687298365844
1	Deaths	134	Tropical Latin America	2	Female	1	<5 years	384	Hemolytic disease and other neonatal jaundice	3	Rate	1990	3.930695747466238	4.536281930264908	3.3555483324736026
1	Deaths	134	Tropical Latin America	3	Both	1	<5 years	384	Hemolytic disease and other neonatal jaundice	3	Rate	1990	5.355683375270987	6.082251661956211	4.669817561035681
1	Deaths	134	Tropical Latin America	1	Male	1	<5 years	385	Other neonatal disorders	3	Rate	1990	27.612188854903593	31.868214709436913	23.42820958715007
1	Deaths	134	Tropical Latin America	2	Female	1	<5 years	385	Other neonatal disorders	3	Rate	1990	21.49224366728712	24.592988031540248	18.66085800894893
1	Deaths	134	Tropical Latin America	3	Both	1	<5 years	385	Other neonatal disorders	3	Rate	1990	24.60479231929122	28.09494052542429	21.170768750734645
1	Deaths	9	Southeast Asia	1	Male	1	<5 years	380	Neonatal disorders	3	Rate	2021	197.78405542392255	234.23145504594117	163.83346548963326
1	Deaths	9	Southeast Asia	2	Female	1	<5 years	380	Neonatal disorders	3	Rate	2021	146.34977082644065	168.33872380239296	124.18360314003488
1	Deaths	9	Southeast Asia	3	Both	1	<5 years	380	Neonatal disorders	3	Rate	2021	172.83934968112348	201.94465091521292	145.33448715290834
1	Deaths	9	Southeast Asia	1	Male	1	<5 years	381	Neonatal preterm birth	3	Rate	2021	86.19746937683192	103.37005791434403	67.49395554119184
1	Deaths	9	Southeast Asia	2	Female	1	<5 years	381	Neonatal preterm birth	3	Rate	2021	69.16077710579555	81.5870432736476	57.03956696078287
1	Deaths	9	Southeast Asia	3	Both	1	<5 years	381	Neonatal preterm birth	3	Rate	2021	77.93497911654305	92.11730009930181	63.62207919265253
1	Deaths	9	Southeast Asia	1	Male	1	<5 years	382	Neonatal encephalopathy due to birth asphyxia and trauma	3	Rate	2021	51.239391083031	65.97470092500598	32.21357780908697
1	Deaths	9	Southeast Asia	2	Female	1	<5 years	382	Neonatal encephalopathy due to birth asphyxia and trauma	3	Rate	2021	34.8706582771566	42.42213583738936	26.773207069022106
1	Deaths	9	Southeast Asia	3	Both	1	<5 years	382	Neonatal encephalopathy due to birth asphyxia and trauma	3	Rate	2021	43.30084918592004	53.950956229030794	30.799559964990042
1	Deaths	9	Southeast Asia	1	Male	1	<5 years	383	Neonatal sepsis and other neonatal infections	3	Rate	2021	40.33349337821007	57.54289937163293	29.796377085255664
1	Deaths	9	Southeast Asia	2	Female	1	<5 years	383	Neonatal sepsis and other neonatal infections	3	Rate	2021	27.672488800529283	35.34116930916369	22.138869133268233
1	Deaths	9	Southeast Asia	3	Both	1	<5 years	383	Neonatal sepsis and other neonatal infections	3	Rate	2021	34.193133187141285	46.71253200199625	26.072894609992428
1	Deaths	9	Southeast Asia	1	Male	1	<5 years	384	Hemolytic disease and other neonatal jaundice	3	Rate	2021	2.8236107065906273	3.6304491506477796	2.150462402472688
1	Deaths	9	Southeast Asia	2	Female	1	<5 years	384	Hemolytic disease and other neonatal jaundice	3	Rate	2021	2.0078918594630193	2.6455680651516364	1.513239535509871
1	Deaths	9	Southeast Asia	3	Both	1	<5 years	384	Hemolytic disease and other neonatal jaundice	3	Rate	2021	2.428001692686903	3.092654177873011	1.9138727223180918
1	Deaths	9	Southeast Asia	1	Male	1	<5 years	385	Other neonatal disorders	3	Rate	2021	17.190090879258968	30.85840854236432	11.06164518972236
1	Deaths	9	Southeast Asia	2	Female	1	<5 years	385	Other neonatal disorders	3	Rate	2021	12.637954783496216	20.770925414813853	8.962477688335243
1	Deaths	9	Southeast Asia	3	Both	1	<5 years	385	Other neonatal disorders	3	Rate	2021	14.982386498832234	25.799688541814287	10.389094481378246
1	Deaths	56	Eastern Europe	1	Male	1	<5 years	381	Neonatal preterm birth	3	Rate	1990	77.12384775787922	82.03786347523967	72.87909543105492
1	Deaths	56	Eastern Europe	2	Female	1	<5 years	381	Neonatal preterm birth	3	Rate	1990	54.27680796295956	57.72609147044797	50.51126517740779
1	Deaths	56	Eastern Europe	3	Both	1	<5 years	381	Neonatal preterm birth	3	Rate	1990	65.94511770477206	69.40689804452316	62.682384728591884
1	Deaths	56	Eastern Europe	1	Male	1	<5 years	382	Neonatal encephalopathy due to birth asphyxia and trauma	3	Rate	1990	59.40314234571987	62.656846802020816	56.04412263817979
1	Deaths	56	Eastern Europe	2	Female	1	<5 years	382	Neonatal encephalopathy due to birth asphyxia and trauma	3	Rate	1990	41.79777526743109	44.07563387244274	39.816128202598485
1	Deaths	56	Eastern Europe	3	Both	1	<5 years	382	Neonatal encephalopathy due to birth asphyxia and trauma	3	Rate	1990	50.78908784147674	52.86519103633254	48.556570623935905
1	Deaths	56	Eastern Europe	1	Male	1	<5 years	383	Neonatal sepsis and other neonatal infections	3	Rate	1990	11.256010749930407	12.714650735140916	10.290087772718321
1	Deaths	56	Eastern Europe	2	Female	1	<5 years	383	Neonatal sepsis and other neonatal infections	3	Rate	1990	8.221041276469258	9.655989055188568	7.326880209164404
1	Deaths	56	Eastern Europe	3	Both	1	<5 years	383	Neonatal sepsis and other neonatal infections	3	Rate	1990	9.771043560842422	10.931430449753616	8.997327826937076
1	Deaths	56	Eastern Europe	1	Male	1	<5 years	384	Hemolytic disease and other neonatal jaundice	3	Rate	1990	2.9223906224893765	3.254673718003138	2.545133376644761
1	Deaths	56	Eastern Europe	2	Female	1	<5 years	384	Hemolytic disease and other neonatal jaundice	3	Rate	1990	2.239715688778927	2.5284191819616653	1.9036533321349776
1	Deaths	56	Eastern Europe	3	Both	1	<5 years	384	Hemolytic disease and other neonatal jaundice	3	Rate	1990	2.5883675338759966	2.8415366440438197	2.322224934388986
1	Deaths	56	Eastern Europe	1	Male	1	<5 years	385	Other neonatal disorders	3	Rate	1990	4.167961428491539	5.137840964638958	3.481694147171696
1	Deaths	56	Eastern Europe	2	Female	1	<5 years	385	Other neonatal disorders	3	Rate	1990	2.895868086964127	3.3853705847944746	2.4925375042360125
1	Deaths	56	Eastern Europe	3	Both	1	<5 years	385	Other neonatal disorders	3	Rate	1990	3.5455443366085015	4.239637103241269	3.0302945911084267
1	Deaths	5	East Asia	1	Male	1	<5 years	380	Neonatal disorders	3	Rate	1990	297.89310639942545	341.9257770876592	257.0453739943648
1	Deaths	5	East Asia	2	Female	1	<5 years	380	Neonatal disorders	3	Rate	1990	226.06380919898504	257.0485466624943	200.67928141798672
1	Deaths	5	East Asia	3	Both	1	<5 years	380	Neonatal disorders	3	Rate	1990	264.1005770225525	297.7766181530066	233.74444689023179
1	Deaths	5	East Asia	1	Male	1	<5 years	381	Neonatal preterm birth	3	Rate	1990	122.25260122183971	160.3432670897016	96.61201868591104
1	Deaths	5	East Asia	2	Female	1	<5 years	381	Neonatal preterm birth	3	Rate	1990	92.95283332423891	120.98017010671902	74.11361545335002
1	Deaths	5	East Asia	3	Both	1	<5 years	381	Neonatal preterm birth	3	Rate	1990	108.46834735879116	135.5911353694171	87.67808724562234
1	Deaths	5	East Asia	1	Male	1	<5 years	382	Neonatal encephalopathy due to birth asphyxia and trauma	3	Rate	1990	134.78011377211755	167.03747242125002	105.58864903472823
1	Deaths	5	East Asia	2	Female	1	<5 years	382	Neonatal encephalopathy due to birth asphyxia and trauma	3	Rate	1990	106.12993972543737	128.0631203284543	84.63162940464876
1	Deaths	5	East Asia	3	Both	1	<5 years	382	Neonatal encephalopathy due to birth asphyxia and trauma	3	Rate	1990	121.30146528383699	144.17109795708512	99.71876108217893
1	Deaths	5	East Asia	1	Male	1	<5 years	383	Neonatal sepsis and other neonatal infections	3	Rate	1990	8.72907256147647	10.852117112642826	6.67327145564852
1	Deaths	5	East Asia	2	Female	1	<5 years	383	Neonatal sepsis and other neonatal infections	3	Rate	1990	5.3655418243495	6.445713196714179	4.267649186368449
1	Deaths	5	East Asia	3	Both	1	<5 years	383	Neonatal sepsis and other neonatal infections	3	Rate	1990	7.14667908591173	8.60607412788864	5.782458053057763
1	Deaths	70	Australasia	1	Male	1	<5 years	385	Other neonatal disorders	3	Rate	1990	3.3693518111999854	3.9380440124473006	2.8492012585354587
1	Deaths	70	Australasia	2	Female	1	<5 years	385	Other neonatal disorders	3	Rate	1990	3.2018211445945095	3.7162637560830505	2.703337396874454
1	Deaths	70	Australasia	3	Both	1	<5 years	385	Other neonatal disorders	3	Rate	1990	3.287729974011001	3.7437687845563765	2.837816778804717
1	Deaths	21	Oceania	1	Male	1	<5 years	380	Neonatal disorders	3	Rate	1990	292.18205619209505	350.140495864258	240.36148357250812
1	Deaths	21	Oceania	2	Female	1	<5 years	380	Neonatal disorders	3	Rate	1990	244.4857556802569	288.80695472779615	201.381412238627
1	Deaths	21	Oceania	3	Both	1	<5 years	380	Neonatal disorders	3	Rate	1990	269.2870746355309	309.44613721255007	230.9484401407044
1	Deaths	120	Andean Latin America	1	Male	1	<5 years	380	Neonatal disorders	3	Rate	1990	420.7357757949088	464.2051748568087	381.43306262013044
1	Deaths	120	Andean Latin America	2	Female	1	<5 years	380	Neonatal disorders	3	Rate	1990	328.76502187103137	368.28818048014074	294.3798698528579
1	Deaths	120	Andean Latin America	3	Both	1	<5 years	380	Neonatal disorders	3	Rate	1990	375.544592320529	411.81846277304686	344.33741281262996
1	Deaths	120	Andean Latin America	1	Male	1	<5 years	381	Neonatal preterm birth	3	Rate	1990	190.76447624928514	233.67799968261664	156.81161732999132
1	Deaths	120	Andean Latin America	2	Female	1	<5 years	381	Neonatal preterm birth	3	Rate	1990	150.93988339641245	184.49787010892197	123.88860522074683
1	Deaths	120	Andean Latin America	3	Both	1	<5 years	381	Neonatal preterm birth	3	Rate	1990	171.1960764523646	200.66311461186316	147.16523368129185
1	Deaths	120	Andean Latin America	1	Male	1	<5 years	382	Neonatal encephalopathy due to birth asphyxia and trauma	3	Rate	1990	114.07860856898441	139.50169572701185	87.89100073410296
1	Deaths	120	Andean Latin America	2	Female	1	<5 years	382	Neonatal encephalopathy due to birth asphyxia and trauma	3	Rate	1990	91.13896488075883	116.38789270243531	70.1018869199087
1	Deaths	120	Andean Latin America	3	Both	1	<5 years	382	Neonatal encephalopathy due to birth asphyxia and trauma	3	Rate	1990	102.80687703996443	122.98844440430197	84.77660836569278
1	Deaths	120	Andean Latin America	1	Male	1	<5 years	383	Neonatal sepsis and other neonatal infections	3	Rate	1990	89.33203877221621	116.63185288384722	63.2405968118585
1	Deaths	120	Andean Latin America	2	Female	1	<5 years	383	Neonatal sepsis and other neonatal infections	3	Rate	1990	65.63665238212526	87.8370773199669	47.04336093676829
1	Deaths	120	Andean Latin America	3	Both	1	<5 years	383	Neonatal sepsis and other neonatal infections	3	Rate	1990	77.68896194436698	96.19820163045114	61.251366047850446
1	Deaths	120	Andean Latin America	1	Male	1	<5 years	384	Hemolytic disease and other neonatal jaundice	3	Rate	1990	5.060636962860605	7.025208334030862	3.5186033335471834
1	Deaths	120	Andean Latin America	2	Female	1	<5 years	384	Hemolytic disease and other neonatal jaundice	3	Rate	1990	3.429631315820208	5.731491548144946	2.1887738106560493
1	Deaths	120	Andean Latin America	3	Both	1	<5 years	384	Hemolytic disease and other neonatal jaundice	3	Rate	1990	4.259218334671921	5.782107409609291	3.107774128176702
1	Deaths	120	Andean Latin America	1	Male	1	<5 years	385	Other neonatal disorders	3	Rate	1990	21.50001524156263	27.56303977783489	16.294926693654165
1	Deaths	120	Andean Latin America	2	Female	1	<5 years	385	Other neonatal disorders	3	Rate	1990	17.619889895914604	22.81969989215761	13.470715533069722
1	Deaths	120	Andean Latin America	3	Both	1	<5 years	385	Other neonatal disorders	3	Rate	1990	19.593458549161202	24.163888851804334	15.571540611418405
1	Deaths	56	Eastern Europe	1	Male	1	<5 years	381	Neonatal preterm birth	3	Rate	2021	22.658578548112036	25.26397103801479	19.993099342834025
1	Deaths	56	Eastern Europe	2	Female	1	<5 years	381	Neonatal preterm birth	3	Rate	2021	16.011247271510598	17.677155914824258	14.394156774264038
1	Deaths	56	Eastern Europe	3	Both	1	<5 years	381	Neonatal preterm birth	3	Rate	2021	19.427464081756266	21.550458188127255	17.32627611269469
1	Deaths	56	Eastern Europe	1	Male	1	<5 years	382	Neonatal encephalopathy due to birth asphyxia and trauma	3	Rate	2021	7.902582684889437	8.902553420480093	6.940632186955632
1	Deaths	56	Eastern Europe	2	Female	1	<5 years	382	Neonatal encephalopathy due to birth asphyxia and trauma	3	Rate	2021	6.080823670070761	6.7811827886085725	5.43854630747745
1	Deaths	56	Eastern Europe	3	Both	1	<5 years	382	Neonatal encephalopathy due to birth asphyxia and trauma	3	Rate	2021	7.0170676319968	7.824128672977032	6.245460889115713
1	Deaths	56	Eastern Europe	1	Male	1	<5 years	383	Neonatal sepsis and other neonatal infections	3	Rate	2021	10.125399917747185	11.306823128122412	8.971527474414565
1	Deaths	56	Eastern Europe	2	Female	1	<5 years	383	Neonatal sepsis and other neonatal infections	3	Rate	2021	7.899689737838156	8.740308376485523	7.049738294477234
1	Deaths	56	Eastern Europe	3	Both	1	<5 years	383	Neonatal sepsis and other neonatal infections	3	Rate	2021	9.043533517386857	10.038469398493746	8.00117178422337
1	Deaths	56	Eastern Europe	1	Male	1	<5 years	384	Hemolytic disease and other neonatal jaundice	3	Rate	2021	0.47599369903582167	0.5496646429550469	0.41477130368814813
1	Deaths	56	Eastern Europe	2	Female	1	<5 years	384	Hemolytic disease and other neonatal jaundice	3	Rate	2021	0.3834599149222576	0.44682060783229127	0.32356203423361285
1	Deaths	56	Eastern Europe	3	Both	1	<5 years	384	Hemolytic disease and other neonatal jaundice	3	Rate	2021	0.4310151601252652	0.4939731912482522	0.37576767050556004
1	Deaths	56	Eastern Europe	1	Male	1	<5 years	385	Other neonatal disorders	3	Rate	2021	1.9624684537689694	2.2514535630383175	1.6977790467314957
1	Deaths	56	Eastern Europe	2	Female	1	<5 years	385	Other neonatal disorders	3	Rate	2021	1.4420144367717531	1.617574999918278	1.2796618390769088
1	Deaths	56	Eastern Europe	3	Both	1	<5 years	385	Other neonatal disorders	3	Rate	2021	1.70948775619007	1.9420459835728383	1.5123135477851328
1	Deaths	32	Central Asia	1	Male	1	<5 years	380	Neonatal disorders	3	Rate	2021	180.77691346857497	211.90047694112204	154.92281777375356
1	Deaths	32	Central Asia	2	Female	1	<5 years	380	Neonatal disorders	3	Rate	2021	126.4710714404475	147.83475220699134	108.5472163919566
1	Deaths	32	Central Asia	3	Both	1	<5 years	380	Neonatal disorders	3	Rate	2021	154.62738820667138	180.92895359863272	133.5887921078797
1	Deaths	32	Central Asia	1	Male	1	<5 years	381	Neonatal preterm birth	3	Rate	2021	81.5045683898267	97.69034182681631	68.16427029818938
1	Deaths	32	Central Asia	2	Female	1	<5 years	381	Neonatal preterm birth	3	Rate	2021	57.66612828706814	67.98134786814522	48.168924540245115
1	Deaths	32	Central Asia	3	Both	1	<5 years	381	Neonatal preterm birth	3	Rate	2021	70.02580536192653	82.75203200813827	58.62573151724862
1	Deaths	32	Central Asia	1	Male	1	<5 years	382	Neonatal encephalopathy due to birth asphyxia and trauma	3	Rate	2021	54.855554173109525	65.79602881358299	45.5350593542621
1	Deaths	32	Central Asia	2	Female	1	<5 years	382	Neonatal encephalopathy due to birth asphyxia and trauma	3	Rate	2021	35.78306911840425	42.69686454218188	30.216585855421208
1	Deaths	32	Central Asia	3	Both	1	<5 years	382	Neonatal encephalopathy due to birth asphyxia and trauma	3	Rate	2021	45.67170928424883	54.22977878624891	38.4309536077295
1	Deaths	32	Central Asia	1	Male	1	<5 years	383	Neonatal sepsis and other neonatal infections	3	Rate	2021	14.644222004832203	17.690888802173795	12.277704744038362
1	Deaths	32	Central Asia	2	Female	1	<5 years	383	Neonatal sepsis and other neonatal infections	3	Rate	2021	11.452458177530264	13.72728247488584	9.597460241422663
1	Deaths	32	Central Asia	3	Both	1	<5 years	383	Neonatal sepsis and other neonatal infections	3	Rate	2021	13.10731353025533	15.7706738673563	11.040297451821171
1	Deaths	32	Central Asia	1	Male	1	<5 years	384	Hemolytic disease and other neonatal jaundice	3	Rate	2021	1.3166789166454607	1.715856125151513	0.9911532962101282
1	Deaths	32	Central Asia	2	Female	1	<5 years	384	Hemolytic disease and other neonatal jaundice	3	Rate	2021	0.6738109659832625	0.8873783100672538	0.49951701492585543
1	Deaths	32	Central Asia	3	Both	1	<5 years	384	Hemolytic disease and other neonatal jaundice	3	Rate	2021	1.007123055101093	1.2886562464369848	0.7631878830796613
1	Deaths	32	Central Asia	1	Male	1	<5 years	385	Other neonatal disorders	3	Rate	2021	28.455889984161004	35.7832689524535	22.62720288968137
1	Deaths	32	Central Asia	2	Female	1	<5 years	385	Other neonatal disorders	3	Rate	2021	20.8956048914616	25.460826211648918	17.23840888221913
1	Deaths	32	Central Asia	3	Both	1	<5 years	385	Other neonatal disorders	3	Rate	2021	24.815436975139626	30.265183503729475	20.337794251041014
1	Deaths	65	High-income Asia Pacific	1	Male	1	<5 years	380	Neonatal disorders	3	Rate	2021	12.527223281362204	13.94315455918858	11.196512827889578
1	Deaths	65	High-income Asia Pacific	2	Female	1	<5 years	380	Neonatal disorders	3	Rate	2021	10.925052880514723	12.065685641964151	9.788897309176523
1	Deaths	65	High-income Asia Pacific	3	Both	1	<5 years	380	Neonatal disorders	3	Rate	2021	11.746066461796707	12.955411746050945	10.601731960736911
1	Deaths	65	High-income Asia Pacific	1	Male	1	<5 years	381	Neonatal preterm birth	3	Rate	2021	6.91305184004019	7.8023035063921045	6.102900872669925
1	Deaths	65	High-income Asia Pacific	2	Female	1	<5 years	381	Neonatal preterm birth	3	Rate	2021	5.3782322928146264	6.009808686535572	4.782820003192256
1	Deaths	65	High-income Asia Pacific	3	Both	1	<5 years	381	Neonatal preterm birth	3	Rate	2021	6.1647327127591725	6.8820889742293	5.52206954133987
1	Deaths	65	High-income Asia Pacific	1	Male	1	<5 years	382	Neonatal encephalopathy due to birth asphyxia and trauma	3	Rate	2021	2.0949022867283693	2.3691713482768724	1.834459248140753
1	Deaths	65	High-income Asia Pacific	2	Female	1	<5 years	382	Neonatal encephalopathy due to birth asphyxia and trauma	3	Rate	2021	2.174642959932938	2.419084686628232	1.9261062808378944
1	Deaths	65	High-income Asia Pacific	3	Both	1	<5 years	382	Neonatal encephalopathy due to birth asphyxia and trauma	3	Rate	2021	2.1337807797011155	2.3632911770349545	1.902370745174624
1	Deaths	65	High-income Asia Pacific	1	Male	1	<5 years	383	Neonatal sepsis and other neonatal infections	3	Rate	2021	1.3832336263519192	1.6889573935233448	1.1201668620923861
1	Deaths	65	High-income Asia Pacific	2	Female	1	<5 years	383	Neonatal sepsis and other neonatal infections	3	Rate	2021	1.1891953415831136	1.4363338935019112	0.9531302685434169
1	Deaths	65	High-income Asia Pacific	3	Both	1	<5 years	383	Neonatal sepsis and other neonatal infections	3	Rate	2021	1.2886280030525692	1.5329581558996508	1.0586898619363
1	Deaths	65	High-income Asia Pacific	1	Male	1	<5 years	384	Hemolytic disease and other neonatal jaundice	3	Rate	2021	0.0928247427539979	0.10932088597967843	0.07550563027183085
1	Deaths	65	High-income Asia Pacific	2	Female	1	<5 years	384	Hemolytic disease and other neonatal jaundice	3	Rate	2021	0.026444771194165318	0.038721309861227855	0.01849706796824686
1	Deaths	65	High-income Asia Pacific	3	Both	1	<5 years	384	Hemolytic disease and other neonatal jaundice	3	Rate	2021	0.06046041531473266	0.07153009180548585	0.04992257275823022
1	Deaths	65	High-income Asia Pacific	1	Male	1	<5 years	385	Other neonatal disorders	3	Rate	2021	2.0432107854877173	2.344518332977285	1.7256482025917455
1	Deaths	65	High-income Asia Pacific	2	Female	1	<5 years	385	Other neonatal disorders	3	Rate	2021	2.156537514989881	2.487495817111325	1.856897898995624
1	Deaths	65	High-income Asia Pacific	3	Both	1	<5 years	385	Other neonatal disorders	3	Rate	2021	2.0984645509691164	2.391542774792191	1.8049593048786687
1	Deaths	44559	Africa	1	Male	1	<5 years	380	Neonatal disorders	3	Rate	1990	850.3791476160951	913.4217825774736	789.1937926658474
1	Deaths	44559	Africa	2	Female	1	<5 years	380	Neonatal disorders	3	Rate	1990	635.5626021900625	692.3327450656027	586.4419057380869
1	Deaths	44559	Africa	3	Both	1	<5 years	380	Neonatal disorders	3	Rate	1990	744.4189497328387	795.3176767530335	694.5589890333035
1	Deaths	44559	Africa	1	Male	1	<5 years	381	Neonatal preterm birth	3	Rate	1990	300.37919959423783	357.71633492476695	265.9834166478165
1	Deaths	44559	Africa	2	Female	1	<5 years	381	Neonatal preterm birth	3	Rate	1990	228.76399700965166	263.88122692350413	198.80168346931202
1	Deaths	44559	Africa	3	Both	1	<5 years	381	Neonatal preterm birth	3	Rate	1990	265.05435521475687	302.3325094783501	236.88687716426023
1	Deaths	44559	Africa	1	Male	1	<5 years	382	Neonatal encephalopathy due to birth asphyxia and trauma	3	Rate	1990	295.86670487283453	347.97068085979396	257.48778266078625
1	Deaths	44559	Africa	2	Female	1	<5 years	382	Neonatal encephalopathy due to birth asphyxia and trauma	3	Rate	1990	212.96070006158203	246.49079668778978	187.57201673187106
1	Deaths	44559	Africa	3	Both	1	<5 years	382	Neonatal encephalopathy due to birth asphyxia and trauma	3	Rate	1990	254.97257049371413	292.29010500700224	229.6686956880373
1	Deaths	44559	Africa	1	Male	1	<5 years	383	Neonatal sepsis and other neonatal infections	3	Rate	1990	123.59690572809718	144.80861797487668	103.52265274432759
1	Deaths	44559	Africa	2	Female	1	<5 years	383	Neonatal sepsis and other neonatal infections	3	Rate	1990	93.16500865336083	106.19402554088023	78.24978735660366
1	Deaths	44559	Africa	3	Both	1	<5 years	383	Neonatal sepsis and other neonatal infections	3	Rate	1990	108.58609811266462	122.83052339261889	93.55734186785575
1	Deaths	44559	Africa	1	Male	1	<5 years	384	Hemolytic disease and other neonatal jaundice	3	Rate	1990	21.174105309357884	27.768970960324477	16.407489432967726
1	Deaths	44559	Africa	2	Female	1	<5 years	384	Hemolytic disease and other neonatal jaundice	3	Rate	1990	10.709496349504251	16.781519405132283	7.436299459679743
1	Deaths	44559	Africa	3	Both	1	<5 years	384	Hemolytic disease and other neonatal jaundice	3	Rate	1990	16.012342587785774	20.901570951118	12.930433775435636
1	Deaths	44559	Africa	1	Male	1	<5 years	385	Other neonatal disorders	3	Rate	1990	109.36223211156783	144.0677996510925	69.41096356534928
1	Deaths	44559	Africa	2	Female	1	<5 years	385	Other neonatal disorders	3	Rate	1990	89.96340011596462	113.1276658016859	61.2841815851906
1	Deaths	44559	Africa	3	Both	1	<5 years	385	Other neonatal disorders	3	Rate	1990	99.79358332391692	125.88056061919096	65.06562735513627
1	Deaths	124	Central Latin America	1	Male	1	<5 years	383	Neonatal sepsis and other neonatal infections	3	Rate	2021	31.52397996149639	40.46932369629585	24.304758850084166
1	Deaths	124	Central Latin America	2	Female	1	<5 years	383	Neonatal sepsis and other neonatal infections	3	Rate	2021	24.218330107394817	30.05393246704573	19.327796661170822
1	Deaths	124	Central Latin America	3	Both	1	<5 years	383	Neonatal sepsis and other neonatal infections	3	Rate	2021	27.93474183589478	35.243198263131355	21.966149562368035
1	Deaths	124	Central Latin America	1	Male	1	<5 years	384	Hemolytic disease and other neonatal jaundice	3	Rate	2021	0.9358560844776184	1.2837933536289665	0.6908514179473969
1	Deaths	124	Central Latin America	2	Female	1	<5 years	384	Hemolytic disease and other neonatal jaundice	3	Rate	2021	0.5382445989110538	0.6876823433472774	0.4073362141297302
1	Deaths	124	Central Latin America	3	Both	1	<5 years	384	Hemolytic disease and other neonatal jaundice	3	Rate	2021	0.7405110663514929	0.9604414298247935	0.56010372170408
1	Deaths	124	Central Latin America	1	Male	1	<5 years	385	Other neonatal disorders	3	Rate	2021	11.31784290946977	14.796130008144353	8.598084502369446
1	Deaths	124	Central Latin America	2	Female	1	<5 years	385	Other neonatal disorders	3	Rate	2021	8.771923569010681	11.215669687986006	6.973627444074506
1	Deaths	124	Central Latin America	3	Both	1	<5 years	385	Other neonatal disorders	3	Rate	2021	10.06704237235506	13.055986557215386	7.8270774765700795
1	Deaths	5	East Asia	1	Male	1	<5 years	384	Hemolytic disease and other neonatal jaundice	3	Rate	1990	11.206020061421915	14.487097038807145	8.253782673847166
1	Deaths	5	East Asia	2	Female	1	<5 years	384	Hemolytic disease and other neonatal jaundice	3	Rate	1990	7.284588858877871	12.000613572108188	4.7406001954720365
1	Deaths	5	East Asia	3	Both	1	<5 years	384	Hemolytic disease and other neonatal jaundice	3	Rate	1990	9.36115892152283	12.417431320648785	7.266902657704247
1	Deaths	5	East Asia	1	Male	1	<5 years	385	Other neonatal disorders	3	Rate	1990	20.9252987825698	28.471312318723403	15.024585498151605
1	Deaths	5	East Asia	2	Female	1	<5 years	385	Other neonatal disorders	3	Rate	1990	14.33090546608133	19.787222713342935	10.88137450720588
1	Deaths	5	East Asia	3	Both	1	<5 years	385	Other neonatal disorders	3	Rate	1990	17.82292637248968	23.857945084907293	13.696436663471244
1	Deaths	42	Central Europe	1	Male	1	<5 years	380	Neonatal disorders	3	Rate	1990	184.4603473598024	191.17071435689485	177.89787044058636
1	Deaths	42	Central Europe	2	Female	1	<5 years	380	Neonatal disorders	3	Rate	1990	133.3848946630023	138.17580696516936	129.1047503335811
1	Deaths	42	Central Europe	3	Both	1	<5 years	380	Neonatal disorders	3	Rate	1990	159.36319122715437	164.03994045171126	154.42090716657881
1	Deaths	42	Central Europe	1	Male	1	<5 years	381	Neonatal preterm birth	3	Rate	1990	122.19356209303606	129.37742763333708	115.81449795629415
1	Deaths	42	Central Europe	2	Female	1	<5 years	381	Neonatal preterm birth	3	Rate	1990	88.27908412316994	92.7836202263497	82.92791985959748
1	Deaths	42	Central Europe	3	Both	1	<5 years	381	Neonatal preterm birth	3	Rate	1990	105.52886498658631	110.95105632767668	100.61185207675808
1	Deaths	42	Central Europe	1	Male	1	<5 years	382	Neonatal encephalopathy due to birth asphyxia and trauma	3	Rate	1990	33.77323622938751	36.76130094289446	30.360082755422432
1	Deaths	42	Central Europe	2	Female	1	<5 years	382	Neonatal encephalopathy due to birth asphyxia and trauma	3	Rate	1990	24.320419907804904	26.9538247422479	21.404894264483882
1	Deaths	42	Central Europe	3	Both	1	<5 years	382	Neonatal encephalopathy due to birth asphyxia and trauma	3	Rate	1990	29.128366833430775	31.4027426383801	26.552153779659676
1	Deaths	42	Central Europe	1	Male	1	<5 years	383	Neonatal sepsis and other neonatal infections	3	Rate	1990	8.628632529175663	11.096944338693243	7.309316072371746
1	Deaths	42	Central Europe	2	Female	1	<5 years	383	Neonatal sepsis and other neonatal infections	3	Rate	1990	6.377340401806036	8.040151907300881	5.472739466157279
1	Deaths	42	Central Europe	3	Both	1	<5 years	383	Neonatal sepsis and other neonatal infections	3	Rate	1990	7.522405818739931	9.435008134737947	6.511899772202824
1	Deaths	42	Central Europe	1	Male	1	<5 years	384	Hemolytic disease and other neonatal jaundice	3	Rate	1990	2.1734548866158385	2.890418303521547	1.6869052895216932
1	Deaths	42	Central Europe	2	Female	1	<5 years	384	Hemolytic disease and other neonatal jaundice	3	Rate	1990	1.4820037376474626	1.980811418961588	1.1045261528776578
1	Deaths	42	Central Europe	3	Both	1	<5 years	384	Hemolytic disease and other neonatal jaundice	3	Rate	1990	1.8336936798620989	2.3391299473484444	1.4797985443757198
1	Deaths	42	Central Europe	1	Male	1	<5 years	385	Other neonatal disorders	3	Rate	1990	17.691461621587294	20.084796635270585	15.581230036206993
1	Deaths	42	Central Europe	2	Female	1	<5 years	385	Other neonatal disorders	3	Rate	1990	12.926046492574086	14.600898266216829	11.320287951493992
1	Deaths	42	Central Europe	3	Both	1	<5 years	385	Other neonatal disorders	3	Rate	1990	15.34985990853542	17.065325723342823	13.714956754362179
1	Deaths	159	South Asia	1	Male	1	<5 years	380	Neonatal disorders	3	Rate	2021	425.6387599538532	510.69787713839696	356.1759119036344
1	Deaths	159	South Asia	2	Female	1	<5 years	380	Neonatal disorders	3	Rate	2021	374.3873988313705	440.19649535230883	319.0859168278882
1	Deaths	159	South Asia	3	Both	1	<5 years	380	Neonatal disorders	3	Rate	2021	401.1004167106519	475.6279160519004	339.48364025596874
1	Deaths	159	South Asia	1	Male	1	<5 years	381	Neonatal preterm birth	3	Rate	2021	183.95673849439555	228.7937857709377	142.30602513742838
1	Deaths	159	South Asia	2	Female	1	<5 years	381	Neonatal preterm birth	3	Rate	2021	169.2484961995449	209.31033075861802	130.11968696014264
1	Deaths	159	South Asia	3	Both	1	<5 years	381	Neonatal preterm birth	3	Rate	2021	176.91466409811372	217.91427997208788	140.9342425345179
1	Deaths	159	South Asia	1	Male	1	<5 years	382	Neonatal encephalopathy due to birth asphyxia and trauma	3	Rate	2021	136.65256895176344	176.3501280896068	105.68711969201271
1	Deaths	159	South Asia	2	Female	1	<5 years	382	Neonatal encephalopathy due to birth asphyxia and trauma	3	Rate	2021	109.19270571606698	151.24321155737397	83.48517986165716
1	Deaths	159	South Asia	3	Both	1	<5 years	382	Neonatal encephalopathy due to birth asphyxia and trauma	3	Rate	2021	123.50521959886402	160.73844868395022	97.62610348029004
1	Deaths	159	South Asia	1	Male	1	<5 years	383	Neonatal sepsis and other neonatal infections	3	Rate	2021	34.278752787313145	43.00105178921815	26.48230429248336
1	Deaths	159	South Asia	2	Female	1	<5 years	383	Neonatal sepsis and other neonatal infections	3	Rate	2021	33.22573779439535	40.46551545418173	26.044366079609624
1	Deaths	159	South Asia	3	Both	1	<5 years	383	Neonatal sepsis and other neonatal infections	3	Rate	2021	33.77458581944077	40.98006525979673	27.298649018206348
1	Deaths	159	South Asia	1	Male	1	<5 years	384	Hemolytic disease and other neonatal jaundice	3	Rate	2021	14.328675214388575	19.411748440792373	10.322784969582639
1	Deaths	159	South Asia	2	Female	1	<5 years	384	Hemolytic disease and other neonatal jaundice	3	Rate	2021	13.12109017508856	17.95135070618685	9.3909779579829
1	Deaths	159	South Asia	3	Both	1	<5 years	384	Hemolytic disease and other neonatal jaundice	3	Rate	2021	13.750502546566507	17.838655414726627	10.110887447164192
1	Deaths	159	South Asia	1	Male	1	<5 years	385	Other neonatal disorders	3	Rate	2021	56.42202450599228	73.15717094046144	40.87486039330227
1	Deaths	159	South Asia	2	Female	1	<5 years	385	Other neonatal disorders	3	Rate	2021	49.59936894627495	64.24169124980996	37.35100615309518
1	Deaths	159	South Asia	3	Both	1	<5 years	385	Other neonatal disorders	3	Rate	2021	53.155444647666535	68.16628396521865	40.245383249810686
1	Deaths	21	Oceania	1	Male	1	<5 years	381	Neonatal preterm birth	3	Rate	1990	128.98551301719394	163.15339819937532	97.50861894325344
1	Deaths	21	Oceania	2	Female	1	<5 years	381	Neonatal preterm birth	3	Rate	1990	115.34503728357792	148.21246238151755	84.78797954732244
1	Deaths	21	Oceania	3	Both	1	<5 years	381	Neonatal preterm birth	3	Rate	1990	122.43786808472407	146.86503460470985	99.41362022516695
1	Deaths	21	Oceania	1	Male	1	<5 years	382	Neonatal encephalopathy due to birth asphyxia and trauma	3	Rate	1990	65.52388374184807	94.13421040991432	46.75909492292884
1	Deaths	21	Oceania	2	Female	1	<5 years	382	Neonatal encephalopathy due to birth asphyxia and trauma	3	Rate	1990	62.92731054953273	86.0405163661875	43.97899002413517
1	Deaths	21	Oceania	3	Both	1	<5 years	382	Neonatal encephalopathy due to birth asphyxia and trauma	3	Rate	1990	64.27748738174513	83.41680303802237	49.31025918534623
1	Deaths	21	Oceania	1	Male	1	<5 years	383	Neonatal sepsis and other neonatal infections	3	Rate	1990	23.398042894674113	37.05827084762269	13.80405521659572
1	Deaths	21	Oceania	2	Female	1	<5 years	383	Neonatal sepsis and other neonatal infections	3	Rate	1990	11.650665335157965	17.251747542130907	7.600588225768079
1	Deaths	21	Oceania	3	Both	1	<5 years	383	Neonatal sepsis and other neonatal infections	3	Rate	1990	17.759115143949195	25.62980024872937	11.646675592785991
1	Deaths	21	Oceania	1	Male	1	<5 years	384	Hemolytic disease and other neonatal jaundice	3	Rate	1990	0.6990647940239592	3.107789853034777	0.2735324313322778
1	Deaths	21	Oceania	2	Female	1	<5 years	384	Hemolytic disease and other neonatal jaundice	3	Rate	1990	0.9858742591515568	4.933880531768196	0.24761633395121058
1	Deaths	21	Oceania	3	Both	1	<5 years	384	Hemolytic disease and other neonatal jaundice	3	Rate	1990	0.8367378911798825	3.430003506543489	0.34534654524342273
1	Deaths	21	Oceania	1	Male	1	<5 years	385	Other neonatal disorders	3	Rate	1990	73.57555174435527	120.93209186943481	45.09217110690702
1	Deaths	21	Oceania	2	Female	1	<5 years	385	Other neonatal disorders	3	Rate	1990	53.57686825283642	79.19174211327218	34.20671070487614
1	Deaths	21	Oceania	3	Both	1	<5 years	385	Other neonatal disorders	3	Rate	1990	63.975866133932634	92.05232454267554	41.53607289163906
1	Deaths	73	Western Europe	1	Male	1	<5 years	380	Neonatal disorders	3	Rate	2021	32.435189880092565	36.75532477641858	28.011064829577805
1	Deaths	73	Western Europe	2	Female	1	<5 years	380	Neonatal disorders	3	Rate	2021	26.45291627285675	29.23269562639797	23.608069534321913
1	Deaths	73	Western Europe	3	Both	1	<5 years	380	Neonatal disorders	3	Rate	2021	29.518798622092287	32.972325137091566	25.919638927819026
1	Deaths	73	Western Europe	1	Male	1	<5 years	381	Neonatal preterm birth	3	Rate	2021	19.493283285230177	21.918232736994987	16.959261169746917
1	Deaths	73	Western Europe	2	Female	1	<5 years	381	Neonatal preterm birth	3	Rate	2021	15.024301850065243	16.54422772640075	13.360614755403743
1	Deaths	73	Western Europe	3	Both	1	<5 years	381	Neonatal preterm birth	3	Rate	2021	17.314630277130316	19.255075744192766	15.272902390336561
1	Deaths	73	Western Europe	1	Male	1	<5 years	382	Neonatal encephalopathy due to birth asphyxia and trauma	3	Rate	2021	6.239213921234254	7.16621608084314	5.291692771621954
1	Deaths	73	Western Europe	2	Female	1	<5 years	382	Neonatal encephalopathy due to birth asphyxia and trauma	3	Rate	2021	5.880822373706724	6.59201028607278	5.137818564624781
1	Deaths	73	Western Europe	3	Both	1	<5 years	382	Neonatal encephalopathy due to birth asphyxia and trauma	3	Rate	2021	6.064496072340436	6.851979336894477	5.257071772471656
1	Deaths	73	Western Europe	1	Male	1	<5 years	383	Neonatal sepsis and other neonatal infections	3	Rate	2021	2.503968877789424	2.9048689582999367	2.1041995759791576
1	Deaths	73	Western Europe	2	Female	1	<5 years	383	Neonatal sepsis and other neonatal infections	3	Rate	2021	1.916587866997908	2.193305548771069	1.6500852478668457
1	Deaths	73	Western Europe	3	Both	1	<5 years	383	Neonatal sepsis and other neonatal infections	3	Rate	2021	2.2176174071853763	2.551686919279	1.8885345213801972
1	Deaths	73	Western Europe	1	Male	1	<5 years	384	Hemolytic disease and other neonatal jaundice	3	Rate	2021	0.0841576105351238	0.103485733951559	0.06701588501738578
1	Deaths	73	Western Europe	2	Female	1	<5 years	384	Hemolytic disease and other neonatal jaundice	3	Rate	2021	0.041139944812045304	0.051524791537682454	0.03222061861498477
1	Deaths	73	Western Europe	3	Both	1	<5 years	384	Hemolytic disease and other neonatal jaundice	3	Rate	2021	0.0631862620995357	0.07629033223181489	0.05202935747750051
1	Deaths	73	Western Europe	1	Male	1	<5 years	385	Other neonatal disorders	3	Rate	2021	4.1145661853035875	4.853501735489788	3.4277166104742682
1	Deaths	73	Western Europe	2	Female	1	<5 years	385	Other neonatal disorders	3	Rate	2021	3.590064237274814	4.135882021533262	3.0946635572322783
1	Deaths	73	Western Europe	3	Both	1	<5 years	385	Other neonatal disorders	3	Rate	2021	3.8588686033365773	4.460795521629382	3.27836385849341
1	Deaths	104	Caribbean	1	Male	1	<5 years	380	Neonatal disorders	3	Rate	1990	409.2291416878444	466.1548099856869	363.16265194234086
1	Deaths	104	Caribbean	2	Female	1	<5 years	380	Neonatal disorders	3	Rate	1990	308.7791028444574	343.94185532110424	272.84315780102304
1	Deaths	104	Caribbean	3	Both	1	<5 years	380	Neonatal disorders	3	Rate	1990	359.7794347813899	400.9950637009211	325.49371228678814
1	Deaths	104	Caribbean	1	Male	1	<5 years	381	Neonatal preterm birth	3	Rate	1990	186.0360696738023	216.336555257331	159.82882324429227
1	Deaths	104	Caribbean	2	Female	1	<5 years	381	Neonatal preterm birth	3	Rate	1990	147.54778413558037	169.69320380294144	129.04898191010182
1	Deaths	104	Caribbean	3	Both	1	<5 years	381	Neonatal preterm birth	3	Rate	1990	167.0889944798907	190.64765715063734	147.76674045224638
1	Deaths	104	Caribbean	1	Male	1	<5 years	382	Neonatal encephalopathy due to birth asphyxia and trauma	3	Rate	1990	114.94589228152671	141.42966251942943	89.87807492843204
1	Deaths	104	Caribbean	2	Female	1	<5 years	382	Neonatal encephalopathy due to birth asphyxia and trauma	3	Rate	1990	80.30173480026835	99.75425787681536	64.53682702377613
1	Deaths	104	Caribbean	3	Both	1	<5 years	382	Neonatal encephalopathy due to birth asphyxia and trauma	3	Rate	1990	97.89121063884204	116.23704759382899	82.79907999390478
1	Deaths	104	Caribbean	1	Male	1	<5 years	383	Neonatal sepsis and other neonatal infections	3	Rate	1990	62.44111805931024	80.65425892038887	46.73543435186736
1	Deaths	104	Caribbean	2	Female	1	<5 years	383	Neonatal sepsis and other neonatal infections	3	Rate	1990	48.08057079408904	63.09786745061967	36.2587762614391
1	Deaths	104	Caribbean	3	Both	1	<5 years	383	Neonatal sepsis and other neonatal infections	3	Rate	1990	55.3716847225184	69.63109805023154	43.93764793738199
1	Deaths	104	Caribbean	1	Male	1	<5 years	384	Hemolytic disease and other neonatal jaundice	3	Rate	1990	7.274296733395292	9.809933489874988	5.395761083748874
1	Deaths	104	Caribbean	2	Female	1	<5 years	384	Hemolytic disease and other neonatal jaundice	3	Rate	1990	5.244809092765073	8.744933804787799	3.321578650816919
1	Deaths	104	Caribbean	3	Both	1	<5 years	384	Hemolytic disease and other neonatal jaundice	3	Rate	1990	6.275217288977106	8.318490580943237	4.9021146777122215
1	Deaths	104	Caribbean	1	Male	1	<5 years	385	Other neonatal disorders	3	Rate	1990	38.53176493980965	51.97504083277549	28.506331975618025
1	Deaths	104	Caribbean	2	Female	1	<5 years	385	Other neonatal disorders	3	Rate	1990	27.604204021754565	37.21982667967188	20.997404795529466
1	Deaths	104	Caribbean	3	Both	1	<5 years	385	Other neonatal disorders	3	Rate	1990	33.15232765116167	42.68329405118989	26.504197146153697
1	Deaths	44561	Asia	1	Male	1	<5 years	380	Neonatal disorders	3	Rate	1990	536.2330417308585	579.2943678695997	498.7970553557472
1	Deaths	44561	Asia	2	Female	1	<5 years	380	Neonatal disorders	3	Rate	1990	428.35880319644576	463.4574439070018	401.3937539312801
1	Deaths	44561	Asia	3	Both	1	<5 years	380	Neonatal disorders	3	Rate	1990	484.44216285519013	520.8296829378305	453.13431636298355
1	Deaths	44561	Asia	1	Male	1	<5 years	381	Neonatal preterm birth	3	Rate	1990	242.09589314845107	269.3846478438118	214.16445855157912
1	Deaths	44561	Asia	2	Female	1	<5 years	381	Neonatal preterm birth	3	Rate	1990	197.91663599467202	220.46075286017495	174.20450021433686
1	Deaths	44561	Asia	3	Both	1	<5 years	381	Neonatal preterm birth	3	Rate	1990	220.88524464557926	242.31793845128155	200.6651738504853
1	Deaths	44561	Asia	1	Male	1	<5 years	382	Neonatal encephalopathy due to birth asphyxia and trauma	3	Rate	1990	160.73432228733736	190.6817558965513	140.912778235629
1	Deaths	44561	Asia	2	Female	1	<5 years	382	Neonatal encephalopathy due to birth asphyxia and trauma	3	Rate	1990	123.29682249741921	146.90836254006845	106.15902296183899
1	Deaths	44561	Asia	3	Both	1	<5 years	382	Neonatal encephalopathy due to birth asphyxia and trauma	3	Rate	1990	142.76042005294096	166.9447898155828	128.3379467146213
1	Deaths	44561	Asia	1	Male	1	<5 years	383	Neonatal sepsis and other neonatal infections	3	Rate	1990	43.61330557391184	51.858513864359956	36.28728691759082
1	Deaths	44561	Asia	2	Female	1	<5 years	383	Neonatal sepsis and other neonatal infections	3	Rate	1990	35.52205307541357	41.009632678496374	30.841940327199783
1	Deaths	44561	Asia	3	Both	1	<5 years	383	Neonatal sepsis and other neonatal infections	3	Rate	1990	39.72866097483558	45.485694366255956	34.4580351341823
1	Deaths	44561	Asia	1	Male	1	<5 years	384	Hemolytic disease and other neonatal jaundice	3	Rate	1990	23.443546944524147	28.734068747434094	19.146163056716873
1	Deaths	44561	Asia	2	Female	1	<5 years	384	Hemolytic disease and other neonatal jaundice	3	Rate	1990	19.43030668761664	26.256848584590244	14.838488782034908
1	Deaths	44561	Asia	3	Both	1	<5 years	384	Hemolytic disease and other neonatal jaundice	3	Rate	1990	21.516773297096297	26.472343320532644	18.357800414896122
1	Deaths	44561	Asia	1	Male	1	<5 years	385	Other neonatal disorders	3	Rate	1990	66.34597377663441	82.85549092160464	51.54972621663548
1	Deaths	44561	Asia	2	Female	1	<5 years	385	Other neonatal disorders	3	Rate	1990	52.19298494132437	63.52080527360774	41.01948035221246
1	Deaths	44561	Asia	3	Both	1	<5 years	385	Other neonatal disorders	3	Rate	1990	59.55106388473843	72.83740429076936	46.275587157424965
1	Deaths	192	Southern Sub-Saharan Africa	1	Male	1	<5 years	380	Neonatal disorders	3	Rate	2021	402.39883553789895	492.71185532188383	329.106633978057
1	Deaths	192	Southern Sub-Saharan Africa	2	Female	1	<5 years	380	Neonatal disorders	3	Rate	2021	313.6679002959753	373.5016315466821	263.7622162506608
1	Deaths	192	Southern Sub-Saharan Africa	3	Both	1	<5 years	380	Neonatal disorders	3	Rate	2021	358.5577280275754	433.58907464596973	297.802566999084
1	Deaths	192	Southern Sub-Saharan Africa	1	Male	1	<5 years	381	Neonatal preterm birth	3	Rate	2021	168.7555571917281	214.24810324129027	131.33347625598054
1	Deaths	192	Southern Sub-Saharan Africa	2	Female	1	<5 years	381	Neonatal preterm birth	3	Rate	2021	134.70154148277098	166.269213631157	110.44130494123243
1	Deaths	192	Southern Sub-Saharan Africa	3	Both	1	<5 years	381	Neonatal preterm birth	3	Rate	2021	151.9297933272531	188.7141610130868	121.82730171913124
1	Deaths	192	Southern Sub-Saharan Africa	1	Male	1	<5 years	382	Neonatal encephalopathy due to birth asphyxia and trauma	3	Rate	2021	94.68443543904002	125.50056786426285	69.88897863776616
1	Deaths	192	Southern Sub-Saharan Africa	2	Female	1	<5 years	382	Neonatal encephalopathy due to birth asphyxia and trauma	3	Rate	2021	66.1216308918079	87.05751922624138	49.15134286614134
1	Deaths	192	Southern Sub-Saharan Africa	3	Both	1	<5 years	382	Neonatal encephalopathy due to birth asphyxia and trauma	3	Rate	2021	80.5718265553696	105.3221876017198	62.24232489100588
1	Deaths	192	Southern Sub-Saharan Africa	1	Male	1	<5 years	383	Neonatal sepsis and other neonatal infections	3	Rate	2021	46.76314669911608	59.78969871004257	36.529213836209706
1	Deaths	192	Southern Sub-Saharan Africa	2	Female	1	<5 years	383	Neonatal sepsis and other neonatal infections	3	Rate	2021	37.016210282719456	47.23947009241793	28.506387751745194
1	Deaths	192	Southern Sub-Saharan Africa	3	Both	1	<5 years	383	Neonatal sepsis and other neonatal infections	3	Rate	2021	41.947278522335814	51.94355616097006	33.38749941782631
1	Deaths	192	Southern Sub-Saharan Africa	1	Male	1	<5 years	384	Hemolytic disease and other neonatal jaundice	3	Rate	2021	4.136493858094095	5.437032197320423	2.988622839956265
1	Deaths	192	Southern Sub-Saharan Africa	2	Female	1	<5 years	384	Hemolytic disease and other neonatal jaundice	3	Rate	2021	2.242768869460406	3.0620384280858297	1.6286389047155903
1	Deaths	192	Southern Sub-Saharan Africa	3	Both	1	<5 years	384	Hemolytic disease and other neonatal jaundice	3	Rate	2021	3.200822430814372	4.087771013801781	2.3784408179329146
1	Deaths	192	Southern Sub-Saharan Africa	1	Male	1	<5 years	385	Other neonatal disorders	3	Rate	2021	88.05920234992038	118.90539987417729	66.4229168992564
1	Deaths	192	Southern Sub-Saharan Africa	2	Female	1	<5 years	385	Other neonatal disorders	3	Rate	2021	73.58574876921669	95.6365517938076	55.246980033438966
1	Deaths	192	Southern Sub-Saharan Africa	3	Both	1	<5 years	385	Other neonatal disorders	3	Rate	2021	80.90800719180271	105.52773675169247	62.30185054198991
1	Deaths	42	Central Europe	1	Male	1	<5 years	380	Neonatal disorders	3	Rate	2021	40.20126887349317	47.44718121796765	33.50944321995842
1	Deaths	42	Central Europe	2	Female	1	<5 years	380	Neonatal disorders	3	Rate	2021	31.619421232014574	36.25188581580331	27.425457175950122
1	Deaths	42	Central Europe	3	Both	1	<5 years	380	Neonatal disorders	3	Rate	2021	36.029841860303875	42.03390366051838	30.649170985886844
1	Deaths	42	Central Europe	1	Male	1	<5 years	381	Neonatal preterm birth	3	Rate	2021	28.73383857837205	33.74399936817436	23.770463620957216
1	Deaths	42	Central Europe	2	Female	1	<5 years	381	Neonatal preterm birth	3	Rate	2021	22.48623063100913	25.851262458254624	19.351063208760138
1	Deaths	42	Central Europe	3	Both	1	<5 years	381	Neonatal preterm birth	3	Rate	2021	25.697028598958866	29.83743331161661	21.628135689362207
1	Deaths	42	Central Europe	1	Male	1	<5 years	382	Neonatal encephalopathy due to birth asphyxia and trauma	3	Rate	2021	5.082110499566492	6.046629455423178	4.186736483132853
1	Deaths	42	Central Europe	2	Female	1	<5 years	382	Neonatal encephalopathy due to birth asphyxia and trauma	3	Rate	2021	4.009787656275396	4.687508809341778	3.404106564331626
1	Deaths	42	Central Europe	3	Both	1	<5 years	382	Neonatal encephalopathy due to birth asphyxia and trauma	3	Rate	2021	4.560880496164362	5.334714846339149	3.851355149649744
1	Deaths	42	Central Europe	1	Male	1	<5 years	383	Neonatal sepsis and other neonatal infections	3	Rate	2021	1.7306502823080452	2.13230597622463	1.40324114308967
1	Deaths	42	Central Europe	2	Female	1	<5 years	383	Neonatal sepsis and other neonatal infections	3	Rate	2021	1.2632018956102298	1.506516027813716	1.0591713025324723
1	Deaths	42	Central Europe	3	Both	1	<5 years	383	Neonatal sepsis and other neonatal infections	3	Rate	2021	1.5034350124728564	1.8149105689670375	1.2426432724375807
1	Deaths	42	Central Europe	1	Male	1	<5 years	384	Hemolytic disease and other neonatal jaundice	3	Rate	2021	0.20415985417173493	0.3048390429688664	0.13940872780720728
1	Deaths	42	Central Europe	2	Female	1	<5 years	384	Hemolytic disease and other neonatal jaundice	3	Rate	2021	0.1826731430206142	0.2418899278444439	0.13410297039910915
1	Deaths	42	Central Europe	3	Both	1	<5 years	384	Hemolytic disease and other neonatal jaundice	3	Rate	2021	0.19371568747653853	0.264006166500018	0.14406299597744618
1	Deaths	42	Central Europe	1	Male	1	<5 years	385	Other neonatal disorders	3	Rate	2021	4.450509659074858	5.562743291999612	3.516999170437733
1	Deaths	42	Central Europe	2	Female	1	<5 years	385	Other neonatal disorders	3	Rate	2021	3.6775279060992108	4.416633384053547	2.971316118827101
1	Deaths	42	Central Europe	3	Both	1	<5 years	385	Other neonatal disorders	3	Rate	2021	4.07478206523127	4.9676740931441135	3.2823850807272326
1	Deaths	44637	Low SDI	1	Male	1	<5 years	380	Neonatal disorders	3	Rate	2021	570.8727749162573	690.367434956445	467.4097633030108
1	Deaths	44637	Low SDI	2	Female	1	<5 years	380	Neonatal disorders	3	Rate	2021	425.29224893059927	498.81190010880334	359.61014287247326
1	Deaths	44637	Low SDI	3	Both	1	<5 years	380	Neonatal disorders	3	Rate	2021	499.6806666441202	597.2093400195228	415.56610136856904
1	Deaths	44637	Low SDI	1	Male	1	<5 years	381	Neonatal preterm birth	3	Rate	2021	195.59901749119712	241.09446537466596	157.34130830893008
1	Deaths	44637	Low SDI	2	Female	1	<5 years	381	Neonatal preterm birth	3	Rate	2021	148.98073676297673	176.1250101616167	122.63021877368831
1	Deaths	44637	Low SDI	3	Both	1	<5 years	381	Neonatal preterm birth	3	Rate	2021	172.80164355265708	207.67910049589443	142.02716186383597
1	Deaths	70	Australasia	1	Male	1	<5 years	380	Neonatal disorders	3	Rate	2021	31.990893880865595	38.49588019628903	26.646704385235847
1	Deaths	70	Australasia	2	Female	1	<5 years	380	Neonatal disorders	3	Rate	2021	26.00757825442356	30.241314833540972	22.352401766640067
1	Deaths	70	Australasia	3	Both	1	<5 years	380	Neonatal disorders	3	Rate	2021	29.083983746974887	34.62257566390022	24.541301362821105
1	Deaths	70	Australasia	1	Male	1	<5 years	381	Neonatal preterm birth	3	Rate	2021	17.844130211496367	21.285804150276732	14.92579936288662
1	Deaths	70	Australasia	2	Female	1	<5 years	381	Neonatal preterm birth	3	Rate	2021	13.663727492145268	15.883998899394737	11.696284831846391
1	Deaths	70	Australasia	3	Both	1	<5 years	381	Neonatal preterm birth	3	Rate	2021	15.813140073700113	18.68988693416853	13.44978570120778
1	Deaths	70	Australasia	1	Male	1	<5 years	382	Neonatal encephalopathy due to birth asphyxia and trauma	3	Rate	2021	7.862316609736428	9.598116711353176	6.439901864755676
1	Deaths	70	Australasia	2	Female	1	<5 years	382	Neonatal encephalopathy due to birth asphyxia and trauma	3	Rate	2021	6.338572575786899	7.649850396354559	5.28619204670757
1	Deaths	70	Australasia	3	Both	1	<5 years	382	Neonatal encephalopathy due to birth asphyxia and trauma	3	Rate	2021	7.122026902442936	8.620860305426069	5.910321884861107
1	Deaths	70	Australasia	1	Male	1	<5 years	383	Neonatal sepsis and other neonatal infections	3	Rate	2021	1.6629532056029876	2.043588120939782	1.3457623098587037
1	Deaths	70	Australasia	2	Female	1	<5 years	383	Neonatal sepsis and other neonatal infections	3	Rate	2021	1.6410716303939694	1.9203882661071552	1.3865836245932208
1	Deaths	70	Australasia	3	Both	1	<5 years	383	Neonatal sepsis and other neonatal infections	3	Rate	2021	1.6523223486180296	1.9668345897918218	1.3738850076679645
1	Deaths	70	Australasia	1	Male	1	<5 years	384	Hemolytic disease and other neonatal jaundice	3	Rate	2021	0.01213683787730405	0.01681042646645977	0.00842485370516021
1	Deaths	70	Australasia	2	Female	1	<5 years	384	Hemolytic disease and other neonatal jaundice	3	Rate	2021	0.01740708885506956	0.027009241936959773	0.010589369755875495
1	Deaths	70	Australasia	3	Both	1	<5 years	384	Hemolytic disease and other neonatal jaundice	3	Rate	2021	0.014697315534158656	0.020253243737421222	0.01045208749630356
1	Deaths	44637	Low SDI	1	Male	1	<5 years	382	Neonatal encephalopathy due to birth asphyxia and trauma	3	Rate	2021	215.29739045437566	266.1244169486136	174.82089902177688
1	Deaths	44637	Low SDI	2	Female	1	<5 years	382	Neonatal encephalopathy due to birth asphyxia and trauma	3	Rate	2021	153.50413481395483	185.16823518955718	126.46655751362911
1	Deaths	44637	Low SDI	3	Both	1	<5 years	382	Neonatal encephalopathy due to birth asphyxia and trauma	3	Rate	2021	185.07911698506507	224.84779779025033	153.89770278870463
1	Deaths	44637	Low SDI	1	Male	1	<5 years	383	Neonatal sepsis and other neonatal infections	3	Rate	2021	81.32315935396312	105.78965299132585	63.39773032810874
1	Deaths	44637	Low SDI	2	Female	1	<5 years	383	Neonatal sepsis and other neonatal infections	3	Rate	2021	60.600061214373675	73.18109826957829	48.94153682309538
1	Deaths	44637	Low SDI	3	Both	1	<5 years	383	Neonatal sepsis and other neonatal infections	3	Rate	2021	71.18910442801015	88.78566871698716	57.41346608968477
1	Deaths	44637	Low SDI	1	Male	1	<5 years	384	Hemolytic disease and other neonatal jaundice	3	Rate	2021	9.425444494366701	15.030336080032095	6.977707544199656
1	Deaths	44637	Low SDI	2	Female	1	<5 years	384	Hemolytic disease and other neonatal jaundice	3	Rate	2021	5.948331561049058	9.199042415953194	4.34428153989356
1	Deaths	44637	Low SDI	3	Both	1	<5 years	384	Hemolytic disease and other neonatal jaundice	3	Rate	2021	7.7250590977128395	11.431164278732513	5.887925254062223
1	Deaths	44637	Low SDI	1	Male	1	<5 years	385	Other neonatal disorders	3	Rate	2021	69.22776312235474	95.18056827433361	39.59476515826092
1	Deaths	44637	Low SDI	2	Female	1	<5 years	385	Other neonatal disorders	3	Rate	2021	56.25898457824489	75.78649102022885	34.10609556108575
1	Deaths	44637	Low SDI	3	Both	1	<5 years	385	Other neonatal disorders	3	Rate	2021	62.885742580674496	84.4207947712443	37.158065637385285
1	Deaths	73	Western Europe	1	Male	1	<5 years	380	Neonatal disorders	3	Rate	1990	78.62876098994198	80.37130129033983	76.97060066764656
1	Deaths	73	Western Europe	2	Female	1	<5 years	380	Neonatal disorders	3	Rate	1990	61.3095108436076	62.860640174921016	59.86995344379317
1	Deaths	73	Western Europe	3	Both	1	<5 years	380	Neonatal disorders	3	Rate	1990	70.18901299460423	71.5854966830555	68.83240045337173
1	Deaths	73	Western Europe	1	Male	1	<5 years	381	Neonatal preterm birth	3	Rate	1990	51.86059649216981	53.14519888370851	50.70071103995433
1	Deaths	73	Western Europe	2	Female	1	<5 years	381	Neonatal preterm birth	3	Rate	1990	40.34346085485512	41.43748140253011	39.28996454201076
1	Deaths	73	Western Europe	3	Both	1	<5 years	381	Neonatal preterm birth	3	Rate	1990	46.24824482649261	47.30026830920064	45.240867817371324
1	Deaths	73	Western Europe	1	Male	1	<5 years	382	Neonatal encephalopathy due to birth asphyxia and trauma	3	Rate	1990	15.894259308150017	16.405580587941714	15.389107558161962
1	Deaths	73	Western Europe	2	Female	1	<5 years	382	Neonatal encephalopathy due to birth asphyxia and trauma	3	Rate	1990	12.627154067426831	13.06840385122091	12.208459380686076
1	Deaths	73	Western Europe	3	Both	1	<5 years	382	Neonatal encephalopathy due to birth asphyxia and trauma	3	Rate	1990	14.302184323784328	14.75612444861599	13.894761352552464
1	Deaths	73	Western Europe	1	Male	1	<5 years	383	Neonatal sepsis and other neonatal infections	3	Rate	1990	5.05629493488613	5.255200345090643	4.867845713346589
1	Deaths	73	Western Europe	2	Female	1	<5 years	383	Neonatal sepsis and other neonatal infections	3	Rate	1990	3.6670278302312043	3.8355859005094324	3.516038422731806
1	Deaths	73	Western Europe	3	Both	1	<5 years	383	Neonatal sepsis and other neonatal infections	3	Rate	1990	4.379298866209237	4.519000983017072	4.234528928149881
1	Deaths	73	Western Europe	1	Male	1	<5 years	384	Hemolytic disease and other neonatal jaundice	3	Rate	1990	0.5278187349057695	0.6016163942547611	0.47592584993980047
1	Deaths	73	Western Europe	2	Female	1	<5 years	384	Hemolytic disease and other neonatal jaundice	3	Rate	1990	0.4776830590396737	0.5611313427953923	0.40547302525745016
1	Deaths	73	Western Europe	3	Both	1	<5 years	384	Hemolytic disease and other neonatal jaundice	3	Rate	1990	0.5033873960019115	0.562668637313814	0.4532646920337764
1	Deaths	73	Western Europe	1	Male	1	<5 years	385	Other neonatal disorders	3	Rate	1990	5.28979151983023	5.595810663902665	5.044742662079431
1	Deaths	73	Western Europe	2	Female	1	<5 years	385	Other neonatal disorders	3	Rate	1990	4.19418503205476	4.41554594090929	4.013345263826397
1	Deaths	73	Western Europe	3	Both	1	<5 years	385	Other neonatal disorders	3	Rate	1990	4.7558975821161225	5.00253152211498	4.568682122609722
1	Deaths	124	Central Latin America	1	Male	1	<5 years	383	Neonatal sepsis and other neonatal infections	3	Rate	1990	44.30149830198523	48.271827145026506	40.85907626884937
1	Deaths	124	Central Latin America	2	Female	1	<5 years	383	Neonatal sepsis and other neonatal infections	3	Rate	1990	31.781850495736926	34.18463246258851	29.660545069488556
1	Deaths	124	Central Latin America	3	Both	1	<5 years	383	Neonatal sepsis and other neonatal infections	3	Rate	1990	38.13387880362913	40.9655499338911	35.535575638355056
1	Deaths	124	Central Latin America	1	Male	1	<5 years	384	Hemolytic disease and other neonatal jaundice	3	Rate	1990	5.338301566841721	6.272350969773443	4.621893826071274
1	Deaths	124	Central Latin America	2	Female	1	<5 years	384	Hemolytic disease and other neonatal jaundice	3	Rate	1990	3.656613778712517	4.238742974843191	3.100002000887312
1	Deaths	124	Central Latin America	3	Both	1	<5 years	384	Hemolytic disease and other neonatal jaundice	3	Rate	1990	4.50984292705183	5.152518978706184	4.003796633707575
1	Deaths	124	Central Latin America	1	Male	1	<5 years	385	Other neonatal disorders	3	Rate	1990	25.200443545270392	27.7472545363222	23.02276614853257
1	Deaths	124	Central Latin America	2	Female	1	<5 years	385	Other neonatal disorders	3	Rate	1990	20.39514767212846	22.20770930575558	18.66866111089891
1	Deaths	124	Central Latin America	3	Both	1	<5 years	385	Other neonatal disorders	3	Rate	1990	22.83318553759953	24.959772444651456	21.00721764413836
1	Deaths	174	Eastern Sub-Saharan Africa	1	Male	1	<5 years	380	Neonatal disorders	3	Rate	2021	522.8419066406999	654.0312557582715	414.23843366252936
1	Deaths	174	Eastern Sub-Saharan Africa	2	Female	1	<5 years	380	Neonatal disorders	3	Rate	2021	358.052352538061	431.7653698186626	291.8745891152488
1	Deaths	174	Eastern Sub-Saharan Africa	3	Both	1	<5 years	380	Neonatal disorders	3	Rate	2021	441.91427469717127	544.9081462858707	355.2731753680734
1	Deaths	174	Eastern Sub-Saharan Africa	1	Male	1	<5 years	381	Neonatal preterm birth	3	Rate	2021	145.407205569464	188.75744477787055	111.7655429932265
1	Deaths	174	Eastern Sub-Saharan Africa	2	Female	1	<5 years	381	Neonatal preterm birth	3	Rate	2021	98.76288730253629	121.80210318900743	79.10752529651252
1	Deaths	174	Eastern Sub-Saharan Africa	3	Both	1	<5 years	381	Neonatal preterm birth	3	Rate	2021	122.5003275120622	153.42105620041448	97.01305537527193
1	Deaths	174	Eastern Sub-Saharan Africa	1	Male	1	<5 years	382	Neonatal encephalopathy due to birth asphyxia and trauma	3	Rate	2021	190.95155676965547	247.36062012265472	149.0103129496522
1	Deaths	174	Eastern Sub-Saharan Africa	2	Female	1	<5 years	382	Neonatal encephalopathy due to birth asphyxia and trauma	3	Rate	2021	123.97841426448247	157.20573419712198	97.3954079532053
1	Deaths	174	Eastern Sub-Saharan Africa	3	Both	1	<5 years	382	Neonatal encephalopathy due to birth asphyxia and trauma	3	Rate	2021	158.06125703995068	197.2829671532517	126.64018704787976
1	Deaths	174	Eastern Sub-Saharan Africa	1	Male	1	<5 years	383	Neonatal sepsis and other neonatal infections	3	Rate	2021	93.79473398705076	126.40768547202694	68.9751593499484
1	Deaths	174	Eastern Sub-Saharan Africa	2	Female	1	<5 years	383	Neonatal sepsis and other neonatal infections	3	Rate	2021	70.13727720678062	87.98061565089279	54.142507826228716
1	Deaths	174	Eastern Sub-Saharan Africa	3	Both	1	<5 years	383	Neonatal sepsis and other neonatal infections	3	Rate	2021	82.17663133813416	105.8733601074267	64.00845921789018
1	Deaths	174	Eastern Sub-Saharan Africa	1	Male	1	<5 years	384	Hemolytic disease and other neonatal jaundice	3	Rate	2021	8.377669499958195	14.864891900565212	5.566904376147927
1	Deaths	174	Eastern Sub-Saharan Africa	2	Female	1	<5 years	384	Hemolytic disease and other neonatal jaundice	3	Rate	2021	2.647783321446668	4.637477166069146	1.7276663769248528
1	Deaths	174	Eastern Sub-Saharan Africa	3	Both	1	<5 years	384	Hemolytic disease and other neonatal jaundice	3	Rate	2021	5.563740411685553	9.080266375825444	3.892308607684286
1	Deaths	174	Eastern Sub-Saharan Africa	1	Male	1	<5 years	385	Other neonatal disorders	3	Rate	2021	84.31074081457206	124.19719169154298	43.05189387077169
1	Deaths	174	Eastern Sub-Saharan Africa	2	Female	1	<5 years	385	Other neonatal disorders	3	Rate	2021	62.52599044281489	90.28212641309119	33.70175690716522
1	Deaths	174	Eastern Sub-Saharan Africa	3	Both	1	<5 years	385	Other neonatal disorders	3	Rate	2021	73.61231839533815	105.31611544859751	39.404925935329764
1	Deaths	44634	High-middle SDI	1	Male	1	<5 years	380	Neonatal disorders	3	Rate	1990	239.2427442592816	260.3771189360517	219.42595192087663
1	Deaths	44634	High-middle SDI	2	Female	1	<5 years	380	Neonatal disorders	3	Rate	1990	179.8792553516502	197.82970468623182	166.14488068022212
1	Deaths	44634	High-middle SDI	3	Both	1	<5 years	380	Neonatal disorders	3	Rate	1990	210.74374237906986	227.72319028773197	195.82668564102974
1	Deaths	44634	High-middle SDI	1	Male	1	<5 years	381	Neonatal preterm birth	3	Rate	1990	125.61873462465039	140.5426398028327	112.64702536538366
1	Deaths	44634	High-middle SDI	2	Female	1	<5 years	381	Neonatal preterm birth	3	Rate	1990	94.40871343404966	108.07200960515796	84.69907377452651
1	Deaths	44634	High-middle SDI	3	Both	1	<5 years	381	Neonatal preterm birth	3	Rate	1990	110.63554430077377	123.24465988936956	100.87005532653738
1	Deaths	44634	High-middle SDI	1	Male	1	<5 years	382	Neonatal encephalopathy due to birth asphyxia and trauma	3	Rate	1990	72.57935934056711	84.5121577427821	63.13549825151725
1	Deaths	44634	High-middle SDI	2	Female	1	<5 years	382	Neonatal encephalopathy due to birth asphyxia and trauma	3	Rate	1990	55.170775599955604	63.084286171954886	48.678928348372224
1	Deaths	44634	High-middle SDI	3	Both	1	<5 years	382	Neonatal encephalopathy due to birth asphyxia and trauma	3	Rate	1990	64.22191152398962	72.48073526192324	57.724550877466825
1	Deaths	44634	High-middle SDI	1	Male	1	<5 years	383	Neonatal sepsis and other neonatal infections	3	Rate	1990	14.995345087124827	17.4108359853154	12.853795740048136
1	Deaths	44634	High-middle SDI	2	Female	1	<5 years	383	Neonatal sepsis and other neonatal infections	3	Rate	1990	10.93591689211937	12.742368135150471	9.248083858632171
1	Deaths	44634	High-middle SDI	3	Both	1	<5 years	383	Neonatal sepsis and other neonatal infections	3	Rate	1990	13.046509971620486	14.648847813367928	11.51050538241397
1	Deaths	44634	High-middle SDI	1	Male	1	<5 years	384	Hemolytic disease and other neonatal jaundice	3	Rate	1990	5.972423802581226	7.421671881682336	4.820763696980563
1	Deaths	44634	High-middle SDI	2	Female	1	<5 years	384	Hemolytic disease and other neonatal jaundice	3	Rate	1990	4.158857610136162	6.664011673230661	3.0867811649391186
1	Deaths	44634	High-middle SDI	3	Both	1	<5 years	384	Hemolytic disease and other neonatal jaundice	3	Rate	1990	5.101773723223513	6.664948340115158	4.273955380250726
1	Deaths	44634	High-middle SDI	1	Male	1	<5 years	385	Other neonatal disorders	3	Rate	1990	20.076881404357884	24.599858207508625	15.483788999555683
1	Deaths	44634	High-middle SDI	2	Female	1	<5 years	385	Other neonatal disorders	3	Rate	1990	15.204991815389356	18.46500444064578	12.268117706261549
1	Deaths	44634	High-middle SDI	3	Both	1	<5 years	385	Other neonatal disorders	3	Rate	1990	17.73800285946244	21.04229784324976	14.306718677404987
1	Deaths	174	Eastern Sub-Saharan Africa	1	Male	1	<5 years	380	Neonatal disorders	3	Rate	1990	942.6974543708867	1039.1171723000755	850.2189982526651
1	Deaths	174	Eastern Sub-Saharan Africa	2	Female	1	<5 years	380	Neonatal disorders	3	Rate	1990	678.7811637619845	750.1835205551649	620.710979014024
1	Deaths	174	Eastern Sub-Saharan Africa	3	Both	1	<5 years	380	Neonatal disorders	3	Rate	1990	812.8119802969035	877.5185204331023	749.681782573002
1	Deaths	174	Eastern Sub-Saharan Africa	1	Male	1	<5 years	381	Neonatal preterm birth	3	Rate	1990	262.3310800588246	316.0987051036017	222.8646276387575
1	Deaths	174	Eastern Sub-Saharan Africa	2	Female	1	<5 years	381	Neonatal preterm birth	3	Rate	1990	188.6341263592031	225.10664805494432	161.8711222978289
1	Deaths	174	Eastern Sub-Saharan Africa	3	Both	1	<5 years	381	Neonatal preterm birth	3	Rate	1990	226.06138353119107	261.04096088604615	200.16713500414733
1	Deaths	174	Eastern Sub-Saharan Africa	1	Male	1	<5 years	382	Neonatal encephalopathy due to birth asphyxia and trauma	3	Rate	1990	324.2553324800559	399.83540410855716	264.90943279015977
1	Deaths	174	Eastern Sub-Saharan Africa	2	Female	1	<5 years	382	Neonatal encephalopathy due to birth asphyxia and trauma	3	Rate	1990	225.8532814849926	277.9352508529721	187.90715972569464
1	Deaths	174	Eastern Sub-Saharan Africa	3	Both	1	<5 years	382	Neonatal encephalopathy due to birth asphyxia and trauma	3	Rate	1990	275.82710922086295	332.7048655791013	235.9501187207656
1	Deaths	174	Eastern Sub-Saharan Africa	1	Male	1	<5 years	383	Neonatal sepsis and other neonatal infections	3	Rate	1990	174.4575383877426	212.2659615546511	144.59645757833576
1	Deaths	174	Eastern Sub-Saharan Africa	2	Female	1	<5 years	383	Neonatal sepsis and other neonatal infections	3	Rate	1990	131.01324925121045	152.90078470293122	110.17526807135971
1	Deaths	174	Eastern Sub-Saharan Africa	3	Both	1	<5 years	383	Neonatal sepsis and other neonatal infections	3	Rate	1990	153.07658430837637	176.75763603235885	130.8360089838277
1	Deaths	174	Eastern Sub-Saharan Africa	1	Male	1	<5 years	384	Hemolytic disease and other neonatal jaundice	3	Rate	1990	25.39524115224537	34.91996792346919	18.166381347658174
1	Deaths	174	Eastern Sub-Saharan Africa	2	Female	1	<5 years	384	Hemolytic disease and other neonatal jaundice	3	Rate	1990	6.085460039070803	8.849477156918363	4.015129910638
1	Deaths	174	Eastern Sub-Saharan Africa	3	Both	1	<5 years	384	Hemolytic disease and other neonatal jaundice	3	Rate	1990	15.892000301280982	21.27185382211656	12.197915524693089
1	Deaths	174	Eastern Sub-Saharan Africa	1	Male	1	<5 years	385	Other neonatal disorders	3	Rate	1990	156.25826229201755	205.45239012666295	94.53910437855426
1	Deaths	174	Eastern Sub-Saharan Africa	2	Female	1	<5 years	385	Other neonatal disorders	3	Rate	1990	127.1950466275073	166.27762689343032	78.67001465312723
1	Deaths	174	Eastern Sub-Saharan Africa	3	Both	1	<5 years	385	Other neonatal disorders	3	Rate	1990	141.95490293519276	179.78541242725916	87.42379350204524
1	Deaths	44636	Low-middle SDI	1	Male	1	<5 years	380	Neonatal disorders	3	Rate	1990	767.868185019489	824.9099476373336	717.8423301733561
1	Deaths	44636	Low-middle SDI	2	Female	1	<5 years	380	Neonatal disorders	3	Rate	1990	610.8293204182428	657.1573386153822	570.7123220725725
1	Deaths	44636	Low-middle SDI	3	Both	1	<5 years	380	Neonatal disorders	3	Rate	1990	691.5088851560389	740.2229769679462	650.894497966419
1	Deaths	44636	Low-middle SDI	1	Male	1	<5 years	381	Neonatal preterm birth	3	Rate	1990	341.213417347903	379.56191638103974	302.22733064533526
1	Deaths	44636	Low-middle SDI	2	Female	1	<5 years	381	Neonatal preterm birth	3	Rate	1990	274.3632042137646	307.1304722229719	239.9142860932778
1	Deaths	44636	Low-middle SDI	3	Both	1	<5 years	381	Neonatal preterm birth	3	Rate	1990	308.70786221919656	338.0161121726738	277.5372392568152
1	Deaths	44636	Low-middle SDI	1	Male	1	<5 years	382	Neonatal encephalopathy due to birth asphyxia and trauma	3	Rate	1990	214.92696258093457	262.19869342215577	183.50663772113182
1	Deaths	44636	Low-middle SDI	2	Female	1	<5 years	382	Neonatal encephalopathy due to birth asphyxia and trauma	3	Rate	1990	165.01891179931084	203.4210793601154	139.27970045804972
1	Deaths	44636	Low-middle SDI	3	Both	1	<5 years	382	Neonatal encephalopathy due to birth asphyxia and trauma	3	Rate	1990	190.65944240425034	229.56136003235315	167.18251299455505
1	Deaths	44636	Low-middle SDI	1	Male	1	<5 years	383	Neonatal sepsis and other neonatal infections	3	Rate	1990	78.08064692896572	93.01564306549363	64.98217618234553
1	Deaths	44636	Low-middle SDI	2	Female	1	<5 years	383	Neonatal sepsis and other neonatal infections	3	Rate	1990	62.177988909806395	72.20971810516805	52.93887123006394
1	Deaths	44636	Low-middle SDI	3	Both	1	<5 years	383	Neonatal sepsis and other neonatal infections	3	Rate	1990	70.34806534545594	80.60522175244235	61.07988565193303
1	Deaths	44636	Low-middle SDI	1	Male	1	<5 years	384	Hemolytic disease and other neonatal jaundice	3	Rate	1990	31.910561283010885	39.63151285958044	25.283323031407917
1	Deaths	44636	Low-middle SDI	2	Female	1	<5 years	384	Hemolytic disease and other neonatal jaundice	3	Rate	1990	27.208180624882978	37.54030966532781	20.48925809844708
1	Deaths	44636	Low-middle SDI	3	Both	1	<5 years	384	Hemolytic disease and other neonatal jaundice	3	Rate	1990	29.624054082020663	36.98300846994239	24.694328215397846
1	Deaths	44636	Low-middle SDI	1	Male	1	<5 years	385	Other neonatal disorders	3	Rate	1990	101.7365968786765	130.90789584191677	76.73418223601179
1	Deaths	44636	Low-middle SDI	2	Female	1	<5 years	385	Other neonatal disorders	3	Rate	1990	82.06103487047814	102.87062955515036	60.5438915164337
1	Deaths	44636	Low-middle SDI	3	Both	1	<5 years	385	Other neonatal disorders	3	Rate	1990	92.16946110511583	113.82835865621324	68.80309431548802
1	Deaths	138	North Africa and Middle East	1	Male	1	<5 years	380	Neonatal disorders	3	Rate	2021	158.35953534553587	185.96605851581904	132.14531866987844
1	Deaths	138	North Africa and Middle East	2	Female	1	<5 years	380	Neonatal disorders	3	Rate	2021	124.60152025792495	143.8131387542763	106.74271355735993
1	Deaths	138	North Africa and Middle East	3	Both	1	<5 years	380	Neonatal disorders	3	Rate	2021	141.97434056322655	164.55601882480164	121.60262645765148
1	Deaths	138	North Africa and Middle East	1	Male	1	<5 years	381	Neonatal preterm birth	3	Rate	2021	96.39500357679152	115.49697842101145	77.26564349734441
1	Deaths	138	North Africa and Middle East	2	Female	1	<5 years	381	Neonatal preterm birth	3	Rate	2021	75.1491625592692	88.90941551678118	64.08495863936557
1	Deaths	138	North Africa and Middle East	3	Both	1	<5 years	381	Neonatal preterm birth	3	Rate	2021	86.08286755568287	101.27675764995907	72.40866831911764
1	Deaths	138	North Africa and Middle East	1	Male	1	<5 years	382	Neonatal encephalopathy due to birth asphyxia and trauma	3	Rate	2021	30.882039053177714	38.110751067816224	23.657726846754443
1	Deaths	138	North Africa and Middle East	2	Female	1	<5 years	382	Neonatal encephalopathy due to birth asphyxia and trauma	3	Rate	2021	23.34983002083493	30.093295282299245	17.36198318385677
1	Deaths	138	North Africa and Middle East	3	Both	1	<5 years	382	Neonatal encephalopathy due to birth asphyxia and trauma	3	Rate	2021	27.226115806040433	33.425709317209844	21.439095882358565
1	Deaths	138	North Africa and Middle East	1	Male	1	<5 years	383	Neonatal sepsis and other neonatal infections	3	Rate	2021	9.099229652284619	12.053221587704861	6.726405249318464
1	Deaths	138	North Africa and Middle East	2	Female	1	<5 years	383	Neonatal sepsis and other neonatal infections	3	Rate	2021	7.6278877390134845	9.617175176854243	5.869059839238983
1	Deaths	138	North Africa and Middle East	3	Both	1	<5 years	383	Neonatal sepsis and other neonatal infections	3	Rate	2021	8.385081507680843	10.604668929872698	6.429784973743957
1	Deaths	138	North Africa and Middle East	1	Male	1	<5 years	384	Hemolytic disease and other neonatal jaundice	3	Rate	2021	2.6489578162881484	3.95749177156544	1.8296463743257088
1	Deaths	138	North Africa and Middle East	2	Female	1	<5 years	384	Hemolytic disease and other neonatal jaundice	3	Rate	2021	1.9015031534614437	4.091195827771576	1.171000304270035
1	Deaths	138	North Africa and Middle East	3	Both	1	<5 years	384	Hemolytic disease and other neonatal jaundice	3	Rate	2021	2.2861642631252552	3.554209342217253	1.648839529601755
1	Deaths	138	North Africa and Middle East	1	Male	1	<5 years	385	Other neonatal disorders	3	Rate	2021	19.33430524699394	27.38057719139141	12.021749581558666
1	Deaths	138	North Africa and Middle East	2	Female	1	<5 years	385	Other neonatal disorders	3	Rate	2021	16.573136785346037	22.36539727520761	9.99849830780449
1	Deaths	138	North Africa and Middle East	3	Both	1	<5 years	385	Other neonatal disorders	3	Rate	2021	17.994111430697124	24.097641697447447	11.154767327435069
1	Deaths	96	Southern Latin America	1	Male	1	<5 years	380	Neonatal disorders	3	Rate	2021	78.58668364195653	98.08077513623755	61.91757204719646
1	Deaths	96	Southern Latin America	2	Female	1	<5 years	380	Neonatal disorders	3	Rate	2021	58.30687422448597	72.64049499471194	46.75267730918999
1	Deaths	96	Southern Latin America	3	Both	1	<5 years	380	Neonatal disorders	3	Rate	2021	68.66335027517592	85.73352942066536	53.941306810824415
1	Deaths	96	Southern Latin America	1	Male	1	<5 years	381	Neonatal preterm birth	3	Rate	2021	51.440402651281936	64.1145137119385	40.162565532269824
1	Deaths	96	Southern Latin America	2	Female	1	<5 years	381	Neonatal preterm birth	3	Rate	2021	36.67489835741679	45.5967938299181	29.432811541592564
1	Deaths	96	Southern Latin America	3	Both	1	<5 years	381	Neonatal preterm birth	3	Rate	2021	44.21533369622412	55.14483612702154	34.9400953267558
1	Deaths	96	Southern Latin America	1	Male	1	<5 years	382	Neonatal encephalopathy due to birth asphyxia and trauma	3	Rate	2021	8.256049461060451	10.416809873403903	6.2239837864495104
1	Deaths	96	Southern Latin America	2	Female	1	<5 years	382	Neonatal encephalopathy due to birth asphyxia and trauma	3	Rate	2021	6.624359515157365	8.442919294121337	5.152328039883728
1	Deaths	96	Southern Latin America	3	Both	1	<5 years	382	Neonatal encephalopathy due to birth asphyxia and trauma	3	Rate	2021	7.457629567110566	9.337015085399642	5.836619883529112
1	Deaths	96	Southern Latin America	1	Male	1	<5 years	383	Neonatal sepsis and other neonatal infections	3	Rate	2021	10.112108014458558	12.829295448521481	7.715870787005414
1	Deaths	96	Southern Latin America	2	Female	1	<5 years	383	Neonatal sepsis and other neonatal infections	3	Rate	2021	8.734594062460522	10.906062952410863	6.824443079259969
1	Deaths	96	Southern Latin America	3	Both	1	<5 years	383	Neonatal sepsis and other neonatal infections	3	Rate	2021	9.438061731198509	11.98920618858881	7.335524371565426
1	Deaths	96	Southern Latin America	1	Male	1	<5 years	384	Hemolytic disease and other neonatal jaundice	3	Rate	2021	0.2695134517566823	0.3962458628888928	0.17799681392204153
1	Deaths	96	Southern Latin America	2	Female	1	<5 years	384	Hemolytic disease and other neonatal jaundice	3	Rate	2021	0.23521679212668858	0.36945854049931626	0.1359186868167428
1	Deaths	96	Southern Latin America	3	Both	1	<5 years	384	Hemolytic disease and other neonatal jaundice	3	Rate	2021	0.2527313814783371	0.3451668001732179	0.16962209784753537
1	Deaths	96	Southern Latin America	1	Male	1	<5 years	385	Other neonatal disorders	3	Rate	2021	8.50861006339889	11.000122676324025	6.579854266981319
1	Deaths	96	Southern Latin America	2	Female	1	<5 years	385	Other neonatal disorders	3	Rate	2021	6.037805497324673	7.839211073089293	4.481883867958953
1	Deaths	96	Southern Latin America	3	Both	1	<5 years	385	Other neonatal disorders	3	Rate	2021	7.299593899164318	9.288260092283377	5.729820021279537
1	Deaths	100	High-income North America	1	Male	1	<5 years	380	Neonatal disorders	3	Rate	2021	55.73228931278527	62.68415116376083	49.07278500348312
1	Deaths	100	High-income North America	2	Female	1	<5 years	380	Neonatal disorders	3	Rate	2021	46.255093429338785	50.92509022439236	41.61452882146024
1	Deaths	100	High-income North America	3	Both	1	<5 years	380	Neonatal disorders	3	Rate	2021	51.100746608576365	56.789656774575974	45.62525652811978
1	Deaths	100	High-income North America	1	Male	1	<5 years	381	Neonatal preterm birth	3	Rate	2021	35.14701149752541	39.548864700343856	30.849981577690468
1	Deaths	100	High-income North America	2	Female	1	<5 years	381	Neonatal preterm birth	3	Rate	2021	28.46286405058735	31.500869414226617	25.70564620785487
1	Deaths	100	High-income North America	3	Both	1	<5 years	381	Neonatal preterm birth	3	Rate	2021	31.880442490990923	35.45723238864887	28.390789937281177
1	Deaths	100	High-income North America	1	Male	1	<5 years	382	Neonatal encephalopathy due to birth asphyxia and trauma	3	Rate	2021	8.198450384224186	9.265219239327614	7.228278714215309
1	Deaths	100	High-income North America	2	Female	1	<5 years	382	Neonatal encephalopathy due to birth asphyxia and trauma	3	Rate	2021	7.333350728264686	8.160665232384662	6.546185667778076
1	Deaths	100	High-income North America	3	Both	1	<5 years	382	Neonatal encephalopathy due to birth asphyxia and trauma	3	Rate	2021	7.775672797979363	8.646171607284542	6.920435922796326
1	Deaths	100	High-income North America	1	Male	1	<5 years	383	Neonatal sepsis and other neonatal infections	3	Rate	2021	3.86663621495229	4.362462037728712	3.4151489428476687
1	Deaths	100	High-income North America	2	Female	1	<5 years	383	Neonatal sepsis and other neonatal infections	3	Rate	2021	3.126236976261543	3.460672735498256	2.8033361909158114
1	Deaths	100	High-income North America	3	Both	1	<5 years	383	Neonatal sepsis and other neonatal infections	3	Rate	2021	3.504800210470245	3.9037774532704783	3.1428350726950978
1	Deaths	100	High-income North America	1	Male	1	<5 years	384	Hemolytic disease and other neonatal jaundice	3	Rate	2021	0.05924037192340852	0.07071501096863618	0.049981615948729734
1	Deaths	100	High-income North America	2	Female	1	<5 years	384	Hemolytic disease and other neonatal jaundice	3	Rate	2021	0.06952601017513099	0.08601839085195286	0.0546502971071193
1	Deaths	100	High-income North America	3	Both	1	<5 years	384	Hemolytic disease and other neonatal jaundice	3	Rate	2021	0.06426700357572096	0.07878576760704892	0.05260905226540284
1	Deaths	100	High-income North America	1	Male	1	<5 years	385	Other neonatal disorders	3	Rate	2021	8.460950844159997	9.552146887926112	7.430472624211413
1	Deaths	100	High-income North America	2	Female	1	<5 years	385	Other neonatal disorders	3	Rate	2021	7.26311566405009	8.08444273181735	6.454441715407201
1	Deaths	100	High-income North America	3	Both	1	<5 years	385	Other neonatal disorders	3	Rate	2021	7.875564105560127	8.803609685278317	6.98449155741704
1	Deaths	124	Central Latin America	1	Male	1	<5 years	380	Neonatal disorders	3	Rate	2021	135.31055180696677	173.44356104378517	104.75006931484484
1	Deaths	124	Central Latin America	2	Female	1	<5 years	380	Neonatal disorders	3	Rate	2021	100.98182211200736	124.25823691238693	81.7564513057778
1	Deaths	124	Central Latin America	3	Both	1	<5 years	380	Neonatal disorders	3	Rate	2021	118.4449768224984	149.13365001973062	93.62292845689939
1	Deaths	124	Central Latin America	1	Male	1	<5 years	381	Neonatal preterm birth	3	Rate	2021	65.83259344191524	84.28150229583434	50.3663408766944
1	Deaths	124	Central Latin America	2	Female	1	<5 years	381	Neonatal preterm birth	3	Rate	2021	48.00433881172604	59.623503864298584	38.90269671572291
1	Deaths	124	Central Latin America	3	Both	1	<5 years	381	Neonatal preterm birth	3	Rate	2021	57.073639411880244	72.24018944376542	44.81373756663661
1	Deaths	124	Central Latin America	1	Male	1	<5 years	382	Neonatal encephalopathy due to birth asphyxia and trauma	3	Rate	2021	25.70027940960768	33.23449655129993	19.76800556612432
1	Deaths	124	Central Latin America	2	Female	1	<5 years	382	Neonatal encephalopathy due to birth asphyxia and trauma	3	Rate	2021	19.448985024964784	24.11633713146316	15.736088507404816
1	Deaths	124	Central Latin America	3	Both	1	<5 years	382	Neonatal encephalopathy due to birth asphyxia and trauma	3	Rate	2021	22.629042136016956	28.68451641945943	17.902924208432403
1	Deaths	199	Western Sub-Saharan Africa	1	Male	1	<5 years	380	Neonatal disorders	3	Rate	2021	688.620931439382	812.7718330753478	573.4528308887823
1	Deaths	199	Western Sub-Saharan Africa	2	Female	1	<5 years	380	Neonatal disorders	3	Rate	2021	512.6762439659151	586.024243516365	436.590235468629
1	Deaths	199	Western Sub-Saharan Africa	3	Both	1	<5 years	380	Neonatal disorders	3	Rate	2021	601.9464867248677	702.4379419145956	509.60148744747863
1	Deaths	199	Western Sub-Saharan Africa	1	Male	1	<5 years	381	Neonatal preterm birth	3	Rate	2021	261.68219568693223	316.9365604842468	208.25064650374304
1	Deaths	199	Western Sub-Saharan Africa	2	Female	1	<5 years	381	Neonatal preterm birth	3	Rate	2021	193.91907642196918	231.31877839680723	155.40561323002154
1	Deaths	199	Western Sub-Saharan Africa	3	Both	1	<5 years	381	Neonatal preterm birth	3	Rate	2021	228.30050727818264	273.77466769871324	189.75734511927806
1	Deaths	199	Western Sub-Saharan Africa	1	Male	1	<5 years	382	Neonatal encephalopathy due to birth asphyxia and trauma	3	Rate	2021	269.023626278386	328.31278854343077	212.4562883992142
1	Deaths	199	Western Sub-Saharan Africa	2	Female	1	<5 years	382	Neonatal encephalopathy due to birth asphyxia and trauma	3	Rate	2021	200.16524940112308	238.46258190562503	162.6092747908883
1	Deaths	199	Western Sub-Saharan Africa	3	Both	1	<5 years	382	Neonatal encephalopathy due to birth asphyxia and trauma	3	Rate	2021	235.102388499157	280.86497284430976	191.29427034991687
1	Deaths	199	Western Sub-Saharan Africa	1	Male	1	<5 years	383	Neonatal sepsis and other neonatal infections	3	Rate	2021	107.08509729093298	130.8735718305532	86.35609893210369
1	Deaths	199	Western Sub-Saharan Africa	2	Female	1	<5 years	383	Neonatal sepsis and other neonatal infections	3	Rate	2021	73.74034284759723	87.28191418807236	60.42941158345155
1	Deaths	199	Western Sub-Saharan Africa	3	Both	1	<5 years	383	Neonatal sepsis and other neonatal infections	3	Rate	2021	90.65869580635368	107.48948449596546	74.98488642029523
1	Deaths	199	Western Sub-Saharan Africa	1	Male	1	<5 years	384	Hemolytic disease and other neonatal jaundice	3	Rate	2021	5.62072473875179	8.063739502355077	4.070056135846249
1	Deaths	199	Western Sub-Saharan Africa	2	Female	1	<5 years	384	Hemolytic disease and other neonatal jaundice	3	Rate	2021	3.73723564449746	5.453529184746588	2.7528256902146233
1	Deaths	199	Western Sub-Saharan Africa	3	Both	1	<5 years	384	Hemolytic disease and other neonatal jaundice	3	Rate	2021	4.692874209619113	6.432466873160549	3.5225949414306053
1	Deaths	199	Western Sub-Saharan Africa	1	Male	1	<5 years	385	Other neonatal disorders	3	Rate	2021	45.209287444379086	58.960791203805556	29.189560888197406
1	Deaths	199	Western Sub-Saharan Africa	2	Female	1	<5 years	385	Other neonatal disorders	3	Rate	2021	41.11433965072809	51.76774506936331	29.73070328893537
1	Deaths	199	Western Sub-Saharan Africa	3	Both	1	<5 years	385	Other neonatal disorders	3	Rate	2021	43.19202093155444	54.6070739413138	29.835700848924226
1	Deaths	21	Oceania	1	Male	1	<5 years	380	Neonatal disorders	3	Rate	2021	246.0520215080627	311.6786438660117	187.56991562013144
1	Deaths	21	Oceania	2	Female	1	<5 years	380	Neonatal disorders	3	Rate	2021	223.90561077513382	278.36980886374533	176.38904246505513
1	Deaths	21	Oceania	3	Both	1	<5 years	380	Neonatal disorders	3	Rate	2021	235.46405951567834	287.45604050109563	188.4408682774949
1	Deaths	96	Southern Latin America	1	Male	1	<5 years	380	Neonatal disorders	3	Rate	1990	259.2316264109131	267.84585154411803	251.2399044702807
1	Deaths	96	Southern Latin America	2	Female	1	<5 years	380	Neonatal disorders	3	Rate	1990	196.93514054565713	204.0688089497702	190.42825306608927
1	Deaths	96	Southern Latin America	3	Both	1	<5 years	380	Neonatal disorders	3	Rate	1990	228.57047126138616	235.12052983187203	222.52541703223577
1	Deaths	96	Southern Latin America	1	Male	1	<5 years	381	Neonatal preterm birth	3	Rate	1990	163.72172491019737	173.47922816782764	154.73522666931524
1	Deaths	96	Southern Latin America	2	Female	1	<5 years	381	Neonatal preterm birth	3	Rate	1990	124.02800017757767	129.8422165846032	117.89997382576315
1	Deaths	96	Southern Latin America	3	Both	1	<5 years	381	Neonatal preterm birth	3	Rate	1990	144.18522239989713	150.8256710765575	137.62321449093486
1	Deaths	96	Southern Latin America	1	Male	1	<5 years	382	Neonatal encephalopathy due to birth asphyxia and trauma	3	Rate	1990	42.15699280042504	46.93684404382288	37.59117076695686
1	Deaths	96	Southern Latin America	2	Female	1	<5 years	382	Neonatal encephalopathy due to birth asphyxia and trauma	3	Rate	1990	33.93967334450186	37.86028878437963	30.596205513260553
1	Deaths	96	Southern Latin America	3	Both	1	<5 years	382	Neonatal encephalopathy due to birth asphyxia and trauma	3	Rate	1990	38.11258318001333	41.595718801279794	34.682383996677906
1	Deaths	96	Southern Latin America	1	Male	1	<5 years	383	Neonatal sepsis and other neonatal infections	3	Rate	1990	33.68179198124109	37.76942160076725	29.276132825071823
1	Deaths	96	Southern Latin America	2	Female	1	<5 years	383	Neonatal sepsis and other neonatal infections	3	Rate	1990	24.39307371626119	27.262970510601114	21.537967899154477
1	Deaths	96	Southern Latin America	3	Both	1	<5 years	383	Neonatal sepsis and other neonatal infections	3	Rate	1990	29.110060078436717	31.95484237156285	26.187062199361925
1	Deaths	96	Southern Latin America	1	Male	1	<5 years	384	Hemolytic disease and other neonatal jaundice	3	Rate	1990	2.4635346512561687	3.3928115011872095	1.8220944796267935
1	Deaths	96	Southern Latin America	2	Female	1	<5 years	384	Hemolytic disease and other neonatal jaundice	3	Rate	1990	1.8857520527265061	2.9922599483391843	1.1421657205301694
1	Deaths	96	Southern Latin America	3	Both	1	<5 years	384	Hemolytic disease and other neonatal jaundice	3	Rate	1990	2.179160955851703	2.8344647276256887	1.6125247817838233
1	Deaths	96	Southern Latin America	1	Male	1	<5 years	385	Other neonatal disorders	3	Rate	1990	17.207582067793087	20.719196941536808	14.632948271644942
1	Deaths	96	Southern Latin America	2	Female	1	<5 years	385	Other neonatal disorders	3	Rate	1990	12.68864125458959	15.3969565459197	10.462481761100866
1	Deaths	96	Southern Latin America	3	Both	1	<5 years	385	Other neonatal disorders	3	Rate	1990	14.98344464718721	17.23540989633768	13.016191321636738
1	Deaths	21	Oceania	1	Male	1	<5 years	381	Neonatal preterm birth	3	Rate	2021	116.59652641104485	162.531535927426	81.35881723212898
1	Deaths	21	Oceania	2	Female	1	<5 years	381	Neonatal preterm birth	3	Rate	2021	110.51574599573583	148.0299980803142	78.12693808869557
1	Deaths	21	Oceania	3	Both	1	<5 years	381	Neonatal preterm birth	3	Rate	2021	113.68937036225003	144.68570555149464	87.28139357385842
1	Deaths	21	Oceania	1	Male	1	<5 years	382	Neonatal encephalopathy due to birth asphyxia and trauma	3	Rate	2021	50.235317892388835	79.19888835204402	31.09562717221523
1	Deaths	21	Oceania	2	Female	1	<5 years	382	Neonatal encephalopathy due to birth asphyxia and trauma	3	Rate	2021	54.56564308192295	78.35663352914143	34.232636236261776
1	Deaths	21	Oceania	3	Both	1	<5 years	382	Neonatal encephalopathy due to birth asphyxia and trauma	3	Rate	2021	52.305600028594384	71.56066989945072	36.9284211540842
1	Deaths	21	Oceania	1	Male	1	<5 years	383	Neonatal sepsis and other neonatal infections	3	Rate	2021	22.551892018224137	36.23630324280149	12.92312377535417
1	Deaths	21	Oceania	2	Female	1	<5 years	383	Neonatal sepsis and other neonatal infections	3	Rate	2021	10.961137852163695	18.699558939144	6.21802286327304
1	Deaths	21	Oceania	3	Both	1	<5 years	383	Neonatal sepsis and other neonatal infections	3	Rate	2021	17.010476479007806	26.095847915540702	10.44254052879091
1	Deaths	21	Oceania	1	Male	1	<5 years	384	Hemolytic disease and other neonatal jaundice	3	Rate	2021	0.2534086939437315	1.1745449619040305	0.0923509784162981
1	Deaths	21	Oceania	2	Female	1	<5 years	384	Hemolytic disease and other neonatal jaundice	3	Rate	2021	0.07402668502291707	0.41489583430180654	0.0139618443538704
1	Deaths	21	Oceania	3	Both	1	<5 years	384	Hemolytic disease and other neonatal jaundice	3	Rate	2021	0.16764807496689924	0.7267746979617138	0.06608132499982364
1	Deaths	21	Oceania	1	Male	1	<5 years	385	Other neonatal disorders	3	Rate	2021	56.41487649246129	90.90077270847242	35.59842766835864
1	Deaths	21	Oceania	2	Female	1	<5 years	385	Other neonatal disorders	3	Rate	2021	47.78905716028833	69.42774066831836	31.23385772701364
1	Deaths	21	Oceania	3	Both	1	<5 years	385	Other neonatal disorders	3	Rate	2021	52.29096457085917	75.07351678109413	36.03196243950491
1	Deaths	1	Global	1	Male	1	<5 years	380	Neonatal disorders	3	Rate	2021	309.00978760271585	361.6766502997798	261.86457625344036
1	Deaths	1	Global	2	Female	1	<5 years	380	Neonatal disorders	3	Rate	2021	245.4381612295845	280.4567463015436	213.60087825153911
1	Deaths	1	Global	3	Both	1	<5 years	380	Neonatal disorders	3	Rate	2021	278.2761475278073	322.3823367927561	238.68214531124048
1	Deaths	1	Global	1	Male	1	<5 years	381	Neonatal preterm birth	3	Rate	2021	123.34824607648153	149.02898115496856	99.9020719150534
1	Deaths	1	Global	2	Female	1	<5 years	381	Neonatal preterm birth	3	Rate	2021	100.66621115421646	117.19115683633918	83.54837529855865
1	Deaths	1	Global	3	Both	1	<5 years	381	Neonatal preterm birth	3	Rate	2021	112.38263866263631	133.2544526399632	94.61749166815807
1	Deaths	1	Global	1	Male	1	<5 years	382	Neonatal encephalopathy due to birth asphyxia and trauma	3	Rate	2021	104.21406460298475	124.34360193775906	86.19760182903926
1	Deaths	1	Global	2	Female	1	<5 years	382	Neonatal encephalopathy due to birth asphyxia and trauma	3	Rate	2021	78.34863364543943	93.4305368129055	65.28054572230661
1	Deaths	1	Global	3	Both	1	<5 years	382	Neonatal encephalopathy due to birth asphyxia and trauma	3	Rate	2021	91.7094475153908	110.1947758863366	77.66828051870274
1	Deaths	1	Global	1	Male	1	<5 years	383	Neonatal sepsis and other neonatal infections	3	Rate	2021	39.280432499096754	47.21560939218957	32.42361242391164
1	Deaths	1	Global	2	Female	1	<5 years	383	Neonatal sepsis and other neonatal infections	3	Rate	2021	31.14812078075181	35.86205234786636	26.565846276648344
1	Deaths	1	Global	3	Both	1	<5 years	383	Neonatal sepsis and other neonatal infections	3	Rate	2021	35.348874419056656	41.4002494652956	29.953253396273098
1	Deaths	1	Global	1	Male	1	<5 years	384	Hemolytic disease and other neonatal jaundice	3	Rate	2021	5.78697005056379	7.832107840878686	4.398046527197283
1	Deaths	1	Global	2	Female	1	<5 years	384	Hemolytic disease and other neonatal jaundice	3	Rate	2021	4.395696415666968	5.832007682314987	3.275120478140868
1	Deaths	1	Global	3	Both	1	<5 years	384	Hemolytic disease and other neonatal jaundice	3	Rate	2021	5.114360183865446	6.545165001192065	3.9363664932455844
1	Deaths	1	Global	1	Male	1	<5 years	385	Other neonatal disorders	3	Rate	2021	36.380074373589586	45.16941067873661	25.8219095550466
1	Deaths	1	Global	2	Female	1	<5 years	385	Other neonatal disorders	3	Rate	2021	30.879499233509765	37.8053819162322	22.31676872033909
1	Deaths	1	Global	3	Both	1	<5 years	385	Other neonatal disorders	3	Rate	2021	33.720826746858194	40.81128951857698	24.295446254573186
1	Deaths	44562	Europe	1	Male	1	<5 years	380	Neonatal disorders	3	Rate	2021	48.277723295177495	55.97201847256125	41.49975777700246
1	Deaths	44562	Europe	2	Female	1	<5 years	380	Neonatal disorders	3	Rate	2021	37.52985608391666	43.10664342173086	32.79920180994335
1	Deaths	44562	Europe	3	Both	1	<5 years	380	Neonatal disorders	3	Rate	2021	43.04961700055671	49.648283567090154	37.20023146856667
1	Deaths	44562	Europe	1	Male	1	<5 years	381	Neonatal preterm birth	3	Rate	2021	28.188452904351063	32.585283464099184	24.067661144779347
1	Deaths	44562	Europe	2	Female	1	<5 years	381	Neonatal preterm birth	3	Rate	2021	21.535048784198093	24.697845123367415	18.650167896771073
1	Deaths	44562	Europe	3	Both	1	<5 years	381	Neonatal preterm birth	3	Rate	2021	24.952024385325196	28.632119506327175	21.60080552464926
1	Deaths	44562	Europe	1	Male	1	<5 years	382	Neonatal encephalopathy due to birth asphyxia and trauma	3	Rate	2021	8.687313261933776	10.279222063863477	7.3005023388684
1	Deaths	44562	Europe	2	Female	1	<5 years	382	Neonatal encephalopathy due to birth asphyxia and trauma	3	Rate	2021	6.769604452662027	7.765398607250135	5.829309670051307
1	Deaths	44562	Europe	3	Both	1	<5 years	382	Neonatal encephalopathy due to birth asphyxia and trauma	3	Rate	2021	7.754478374794592	9.003412175952134	6.6890092618104715
1	Deaths	44562	Europe	1	Male	1	<5 years	383	Neonatal sepsis and other neonatal infections	3	Rate	2021	5.948691964841886	7.0199294511865755	5.022248927357896
1	Deaths	44562	Europe	2	Female	1	<5 years	383	Neonatal sepsis and other neonatal infections	3	Rate	2021	4.707487360312304	5.59134860793768	3.9870566494700417
1	Deaths	44562	Europe	3	Both	1	<5 years	383	Neonatal sepsis and other neonatal infections	3	Rate	2021	5.3449303553707	6.251159482204634	4.542775395726671
1	Deaths	44562	Europe	1	Male	1	<5 years	384	Hemolytic disease and other neonatal jaundice	3	Rate	2021	0.4052360648073623	0.510561104839671	0.3180452125921411
1	Deaths	44562	Europe	2	Female	1	<5 years	384	Hemolytic disease and other neonatal jaundice	3	Rate	2021	0.27075359059831056	0.35539671607756157	0.21170590958589872
1	Deaths	44562	Europe	3	Both	1	<5 years	384	Hemolytic disease and other neonatal jaundice	3	Rate	2021	0.3398194890245989	0.42149437517241006	0.27669523158566495
1	Deaths	44562	Europe	1	Male	1	<5 years	385	Other neonatal disorders	3	Rate	2021	5.048029099243414	6.228799145217713	4.081954530825617
1	Deaths	44562	Europe	2	Female	1	<5 years	385	Other neonatal disorders	3	Rate	2021	4.246961896145963	5.204323092878511	3.4439435819250304
1	Deaths	44562	Europe	3	Both	1	<5 years	385	Other neonatal disorders	3	Rate	2021	4.658364396041642	5.589928523306409	3.813849348111683
1	Deaths	104	Caribbean	1	Male	1	<5 years	380	Neonatal disorders	3	Rate	2021	294.907560987304	366.2250168163534	231.57864443657007
1	Deaths	104	Caribbean	2	Female	1	<5 years	380	Neonatal disorders	3	Rate	2021	249.58611603978807	298.3122128198771	203.2743381370387
1	Deaths	104	Caribbean	3	Both	1	<5 years	380	Neonatal disorders	3	Rate	2021	272.7015776846674	331.0709711868242	220.6136627173228
1	Deaths	104	Caribbean	1	Male	1	<5 years	381	Neonatal preterm birth	3	Rate	2021	110.00501451268	147.97597107327306	80.90450777111784
1	Deaths	104	Caribbean	2	Female	1	<5 years	381	Neonatal preterm birth	3	Rate	2021	98.88771592701073	128.0453350226465	76.04719653441647
1	Deaths	104	Caribbean	3	Both	1	<5 years	381	Neonatal preterm birth	3	Rate	2021	104.55791221817711	134.24088677412385	82.04874831045632
1	Deaths	104	Caribbean	1	Male	1	<5 years	382	Neonatal encephalopathy due to birth asphyxia and trauma	3	Rate	2021	90.19753670328112	126.44962882219657	61.36539114177502
1	Deaths	104	Caribbean	2	Female	1	<5 years	382	Neonatal encephalopathy due to birth asphyxia and trauma	3	Rate	2021	67.75937624576855	95.46677643221366	47.088819579686536
1	Deaths	104	Caribbean	3	Both	1	<5 years	382	Neonatal encephalopathy due to birth asphyxia and trauma	3	Rate	2021	79.2035929524052	104.77357253469123	60.277387527065414
1	Deaths	104	Caribbean	1	Male	1	<5 years	383	Neonatal sepsis and other neonatal infections	3	Rate	2021	60.46475157582556	84.13989959200191	42.386301613796064
1	Deaths	104	Caribbean	2	Female	1	<5 years	383	Neonatal sepsis and other neonatal infections	3	Rate	2021	54.02320766011221	72.97774336970609	37.630202193495094
1	Deaths	104	Caribbean	3	Both	1	<5 years	383	Neonatal sepsis and other neonatal infections	3	Rate	2021	57.308611766047356	75.15715891234906	42.61756162503331
1	Deaths	104	Caribbean	1	Male	1	<5 years	384	Hemolytic disease and other neonatal jaundice	3	Rate	2021	2.544496023121599	4.034079285968222	1.5402809356640477
1	Deaths	104	Caribbean	2	Female	1	<5 years	384	Hemolytic disease and other neonatal jaundice	3	Rate	2021	1.999286794815556	4.458029040185143	0.9986579497649039
1	Deaths	104	Caribbean	3	Both	1	<5 years	384	Hemolytic disease and other neonatal jaundice	3	Rate	2021	2.277361843392165	3.614064158762212	1.5246133192016622
1	Deaths	104	Caribbean	1	Male	1	<5 years	385	Other neonatal disorders	3	Rate	2021	31.69576217239562	48.69531386654987	19.82397587689953
1	Deaths	104	Caribbean	2	Female	1	<5 years	385	Other neonatal disorders	3	Rate	2021	26.916529412081466	39.59783772711768	17.52098744746454
1	Deaths	104	Caribbean	3	Both	1	<5 years	385	Other neonatal disorders	3	Rate	2021	29.354098904645667	40.791207829803575	20.53746849721237
1	Deaths	44639	Middle SDI	1	Male	1	<5 years	380	Neonatal disorders	3	Rate	1990	419.18358385616176	451.6724161639765	390.425799844969
1	Deaths	44639	Middle SDI	2	Female	1	<5 years	380	Neonatal disorders	3	Rate	1990	312.79472000547867	336.376648939651	294.33237788360435
1	Deaths	44639	Middle SDI	3	Both	1	<5 years	380	Neonatal disorders	3	Rate	1990	367.9201797372261	391.64135381755835	345.56678773025914
1	Deaths	44639	Middle SDI	1	Male	1	<5 years	381	Neonatal preterm birth	3	Rate	1990	199.42802583063158	221.12009898194754	180.8548081973616
1	Deaths	44639	Middle SDI	2	Female	1	<5 years	381	Neonatal preterm birth	3	Rate	1990	152.99492249719015	169.8785353526894	139.57511078660153
1	Deaths	44639	Middle SDI	3	Both	1	<5 years	381	Neonatal preterm birth	3	Rate	1990	177.0542655090689	192.49244993847427	163.1315392116068
1	Deaths	44639	Middle SDI	1	Male	1	<5 years	382	Neonatal encephalopathy due to birth asphyxia and trauma	3	Rate	1990	132.57054935167594	153.45177204950684	112.79901765043391
1	Deaths	44639	Middle SDI	2	Female	1	<5 years	382	Neonatal encephalopathy due to birth asphyxia and trauma	3	Rate	1990	95.659837166359	108.09164842103239	81.85170325272486
1	Deaths	44639	Middle SDI	3	Both	1	<5 years	382	Neonatal encephalopathy due to birth asphyxia and trauma	3	Rate	1990	114.78514694593831	128.64802422091975	101.23207860405698
1	Deaths	44639	Middle SDI	1	Male	1	<5 years	383	Neonatal sepsis and other neonatal infections	3	Rate	1990	33.93282378413305	40.98185411337456	28.46466460759435
1	Deaths	44639	Middle SDI	2	Female	1	<5 years	383	Neonatal sepsis and other neonatal infections	3	Rate	1990	25.49515490174145	30.084240777937094	22.251490223757497
1	Deaths	44639	Middle SDI	3	Both	1	<5 years	383	Neonatal sepsis and other neonatal infections	3	Rate	1990	29.86713857908299	35.080276647382384	25.843184621745717
1	Deaths	44639	Middle SDI	1	Male	1	<5 years	384	Hemolytic disease and other neonatal jaundice	3	Rate	1990	13.960542339171484	16.29994220216685	11.576072677930659
1	Deaths	44639	Middle SDI	2	Female	1	<5 years	384	Hemolytic disease and other neonatal jaundice	3	Rate	1990	9.39662388779595	12.458825251159928	7.453161707804297
1	Deaths	44639	Middle SDI	3	Both	1	<5 years	384	Hemolytic disease and other neonatal jaundice	3	Rate	1990	11.76142123315894	13.96331563144093	10.238107843161242
1	Deaths	134	Tropical Latin America	1	Male	1	<5 years	380	Neonatal disorders	3	Rate	2021	131.99779157461276	165.12525522486624	103.85528390616753
1	Deaths	134	Tropical Latin America	2	Female	1	<5 years	380	Neonatal disorders	3	Rate	2021	108.40389248677616	132.4673704698262	88.9523741578294
1	Deaths	134	Tropical Latin America	3	Both	1	<5 years	380	Neonatal disorders	3	Rate	2021	120.47803201448689	149.6043276784529	97.12137992636589
1	Deaths	134	Tropical Latin America	1	Male	1	<5 years	381	Neonatal preterm birth	3	Rate	2021	52.74711557170152	65.8325500501804	41.51239225870648
1	Deaths	134	Tropical Latin America	2	Female	1	<5 years	381	Neonatal preterm birth	3	Rate	2021	42.16245884631443	51.99482588558178	34.16650732686736
1	Deaths	134	Tropical Latin America	3	Both	1	<5 years	381	Neonatal preterm birth	3	Rate	2021	47.57913972976914	58.500172245679785	38.366636092252534
1	Deaths	134	Tropical Latin America	1	Male	1	<5 years	382	Neonatal encephalopathy due to birth asphyxia and trauma	3	Rate	2021	28.325457017677664	35.568754117596036	22.330569768474472
1	Deaths	134	Tropical Latin America	2	Female	1	<5 years	382	Neonatal encephalopathy due to birth asphyxia and trauma	3	Rate	2021	23.62233614959273	28.820972159888907	19.117497026710303
1	Deaths	134	Tropical Latin America	3	Both	1	<5 years	382	Neonatal encephalopathy due to birth asphyxia and trauma	3	Rate	2021	26.029150613176675	32.16397305305049	21.001037586800457
1	Deaths	134	Tropical Latin America	1	Male	1	<5 years	383	Neonatal sepsis and other neonatal infections	3	Rate	2021	22.324817031171776	28.255768774106258	17.259212911804212
1	Deaths	134	Tropical Latin America	2	Female	1	<5 years	383	Neonatal sepsis and other neonatal infections	3	Rate	2021	18.895931705802116	23.252695490436366	15.186984795358223
1	Deaths	134	Tropical Latin America	3	Both	1	<5 years	383	Neonatal sepsis and other neonatal infections	3	Rate	2021	20.65065820051605	25.76467176981102	16.30233674504489
1	Deaths	134	Tropical Latin America	1	Male	1	<5 years	384	Hemolytic disease and other neonatal jaundice	3	Rate	2021	1.063958948516733	1.378188659212562	0.8170322358349384
1	Deaths	134	Tropical Latin America	2	Female	1	<5 years	384	Hemolytic disease and other neonatal jaundice	3	Rate	2021	0.5234666447677523	0.6607769111798492	0.40693726559877846
1	Deaths	134	Tropical Latin America	3	Both	1	<5 years	384	Hemolytic disease and other neonatal jaundice	3	Rate	2021	0.8000627031311344	1.0231738533126078	0.6155807750311958
1	Deaths	134	Tropical Latin America	1	Male	1	<5 years	385	Other neonatal disorders	3	Rate	2021	27.536443005545006	34.7561353830068	21.864006177167155
1	Deaths	134	Tropical Latin America	2	Female	1	<5 years	385	Other neonatal disorders	3	Rate	2021	23.19969914029904	28.69513871516018	18.91456546477949
1	Deaths	134	Tropical Latin America	3	Both	1	<5 years	385	Other neonatal disorders	3	Rate	2021	25.41902076789379	31.71630278986528	20.622112163088346
1	Deaths	5	East Asia	1	Male	1	<5 years	380	Neonatal disorders	3	Rate	2021	40.379944193243674	47.832394225494866	34.321366882797726
1	Deaths	5	East Asia	2	Female	1	<5 years	380	Neonatal disorders	3	Rate	2021	31.433521822107984	37.032820438486176	26.03813579139318
1	Deaths	5	East Asia	3	Both	1	<5 years	380	Neonatal disorders	3	Rate	2021	36.22281766348918	42.64061963434635	31.089384760213814
1	Deaths	5	East Asia	1	Male	1	<5 years	381	Neonatal preterm birth	3	Rate	2021	20.8093468394441	25.235873606308125	16.856718795928572
1	Deaths	5	East Asia	2	Female	1	<5 years	381	Neonatal preterm birth	3	Rate	2021	16.441107767307045	19.45953739784856	13.359243139895682
1	Deaths	5	East Asia	3	Both	1	<5 years	381	Neonatal preterm birth	3	Rate	2021	18.779560877887057	22.406925736994705	15.726981569287142
1	Deaths	5	East Asia	1	Male	1	<5 years	382	Neonatal encephalopathy due to birth asphyxia and trauma	3	Rate	2021	13.407257087640238	16.635951656584425	10.774635263150355
1	Deaths	5	East Asia	2	Female	1	<5 years	382	Neonatal encephalopathy due to birth asphyxia and trauma	3	Rate	2021	10.688935296621938	12.924888148322527	8.385302432473337
1	Deaths	5	East Asia	3	Both	1	<5 years	382	Neonatal encephalopathy due to birth asphyxia and trauma	3	Rate	2021	12.144136796079774	14.682610842551583	9.998730872428272
1	Deaths	5	East Asia	1	Male	1	<5 years	383	Neonatal sepsis and other neonatal infections	3	Rate	2021	2.057862719016771	2.5956253035932138	1.5179918399925076
1	Deaths	5	East Asia	2	Female	1	<5 years	383	Neonatal sepsis and other neonatal infections	3	Rate	2021	1.4710745493804536	1.8701508922288954	0.996378070750383
1	Deaths	5	East Asia	3	Both	1	<5 years	383	Neonatal sepsis and other neonatal infections	3	Rate	2021	1.78520035565559	2.229028365712629	1.321780112417125
1	Deaths	5	East Asia	1	Male	1	<5 years	384	Hemolytic disease and other neonatal jaundice	3	Rate	2021	0.8288566681505934	1.0953488477021782	0.6201055688674775
1	Deaths	5	East Asia	2	Female	1	<5 years	384	Hemolytic disease and other neonatal jaundice	3	Rate	2021	0.4683629458765048	0.6650430181436424	0.33491806693841
1	Deaths	5	East Asia	3	Both	1	<5 years	384	Hemolytic disease and other neonatal jaundice	3	Rate	2021	0.6613463545854048	0.8527889576892583	0.508298925692748
1	Deaths	5	East Asia	1	Male	1	<5 years	385	Other neonatal disorders	3	Rate	2021	3.2766208789919657	4.251970707807474	2.489004678027175
1	Deaths	5	East Asia	2	Female	1	<5 years	385	Other neonatal disorders	3	Rate	2021	2.3640412629220475	2.9609509779820478	1.8150820024073775
1	Deaths	5	East Asia	3	Both	1	<5 years	385	Other neonatal disorders	3	Rate	2021	2.8525732792813554	3.685938444417564	2.235417343428945
1	Deaths	44639	Middle SDI	1	Male	1	<5 years	380	Neonatal disorders	3	Rate	2021	157.55324529666703	185.84873996110645	133.38247948741105
1	Deaths	44639	Middle SDI	2	Female	1	<5 years	380	Neonatal disorders	3	Rate	2021	123.70303504126473	141.95722349179928	107.66000168045586
1	Deaths	44639	Middle SDI	3	Both	1	<5 years	380	Neonatal disorders	3	Rate	2021	141.34116049687296	164.90259920109804	121.28952652544552
1	Deaths	44639	Middle SDI	1	Male	1	<5 years	381	Neonatal preterm birth	3	Rate	2021	76.80667551233552	91.53906966429429	62.235632858148335
1	Deaths	44639	Middle SDI	2	Female	1	<5 years	381	Neonatal preterm birth	3	Rate	2021	62.68990636197162	72.7993809012872	53.091914592165026
1	Deaths	44639	Middle SDI	3	Both	1	<5 years	381	Neonatal preterm birth	3	Rate	2021	70.0456463536379	81.45552021680582	58.61403762875445
1	Deaths	44639	Middle SDI	1	Male	1	<5 years	382	Neonatal encephalopathy due to birth asphyxia and trauma	3	Rate	2021	40.43587537209245	48.90298682609385	33.11773012959398
1	Deaths	44639	Middle SDI	2	Female	1	<5 years	382	Neonatal encephalopathy due to birth asphyxia and trauma	3	Rate	2021	29.605869591377974	35.36160191178306	24.94026982227121
1	Deaths	44639	Middle SDI	3	Both	1	<5 years	382	Neonatal encephalopathy due to birth asphyxia and trauma	3	Rate	2021	35.24899556323856	42.23093843696753	29.67172104211219
1	Deaths	44639	Middle SDI	1	Male	1	<5 years	383	Neonatal sepsis and other neonatal infections	3	Rate	2021	21.08728681803072	26.64285178735205	17.020234304402763
1	Deaths	44639	Middle SDI	2	Female	1	<5 years	383	Neonatal sepsis and other neonatal infections	3	Rate	2021	16.723529811107866	19.464084963279397	14.209395892405245
1	Deaths	44639	Middle SDI	3	Both	1	<5 years	383	Neonatal sepsis and other neonatal infections	3	Rate	2021	18.99732642758855	22.753963808128283	15.790006032897043
1	Deaths	44639	Middle SDI	1	Male	1	<5 years	384	Hemolytic disease and other neonatal jaundice	3	Rate	2021	2.4936184492198534	3.188795936498773	1.8972929955234645
1	Deaths	44639	Middle SDI	2	Female	1	<5 years	384	Hemolytic disease and other neonatal jaundice	3	Rate	2021	1.6631776907459095	2.264133625639195	1.2697571577927758
1	Deaths	44639	Middle SDI	3	Both	1	<5 years	384	Hemolytic disease and other neonatal jaundice	3	Rate	2021	2.0958904618305767	2.6464627508836536	1.6563357517028996
1	Deaths	120	Andean Latin America	1	Male	1	<5 years	380	Neonatal disorders	3	Rate	2021	132.60645387768054	166.43317370875153	102.54804783089615
1	Deaths	120	Andean Latin America	2	Female	1	<5 years	380	Neonatal disorders	3	Rate	2021	106.81642581148556	131.0579727734314	83.7928758716457
1	Deaths	120	Andean Latin America	3	Both	1	<5 years	380	Neonatal disorders	3	Rate	2021	120.05076718580125	148.29160313263282	94.67954671049841
1	Deaths	120	Andean Latin America	1	Male	1	<5 years	381	Neonatal preterm birth	3	Rate	2021	54.05638463327968	70.71965371941758	40.20236563387401
1	Deaths	120	Andean Latin America	2	Female	1	<5 years	381	Neonatal preterm birth	3	Rate	2021	42.67636188372214	54.85254072446751	32.90965790133196
1	Deaths	120	Andean Latin America	3	Both	1	<5 years	381	Neonatal preterm birth	3	Rate	2021	48.51610372225602	61.27771983323835	37.24324748724343
1	Deaths	120	Andean Latin America	1	Male	1	<5 years	382	Neonatal encephalopathy due to birth asphyxia and trauma	3	Rate	2021	33.07840861990726	45.05072764691832	23.417014003195934
1	Deaths	120	Andean Latin America	2	Female	1	<5 years	382	Neonatal encephalopathy due to birth asphyxia and trauma	3	Rate	2021	28.314770917801088	37.62802396109371	19.830146986094285
1	Deaths	120	Andean Latin America	3	Both	1	<5 years	382	Neonatal encephalopathy due to birth asphyxia and trauma	3	Rate	2021	30.759266417046742	39.697493856759756	22.422861531673362
1	Deaths	120	Andean Latin America	1	Male	1	<5 years	383	Neonatal sepsis and other neonatal infections	3	Rate	2021	36.69021993911828	50.49157888059834	26.313794783336572
1	Deaths	120	Andean Latin America	2	Female	1	<5 years	383	Neonatal sepsis and other neonatal infections	3	Rate	2021	28.944951321668448	39.32845565764208	21.103532529355533
1	Deaths	120	Andean Latin America	3	Both	1	<5 years	383	Neonatal sepsis and other neonatal infections	3	Rate	2021	32.91949251472226	43.838191314098296	24.270613680544866
1	Deaths	120	Andean Latin America	1	Male	1	<5 years	384	Hemolytic disease and other neonatal jaundice	3	Rate	2021	0.8563868981302318	1.2423967880214541	0.5672655366457034
1	Deaths	120	Andean Latin America	2	Female	1	<5 years	384	Hemolytic disease and other neonatal jaundice	3	Rate	2021	0.4491778387648151	0.6455278541837669	0.3062885183177224
1	Deaths	120	Andean Latin America	3	Both	1	<5 years	384	Hemolytic disease and other neonatal jaundice	3	Rate	2021	0.658140143440236	0.9054798707726687	0.4456048923760569
1	Deaths	120	Andean Latin America	1	Male	1	<5 years	385	Other neonatal disorders	3	Rate	2021	7.925053787245189	10.807680002525533	5.792511528437496
1	Deaths	120	Andean Latin America	2	Female	1	<5 years	385	Other neonatal disorders	3	Rate	2021	6.431163849528944	8.693346792588608	4.7309571276968985
1	Deaths	120	Andean Latin America	3	Both	1	<5 years	385	Other neonatal disorders	3	Rate	2021	7.197764388335915	9.35329813123665	5.48418667658605
1	Deaths	44636	Low-middle SDI	1	Male	1	<5 years	380	Neonatal disorders	3	Rate	2021	397.9344067045789	470.7780298045309	337.1080731015367
1	Deaths	44636	Low-middle SDI	2	Female	1	<5 years	380	Neonatal disorders	3	Rate	2021	333.31869391583365	382.9087986268205	288.823138438706
1	Deaths	44636	Low-middle SDI	3	Both	1	<5 years	380	Neonatal disorders	3	Rate	2021	366.621276693266	429.1892621122326	314.52335001414343
1	Deaths	44636	Low-middle SDI	1	Male	1	<5 years	381	Neonatal preterm birth	3	Rate	2021	168.12776906939604	204.00498218204507	133.42584260015846
1	Deaths	44636	Low-middle SDI	2	Female	1	<5 years	381	Neonatal preterm birth	3	Rate	2021	144.10259986298138	174.734484518753	114.05253529004655
1	Deaths	44636	Low-middle SDI	3	Both	1	<5 years	381	Neonatal preterm birth	3	Rate	2021	156.4850398563973	185.97242462661498	127.83933727512982
1	Deaths	44636	Low-middle SDI	1	Male	1	<5 years	382	Neonatal encephalopathy due to birth asphyxia and trauma	3	Rate	2021	131.14050169257635	158.73928866618803	105.35934681033274
1	Deaths	44636	Low-middle SDI	2	Female	1	<5 years	382	Neonatal encephalopathy due to birth asphyxia and trauma	3	Rate	2021	103.10231805539972	128.5009636405755	82.44464171602445
1	Deaths	44636	Low-middle SDI	3	Both	1	<5 years	382	Neonatal encephalopathy due to birth asphyxia and trauma	3	Rate	2021	117.553043601966	141.12427936994004	96.44981610761444
1	Deaths	44636	Low-middle SDI	1	Male	1	<5 years	383	Neonatal sepsis and other neonatal infections	3	Rate	2021	42.57631731755316	53.01514010106838	33.924383041058746
1	Deaths	44636	Low-middle SDI	2	Female	1	<5 years	383	Neonatal sepsis and other neonatal infections	3	Rate	2021	36.012939160772625	43.262287028665675	29.516321933424173
1	Deaths	44636	Low-middle SDI	3	Both	1	<5 years	383	Neonatal sepsis and other neonatal infections	3	Rate	2021	39.39566814312378	47.64469647983225	32.28306011573603
1	Deaths	44636	Low-middle SDI	1	Male	1	<5 years	384	Hemolytic disease and other neonatal jaundice	3	Rate	2021	9.258719141932911	12.089969880683041	6.7207732261555435
1	Deaths	44636	Low-middle SDI	2	Female	1	<5 years	384	Hemolytic disease and other neonatal jaundice	3	Rate	2021	8.193185333697533	11.316703120848782	5.74613139552594
1	Deaths	44636	Low-middle SDI	3	Both	1	<5 years	384	Hemolytic disease and other neonatal jaundice	3	Rate	2021	8.742355594604906	11.440583961553928	6.4912517511474785
1	Deaths	44636	Low-middle SDI	1	Male	1	<5 years	385	Other neonatal disorders	3	Rate	2021	46.831099483120596	59.9814395494421	34.449669531993166
1	Deaths	44636	Low-middle SDI	2	Female	1	<5 years	385	Other neonatal disorders	3	Rate	2021	41.90765150298238	53.1919902717632	32.26537239624492
1	Deaths	44636	Low-middle SDI	3	Both	1	<5 years	385	Other neonatal disorders	3	Rate	2021	44.44516949717359	55.8853479797452	34.186609408380505
1	Deaths	70	Australasia	1	Male	1	<5 years	385	Other neonatal disorders	3	Rate	2021	4.609357016152526	5.7378132832147415	3.747516370380242
1	Deaths	70	Australasia	2	Female	1	<5 years	385	Other neonatal disorders	3	Rate	2021	4.346799467242363	5.322220768620559	3.4839095727999165
1	Deaths	70	Australasia	3	Both	1	<5 years	385	Other neonatal disorders	3	Rate	2021	4.481797106679667	5.4008517181059315	3.651773124267051
1	Deaths	167	Central Sub-Saharan Africa	1	Male	1	<5 years	380	Neonatal disorders	3	Rate	2021	432.77985699474925	532.5495149710293	335.5788139278184
1	Deaths	167	Central Sub-Saharan Africa	2	Female	1	<5 years	380	Neonatal disorders	3	Rate	2021	335.12131043498556	396.98958774095246	262.4370398602656
1	Deaths	167	Central Sub-Saharan Africa	3	Both	1	<5 years	380	Neonatal disorders	3	Rate	2021	384.70950858982474	459.97581759153724	300.0951312325221
1	Deaths	167	Central Sub-Saharan Africa	1	Male	1	<5 years	381	Neonatal preterm birth	3	Rate	2021	120.19848545396441	161.58852441994705	85.03907640878577
1	Deaths	167	Central Sub-Saharan Africa	2	Female	1	<5 years	381	Neonatal preterm birth	3	Rate	2021	93.9185922660503	124.12538344712056	69.09163350269078
1	Deaths	167	Central Sub-Saharan Africa	3	Both	1	<5 years	381	Neonatal preterm birth	3	Rate	2021	107.26276537529067	136.04849251374193	82.71862435586633
1	Deaths	167	Central Sub-Saharan Africa	1	Male	1	<5 years	382	Neonatal encephalopathy due to birth asphyxia and trauma	3	Rate	2021	208.80709241591646	266.65942527777634	158.91820848578303
1	Deaths	167	Central Sub-Saharan Africa	2	Female	1	<5 years	382	Neonatal encephalopathy due to birth asphyxia and trauma	3	Rate	2021	148.2659763648344	190.26926619603418	108.72812838227243
1	Deaths	167	Central Sub-Saharan Africa	3	Both	1	<5 years	382	Neonatal encephalopathy due to birth asphyxia and trauma	3	Rate	2021	179.0070119936927	227.37722569633132	141.40020119332428
1	Deaths	167	Central Sub-Saharan Africa	1	Male	1	<5 years	383	Neonatal sepsis and other neonatal infections	3	Rate	2021	36.613146290976836	72.32108983210803	20.726954141071648
1	Deaths	167	Central Sub-Saharan Africa	2	Female	1	<5 years	383	Neonatal sepsis and other neonatal infections	3	Rate	2021	32.188412720299155	59.318479539972486	16.750988844112428
1	Deaths	167	Central Sub-Saharan Africa	3	Both	1	<5 years	383	Neonatal sepsis and other neonatal infections	3	Rate	2021	34.43516503040917	56.04523675388066	19.237621445607232
1	Deaths	167	Central Sub-Saharan Africa	1	Male	1	<5 years	384	Hemolytic disease and other neonatal jaundice	3	Rate	2021	2.452232204714657	4.520137054298323	1.3118922547237193
1	Deaths	167	Central Sub-Saharan Africa	2	Female	1	<5 years	384	Hemolytic disease and other neonatal jaundice	3	Rate	2021	1.1947943338712896	3.098313152226117	0.5535589503933906
1	Deaths	167	Central Sub-Saharan Africa	3	Both	1	<5 years	384	Hemolytic disease and other neonatal jaundice	3	Rate	2021	1.8332850804914196	3.692125856386328	1.0175197999259689
1	Deaths	167	Central Sub-Saharan Africa	1	Male	1	<5 years	385	Other neonatal disorders	3	Rate	2021	64.70890062917725	124.43504621814591	26.77261649051691
1	Deaths	167	Central Sub-Saharan Africa	2	Female	1	<5 years	385	Other neonatal disorders	3	Rate	2021	59.55353474993031	114.59965048571182	22.403830641712336
1	Deaths	167	Central Sub-Saharan Africa	3	Both	1	<5 years	385	Other neonatal disorders	3	Rate	2021	62.17128110994135	110.97400940441578	24.95783916248714
1	Deaths	44561	Asia	1	Male	1	<5 years	380	Neonatal disorders	3	Rate	2021	259.2503390531776	308.06224073164356	219.25574620311772
1	Deaths	44561	Asia	2	Female	1	<5 years	380	Neonatal disorders	3	Rate	2021	222.65259813116393	256.9359872354337	191.77310905668799
1	Deaths	44561	Asia	3	Both	1	<5 years	380	Neonatal disorders	3	Rate	2021	241.7826019246427	284.2643088470236	206.72885713596506
1	Deaths	44561	Asia	1	Male	1	<5 years	381	Neonatal preterm birth	3	Rate	2021	114.15717267355154	139.41924535569365	90.80411376685284
1	Deaths	44561	Asia	2	Female	1	<5 years	381	Neonatal preterm birth	3	Rate	2021	102.40848360550468	123.32437300445459	81.27992046622894
1	Deaths	44561	Asia	3	Both	1	<5 years	381	Neonatal preterm birth	3	Rate	2021	108.54964043043196	130.49601316492434	88.53862856981178
1	Deaths	44561	Asia	1	Male	1	<5 years	382	Neonatal encephalopathy due to birth asphyxia and trauma	3	Rate	2021	80.47368102813232	99.2178931796953	65.34458727730518
1	Deaths	44561	Asia	2	Female	1	<5 years	382	Neonatal encephalopathy due to birth asphyxia and trauma	3	Rate	2021	63.529974148749844	84.83402865348556	50.435081992268465
1	Deaths	44561	Asia	3	Both	1	<5 years	382	Neonatal encephalopathy due to birth asphyxia and trauma	3	Rate	2021	72.38661854024055	90.17497687403919	58.431594825063165
1	Deaths	44561	Asia	1	Male	1	<5 years	383	Neonatal sepsis and other neonatal infections	3	Rate	2021	24.356774182520464	29.853621001166765	19.568475392664546
1	Deaths	44561	Asia	2	Female	1	<5 years	383	Neonatal sepsis and other neonatal infections	3	Rate	2021	21.63345382813627	25.63987771968148	17.732328160834545
1	Deaths	44561	Asia	3	Both	1	<5 years	383	Neonatal sepsis and other neonatal infections	3	Rate	2021	23.056960509088032	27.329072168749462	19.15853087871251
1	Deaths	44561	Asia	1	Male	1	<5 years	384	Hemolytic disease and other neonatal jaundice	3	Rate	2021	7.6074743289843045	10.03018857884945	5.646463661567653
1	Deaths	44561	Asia	2	Female	1	<5 years	384	Hemolytic disease and other neonatal jaundice	3	Rate	2021	6.787671373004517	9.15187959929328	4.928848359578596
1	Deaths	44561	Asia	3	Both	1	<5 years	384	Hemolytic disease and other neonatal jaundice	3	Rate	2021	7.216190545573591	9.283122625871655	5.427211118968605
1	Deaths	44561	Asia	1	Male	1	<5 years	385	Other neonatal disorders	3	Rate	2021	32.65523683998884	41.29932274995038	24.427001517818464
1	Deaths	44561	Asia	2	Female	1	<5 years	385	Other neonatal disorders	3	Rate	2021	28.29301517576872	36.0543832003566	22.120616560444127
1	Deaths	44561	Asia	3	Both	1	<5 years	385	Other neonatal disorders	3	Rate	2021	30.573191899308817	38.754290873729474	23.968175654042458
1	Deaths	44559	Africa	1	Male	1	<5 years	380	Neonatal disorders	3	Rate	2021	521.4728274982693	626.3554506773726	427.2526728793374
1	Deaths	44559	Africa	2	Female	1	<5 years	380	Neonatal disorders	3	Rate	2021	381.48908099095314	443.7973982997253	321.94798938952596
1	Deaths	44559	Africa	3	Both	1	<5 years	380	Neonatal disorders	3	Rate	2021	452.7096591105265	537.0012281338828	378.06173401669986
1	Deaths	44559	Africa	1	Male	1	<5 years	381	Neonatal preterm birth	3	Rate	2021	184.72602772949907	223.54252460980683	149.23149044723667
1	Deaths	44559	Africa	2	Female	1	<5 years	381	Neonatal preterm birth	3	Rate	2021	135.2094489621893	158.33311930973318	111.59303225524741
1	Deaths	44559	Africa	3	Both	1	<5 years	381	Neonatal preterm birth	3	Rate	2021	160.40236924259375	190.2590573680664	132.41085550630012
1	Deaths	44559	Africa	1	Male	1	<5 years	382	Neonatal encephalopathy due to birth asphyxia and trauma	3	Rate	2021	195.1134381175407	239.36479580498053	157.99277623457306
1	Deaths	44559	Africa	2	Female	1	<5 years	382	Neonatal encephalopathy due to birth asphyxia and trauma	3	Rate	2021	139.0132582665132	167.5991808547854	113.92387732078882
1	Deaths	44559	Africa	3	Both	1	<5 years	382	Neonatal encephalopathy due to birth asphyxia and trauma	3	Rate	2021	167.5557665311664	201.35930217831103	138.05141274127118
1	Deaths	44559	Africa	1	Male	1	<5 years	383	Neonatal sepsis and other neonatal infections	3	Rate	2021	78.73870619034246	99.43714805229286	62.752260337988005
1	Deaths	44559	Africa	2	Female	1	<5 years	383	Neonatal sepsis and other neonatal infections	3	Rate	2021	57.169179451519575	67.77301369145788	47.49455426698517
1	Deaths	44559	Africa	3	Both	1	<5 years	383	Neonatal sepsis and other neonatal infections	3	Rate	2021	68.14326896143467	82.05226142699132	56.18373050599298
1	Deaths	44559	Africa	1	Male	1	<5 years	384	Hemolytic disease and other neonatal jaundice	3	Rate	2021	5.572400147318555	8.165135568266033	4.16368155022082
1	Deaths	44559	Africa	2	Female	1	<5 years	384	Hemolytic disease and other neonatal jaundice	3	Rate	2021	2.7173921690115987	4.068237052606361	2.0259467118314163
1	Deaths	44559	Africa	3	Both	1	<5 years	384	Hemolytic disease and other neonatal jaundice	3	Rate	2021	4.169955940337635	5.959935331135885	3.191459903418344
1	Deaths	44559	Africa	1	Male	1	<5 years	385	Other neonatal disorders	3	Rate	2021	57.32225531356873	78.31166942501349	32.8690444266455
1	Deaths	44559	Africa	2	Female	1	<5 years	385	Other neonatal disorders	3	Rate	2021	47.37980214171989	63.3542045998209	28.65832821571608
1	Deaths	44559	Africa	3	Both	1	<5 years	385	Other neonatal disorders	3	Rate	2021	52.43829843499381	68.91783310178786	30.967774404520462
1	Deaths	44634	High-middle SDI	1	Male	1	<5 years	380	Neonatal disorders	3	Rate	2021	49.712980244740976	56.42599389911875	43.201705592190834
1	Deaths	44634	High-middle SDI	2	Female	1	<5 years	380	Neonatal disorders	3	Rate	2021	40.79090102241826	45.55781165168298	35.83218403891264
1	Deaths	44634	High-middle SDI	3	Both	1	<5 years	380	Neonatal disorders	3	Rate	2021	45.469045235097155	51.009414640662946	39.87074271920933
1	Deaths	44634	High-middle SDI	1	Male	1	<5 years	381	Neonatal preterm birth	3	Rate	2021	27.73052452202085	31.794644210471585	23.915073580596587
1	Deaths	44634	High-middle SDI	2	Female	1	<5 years	381	Neonatal preterm birth	3	Rate	2021	22.70418974179284	25.491961892630695	19.651683904729985
1	Deaths	44634	High-middle SDI	3	Both	1	<5 years	381	Neonatal preterm birth	3	Rate	2021	25.339664991136015	28.68943957232673	22.174077909531643
1	Deaths	44634	High-middle SDI	1	Male	1	<5 years	382	Neonatal encephalopathy due to birth asphyxia and trauma	3	Rate	2021	9.613308884910728	11.382702088098318	8.107421449966111
1	Deaths	44634	High-middle SDI	2	Female	1	<5 years	382	Neonatal encephalopathy due to birth asphyxia and trauma	3	Rate	2021	7.837065050133304	9.341361644734354	6.60881397727972
1	Deaths	44634	High-middle SDI	3	Both	1	<5 years	382	Neonatal encephalopathy due to birth asphyxia and trauma	3	Rate	2021	8.768409034972679	10.234555317194015	7.481107570932176
1	Deaths	44634	High-middle SDI	1	Male	1	<5 years	383	Neonatal sepsis and other neonatal infections	3	Rate	2021	6.412797478692447	7.597734171238619	5.355912941292279
1	Deaths	44634	High-middle SDI	2	Female	1	<5 years	383	Neonatal sepsis and other neonatal infections	3	Rate	2021	5.265927372795025	6.1762701213727675	4.4836986852232945
1	Deaths	44634	High-middle SDI	3	Both	1	<5 years	383	Neonatal sepsis and other neonatal infections	3	Rate	2021	5.867269684929496	6.84780802079231	5.002782640571979
1	Deaths	44634	High-middle SDI	1	Male	1	<5 years	384	Hemolytic disease and other neonatal jaundice	3	Rate	2021	0.6320363281862537	0.7994135474239964	0.49402287038200415
1	Deaths	44634	High-middle SDI	2	Female	1	<5 years	384	Hemolytic disease and other neonatal jaundice	3	Rate	2021	0.40766662746139976	0.5194744669245042	0.31703098838726235
1	Deaths	44634	High-middle SDI	3	Both	1	<5 years	384	Hemolytic disease and other neonatal jaundice	3	Rate	2021	0.5253111574853355	0.6409724087547151	0.424584890018288
1	Deaths	44634	High-middle SDI	1	Male	1	<5 years	385	Other neonatal disorders	3	Rate	2021	5.32431303093068	6.58629421140008	4.268958768980143
1	Deaths	44634	High-middle SDI	2	Female	1	<5 years	385	Other neonatal disorders	3	Rate	2021	4.576052230235582	5.4999145370661875	3.617452842094789
1	Deaths	44634	High-middle SDI	3	Both	1	<5 years	385	Other neonatal disorders	3	Rate	2021	4.968390366573608	6.0243277668493045	3.9918863406240024
1	Deaths	44635	High SDI	1	Male	1	<5 years	380	Neonatal disorders	3	Rate	1990	102.69377387540673	108.05069380167964	98.14227251369542
1	Deaths	44635	High SDI	2	Female	1	<5 years	380	Neonatal disorders	3	Rate	1990	79.22091285750044	82.3860606584035	76.56537643895217
1	Deaths	44635	High SDI	3	Both	1	<5 years	380	Neonatal disorders	3	Rate	1990	91.27051983452246	94.99950545551012	87.7500123533607
1	Deaths	44635	High SDI	1	Male	1	<5 years	381	Neonatal preterm birth	3	Rate	1990	66.98098334866421	70.80866689398799	63.42315412018451
1	Deaths	44635	High SDI	2	Female	1	<5 years	381	Neonatal preterm birth	3	Rate	1990	50.689638045242226	53.17016048768144	48.66074862523298
1	Deaths	44635	High SDI	3	Both	1	<5 years	381	Neonatal preterm birth	3	Rate	1990	59.05267090618915	61.91554823720686	56.532729746535466
1	Deaths	44635	High SDI	1	Male	1	<5 years	382	Neonatal encephalopathy due to birth asphyxia and trauma	3	Rate	1990	17.370885217246112	19.023094916673575	16.001813961228844
1	Deaths	44635	High SDI	2	Female	1	<5 years	382	Neonatal encephalopathy due to birth asphyxia and trauma	3	Rate	1990	13.785752976970898	14.953674898321477	12.892362704506754
1	Deaths	44635	High SDI	3	Both	1	<5 years	382	Neonatal encephalopathy due to birth asphyxia and trauma	3	Rate	1990	15.626152169170469	16.69284107624092	14.729801163728656
1	Deaths	44635	High SDI	1	Male	1	<5 years	383	Neonatal sepsis and other neonatal infections	3	Rate	1990	7.879556560399541	9.128255592870802	6.853856886792928
1	Deaths	44635	High SDI	2	Female	1	<5 years	383	Neonatal sepsis and other neonatal infections	3	Rate	1990	6.010742119405976	6.988307895476504	5.2743841072682915
1	Deaths	44635	High SDI	3	Both	1	<5 years	383	Neonatal sepsis and other neonatal infections	3	Rate	1990	6.9700831860862325	7.870483185410036	6.260854927841631
1	Deaths	44635	High SDI	1	Male	1	<5 years	384	Hemolytic disease and other neonatal jaundice	3	Rate	1990	0.6111083372312425	0.7457222404373155	0.5315401523847061
1	Deaths	44635	High SDI	2	Female	1	<5 years	384	Hemolytic disease and other neonatal jaundice	3	Rate	1990	0.49418527388985406	0.6490152237246731	0.4093526569172964
1	Deaths	44635	High SDI	3	Both	1	<5 years	384	Hemolytic disease and other neonatal jaundice	3	Rate	1990	0.5542068008242333	0.6875865493292089	0.4931594128251319
1	Deaths	44635	High SDI	1	Male	1	<5 years	385	Other neonatal disorders	3	Rate	1990	9.8512404118655	10.403276640833656	9.317045549039063
1	Deaths	44635	High SDI	2	Female	1	<5 years	385	Other neonatal disorders	3	Rate	1990	8.240594441991496	8.634584315267807	7.833586054021975
1	Deaths	44635	High SDI	3	Both	1	<5 years	385	Other neonatal disorders	3	Rate	1990	9.067406772252449	9.505479020249176	8.635589179828154
1	Deaths	44635	High SDI	1	Male	1	<5 years	380	Neonatal disorders	3	Rate	2021	39.13738777816347	43.17307460963394	34.72309616662008
1	Deaths	44635	High SDI	2	Female	1	<5 years	380	Neonatal disorders	3	Rate	2021	32.28266421439016	34.87766285487062	29.195975922062267
1	Deaths	44635	High SDI	3	Both	1	<5 years	380	Neonatal disorders	3	Rate	2021	35.798462380855874	39.142137343847246	32.10164120603125
1	Deaths	44635	High SDI	1	Male	1	<5 years	381	Neonatal preterm birth	3	Rate	2021	24.442153345060444	26.871651638677058	21.65483306283372
1	Deaths	44635	High SDI	2	Female	1	<5 years	381	Neonatal preterm birth	3	Rate	2021	19.485195513404996	21.02597331476848	17.699505929300663
1	Deaths	44635	High SDI	3	Both	1	<5 years	381	Neonatal preterm birth	3	Rate	2021	22.027626742562912	24.025210733680808	19.674053621967243
1	Deaths	44635	High SDI	1	Male	1	<5 years	382	Neonatal encephalopathy due to birth asphyxia and trauma	3	Rate	2021	6.348621326120543	7.07663675404732	5.612198992595541
1	Deaths	44635	High SDI	2	Female	1	<5 years	382	Neonatal encephalopathy due to birth asphyxia and trauma	3	Rate	2021	5.758247402981536	6.261705003760081	5.167961834126371
1	Deaths	44635	High SDI	3	Both	1	<5 years	382	Neonatal encephalopathy due to birth asphyxia and trauma	3	Rate	2021	6.061051088234557	6.67248187284995	5.378268625209398
1	Deaths	44635	High SDI	1	Male	1	<5 years	383	Neonatal sepsis and other neonatal infections	3	Rate	2021	3.0536837793681415	3.428041306184983	2.6723796422372033
1	Deaths	44635	High SDI	2	Female	1	<5 years	383	Neonatal sepsis and other neonatal infections	3	Rate	2021	2.425406324790913	2.703314705042941	2.1563233526249213
1	Deaths	44635	High SDI	3	Both	1	<5 years	383	Neonatal sepsis and other neonatal infections	3	Rate	2021	2.747650789105738	3.050588966469051	2.423449920574462
1	Deaths	44635	High SDI	1	Male	1	<5 years	384	Hemolytic disease and other neonatal jaundice	3	Rate	2021	0.09046475359705448	0.10534319407391714	0.0766800552397996
1	Deaths	44635	High SDI	2	Female	1	<5 years	384	Hemolytic disease and other neonatal jaundice	3	Rate	2021	0.06780117158662834	0.07995002155636635	0.05716026291397768
1	Deaths	44635	High SDI	3	Both	1	<5 years	384	Hemolytic disease and other neonatal jaundice	3	Rate	2021	0.07942535735232521	0.09015090072115474	0.06850471096646223
1	Deaths	44635	High SDI	1	Male	1	<5 years	385	Other neonatal disorders	3	Rate	2021	5.2024645740173225	5.847012378750111	4.584026543281881
1	Deaths	44635	High SDI	2	Female	1	<5 years	385	Other neonatal disorders	3	Rate	2021	4.546013801626108	5.0043163890035	4.059542431203112
1	Deaths	44635	High SDI	3	Both	1	<5 years	385	Other neonatal disorders	3	Rate	2021	4.882708403600334	5.416183037456677	4.353395258032676
1	Deaths	44560	America	1	Male	1	<5 years	380	Neonatal disorders	3	Rate	1990	303.38535795678007	321.13672277390225	288.3543865203037
1	Deaths	44560	America	2	Female	1	<5 years	380	Neonatal disorders	3	Rate	1990	230.7724806861174	240.60539280873718	220.76108485240627
1	Deaths	44560	America	3	Both	1	<5 years	380	Neonatal disorders	3	Rate	1990	267.7372557655995	280.97912355419805	255.30346619087987
1	Deaths	44560	America	1	Male	1	<5 years	381	Neonatal preterm birth	3	Rate	1990	168.12440866468216	178.36562770069304	158.72517709769352
1	Deaths	44560	America	2	Female	1	<5 years	381	Neonatal preterm birth	3	Rate	1990	127.79218309475696	134.06835587876412	121.7390207679344
1	Deaths	44560	America	3	Both	1	<5 years	381	Neonatal preterm birth	3	Rate	1990	148.32396344399228	155.9862324150956	140.9709192164605
1	Deaths	44560	America	1	Male	1	<5 years	382	Neonatal encephalopathy due to birth asphyxia and trauma	3	Rate	1990	66.48648790841426	71.01907409086522	62.30538239416338
1	Deaths	44560	America	2	Female	1	<5 years	382	Neonatal encephalopathy due to birth asphyxia and trauma	3	Rate	1990	50.278762706079455	53.30945837427711	47.42384046648844
1	Deaths	44560	America	3	Both	1	<5 years	382	Neonatal encephalopathy due to birth asphyxia and trauma	3	Rate	1990	58.529570815792205	61.986385552513276	55.37377004200403
1	Deaths	44560	America	1	Male	1	<5 years	383	Neonatal sepsis and other neonatal infections	3	Rate	1990	41.68833890889806	45.492483026896004	38.165548639022
1	Deaths	44560	America	2	Female	1	<5 years	383	Neonatal sepsis and other neonatal infections	3	Rate	1990	31.555967203532163	34.504774822056504	29.313483780891005
1	Deaths	44560	America	3	Both	1	<5 years	383	Neonatal sepsis and other neonatal infections	3	Rate	1990	36.71401705899337	39.571537318146405	34.13345026353758
1	Deaths	44560	America	1	Male	1	<5 years	384	Hemolytic disease and other neonatal jaundice	3	Rate	1990	4.092606814220696	4.637824678795946	3.6570447711552867
1	Deaths	44560	America	2	Female	1	<5 years	384	Hemolytic disease and other neonatal jaundice	3	Rate	1990	2.7078515283496243	3.2092519924362803	2.3276162783686973
1	Deaths	44560	America	3	Both	1	<5 years	384	Hemolytic disease and other neonatal jaundice	3	Rate	1990	3.412783898561999	3.858367100708094	3.0876785090879033
1	Deaths	44560	America	1	Male	1	<5 years	385	Other neonatal disorders	3	Rate	1990	22.99351566056502	24.667382172377437	21.37626699539923
1	Deaths	44560	America	2	Female	1	<5 years	385	Other neonatal disorders	3	Rate	1990	18.437716153399304	19.645404997579938	17.37903188976592
1	Deaths	44560	America	3	Both	1	<5 years	385	Other neonatal disorders	3	Rate	1990	20.75692054825996	22.033207754205172	19.562077703924285
1	Deaths	44560	America	1	Male	1	<5 years	380	Neonatal disorders	3	Rate	2021	116.5955449316584	143.01228193410847	93.99120348934245
1	Deaths	44560	America	2	Female	1	<5 years	380	Neonatal disorders	3	Rate	2021	92.93768031715487	110.35339204122019	77.58717765900646
1	Deaths	44560	America	3	Both	1	<5 years	380	Neonatal disorders	3	Rate	2021	105.02054022002336	127.02079640691136	86.01420701527489
1	Deaths	44560	America	1	Male	1	<5 years	381	Neonatal preterm birth	3	Rate	2021	54.40869731972015	66.46358932011569	44.122563345411955
1	Deaths	44560	America	2	Female	1	<5 years	381	Neonatal preterm birth	3	Rate	2021	42.59372394543403	50.08183645993831	35.84211426636423
1	Deaths	44560	America	3	Both	1	<5 years	381	Neonatal preterm birth	3	Rate	2021	48.62802460459422	58.565233518822545	40.08648785197595
1	Deaths	44560	America	1	Male	1	<5 years	382	Neonatal encephalopathy due to birth asphyxia and trauma	3	Rate	2021	24.31199729431668	30.32647944650212	19.331062274794565
1	Deaths	44560	America	2	Female	1	<5 years	382	Neonatal encephalopathy due to birth asphyxia and trauma	3	Rate	2021	19.52786989283556	23.633700031484626	16.099403160149098
1	Deaths	44560	America	3	Both	1	<5 years	382	Neonatal encephalopathy due to birth asphyxia and trauma	3	Rate	2021	21.97128319710024	26.88492468401632	17.843235838144032
1	Deaths	44560	America	1	Male	1	<5 years	383	Neonatal sepsis and other neonatal infections	3	Rate	2021	22.125374079079993	27.76196118572452	17.31353841079836
1	Deaths	44560	America	2	Female	1	<5 years	383	Neonatal sepsis and other neonatal infections	3	Rate	2021	17.994085715964818	21.74892976382267	14.616480179768907
1	Deaths	44560	America	3	Both	1	<5 years	383	Neonatal sepsis and other neonatal infections	3	Rate	2021	20.10407236620836	24.607525058357577	15.980574840143127
1	Deaths	44560	America	1	Male	1	<5 years	384	Hemolytic disease and other neonatal jaundice	3	Rate	2021	0.7546362836021042	0.9870700662259505	0.5757420667685778
1	Deaths	44560	America	2	Female	1	<5 years	384	Hemolytic disease and other neonatal jaundice	3	Rate	2021	0.45246098557600434	0.615815643193552	0.33729420920462017
1	Deaths	44560	America	3	Both	1	<5 years	384	Hemolytic disease and other neonatal jaundice	3	Rate	2021	0.6067919808560492	0.7680645468424123	0.47557625672697856
1	Deaths	44560	America	1	Male	1	<5 years	385	Other neonatal disorders	3	Rate	2021	14.994839954939385	18.22249824323059	12.19644400466292
1	Deaths	44560	America	2	Female	1	<5 years	385	Other neonatal disorders	3	Rate	2021	12.369539777344402	14.748050119075268	10.392192229717134
1	Deaths	44560	America	3	Both	1	<5 years	385	Other neonatal disorders	3	Rate	2021	13.710368071264423	16.48291241629088	11.341874878232046
1	Deaths	44639	Middle SDI	1	Male	1	<5 years	385	Other neonatal disorders	3	Rate	1990	39.291642550549945	48.48820334003346	32.57819022359607
1	Deaths	44639	Middle SDI	2	Female	1	<5 years	385	Other neonatal disorders	3	Rate	1990	29.248181552392285	36.132311821180885	25.19738302809429
1	Deaths	44639	Middle SDI	3	Both	1	<5 years	385	Other neonatal disorders	3	Rate	1990	34.452207469976706	42.123048745504406	29.61192311581333
1	Deaths	44639	Middle SDI	1	Male	1	<5 years	385	Other neonatal disorders	3	Rate	2021	16.72978914498866	21.300263378945377	13.384964959866437
1	Deaths	44639	Middle SDI	2	Female	1	<5 years	385	Other neonatal disorders	3	Rate	2021	13.020551586061428	17.41610589520237	10.708994242858719
1	Deaths	44639	Middle SDI	3	Both	1	<5 years	385	Other neonatal disorders	3	Rate	2021	14.953301690577277	19.064344952560912	12.350949608113828
2	DALYs (Disability-Adjusted Life Years)	1	Global	1	Male	1	<5 years	380	Neonatal disorders	3	Rate	1990	48224.92234616928	51327.75414088706	45416.678676380405
2	DALYs (Disability-Adjusted Life Years)	1	Global	2	Female	1	<5 years	380	Neonatal disorders	3	Rate	1990	37579.366920052984	39873.44734931223	35562.194171968345
2	DALYs (Disability-Adjusted Life Years)	1	Global	3	Both	1	<5 years	380	Neonatal disorders	3	Rate	1990	43066.45118035447	45666.92179002028	40860.88866158118
2	DALYs (Disability-Adjusted Life Years)	1	Global	1	Male	6	5-9 years	380	Neonatal disorders	3	Rate	1990	309.2336243371334	400.04157040411036	220.65864535699376
2	DALYs (Disability-Adjusted Life Years)	1	Global	2	Female	6	5-9 years	380	Neonatal disorders	3	Rate	1990	232.36977430427706	297.94442367227225	167.13993514207883
2	DALYs (Disability-Adjusted Life Years)	1	Global	3	Both	6	5-9 years	380	Neonatal disorders	3	Rate	1990	271.84716092740325	350.11323126850175	195.31280673006418
2	DALYs (Disability-Adjusted Life Years)	1	Global	1	Male	7	10-14 years	380	Neonatal disorders	3	Rate	1990	281.7408668879578	368.8606520965313	202.2171508809865
2	DALYs (Disability-Adjusted Life Years)	1	Global	2	Female	7	10-14 years	380	Neonatal disorders	3	Rate	1990	215.72276478049199	282.8040707661857	154.79491886015748
2	DALYs (Disability-Adjusted Life Years)	1	Global	3	Both	7	10-14 years	380	Neonatal disorders	3	Rate	1990	249.52190425099766	326.1572657985166	179.72002857230757
2	DALYs (Disability-Adjusted Life Years)	1	Global	1	Male	8	15-19 years	380	Neonatal disorders	3	Rate	1990	248.73959114789312	326.81481098992157	178.8645566398868
2	DALYs (Disability-Adjusted Life Years)	1	Global	2	Female	8	15-19 years	380	Neonatal disorders	3	Rate	1990	193.66668874061585	253.6293456792518	141.05418407131123
2	DALYs (Disability-Adjusted Life Years)	1	Global	3	Both	8	15-19 years	380	Neonatal disorders	3	Rate	1990	221.64557832825218	290.46102264055077	160.143566015465
2	DALYs (Disability-Adjusted Life Years)	1	Global	1	Male	9	20-24 years	380	Neonatal disorders	3	Rate	1990	232.13898752261147	306.6640662216623	166.82246911786214
2	DALYs (Disability-Adjusted Life Years)	1	Global	2	Female	9	20-24 years	380	Neonatal disorders	3	Rate	1990	182.75864107792543	235.50570131555324	132.1518453529629
2	DALYs (Disability-Adjusted Life Years)	1	Global	3	Both	9	20-24 years	380	Neonatal disorders	3	Rate	1990	207.6403778989774	272.25923853871103	150.19105360040928
2	DALYs (Disability-Adjusted Life Years)	1	Global	1	Male	10	25-29 years	380	Neonatal disorders	3	Rate	1990	223.53358010613584	294.43664197505126	162.08740606788598
2	DALYs (Disability-Adjusted Life Years)	1	Global	2	Female	10	25-29 years	380	Neonatal disorders	3	Rate	1990	179.38657451074442	233.1494392725705	130.17358324046987
2	DALYs (Disability-Adjusted Life Years)	1	Global	3	Both	10	25-29 years	380	Neonatal disorders	3	Rate	1990	201.58078807356966	265.01434114606485	146.0051483292183
2	DALYs (Disability-Adjusted Life Years)	1	Global	1	Male	11	30-34 years	380	Neonatal disorders	3	Rate	1990	213.06689547401803	281.2528972038068	153.32461245392133
2	DALYs (Disability-Adjusted Life Years)	1	Global	2	Female	11	30-34 years	380	Neonatal disorders	3	Rate	1990	175.01261700143846	228.87876014140153	127.81315225067262
2	DALYs (Disability-Adjusted Life Years)	1	Global	3	Both	11	30-34 years	380	Neonatal disorders	3	Rate	1990	194.29668176522537	255.66868152148217	141.0340888499484
2	DALYs (Disability-Adjusted Life Years)	1	Global	1	Male	12	35-39 years	380	Neonatal disorders	3	Rate	1990	195.6724066625206	258.40481533672323	140.75526290947494
2	DALYs (Disability-Adjusted Life Years)	1	Global	2	Female	12	35-39 years	380	Neonatal disorders	3	Rate	1990	164.09493232988248	211.85796448667548	120.19412313397214
2	DALYs (Disability-Adjusted Life Years)	1	Global	3	Both	12	35-39 years	380	Neonatal disorders	3	Rate	1990	180.12292939795955	234.765868325984	130.59230519965547
2	DALYs (Disability-Adjusted Life Years)	1	Global	1	Male	13	40-44 years	380	Neonatal disorders	3	Rate	1990	180.22642086487775	239.9386627427369	130.13523758641534
2	DALYs (Disability-Adjusted Life Years)	1	Global	2	Female	13	40-44 years	380	Neonatal disorders	3	Rate	1990	156.56837703064068	204.99550430666315	113.09002897657892
2	DALYs (Disability-Adjusted Life Years)	1	Global	3	Both	13	40-44 years	380	Neonatal disorders	3	Rate	1990	168.64641146075644	221.5829866673071	122.01414238253298
2	DALYs (Disability-Adjusted Life Years)	1	Global	1	Male	14	45-49 years	380	Neonatal disorders	3	Rate	1990	162.3830322449451	216.8706911708591	117.97528353638893
2	DALYs (Disability-Adjusted Life Years)	1	Global	2	Female	14	45-49 years	380	Neonatal disorders	3	Rate	1990	147.21833962921582	193.25452239395256	106.6241557642783
2	DALYs (Disability-Adjusted Life Years)	1	Global	3	Both	14	45-49 years	380	Neonatal disorders	3	Rate	1990	154.95070794988376	204.35113088823655	112.45650941900702
2	DALYs (Disability-Adjusted Life Years)	1	Global	1	Male	15	50-54 years	380	Neonatal disorders	3	Rate	1990	137.63745758469688	184.0213836241346	98.42470949744418
2	DALYs (Disability-Adjusted Life Years)	1	Global	2	Female	15	50-54 years	380	Neonatal disorders	3	Rate	1990	135.24851703063368	179.83005022214456	98.23939796396682
2	DALYs (Disability-Adjusted Life Years)	1	Global	3	Both	15	50-54 years	380	Neonatal disorders	3	Rate	1990	136.458371699183	180.93128848350372	98.58721597059741
2	DALYs (Disability-Adjusted Life Years)	1	Global	1	Male	16	55-59 years	380	Neonatal disorders	3	Rate	1990	112.44288607539282	152.78186280105413	81.3943627394256
2	DALYs (Disability-Adjusted Life Years)	1	Global	2	Female	16	55-59 years	380	Neonatal disorders	3	Rate	1990	119.60266625134258	159.22061793205344	86.48620998300566
2	DALYs (Disability-Adjusted Life Years)	1	Global	3	Both	16	55-59 years	380	Neonatal disorders	3	Rate	1990	116.01164002245982	156.1006014163156	84.20390791004938
2	DALYs (Disability-Adjusted Life Years)	1	Global	1	Male	17	60-64 years	380	Neonatal disorders	3	Rate	1990	83.81358656916659	114.65909436623816	59.72739936026891
2	DALYs (Disability-Adjusted Life Years)	1	Global	2	Female	17	60-64 years	380	Neonatal disorders	3	Rate	1990	100.63180230753008	132.95994314935695	73.30703401909086
2	DALYs (Disability-Adjusted Life Years)	1	Global	3	Both	17	60-64 years	380	Neonatal disorders	3	Rate	1990	92.40683698441885	124.6212224919775	66.62912019753293
2	DALYs (Disability-Adjusted Life Years)	1	Global	1	Male	18	65-69 years	380	Neonatal disorders	3	Rate	1990	53.064633204603496	72.3331931428684	37.836585551725875
2	DALYs (Disability-Adjusted Life Years)	1	Global	2	Female	18	65-69 years	380	Neonatal disorders	3	Rate	1990	72.24921072371048	95.62071209041765	51.88962465531173
2	DALYs (Disability-Adjusted Life Years)	1	Global	3	Both	18	65-69 years	380	Neonatal disorders	3	Rate	1990	63.351225175195275	84.8688605545616	45.4369699238425
2	DALYs (Disability-Adjusted Life Years)	1	Global	1	Male	19	70-74 years	380	Neonatal disorders	3	Rate	1990	31.297525181968822	43.48100638279116	22.215659969441823
2	DALYs (Disability-Adjusted Life Years)	1	Global	2	Female	19	70-74 years	380	Neonatal disorders	3	Rate	1990	44.4805494784768	58.91690776683654	32.16265360362103
2	DALYs (Disability-Adjusted Life Years)	1	Global	3	Both	19	70-74 years	380	Neonatal disorders	3	Rate	1990	38.62277718513009	51.89799273363444	28.12206491164675
2	DALYs (Disability-Adjusted Life Years)	1	Global	1	Male	20	75-79 years	380	Neonatal disorders	3	Rate	1990	21.028110026932303	31.485808141761066	14.099533616474464
2	DALYs (Disability-Adjusted Life Years)	1	Global	2	Female	20	75-79 years	380	Neonatal disorders	3	Rate	1990	26.816924927681995	35.725886925084026	19.067397613224585
2	DALYs (Disability-Adjusted Life Years)	1	Global	3	Both	20	75-79 years	380	Neonatal disorders	3	Rate	1990	24.443974425325834	34.175002965571935	17.07246880973573
2	DALYs (Disability-Adjusted Life Years)	1	Global	1	Male	30	80-84 years	380	Neonatal disorders	3	Rate	1990	17.683831071154433	27.25811472594015	11.682810613907836
2	DALYs (Disability-Adjusted Life Years)	1	Global	2	Female	30	80-84 years	380	Neonatal disorders	3	Rate	1990	17.085135097936792	24.747599765188365	11.706617152142197
2	DALYs (Disability-Adjusted Life Years)	1	Global	3	Both	30	80-84 years	380	Neonatal disorders	3	Rate	1990	17.30994169515243	25.7692842112994	11.716360607100185
2	DALYs (Disability-Adjusted Life Years)	1	Global	1	Male	31	85-89 years	380	Neonatal disorders	3	Rate	1990	16.307756609094675	25.373308520375602	10.618881233203556
2	DALYs (Disability-Adjusted Life Years)	1	Global	2	Female	31	85-89 years	380	Neonatal disorders	3	Rate	1990	13.120955251784189	20.114593400275226	8.736788663065825
2	DALYs (Disability-Adjusted Life Years)	1	Global	3	Both	31	85-89 years	380	Neonatal disorders	3	Rate	1990	14.188924150283249	21.79666425647677	9.339001290086658
2	DALYs (Disability-Adjusted Life Years)	1	Global	1	Male	32	90-94 years	380	Neonatal disorders	3	Rate	1990	15.660892256481002	24.633371285156635	10.110218974452312
2	DALYs (Disability-Adjusted Life Years)	1	Global	2	Female	32	90-94 years	380	Neonatal disorders	3	Rate	1990	11.959688447741696	18.540984034931107	7.845428970020761
2	DALYs (Disability-Adjusted Life Years)	1	Global	3	Both	32	90-94 years	380	Neonatal disorders	3	Rate	1990	13.04707835127715	20.12668667496809	8.434691136724421
2	DALYs (Disability-Adjusted Life Years)	1	Global	1	Male	235	95+ years	380	Neonatal disorders	3	Rate	1990	15.149332091097989	23.605235734730257	9.812300428896739
2	DALYs (Disability-Adjusted Life Years)	1	Global	2	Female	235	95+ years	380	Neonatal disorders	3	Rate	1990	11.56101258219084	18.030972129634186	7.4843006878307685
2	DALYs (Disability-Adjusted Life Years)	1	Global	3	Both	235	95+ years	380	Neonatal disorders	3	Rate	1990	12.478216237440424	19.422157727475703	8.084493755908335
2	DALYs (Disability-Adjusted Life Years)	1	Global	1	Male	1	<5 years	381	Neonatal preterm birth	3	Rate	1990	21155.291127255463	23340.700385236098	19176.792964194807
2	DALYs (Disability-Adjusted Life Years)	1	Global	2	Female	1	<5 years	381	Neonatal preterm birth	3	Rate	1990	16782.030698404844	18511.264982567784	15110.70286868389
2	DALYs (Disability-Adjusted Life Years)	1	Global	3	Both	1	<5 years	381	Neonatal preterm birth	3	Rate	1990	19036.159065110438	20553.85275437765	17531.758589806206
2	DALYs (Disability-Adjusted Life Years)	1	Global	1	Male	6	5-9 years	381	Neonatal preterm birth	3	Rate	1990	230.00395027771566	298.4449026505294	164.75000086462148
2	DALYs (Disability-Adjusted Life Years)	1	Global	2	Female	6	5-9 years	381	Neonatal preterm birth	3	Rate	1990	175.0629021708952	227.7580617197164	126.88825790993083
2	DALYs (Disability-Adjusted Life Years)	1	Global	3	Both	6	5-9 years	381	Neonatal preterm birth	3	Rate	1990	203.28070542516303	263.7846609433742	146.72053449525276
2	DALYs (Disability-Adjusted Life Years)	1	Global	1	Male	7	10-14 years	381	Neonatal preterm birth	3	Rate	1990	206.2902283004671	265.9562499055499	150.45910015489892
2	DALYs (Disability-Adjusted Life Years)	1	Global	2	Female	7	10-14 years	381	Neonatal preterm birth	3	Rate	1990	160.39111502066064	207.66412193265938	116.83265601233772
2	DALYs (Disability-Adjusted Life Years)	1	Global	3	Both	7	10-14 years	381	Neonatal preterm birth	3	Rate	1990	183.8899809649043	237.46365243073123	134.54553300251368
2	DALYs (Disability-Adjusted Life Years)	1	Global	1	Male	8	15-19 years	381	Neonatal preterm birth	3	Rate	1990	176.34782482636652	229.34485775312316	128.95568355642624
2	DALYs (Disability-Adjusted Life Years)	1	Global	2	Female	8	15-19 years	381	Neonatal preterm birth	3	Rate	1990	140.25793441493207	181.10345820464144	103.07215992500242
2	DALYs (Disability-Adjusted Life Years)	1	Global	3	Both	8	15-19 years	381	Neonatal preterm birth	3	Rate	1990	158.59281445419427	206.1253819748389	116.1250164472502
2	DALYs (Disability-Adjusted Life Years)	1	Global	1	Male	9	20-24 years	381	Neonatal preterm birth	3	Rate	1990	161.51366404947274	211.15032305002117	117.72717519449843
2	DALYs (Disability-Adjusted Life Years)	1	Global	2	Female	9	20-24 years	381	Neonatal preterm birth	3	Rate	1990	130.293047505478	167.4606340668664	95.63640534962792
2	DALYs (Disability-Adjusted Life Years)	1	Global	3	Both	9	20-24 years	381	Neonatal preterm birth	3	Rate	1990	146.02447144574623	189.51617959055974	107.1810585867309
2	DALYs (Disability-Adjusted Life Years)	1	Global	1	Male	10	25-29 years	381	Neonatal preterm birth	3	Rate	1990	153.49871369166846	197.57765627394443	111.67219883522014
2	DALYs (Disability-Adjusted Life Years)	1	Global	2	Female	10	25-29 years	381	Neonatal preterm birth	3	Rate	1990	126.5030704882943	162.60554917213986	92.74961169428305
2	DALYs (Disability-Adjusted Life Years)	1	Global	3	Both	10	25-29 years	381	Neonatal preterm birth	3	Rate	1990	140.0747060373217	180.44177918530016	102.38852903254254
2	DALYs (Disability-Adjusted Life Years)	1	Global	1	Male	11	30-34 years	381	Neonatal preterm birth	3	Rate	1990	143.59371583012353	184.09230957986702	103.95682903514268
2	DALYs (Disability-Adjusted Life Years)	1	Global	2	Female	11	30-34 years	381	Neonatal preterm birth	3	Rate	1990	121.88125235510871	155.95714691978105	88.14591756006993
2	DALYs (Disability-Adjusted Life Years)	1	Global	3	Both	11	30-34 years	381	Neonatal preterm birth	3	Rate	1990	132.8840769687785	169.56378797121366	96.12905061547232
2	DALYs (Disability-Adjusted Life Years)	1	Global	1	Male	12	35-39 years	381	Neonatal preterm birth	3	Rate	1990	129.75027672402703	166.68121271770565	94.27153610506225
2	DALYs (Disability-Adjusted Life Years)	1	Global	2	Female	12	35-39 years	381	Neonatal preterm birth	3	Rate	1990	112.78214975879227	144.3281873068223	81.89330403672852
2	DALYs (Disability-Adjusted Life Years)	1	Global	3	Both	12	35-39 years	381	Neonatal preterm birth	3	Rate	1990	121.39477933089341	155.8428227123627	88.37703215597578
2	DALYs (Disability-Adjusted Life Years)	1	Global	1	Male	13	40-44 years	381	Neonatal preterm birth	3	Rate	1990	118.44448646601612	152.8655181975544	86.45949896438239
2	DALYs (Disability-Adjusted Life Years)	1	Global	2	Female	13	40-44 years	381	Neonatal preterm birth	3	Rate	1990	107.27680134351323	138.3791579239912	78.20934820567274
2	DALYs (Disability-Adjusted Life Years)	1	Global	3	Both	13	40-44 years	381	Neonatal preterm birth	3	Rate	1990	112.97818926718787	145.8824687475958	82.3312879023724
2	DALYs (Disability-Adjusted Life Years)	1	Global	1	Male	14	45-49 years	381	Neonatal preterm birth	3	Rate	1990	105.9867017166241	137.9532110181627	76.86464957164
2	DALYs (Disability-Adjusted Life Years)	1	Global	2	Female	14	45-49 years	381	Neonatal preterm birth	3	Rate	1990	100.25962140738233	130.2038145987024	72.84200690157293
2	DALYs (Disability-Adjusted Life Years)	1	Global	3	Both	14	45-49 years	381	Neonatal preterm birth	3	Rate	1990	103.17981870219404	134.01635936651752	74.99131531073122
2	DALYs (Disability-Adjusted Life Years)	1	Global	1	Male	15	50-54 years	381	Neonatal preterm birth	3	Rate	1990	85.44730231783133	110.23673630335003	62.42290768839518
2	DALYs (Disability-Adjusted Life Years)	1	Global	2	Female	15	50-54 years	381	Neonatal preterm birth	3	Rate	1990	88.26460871569608	114.8124887259776	64.51930689288375
2	DALYs (Disability-Adjusted Life Years)	1	Global	3	Both	15	50-54 years	381	Neonatal preterm birth	3	Rate	1990	86.83781251836405	112.42652572542927	63.19738510342926
2	DALYs (Disability-Adjusted Life Years)	1	Global	1	Male	16	55-59 years	381	Neonatal preterm birth	3	Rate	1990	67.67655688652037	87.57960854658053	49.53627659014534
2	DALYs (Disability-Adjusted Life Years)	1	Global	2	Female	16	55-59 years	381	Neonatal preterm birth	3	Rate	1990	76.21141751544764	97.59855715328186	55.918875237778394
2	DALYs (Disability-Adjusted Life Years)	1	Global	3	Both	16	55-59 years	381	Neonatal preterm birth	3	Rate	1990	71.93071229473571	92.20167142934442	52.73827741002072
2	DALYs (Disability-Adjusted Life Years)	1	Global	1	Male	17	60-64 years	381	Neonatal preterm birth	3	Rate	1990	48.804453906639395	63.854086210295854	35.89776110192381
2	DALYs (Disability-Adjusted Life Years)	1	Global	2	Female	17	60-64 years	381	Neonatal preterm birth	3	Rate	1990	61.842839289944415	79.83684498866909	45.27111678625045
2	DALYs (Disability-Adjusted Life Years)	1	Global	3	Both	17	60-64 years	381	Neonatal preterm birth	3	Rate	1990	55.46640380384102	71.61436114577073	40.90496472470491
2	DALYs (Disability-Adjusted Life Years)	1	Global	1	Male	18	65-69 years	381	Neonatal preterm birth	3	Rate	1990	33.36096892274106	45.043625647189565	23.876256921882373
2	DALYs (Disability-Adjusted Life Years)	1	Global	2	Female	18	65-69 years	381	Neonatal preterm birth	3	Rate	1990	46.787466027230934	60.938163191828025	34.40365074790035
2	DALYs (Disability-Adjusted Life Years)	1	Global	3	Both	18	65-69 years	381	Neonatal preterm birth	3	Rate	1990	40.56013174874894	52.91585078693601	29.844081231330957
2	DALYs (Disability-Adjusted Life Years)	1	Global	1	Male	19	70-74 years	381	Neonatal preterm birth	3	Rate	1990	23.10187482026829	33.50362338105134	15.85698875003905
2	DALYs (Disability-Adjusted Life Years)	1	Global	2	Female	19	70-74 years	381	Neonatal preterm birth	3	Rate	1990	31.886723180747616	41.45966250406654	23.650197210725413
2	DALYs (Disability-Adjusted Life Years)	1	Global	3	Both	19	70-74 years	381	Neonatal preterm birth	3	Rate	1990	27.983245483228785	38.00561755127241	20.325340668806493
2	DALYs (Disability-Adjusted Life Years)	1	Global	1	Male	20	75-79 years	381	Neonatal preterm birth	3	Rate	1990	17.565154347350276	26.831728651268474	11.706822478394571
2	DALYs (Disability-Adjusted Life Years)	1	Global	2	Female	20	75-79 years	381	Neonatal preterm birth	3	Rate	1990	21.115058617661898	29.12102610261257	15.108789235542826
2	DALYs (Disability-Adjusted Life Years)	1	Global	3	Both	20	75-79 years	381	Neonatal preterm birth	3	Rate	1990	19.659882166872077	27.95050731259667	13.843393161250257
2	DALYs (Disability-Adjusted Life Years)	1	Global	1	Male	30	80-84 years	381	Neonatal preterm birth	3	Rate	1990	15.759640588573314	24.15931480380985	10.353895622427144
2	DALYs (Disability-Adjusted Life Years)	1	Global	2	Female	30	80-84 years	381	Neonatal preterm birth	3	Rate	1990	14.581086436888263	21.421469852643387	9.802867497036079
2	DALYs (Disability-Adjusted Life Years)	1	Global	3	Both	30	80-84 years	381	Neonatal preterm birth	3	Rate	1990	15.023626157091764	22.691041827838706	10.018475480335288
2	DALYs (Disability-Adjusted Life Years)	1	Global	1	Male	31	85-89 years	381	Neonatal preterm birth	3	Rate	1990	14.809583534721392	22.905712099340356	9.581205631763135
2	DALYs (Disability-Adjusted Life Years)	1	Global	2	Female	31	85-89 years	381	Neonatal preterm birth	3	Rate	1990	11.757934126970314	18.24354356419698	7.793913085493064
2	DALYs (Disability-Adjusted Life Years)	1	Global	3	Both	31	85-89 years	381	Neonatal preterm birth	3	Rate	1990	12.780610563681687	19.891326338769936	8.423623762043896
2	DALYs (Disability-Adjusted Life Years)	1	Global	1	Male	32	90-94 years	381	Neonatal preterm birth	3	Rate	1990	14.294638859738026	22.34630655111449	9.247643062838062
2	DALYs (Disability-Adjusted Life Years)	1	Global	2	Female	32	90-94 years	381	Neonatal preterm birth	3	Rate	1990	10.953353396163005	17.20526063895403	7.093159882372303
2	DALYs (Disability-Adjusted Life Years)	1	Global	3	Both	32	90-94 years	381	Neonatal preterm birth	3	Rate	1990	11.93500160190145	18.66101449304741	7.705639513440689
2	DALYs (Disability-Adjusted Life Years)	1	Global	1	Male	235	95+ years	381	Neonatal preterm birth	3	Rate	1990	13.860454434430642	21.596808779621565	8.994127225944146
2	DALYs (Disability-Adjusted Life Years)	1	Global	2	Female	235	95+ years	381	Neonatal preterm birth	3	Rate	1990	10.67077376635074	16.842882912259157	7.036244414405966
2	DALYs (Disability-Adjusted Life Years)	1	Global	3	Both	235	95+ years	381	Neonatal preterm birth	3	Rate	1990	11.486082091203025	18.074312710053317	7.549448648142787
2	DALYs (Disability-Adjusted Life Years)	1	Global	1	Male	1	<5 years	382	Neonatal encephalopathy due to birth asphyxia and trauma	3	Rate	1990	14616.031787586337	16798.85149669544	13057.730284400293
2	DALYs (Disability-Adjusted Life Years)	1	Global	2	Female	1	<5 years	382	Neonatal encephalopathy due to birth asphyxia and trauma	3	Rate	1990	10974.68357797695	12674.809682780391	9744.372896711035
2	DALYs (Disability-Adjusted Life Years)	1	Global	3	Both	1	<5 years	382	Neonatal encephalopathy due to birth asphyxia and trauma	3	Rate	1990	12851.559292531716	14619.15425756381	11766.418416896544
2	DALYs (Disability-Adjusted Life Years)	1	Global	1	Male	6	5-9 years	382	Neonatal encephalopathy due to birth asphyxia and trauma	3	Rate	1990	40.529490782678955	77.94241906770182	20.213957268826718
2	DALYs (Disability-Adjusted Life Years)	1	Global	2	Female	6	5-9 years	382	Neonatal encephalopathy due to birth asphyxia and trauma	3	Rate	1990	26.179912672227385	50.93254363760354	12.925682962372477
2	DALYs (Disability-Adjusted Life Years)	1	Global	3	Both	6	5-9 years	382	Neonatal encephalopathy due to birth asphyxia and trauma	3	Rate	1990	33.54987713150037	64.09818630477467	16.73699120646675
2	DALYs (Disability-Adjusted Life Years)	1	Global	1	Male	7	10-14 years	382	Neonatal encephalopathy due to birth asphyxia and trauma	3	Rate	1990	39.186788711538384	76.8716388785687	19.899603645252913
2	DALYs (Disability-Adjusted Life Years)	1	Global	2	Female	7	10-14 years	382	Neonatal encephalopathy due to birth asphyxia and trauma	3	Rate	1990	25.504378337279483	50.628117509850725	12.48989080692008
2	DALYs (Disability-Adjusted Life Years)	1	Global	3	Both	7	10-14 years	382	Neonatal encephalopathy due to birth asphyxia and trauma	3	Rate	1990	32.50933124821721	63.38327082316393	16.348842040501644
2	DALYs (Disability-Adjusted Life Years)	1	Global	1	Male	8	15-19 years	382	Neonatal encephalopathy due to birth asphyxia and trauma	3	Rate	1990	38.76943588951167	76.56868441778346	19.029363139026604
2	DALYs (Disability-Adjusted Life Years)	1	Global	2	Female	8	15-19 years	382	Neonatal encephalopathy due to birth asphyxia and trauma	3	Rate	1990	25.548241091999163	50.458792293693165	12.499746446925544
2	DALYs (Disability-Adjusted Life Years)	1	Global	3	Both	8	15-19 years	382	Neonatal encephalopathy due to birth asphyxia and trauma	3	Rate	1990	32.26505341324988	62.99237815008943	15.822045427161774
2	DALYs (Disability-Adjusted Life Years)	1	Global	1	Male	9	20-24 years	382	Neonatal encephalopathy due to birth asphyxia and trauma	3	Rate	1990	38.28265625752371	76.4762223049679	19.519580578840962
2	DALYs (Disability-Adjusted Life Years)	1	Global	2	Female	9	20-24 years	382	Neonatal encephalopathy due to birth asphyxia and trauma	3	Rate	1990	25.410855240917567	48.89153906967099	12.552502068284252
2	DALYs (Disability-Adjusted Life Years)	1	Global	3	Both	9	20-24 years	382	Neonatal encephalopathy due to birth asphyxia and trauma	3	Rate	1990	31.896689957911764	62.340340147338516	16.06567037462391
2	DALYs (Disability-Adjusted Life Years)	1	Global	1	Male	10	25-29 years	382	Neonatal encephalopathy due to birth asphyxia and trauma	3	Rate	1990	37.86814035195747	73.02644202660264	19.721966553631656
2	DALYs (Disability-Adjusted Life Years)	1	Global	2	Female	10	25-29 years	382	Neonatal encephalopathy due to birth asphyxia and trauma	3	Rate	1990	25.292130948574734	49.14914633648283	12.735392018769158
2	DALYs (Disability-Adjusted Life Years)	1	Global	3	Both	10	25-29 years	382	Neonatal encephalopathy due to birth asphyxia and trauma	3	Rate	1990	31.61452212103315	61.7481456134439	16.26085398313601
2	DALYs (Disability-Adjusted Life Years)	1	Global	1	Male	11	30-34 years	382	Neonatal encephalopathy due to birth asphyxia and trauma	3	Rate	1990	37.46568348585048	71.35791129920916	19.470536344701422
2	DALYs (Disability-Adjusted Life Years)	1	Global	2	Female	11	30-34 years	382	Neonatal encephalopathy due to birth asphyxia and trauma	3	Rate	1990	25.012403818973763	47.57709026966014	12.654620456593548
2	DALYs (Disability-Adjusted Life Years)	1	Global	3	Both	11	30-34 years	382	Neonatal encephalopathy due to birth asphyxia and trauma	3	Rate	1990	31.3231226463099	59.31556362898519	16.02131402082603
2	DALYs (Disability-Adjusted Life Years)	1	Global	1	Male	12	35-39 years	382	Neonatal encephalopathy due to birth asphyxia and trauma	3	Rate	1990	35.87022061701027	68.3269322979568	18.31737263392985
2	DALYs (Disability-Adjusted Life Years)	1	Global	2	Female	12	35-39 years	382	Neonatal encephalopathy due to birth asphyxia and trauma	3	Rate	1990	24.474567513444715	46.702441631623955	12.573621152242485
2	DALYs (Disability-Adjusted Life Years)	1	Global	3	Both	12	35-39 years	382	Neonatal encephalopathy due to birth asphyxia and trauma	3	Rate	1990	30.258737982834877	57.015948062710876	15.575550706243302
2	DALYs (Disability-Adjusted Life Years)	1	Global	1	Male	13	40-44 years	382	Neonatal encephalopathy due to birth asphyxia and trauma	3	Rate	1990	33.513800005611316	63.09859214327831	17.54699092929973
2	DALYs (Disability-Adjusted Life Years)	1	Global	2	Female	13	40-44 years	382	Neonatal encephalopathy due to birth asphyxia and trauma	3	Rate	1990	23.41156379613602	43.55313774767356	12.187967395526007
2	DALYs (Disability-Adjusted Life Years)	1	Global	3	Both	13	40-44 years	382	Neonatal encephalopathy due to birth asphyxia and trauma	3	Rate	1990	28.569012891002924	53.390452424574725	14.749153151783991
2	DALYs (Disability-Adjusted Life Years)	1	Global	1	Male	14	45-49 years	382	Neonatal encephalopathy due to birth asphyxia and trauma	3	Rate	1990	30.34632660440814	57.73282270545939	16.09065721184295
2	DALYs (Disability-Adjusted Life Years)	1	Global	2	Female	14	45-49 years	382	Neonatal encephalopathy due to birth asphyxia and trauma	3	Rate	1990	22.114644744184794	41.35866830299054	11.671806170396641
2	DALYs (Disability-Adjusted Life Years)	1	Global	3	Both	14	45-49 years	382	Neonatal encephalopathy due to birth asphyxia and trauma	3	Rate	1990	26.31192045920906	49.8570207469615	13.871362215006524
2	DALYs (Disability-Adjusted Life Years)	1	Global	1	Male	15	50-54 years	382	Neonatal encephalopathy due to birth asphyxia and trauma	3	Rate	1990	28.00823810570003	52.37213596492549	14.469546398212348
2	DALYs (Disability-Adjusted Life Years)	1	Global	2	Female	15	50-54 years	382	Neonatal encephalopathy due to birth asphyxia and trauma	3	Rate	1990	21.418127292928407	40.32106046903704	11.15302978097363
2	DALYs (Disability-Adjusted Life Years)	1	Global	3	Both	15	50-54 years	382	Neonatal encephalopathy due to birth asphyxia and trauma	3	Rate	1990	24.75562194909569	46.944752332441105	12.858455337678878
2	DALYs (Disability-Adjusted Life Years)	1	Global	1	Male	16	55-59 years	382	Neonatal encephalopathy due to birth asphyxia and trauma	3	Rate	1990	24.503091339342788	46.228873884420274	12.19608798910335
2	DALYs (Disability-Adjusted Life Years)	1	Global	2	Female	16	55-59 years	382	Neonatal encephalopathy due to birth asphyxia and trauma	3	Rate	1990	20.252727387108852	38.25200640171538	10.322338652404488
2	DALYs (Disability-Adjusted Life Years)	1	Global	3	Both	16	55-59 years	382	Neonatal encephalopathy due to birth asphyxia and trauma	3	Rate	1990	22.384520271762025	41.95026884602621	11.223202645430035
2	DALYs (Disability-Adjusted Life Years)	1	Global	1	Male	17	60-64 years	382	Neonatal encephalopathy due to birth asphyxia and trauma	3	Rate	1990	19.304992422189688	36.84157502647109	9.734046464858034
2	DALYs (Disability-Adjusted Life Years)	1	Global	2	Female	17	60-64 years	382	Neonatal encephalopathy due to birth asphyxia and trauma	3	Rate	1990	17.701198791793747	32.794577185372574	9.044555498338832
2	DALYs (Disability-Adjusted Life Years)	1	Global	3	Both	17	60-64 years	382	Neonatal encephalopathy due to birth asphyxia and trauma	3	Rate	1990	18.485535679882474	34.683774328492206	9.573935132237523
2	DALYs (Disability-Adjusted Life Years)	1	Global	1	Male	18	65-69 years	382	Neonatal encephalopathy due to birth asphyxia and trauma	3	Rate	1990	10.930418453529846	21.231677307330035	5.064351167328555
2	DALYs (Disability-Adjusted Life Years)	1	Global	2	Female	18	65-69 years	382	Neonatal encephalopathy due to birth asphyxia and trauma	3	Rate	1990	11.765867035741763	22.037340826386714	6.264357496026828
2	DALYs (Disability-Adjusted Life Years)	1	Global	3	Both	18	65-69 years	382	Neonatal encephalopathy due to birth asphyxia and trauma	3	Rate	1990	11.378378210217951	21.645851071787877	5.707969646681121
2	DALYs (Disability-Adjusted Life Years)	1	Global	1	Male	19	70-74 years	382	Neonatal encephalopathy due to birth asphyxia and trauma	3	Rate	1990	4.47030637738	8.477142781964218	2.0330761981493777
2	DALYs (Disability-Adjusted Life Years)	1	Global	2	Female	19	70-74 years	382	Neonatal encephalopathy due to birth asphyxia and trauma	3	Rate	1990	5.709881668001107	10.835947381594885	2.797353783588658
2	DALYs (Disability-Adjusted Life Years)	1	Global	3	Both	19	70-74 years	382	Neonatal encephalopathy due to birth asphyxia and trauma	3	Rate	1990	5.15908621851984	9.80826273259376	2.508364116651718
2	DALYs (Disability-Adjusted Life Years)	1	Global	1	Male	20	75-79 years	382	Neonatal encephalopathy due to birth asphyxia and trauma	3	Rate	1990	1.9029617053514485	3.487869988259403	0.9641302848354929
2	DALYs (Disability-Adjusted Life Years)	1	Global	2	Female	20	75-79 years	382	Neonatal encephalopathy due to birth asphyxia and trauma	3	Rate	1990	2.4775848845485355	4.783219659630675	1.2205753414449445
2	DALYs (Disability-Adjusted Life Years)	1	Global	3	Both	20	75-79 years	382	Neonatal encephalopathy due to birth asphyxia and trauma	3	Rate	1990	2.2420354007388816	4.293620060165392	1.1620613929388017
2	DALYs (Disability-Adjusted Life Years)	1	Global	1	Male	30	80-84 years	382	Neonatal encephalopathy due to birth asphyxia and trauma	3	Rate	1990	1.1601941456443574	1.950578585012051	0.6132820205068198
2	DALYs (Disability-Adjusted Life Years)	1	Global	2	Female	30	80-84 years	382	Neonatal encephalopathy due to birth asphyxia and trauma	3	Rate	1990	1.175075081334116	2.1810458655056926	0.603349410678105
2	DALYs (Disability-Adjusted Life Years)	1	Global	3	Both	30	80-84 years	382	Neonatal encephalopathy due to birth asphyxia and trauma	3	Rate	1990	1.1694873829605645	2.0430625908205107	0.610865577156741
2	DALYs (Disability-Adjusted Life Years)	1	Global	1	Male	31	85-89 years	382	Neonatal encephalopathy due to birth asphyxia and trauma	3	Rate	1990	0.9859195075070174	1.7197405015496827	0.4787076527847777
2	DALYs (Disability-Adjusted Life Years)	1	Global	2	Female	31	85-89 years	382	Neonatal encephalopathy due to birth asphyxia and trauma	3	Rate	1990	0.7656353340569366	1.3021736040690641	0.41401283157603364
2	DALYs (Disability-Adjusted Life Years)	1	Global	3	Both	31	85-89 years	382	Neonatal encephalopathy due to birth asphyxia and trauma	3	Rate	1990	0.8394575211652062	1.444675681558885	0.44563241879231946
2	DALYs (Disability-Adjusted Life Years)	1	Global	1	Male	32	90-94 years	382	Neonatal encephalopathy due to birth asphyxia and trauma	3	Rate	1990	0.9274128031995876	1.603814412849385	0.43477492934199696
2	DALYs (Disability-Adjusted Life Years)	1	Global	2	Female	32	90-94 years	382	Neonatal encephalopathy due to birth asphyxia and trauma	3	Rate	1990	0.6402802022094459	1.0719040973680676	0.33158626568420685
2	DALYs (Disability-Adjusted Life Years)	1	Global	3	Both	32	90-94 years	382	Neonatal encephalopathy due to birth asphyxia and trauma	3	Rate	1990	0.7246379159228404	1.2331796052222148	0.3592609412397027
2	DALYs (Disability-Adjusted Life Years)	1	Global	1	Male	235	95+ years	382	Neonatal encephalopathy due to birth asphyxia and trauma	3	Rate	1990	0.8908048855695916	1.5679961213535203	0.4128925007707556
2	DALYs (Disability-Adjusted Life Years)	1	Global	2	Female	235	95+ years	382	Neonatal encephalopathy due to birth asphyxia and trauma	3	Rate	1990	0.5931492587987693	1.0066292048471412	0.2885793641000573
2	DALYs (Disability-Adjusted Life Years)	1	Global	3	Both	235	95+ years	382	Neonatal encephalopathy due to birth asphyxia and trauma	3	Rate	1990	0.6692324582469008	1.152842156600416	0.31541984250666727
2	DALYs (Disability-Adjusted Life Years)	1	Global	1	Male	1	<5 years	383	Neonatal sepsis and other neonatal infections	3	Rate	1990	4949.469738512432	5728.395595293819	4249.012913901534
2	DALYs (Disability-Adjusted Life Years)	1	Global	2	Female	1	<5 years	383	Neonatal sepsis and other neonatal infections	3	Rate	1990	3905.1113111536183	4369.408688384824	3434.5405226856265
2	DALYs (Disability-Adjusted Life Years)	1	Global	3	Both	1	<5 years	383	Neonatal sepsis and other neonatal infections	3	Rate	1990	4443.409451503846	4950.060998097706	3936.8412499061214
2	DALYs (Disability-Adjusted Life Years)	1	Global	1	Male	6	5-9 years	383	Neonatal sepsis and other neonatal infections	3	Rate	1990	28.975926131998072	58.4595762329555	11.023766712795597
2	DALYs (Disability-Adjusted Life Years)	1	Global	2	Female	6	5-9 years	383	Neonatal sepsis and other neonatal infections	3	Rate	1990	21.633553145252545	42.92796482330357	8.738164399551447
2	DALYs (Disability-Adjusted Life Years)	1	Global	3	Both	6	5-9 years	383	Neonatal sepsis and other neonatal infections	3	Rate	1990	25.404606729024984	50.555291956030274	9.917256042580778
2	DALYs (Disability-Adjusted Life Years)	1	Global	1	Male	7	10-14 years	383	Neonatal sepsis and other neonatal infections	3	Rate	1990	27.12536857537583	52.738624133365676	10.301515239318185
2	DALYs (Disability-Adjusted Life Years)	1	Global	2	Female	7	10-14 years	383	Neonatal sepsis and other neonatal infections	3	Rate	1990	20.8540550237255	41.03139375179973	8.28844882239469
2	DALYs (Disability-Adjusted Life Years)	1	Global	3	Both	7	10-14 years	383	Neonatal sepsis and other neonatal infections	3	Rate	1990	24.064765338457992	47.181101995550875	9.314924543170713
2	DALYs (Disability-Adjusted Life Years)	1	Global	1	Male	8	15-19 years	383	Neonatal sepsis and other neonatal infections	3	Rate	1990	25.399533521394176	48.82714154731915	9.663162668031042
2	DALYs (Disability-Adjusted Life Years)	1	Global	2	Female	8	15-19 years	383	Neonatal sepsis and other neonatal infections	3	Rate	1990	19.741815735231828	37.621718535452054	7.91884812379832
2	DALYs (Disability-Adjusted Life Years)	1	Global	3	Both	8	15-19 years	383	Neonatal sepsis and other neonatal infections	3	Rate	1990	22.616126954321054	43.694138705073115	8.895772713207084
2	DALYs (Disability-Adjusted Life Years)	1	Global	1	Male	9	20-24 years	383	Neonatal sepsis and other neonatal infections	3	Rate	1990	24.80139277483111	47.61263097015241	9.433463375646175
2	DALYs (Disability-Adjusted Life Years)	1	Global	2	Female	9	20-24 years	383	Neonatal sepsis and other neonatal infections	3	Rate	1990	19.499904668254036	36.32829986343525	7.921174461410189
2	DALYs (Disability-Adjusted Life Years)	1	Global	3	Both	9	20-24 years	383	Neonatal sepsis and other neonatal infections	3	Rate	1990	22.171215044246452	41.75720553709082	8.64565010156714
2	DALYs (Disability-Adjusted Life Years)	1	Global	1	Male	10	25-29 years	383	Neonatal sepsis and other neonatal infections	3	Rate	1990	24.935427860592185	47.15473425098664	9.71190107515812
2	DALYs (Disability-Adjusted Life Years)	1	Global	2	Female	10	25-29 years	383	Neonatal sepsis and other neonatal infections	3	Rate	1990	20.29045891632056	37.55131084056849	8.442498007350254
2	DALYs (Disability-Adjusted Life Years)	1	Global	3	Both	10	25-29 years	383	Neonatal sepsis and other neonatal infections	3	Rate	1990	22.62564408576764	42.47482319976124	9.044954109555473
2	DALYs (Disability-Adjusted Life Years)	1	Global	1	Male	11	30-34 years	383	Neonatal sepsis and other neonatal infections	3	Rate	1990	25.060237408567378	46.6459998433694	10.07220983672178
2	DALYs (Disability-Adjusted Life Years)	1	Global	2	Female	11	30-34 years	383	Neonatal sepsis and other neonatal infections	3	Rate	1990	21.05079086158732	38.94658069738647	8.851390192212625
2	DALYs (Disability-Adjusted Life Years)	1	Global	3	Both	11	30-34 years	383	Neonatal sepsis and other neonatal infections	3	Rate	1990	23.082584131156693	42.67659983209445	9.480693550787752
2	DALYs (Disability-Adjusted Life Years)	1	Global	1	Male	12	35-39 years	383	Neonatal sepsis and other neonatal infections	3	Rate	1990	23.60806109861406	44.21879655012376	9.455749919014497
2	DALYs (Disability-Adjusted Life Years)	1	Global	2	Female	12	35-39 years	383	Neonatal sepsis and other neonatal infections	3	Rate	1990	20.209063082308436	37.62618031338199	8.669703167958502
2	DALYs (Disability-Adjusted Life Years)	1	Global	3	Both	12	35-39 years	383	Neonatal sepsis and other neonatal infections	3	Rate	1990	21.93431601627844	41.12299676139315	9.10005813593204
2	DALYs (Disability-Adjusted Life Years)	1	Global	1	Male	13	40-44 years	383	Neonatal sepsis and other neonatal infections	3	Rate	1990	22.331896390285458	42.113478159898335	8.736370716190388
2	DALYs (Disability-Adjusted Life Years)	1	Global	2	Female	13	40-44 years	383	Neonatal sepsis and other neonatal infections	3	Rate	1990	19.6587726930371	36.306767372275495	8.344673071984461
2	DALYs (Disability-Adjusted Life Years)	1	Global	3	Both	13	40-44 years	383	Neonatal sepsis and other neonatal infections	3	Rate	1990	21.023470479445024	38.77841275708356	8.657165161330939
2	DALYs (Disability-Adjusted Life Years)	1	Global	1	Male	14	45-49 years	383	Neonatal sepsis and other neonatal infections	3	Rate	1990	20.461034544947935	39.53180802232563	7.6800779699011565
2	DALYs (Disability-Adjusted Life Years)	1	Global	2	Female	14	45-49 years	383	Neonatal sepsis and other neonatal infections	3	Rate	1990	18.825569484343447	35.14125097728432	7.690958570524218
2	DALYs (Disability-Adjusted Life Years)	1	Global	3	Both	14	45-49 years	383	Neonatal sepsis and other neonatal infections	3	Rate	1990	19.659481423386698	37.36551751603941	7.728010885334712
2	DALYs (Disability-Adjusted Life Years)	1	Global	1	Male	15	50-54 years	383	Neonatal sepsis and other neonatal infections	3	Rate	1990	19.107849606198354	37.31251928085687	6.845791437520209
2	DALYs (Disability-Adjusted Life Years)	1	Global	2	Female	15	50-54 years	383	Neonatal sepsis and other neonatal infections	3	Rate	1990	19.806188987656817	37.47417722853539	8.150807424676927
2	DALYs (Disability-Adjusted Life Years)	1	Global	3	Both	15	50-54 years	383	Neonatal sepsis and other neonatal infections	3	Rate	1990	19.452522104045123	37.01347381749586	7.497920248768092
2	DALYs (Disability-Adjusted Life Years)	1	Global	1	Male	16	55-59 years	383	Neonatal sepsis and other neonatal infections	3	Rate	1990	16.052528291702178	30.995521898336772	5.647879742277537
2	DALYs (Disability-Adjusted Life Years)	1	Global	2	Female	16	55-59 years	383	Neonatal sepsis and other neonatal infections	3	Rate	1990	18.054896474915985	33.338573134913375	7.163050422407032
2	DALYs (Disability-Adjusted Life Years)	1	Global	3	Both	16	55-59 years	383	Neonatal sepsis and other neonatal infections	3	Rate	1990	17.050597950506663	31.952783079304385	6.384616995921876
2	DALYs (Disability-Adjusted Life Years)	1	Global	1	Male	17	60-64 years	383	Neonatal sepsis and other neonatal infections	3	Rate	1990	12.43188286582933	24.040102630170782	4.465079132581664
2	DALYs (Disability-Adjusted Life Years)	1	Global	2	Female	17	60-64 years	383	Neonatal sepsis and other neonatal infections	3	Rate	1990	16.642564276881686	30.401282530971773	6.647432146390469
2	DALYs (Disability-Adjusted Life Years)	1	Global	3	Both	17	60-64 years	383	Neonatal sepsis and other neonatal infections	3	Rate	1990	14.583326297577182	26.90675350486188	5.49862834858161
2	DALYs (Disability-Adjusted Life Years)	1	Global	1	Male	18	65-69 years	383	Neonatal sepsis and other neonatal infections	3	Rate	1990	6.5806695901645	12.771509586312888	2.59240481859752
2	DALYs (Disability-Adjusted Life Years)	1	Global	2	Female	18	65-69 years	383	Neonatal sepsis and other neonatal infections	3	Rate	1990	10.331172245493606	19.968751133916474	4.346052585701695
2	DALYs (Disability-Adjusted Life Years)	1	Global	3	Both	18	65-69 years	383	Neonatal sepsis and other neonatal infections	3	Rate	1990	8.591654218914751	16.66718203099167	3.627884136746144
2	DALYs (Disability-Adjusted Life Years)	1	Global	1	Male	19	70-74 years	383	Neonatal sepsis and other neonatal infections	3	Rate	1990	2.439539439170432	4.960311552059264	1.042763632501542
2	DALYs (Disability-Adjusted Life Years)	1	Global	2	Female	19	70-74 years	383	Neonatal sepsis and other neonatal infections	3	Rate	1990	4.5923292440990595	9.962074522958325	1.9488860301656878
2	DALYs (Disability-Adjusted Life Years)	1	Global	3	Both	19	70-74 years	383	Neonatal sepsis and other neonatal infections	3	Rate	1990	3.6357541677677	7.788437776904297	1.5683209814156194
2	DALYs (Disability-Adjusted Life Years)	1	Global	1	Male	20	75-79 years	383	Neonatal sepsis and other neonatal infections	3	Rate	1990	0.9689968920522216	1.8517792033170393	0.4634267896216485
2	DALYs (Disability-Adjusted Life Years)	1	Global	2	Female	20	75-79 years	383	Neonatal sepsis and other neonatal infections	3	Rate	1990	1.9009340121862512	4.320911617576118	0.7960396370671391
2	DALYs (Disability-Adjusted Life Years)	1	Global	3	Both	20	75-79 years	383	Neonatal sepsis and other neonatal infections	3	Rate	1990	1.5189144286787497	3.2527983717789044	0.6848132611379987
2	DALYs (Disability-Adjusted Life Years)	1	Global	1	Male	30	80-84 years	383	Neonatal sepsis and other neonatal infections	3	Rate	1990	0.5671024364637963	0.9717532919717048	0.27855082697757605
2	DALYs (Disability-Adjusted Life Years)	1	Global	2	Female	30	80-84 years	383	Neonatal sepsis and other neonatal infections	3	Rate	1990	0.7747240126484173	1.6065198795209121	0.3746556554932915
2	DALYs (Disability-Adjusted Life Years)	1	Global	3	Both	30	80-84 years	383	Neonatal sepsis and other neonatal infections	3	Rate	1990	0.6967634080367544	1.3484358121300224	0.364506559885123
2	DALYs (Disability-Adjusted Life Years)	1	Global	1	Male	31	85-89 years	383	Neonatal sepsis and other neonatal infections	3	Rate	1990	0.47100930705662836	0.8182999191628824	0.21760099317212936
2	DALYs (Disability-Adjusted Life Years)	1	Global	2	Female	31	85-89 years	383	Neonatal sepsis and other neonatal infections	3	Rate	1990	0.445357663702397	0.7871617738445452	0.22586156646024005
2	DALYs (Disability-Adjusted Life Years)	1	Global	3	Both	31	85-89 years	383	Neonatal sepsis and other neonatal infections	3	Rate	1990	0.45395410704043604	0.7822784313344477	0.22531971849929927
2	DALYs (Disability-Adjusted Life Years)	1	Global	1	Male	32	90-94 years	383	Neonatal sepsis and other neonatal infections	3	Rate	1990	0.4331483270222371	0.7590079451090911	0.19992547884663137
2	DALYs (Disability-Adjusted Life Years)	1	Global	2	Female	32	90-94 years	383	Neonatal sepsis and other neonatal infections	3	Rate	1990	0.3396662614046124	0.5951183137721919	0.16397625398189608
2	DALYs (Disability-Adjusted Life Years)	1	Global	3	Both	32	90-94 years	383	Neonatal sepsis and other neonatal infections	3	Rate	1990	0.36713069178108204	0.6324673308356951	0.17411918557142073
2	DALYs (Disability-Adjusted Life Years)	1	Global	1	Male	235	95+ years	383	Neonatal sepsis and other neonatal infections	3	Rate	1990	0.3977587550521015	0.6981061305554557	0.18347600807354958
2	DALYs (Disability-Adjusted Life Years)	1	Global	2	Female	235	95+ years	383	Neonatal sepsis and other neonatal infections	3	Rate	1990	0.29577273403279775	0.5217460183064154	0.13632513657853668
2	DALYs (Disability-Adjusted Life Years)	1	Global	3	Both	235	95+ years	383	Neonatal sepsis and other neonatal infections	3	Rate	1990	0.32184119059890604	0.5691755270481905	0.1496234726024893
2	DALYs (Disability-Adjusted Life Years)	1	Global	1	Male	1	<5 years	384	Hemolytic disease and other neonatal jaundice	3	Rate	1990	1707.6703722689913	2072.3947740852714	1406.8886802669626
2	DALYs (Disability-Adjusted Life Years)	1	Global	2	Female	1	<5 years	384	Hemolytic disease and other neonatal jaundice	3	Rate	1990	1288.695629086336	1769.6592668586989	993.5909800616531
2	DALYs (Disability-Adjusted Life Years)	1	Global	3	Both	1	<5 years	384	Hemolytic disease and other neonatal jaundice	3	Rate	1990	1504.6495766973244	1855.1630548545472	1307.176440095757
2	DALYs (Disability-Adjusted Life Years)	1	Global	1	Male	6	5-9 years	384	Hemolytic disease and other neonatal jaundice	3	Rate	1990	9.724257144741028	12.315360104427171	7.033635101221648
2	DALYs (Disability-Adjusted Life Years)	1	Global	2	Female	6	5-9 years	384	Hemolytic disease and other neonatal jaundice	3	Rate	1990	9.49340631590209	12.07833216476527	6.9044773895071385
2	DALYs (Disability-Adjusted Life Years)	1	Global	3	Both	6	5-9 years	384	Hemolytic disease and other neonatal jaundice	3	Rate	1990	9.611971641714518	12.183252933063567	6.962793249975135
2	DALYs (Disability-Adjusted Life Years)	1	Global	1	Male	7	10-14 years	384	Hemolytic disease and other neonatal jaundice	3	Rate	1990	9.138481300576128	11.782407429028124	6.584939305175844
2	DALYs (Disability-Adjusted Life Years)	1	Global	2	Female	7	10-14 years	384	Hemolytic disease and other neonatal jaundice	3	Rate	1990	8.973216398826445	11.386728360956145	6.440760375554741
2	DALYs (Disability-Adjusted Life Years)	1	Global	3	Both	7	10-14 years	384	Hemolytic disease and other neonatal jaundice	3	Rate	1990	9.0578266994183	11.552308410828031	6.515106459520779
2	DALYs (Disability-Adjusted Life Years)	1	Global	1	Male	8	15-19 years	384	Hemolytic disease and other neonatal jaundice	3	Rate	1990	8.222796910620188	10.465643189395117	5.880971697929452
2	DALYs (Disability-Adjusted Life Years)	1	Global	2	Female	8	15-19 years	384	Hemolytic disease and other neonatal jaundice	3	Rate	1990	8.1186974984528	10.192594980643033	5.820896901230754
2	DALYs (Disability-Adjusted Life Years)	1	Global	3	Both	8	15-19 years	384	Hemolytic disease and other neonatal jaundice	3	Rate	1990	8.171583506486835	10.327408258821904	5.827869046638746
2	DALYs (Disability-Adjusted Life Years)	1	Global	1	Male	9	20-24 years	384	Hemolytic disease and other neonatal jaundice	3	Rate	1990	7.5412744407837105	9.539920686925585	5.390661576389599
2	DALYs (Disability-Adjusted Life Years)	1	Global	2	Female	9	20-24 years	384	Hemolytic disease and other neonatal jaundice	3	Rate	1990	7.554833663275502	9.556783403301242	5.398747614052254
2	DALYs (Disability-Adjusted Life Years)	1	Global	3	Both	9	20-24 years	384	Hemolytic disease and other neonatal jaundice	3	Rate	1990	7.54800145107309	9.552562747759877	5.407323445656493
2	DALYs (Disability-Adjusted Life Years)	1	Global	1	Male	10	25-29 years	384	Hemolytic disease and other neonatal jaundice	3	Rate	1990	7.231298201917651	9.254223283507368	5.151034413108605
2	DALYs (Disability-Adjusted Life Years)	1	Global	2	Female	10	25-29 years	384	Hemolytic disease and other neonatal jaundice	3	Rate	1990	7.30091415755482	9.199440495653175	5.240780113352016
2	DALYs (Disability-Adjusted Life Years)	1	Global	3	Both	10	25-29 years	384	Hemolytic disease and other neonatal jaundice	3	Rate	1990	7.265915829447316	9.221721459411807	5.185751786455322
2	DALYs (Disability-Adjusted Life Years)	1	Global	1	Male	11	30-34 years	384	Hemolytic disease and other neonatal jaundice	3	Rate	1990	6.947258749476731	8.82941502296819	4.9777767056507285
2	DALYs (Disability-Adjusted Life Years)	1	Global	2	Female	11	30-34 years	384	Hemolytic disease and other neonatal jaundice	3	Rate	1990	7.06816996576851	8.930084906756864	5.06912800927217
2	DALYs (Disability-Adjusted Life Years)	1	Global	3	Both	11	30-34 years	384	Hemolytic disease and other neonatal jaundice	3	Rate	1990	7.006898018980221	8.895219791601656	5.024560988802454
2	DALYs (Disability-Adjusted Life Years)	1	Global	1	Male	12	35-39 years	384	Hemolytic disease and other neonatal jaundice	3	Rate	1990	6.443848222868948	8.241231342050288	4.648325787026991
2	DALYs (Disability-Adjusted Life Years)	1	Global	2	Female	12	35-39 years	384	Hemolytic disease and other neonatal jaundice	3	Rate	1990	6.62915197533708	8.484686397940449	4.745797565349398
2	DALYs (Disability-Adjusted Life Years)	1	Global	3	Both	12	35-39 years	384	Hemolytic disease and other neonatal jaundice	3	Rate	1990	6.535096067952708	8.3553680880647	4.681438383225698
2	DALYs (Disability-Adjusted Life Years)	1	Global	1	Male	13	40-44 years	384	Hemolytic disease and other neonatal jaundice	3	Rate	1990	5.936238002964803	7.615818032948024	4.2968263410114655
2	DALYs (Disability-Adjusted Life Years)	1	Global	2	Female	13	40-44 years	384	Hemolytic disease and other neonatal jaundice	3	Rate	1990	6.22123919795406	7.944454815386	4.498150827489293
2	DALYs (Disability-Adjusted Life Years)	1	Global	3	Both	13	40-44 years	384	Hemolytic disease and other neonatal jaundice	3	Rate	1990	6.075738823120754	7.7452094316916344	4.389597979118583
2	DALYs (Disability-Adjusted Life Years)	1	Global	1	Male	14	45-49 years	384	Hemolytic disease and other neonatal jaundice	3	Rate	1990	5.5889693789647135	7.125680927933019	4.002853668171695
2	DALYs (Disability-Adjusted Life Years)	1	Global	2	Female	14	45-49 years	384	Hemolytic disease and other neonatal jaundice	3	Rate	1990	6.018503993305348	7.765866270746738	4.352695319884482
2	DALYs (Disability-Adjusted Life Years)	1	Global	3	Both	14	45-49 years	384	Hemolytic disease and other neonatal jaundice	3	Rate	1990	5.799487365094042	7.416157241546385	4.172803929073301
2	DALYs (Disability-Adjusted Life Years)	1	Global	1	Male	15	50-54 years	384	Hemolytic disease and other neonatal jaundice	3	Rate	1990	5.074067554967066	6.482865648366597	3.65047039332657
2	DALYs (Disability-Adjusted Life Years)	1	Global	2	Female	15	50-54 years	384	Hemolytic disease and other neonatal jaundice	3	Rate	1990	5.759592034352434	7.373700404283604	4.108863828150829
2	DALYs (Disability-Adjusted Life Years)	1	Global	3	Both	15	50-54 years	384	Hemolytic disease and other neonatal jaundice	3	Rate	1990	5.412415127677889	6.956815516150182	3.863523323694248
2	DALYs (Disability-Adjusted Life Years)	1	Global	1	Male	16	55-59 years	384	Hemolytic disease and other neonatal jaundice	3	Rate	1990	4.210709557827576	5.424239791729426	3.0213294102534216
2	DALYs (Disability-Adjusted Life Years)	1	Global	2	Female	16	55-59 years	384	Hemolytic disease and other neonatal jaundice	3	Rate	1990	5.083624873870186	6.5332446064704355	3.687270257040014
2	DALYs (Disability-Adjusted Life Years)	1	Global	3	Both	16	55-59 years	384	Hemolytic disease and other neonatal jaundice	3	Rate	1990	4.645809505455362	6.020574749975346	3.3449404539019714
2	DALYs (Disability-Adjusted Life Years)	1	Global	1	Male	17	60-64 years	384	Hemolytic disease and other neonatal jaundice	3	Rate	1990	3.272257374508181	4.209060523901706	2.3628826915176924
2	DALYs (Disability-Adjusted Life Years)	1	Global	2	Female	17	60-64 years	384	Hemolytic disease and other neonatal jaundice	3	Rate	1990	4.4451999489103695	5.699642543920928	3.216369265111925
2	DALYs (Disability-Adjusted Life Years)	1	Global	3	Both	17	60-64 years	384	Hemolytic disease and other neonatal jaundice	3	Rate	1990	3.871571203118244	4.9746123803331885	2.799149318535157
2	DALYs (Disability-Adjusted Life Years)	1	Global	1	Male	18	65-69 years	384	Hemolytic disease and other neonatal jaundice	3	Rate	1990	2.192576238168065	2.835151635282444	1.5607054662760498
2	DALYs (Disability-Adjusted Life Years)	1	Global	2	Female	18	65-69 years	384	Hemolytic disease and other neonatal jaundice	3	Rate	1990	3.364705415244074	4.2789539506991074	2.395828641688606
2	DALYs (Disability-Adjusted Life Years)	1	Global	3	Both	18	65-69 years	384	Hemolytic disease and other neonatal jaundice	3	Rate	1990	2.821060997313688	3.6102501277666232	2.021410042080046
2	DALYs (Disability-Adjusted Life Years)	1	Global	1	Male	19	70-74 years	384	Hemolytic disease and other neonatal jaundice	3	Rate	1990	1.2858045451501243	1.6625193251785422	0.9131797227260458
2	DALYs (Disability-Adjusted Life Years)	1	Global	2	Female	19	70-74 years	384	Hemolytic disease and other neonatal jaundice	3	Rate	1990	2.2916153856289943	2.9138464803512485	1.6504418312874198
2	DALYs (Disability-Adjusted Life Years)	1	Global	3	Both	19	70-74 years	384	Hemolytic disease and other neonatal jaundice	3	Rate	1990	1.844691315613773	2.3754405185762115	1.3247049224242857
2	DALYs (Disability-Adjusted Life Years)	1	Global	1	Male	20	75-79 years	384	Hemolytic disease and other neonatal jaundice	3	Rate	1990	0.5909970821783558	0.7992090598876321	0.40843422312200317
2	DALYs (Disability-Adjusted Life Years)	1	Global	2	Female	20	75-79 years	384	Hemolytic disease and other neonatal jaundice	3	Rate	1990	1.3233474132852727	1.734892372531259	0.940375114755285
2	DALYs (Disability-Adjusted Life Years)	1	Global	3	Both	20	75-79 years	384	Hemolytic disease and other neonatal jaundice	3	Rate	1990	1.023142429036113	1.3491207117776722	0.7247948872996822
2	DALYs (Disability-Adjusted Life Years)	1	Global	1	Male	30	80-84 years	384	Hemolytic disease and other neonatal jaundice	3	Rate	1990	0.1968939004729524	0.2820525313830173	0.1264804112643032
2	DALYs (Disability-Adjusted Life Years)	1	Global	2	Female	30	80-84 years	384	Hemolytic disease and other neonatal jaundice	3	Rate	1990	0.5542495670659822	0.7657550615864109	0.3733724910783245
2	DALYs (Disability-Adjusted Life Years)	1	Global	3	Both	30	80-84 years	384	Hemolytic disease and other neonatal jaundice	3	Rate	1990	0.42006474706334895	0.5813471281849377	0.28101790318862474
2	DALYs (Disability-Adjusted Life Years)	1	Global	1	Male	31	85-89 years	384	Hemolytic disease and other neonatal jaundice	3	Rate	1990	0.0412442598096316	0.06527513913966232	0.02370074116151296
2	DALYs (Disability-Adjusted Life Years)	1	Global	2	Female	31	85-89 years	384	Hemolytic disease and other neonatal jaundice	3	Rate	1990	0.15202812705454227	0.22060507028446757	0.09597303545044707
2	DALYs (Disability-Adjusted Life Years)	1	Global	3	Both	31	85-89 years	384	Hemolytic disease and other neonatal jaundice	3	Rate	1990	0.1149019583959266	0.16921081616860165	0.07144862292857351
2	DALYs (Disability-Adjusted Life Years)	1	Global	1	Male	32	90-94 years	384	Hemolytic disease and other neonatal jaundice	3	Rate	1990	0.005692266521135744	0.010103591492591112	0.002548403673861504
2	DALYs (Disability-Adjusted Life Years)	1	Global	2	Female	32	90-94 years	384	Hemolytic disease and other neonatal jaundice	3	Rate	1990	0.026388587964644158	0.04148560078190159	0.013815443632964513
2	DALYs (Disability-Adjusted Life Years)	1	Global	3	Both	32	90-94 years	384	Hemolytic disease and other neonatal jaundice	3	Rate	1990	0.02030814167177679	0.03237550169366457	0.010504089296446601
2	DALYs (Disability-Adjusted Life Years)	1	Global	1	Male	235	95+ years	384	Hemolytic disease and other neonatal jaundice	3	Rate	1990	0.00031401604564824687	0.0006490751815825576	0.00010989424309718935
2	DALYs (Disability-Adjusted Life Years)	1	Global	2	Female	235	95+ years	384	Hemolytic disease and other neonatal jaundice	3	Rate	1990	0.001316823008535059	0.0025009375516245043	0.0005358790463965155
2	DALYs (Disability-Adjusted Life Years)	1	Global	3	Both	235	95+ years	384	Hemolytic disease and other neonatal jaundice	3	Rate	1990	0.0010604973916031237	0.002034527194162234	0.0004261936731786906
2	DALYs (Disability-Adjusted Life Years)	1	Global	1	Male	1	<5 years	385	Other neonatal disorders	3	Rate	1990	5796.459320546066	7259.922707494218	4361.931326528425
2	DALYs (Disability-Adjusted Life Years)	1	Global	2	Female	1	<5 years	385	Other neonatal disorders	3	Rate	1990	4628.845703431268	5556.799347305211	3529.031405223014
2	DALYs (Disability-Adjusted Life Years)	1	Global	3	Both	1	<5 years	385	Other neonatal disorders	3	Rate	1990	5230.673794511114	6287.5844748714135	3904.338218544274
2	DALYs (Disability-Adjusted Life Years)	1	Global	1	Male	6	5-9 years	385	Other neonatal disorders	3	Rate	1990	0.0	0.0	0.0
2	DALYs (Disability-Adjusted Life Years)	1	Global	2	Female	6	5-9 years	385	Other neonatal disorders	3	Rate	1990	0.0	0.0	0.0
2	DALYs (Disability-Adjusted Life Years)	1	Global	3	Both	6	5-9 years	385	Other neonatal disorders	3	Rate	1990	0.0	0.0	0.0
2	DALYs (Disability-Adjusted Life Years)	1	Global	1	Male	7	10-14 years	385	Other neonatal disorders	3	Rate	1990	0.0	0.0	0.0
2	DALYs (Disability-Adjusted Life Years)	1	Global	2	Female	7	10-14 years	385	Other neonatal disorders	3	Rate	1990	0.0	0.0	0.0
2	DALYs (Disability-Adjusted Life Years)	1	Global	3	Both	7	10-14 years	385	Other neonatal disorders	3	Rate	1990	0.0	0.0	0.0
2	DALYs (Disability-Adjusted Life Years)	1	Global	1	Male	8	15-19 years	385	Other neonatal disorders	3	Rate	1990	0.0	0.0	0.0
2	DALYs (Disability-Adjusted Life Years)	1	Global	2	Female	8	15-19 years	385	Other neonatal disorders	3	Rate	1990	0.0	0.0	0.0
2	DALYs (Disability-Adjusted Life Years)	1	Global	3	Both	8	15-19 years	385	Other neonatal disorders	3	Rate	1990	0.0	0.0	0.0
2	DALYs (Disability-Adjusted Life Years)	1	Global	1	Male	9	20-24 years	385	Other neonatal disorders	3	Rate	1990	0.0	0.0	0.0
2	DALYs (Disability-Adjusted Life Years)	1	Global	2	Female	9	20-24 years	385	Other neonatal disorders	3	Rate	1990	0.0	0.0	0.0
2	DALYs (Disability-Adjusted Life Years)	1	Global	3	Both	9	20-24 years	385	Other neonatal disorders	3	Rate	1990	0.0	0.0	0.0
2	DALYs (Disability-Adjusted Life Years)	1	Global	1	Male	10	25-29 years	385	Other neonatal disorders	3	Rate	1990	0.0	0.0	0.0
2	DALYs (Disability-Adjusted Life Years)	1	Global	2	Female	10	25-29 years	385	Other neonatal disorders	3	Rate	1990	0.0	0.0	0.0
2	DALYs (Disability-Adjusted Life Years)	1	Global	3	Both	10	25-29 years	385	Other neonatal disorders	3	Rate	1990	0.0	0.0	0.0
2	DALYs (Disability-Adjusted Life Years)	1	Global	1	Male	11	30-34 years	385	Other neonatal disorders	3	Rate	1990	0.0	0.0	0.0
2	DALYs (Disability-Adjusted Life Years)	1	Global	2	Female	11	30-34 years	385	Other neonatal disorders	3	Rate	1990	0.0	0.0	0.0
2	DALYs (Disability-Adjusted Life Years)	1	Global	3	Both	11	30-34 years	385	Other neonatal disorders	3	Rate	1990	0.0	0.0	0.0
2	DALYs (Disability-Adjusted Life Years)	1	Global	1	Male	12	35-39 years	385	Other neonatal disorders	3	Rate	1990	0.0	0.0	0.0
2	DALYs (Disability-Adjusted Life Years)	1	Global	2	Female	12	35-39 years	385	Other neonatal disorders	3	Rate	1990	0.0	0.0	0.0
2	DALYs (Disability-Adjusted Life Years)	1	Global	3	Both	12	35-39 years	385	Other neonatal disorders	3	Rate	1990	0.0	0.0	0.0
2	DALYs (Disability-Adjusted Life Years)	1	Global	1	Male	13	40-44 years	385	Other neonatal disorders	3	Rate	1990	0.0	0.0	0.0
2	DALYs (Disability-Adjusted Life Years)	1	Global	2	Female	13	40-44 years	385	Other neonatal disorders	3	Rate	1990	0.0	0.0	0.0
2	DALYs (Disability-Adjusted Life Years)	1	Global	3	Both	13	40-44 years	385	Other neonatal disorders	3	Rate	1990	0.0	0.0	0.0
2	DALYs (Disability-Adjusted Life Years)	1	Global	1	Male	14	45-49 years	385	Other neonatal disorders	3	Rate	1990	0.0	0.0	0.0
2	DALYs (Disability-Adjusted Life Years)	1	Global	2	Female	14	45-49 years	385	Other neonatal disorders	3	Rate	1990	0.0	0.0	0.0
2	DALYs (Disability-Adjusted Life Years)	1	Global	3	Both	14	45-49 years	385	Other neonatal disorders	3	Rate	1990	0.0	0.0	0.0
2	DALYs (Disability-Adjusted Life Years)	1	Global	1	Male	15	50-54 years	385	Other neonatal disorders	3	Rate	1990	0.0	0.0	0.0
2	DALYs (Disability-Adjusted Life Years)	1	Global	2	Female	15	50-54 years	385	Other neonatal disorders	3	Rate	1990	0.0	0.0	0.0
2	DALYs (Disability-Adjusted Life Years)	1	Global	3	Both	15	50-54 years	385	Other neonatal disorders	3	Rate	1990	0.0	0.0	0.0
2	DALYs (Disability-Adjusted Life Years)	1	Global	1	Male	16	55-59 years	385	Other neonatal disorders	3	Rate	1990	0.0	0.0	0.0
2	DALYs (Disability-Adjusted Life Years)	1	Global	2	Female	16	55-59 years	385	Other neonatal disorders	3	Rate	1990	0.0	0.0	0.0
2	DALYs (Disability-Adjusted Life Years)	1	Global	3	Both	16	55-59 years	385	Other neonatal disorders	3	Rate	1990	0.0	0.0	0.0
2	DALYs (Disability-Adjusted Life Years)	1	Global	1	Male	17	60-64 years	385	Other neonatal disorders	3	Rate	1990	0.0	0.0	0.0
2	DALYs (Disability-Adjusted Life Years)	1	Global	2	Female	17	60-64 years	385	Other neonatal disorders	3	Rate	1990	0.0	0.0	0.0
2	DALYs (Disability-Adjusted Life Years)	1	Global	3	Both	17	60-64 years	385	Other neonatal disorders	3	Rate	1990	0.0	0.0	0.0
2	DALYs (Disability-Adjusted Life Years)	1	Global	1	Male	18	65-69 years	385	Other neonatal disorders	3	Rate	1990	0.0	0.0	0.0
2	DALYs (Disability-Adjusted Life Years)	1	Global	2	Female	18	65-69 years	385	Other neonatal disorders	3	Rate	1990	0.0	0.0	0.0
2	DALYs (Disability-Adjusted Life Years)	1	Global	3	Both	18	65-69 years	385	Other neonatal disorders	3	Rate	1990	0.0	0.0	0.0
2	DALYs (Disability-Adjusted Life Years)	1	Global	1	Male	19	70-74 years	385	Other neonatal disorders	3	Rate	1990	0.0	0.0	0.0
2	DALYs (Disability-Adjusted Life Years)	1	Global	2	Female	19	70-74 years	385	Other neonatal disorders	3	Rate	1990	0.0	0.0	0.0
2	DALYs (Disability-Adjusted Life Years)	1	Global	3	Both	19	70-74 years	385	Other neonatal disorders	3	Rate	1990	0.0	0.0	0.0
2	DALYs (Disability-Adjusted Life Years)	1	Global	1	Male	20	75-79 years	385	Other neonatal disorders	3	Rate	1990	0.0	0.0	0.0
2	DALYs (Disability-Adjusted Life Years)	1	Global	2	Female	20	75-79 years	385	Other neonatal disorders	3	Rate	1990	0.0	0.0	0.0
2	DALYs (Disability-Adjusted Life Years)	1	Global	3	Both	20	75-79 years	385	Other neonatal disorders	3	Rate	1990	0.0	0.0	0.0
2	DALYs (Disability-Adjusted Life Years)	1	Global	1	Male	30	80-84 years	385	Other neonatal disorders	3	Rate	1990	0.0	0.0	0.0
2	DALYs (Disability-Adjusted Life Years)	1	Global	2	Female	30	80-84 years	385	Other neonatal disorders	3	Rate	1990	0.0	0.0	0.0
2	DALYs (Disability-Adjusted Life Years)	1	Global	3	Both	30	80-84 years	385	Other neonatal disorders	3	Rate	1990	0.0	0.0	0.0
2	DALYs (Disability-Adjusted Life Years)	1	Global	1	Male	31	85-89 years	385	Other neonatal disorders	3	Rate	1990	0.0	0.0	0.0
2	DALYs (Disability-Adjusted Life Years)	1	Global	2	Female	31	85-89 years	385	Other neonatal disorders	3	Rate	1990	0.0	0.0	0.0
2	DALYs (Disability-Adjusted Life Years)	1	Global	3	Both	31	85-89 years	385	Other neonatal disorders	3	Rate	1990	0.0	0.0	0.0
2	DALYs (Disability-Adjusted Life Years)	1	Global	1	Male	32	90-94 years	385	Other neonatal disorders	3	Rate	1990	0.0	0.0	0.0
2	DALYs (Disability-Adjusted Life Years)	1	Global	2	Female	32	90-94 years	385	Other neonatal disorders	3	Rate	1990	0.0	0.0	0.0
2	DALYs (Disability-Adjusted Life Years)	1	Global	3	Both	32	90-94 years	385	Other neonatal disorders	3	Rate	1990	0.0	0.0	0.0
2	DALYs (Disability-Adjusted Life Years)	1	Global	1	Male	235	95+ years	385	Other neonatal disorders	3	Rate	1990	0.0	0.0	0.0
2	DALYs (Disability-Adjusted Life Years)	1	Global	2	Female	235	95+ years	385	Other neonatal disorders	3	Rate	1990	0.0	0.0	0.0
2	DALYs (Disability-Adjusted Life Years)	1	Global	3	Both	235	95+ years	385	Other neonatal disorders	3	Rate	1990	0.0	0.0	0.0
2	DALYs (Disability-Adjusted Life Years)	138	North Africa and Middle East	1	Male	1	<5 years	380	Neonatal disorders	3	Rate	2021	14638.512962778455	17098.08099123749	12250.211595296882
2	DALYs (Disability-Adjusted Life Years)	138	North Africa and Middle East	2	Female	1	<5 years	380	Neonatal disorders	3	Rate	2021	11541.855369718982	13293.952783641143	9936.782462882888
2	DALYs (Disability-Adjusted Life Years)	138	North Africa and Middle East	3	Both	1	<5 years	380	Neonatal disorders	3	Rate	2021	13135.482120926092	15192.920740088373	11299.942376647987
2	DALYs (Disability-Adjusted Life Years)	138	North Africa and Middle East	1	Male	6	5-9 years	380	Neonatal disorders	3	Rate	2021	340.72917944466013	437.09791419326973	247.32722065255214
2	DALYs (Disability-Adjusted Life Years)	138	North Africa and Middle East	2	Female	6	5-9 years	380	Neonatal disorders	3	Rate	2021	289.7754190053229	370.1127429133074	210.85104768533373
2	DALYs (Disability-Adjusted Life Years)	138	North Africa and Middle East	3	Both	6	5-9 years	380	Neonatal disorders	3	Rate	2021	316.0233510388977	403.3831653970454	231.47464712541975
2	DALYs (Disability-Adjusted Life Years)	138	North Africa and Middle East	1	Male	7	10-14 years	380	Neonatal disorders	3	Rate	2021	325.0141979076076	408.90250824766605	234.471284558472
2	DALYs (Disability-Adjusted Life Years)	138	North Africa and Middle East	2	Female	7	10-14 years	380	Neonatal disorders	3	Rate	2021	277.54353212857296	350.07864837555445	202.8095657098314
2	DALYs (Disability-Adjusted Life Years)	138	North Africa and Middle East	3	Both	7	10-14 years	380	Neonatal disorders	3	Rate	2021	302.0631743069329	381.60913995061236	220.65411013197732
2	DALYs (Disability-Adjusted Life Years)	138	North Africa and Middle East	1	Male	8	15-19 years	380	Neonatal disorders	3	Rate	2021	306.5113034964695	384.5401192123152	223.50302283813502
2	DALYs (Disability-Adjusted Life Years)	138	North Africa and Middle East	2	Female	8	15-19 years	380	Neonatal disorders	3	Rate	2021	263.0542519801728	333.86065018903355	195.26706420992915
2	DALYs (Disability-Adjusted Life Years)	138	North Africa and Middle East	3	Both	8	15-19 years	380	Neonatal disorders	3	Rate	2021	285.5097537028054	359.41536089300996	211.33042407600195
2	DALYs (Disability-Adjusted Life Years)	138	North Africa and Middle East	1	Male	9	20-24 years	380	Neonatal disorders	3	Rate	2021	288.6006682319738	368.05722029745857	210.84900989633098
2	DALYs (Disability-Adjusted Life Years)	138	North Africa and Middle East	2	Female	9	20-24 years	380	Neonatal disorders	3	Rate	2021	250.8294929588171	319.23388392033166	185.2580818911159
2	DALYs (Disability-Adjusted Life Years)	138	North Africa and Middle East	3	Both	9	20-24 years	380	Neonatal disorders	3	Rate	2021	270.25284791497097	339.7245327671238	199.83130956619513
2	DALYs (Disability-Adjusted Life Years)	138	North Africa and Middle East	1	Male	10	25-29 years	380	Neonatal disorders	3	Rate	2021	274.81676209807694	346.39010759335673	201.41319227288986
2	DALYs (Disability-Adjusted Life Years)	138	North Africa and Middle East	2	Female	10	25-29 years	380	Neonatal disorders	3	Rate	2021	239.48357985174297	300.17181129583054	176.08534019872644
2	DALYs (Disability-Adjusted Life Years)	138	North Africa and Middle East	3	Both	10	25-29 years	380	Neonatal disorders	3	Rate	2021	257.7370831031687	321.5946485226946	189.87062717913815
2	DALYs (Disability-Adjusted Life Years)	138	North Africa and Middle East	1	Male	11	30-34 years	380	Neonatal disorders	3	Rate	2021	259.03511632386983	327.27247328889865	190.94220409837416
2	DALYs (Disability-Adjusted Life Years)	138	North Africa and Middle East	2	Female	11	30-34 years	380	Neonatal disorders	3	Rate	2021	227.72178968926008	287.5285508030923	166.92508076600132
2	DALYs (Disability-Adjusted Life Years)	138	North Africa and Middle East	3	Both	11	30-34 years	380	Neonatal disorders	3	Rate	2021	244.13720475883198	308.44940351784777	179.2935041484407
2	DALYs (Disability-Adjusted Life Years)	138	North Africa and Middle East	1	Male	12	35-39 years	380	Neonatal disorders	3	Rate	2021	250.56994102364513	314.96174457877214	182.29973204633376
2	DALYs (Disability-Adjusted Life Years)	138	North Africa and Middle East	2	Female	12	35-39 years	380	Neonatal disorders	3	Rate	2021	221.40797685044734	278.7270416815372	162.50555732981186
2	DALYs (Disability-Adjusted Life Years)	138	North Africa and Middle East	3	Both	12	35-39 years	380	Neonatal disorders	3	Rate	2021	236.87908320527188	296.23233972431746	171.096169035735
2	DALYs (Disability-Adjusted Life Years)	138	North Africa and Middle East	1	Male	13	40-44 years	380	Neonatal disorders	3	Rate	2021	241.6452815416944	303.4538603739204	176.0776265947138
2	DALYs (Disability-Adjusted Life Years)	138	North Africa and Middle East	2	Female	13	40-44 years	380	Neonatal disorders	3	Rate	2021	216.3966146826055	274.814201698552	156.18413509270644
2	DALYs (Disability-Adjusted Life Years)	138	North Africa and Middle East	3	Both	13	40-44 years	380	Neonatal disorders	3	Rate	2021	229.82888982966176	287.8902837031996	166.54765518507722
2	DALYs (Disability-Adjusted Life Years)	138	North Africa and Middle East	1	Male	14	45-49 years	380	Neonatal disorders	3	Rate	2021	227.4067547251164	287.35005352141025	167.35819530786762
2	DALYs (Disability-Adjusted Life Years)	138	North Africa and Middle East	2	Female	14	45-49 years	380	Neonatal disorders	3	Rate	2021	207.42415519689712	263.2842538065878	152.53102043757755
2	DALYs (Disability-Adjusted Life Years)	138	North Africa and Middle East	3	Both	14	45-49 years	380	Neonatal disorders	3	Rate	2021	218.08560093042757	275.00488330850936	160.60558740326576
2	DALYs (Disability-Adjusted Life Years)	138	North Africa and Middle East	1	Male	15	50-54 years	380	Neonatal disorders	3	Rate	2021	203.51597781097996	255.36554136706982	148.30398914036425
2	DALYs (Disability-Adjusted Life Years)	138	North Africa and Middle East	2	Female	15	50-54 years	380	Neonatal disorders	3	Rate	2021	193.5163064549587	244.06537115477562	144.92562734147617
2	DALYs (Disability-Adjusted Life Years)	138	North Africa and Middle East	3	Both	15	50-54 years	380	Neonatal disorders	3	Rate	2021	198.7760478354546	248.04570301256948	147.0109921512776
2	DALYs (Disability-Adjusted Life Years)	138	North Africa and Middle East	1	Male	16	55-59 years	380	Neonatal disorders	3	Rate	2021	175.5655993809851	219.395020379535	128.75369177372883
2	DALYs (Disability-Adjusted Life Years)	138	North Africa and Middle East	2	Female	16	55-59 years	380	Neonatal disorders	3	Rate	2021	178.771240383973	225.57238731924093	132.94956281987427
2	DALYs (Disability-Adjusted Life Years)	138	North Africa and Middle East	3	Both	16	55-59 years	380	Neonatal disorders	3	Rate	2021	177.11821346038252	221.03114466210786	131.63792772605143
2	DALYs (Disability-Adjusted Life Years)	138	North Africa and Middle East	1	Male	17	60-64 years	380	Neonatal disorders	3	Rate	2021	137.66548214048726	171.29940279311	103.43556144781041
2	DALYs (Disability-Adjusted Life Years)	138	North Africa and Middle East	2	Female	17	60-64 years	380	Neonatal disorders	3	Rate	2021	151.77837250708345	189.57721534829903	113.22294007001418
2	DALYs (Disability-Adjusted Life Years)	138	North Africa and Middle East	3	Both	17	60-64 years	380	Neonatal disorders	3	Rate	2021	144.54721291299754	179.57098988965373	108.85708296149372
2	DALYs (Disability-Adjusted Life Years)	138	North Africa and Middle East	1	Male	18	65-69 years	380	Neonatal disorders	3	Rate	2021	91.22426255119143	115.5089328034897	67.68927327547584
2	DALYs (Disability-Adjusted Life Years)	138	North Africa and Middle East	2	Female	18	65-69 years	380	Neonatal disorders	3	Rate	2021	109.46708764620993	136.69192484727506	81.86209527636669
2	DALYs (Disability-Adjusted Life Years)	138	North Africa and Middle East	3	Both	18	65-69 years	380	Neonatal disorders	3	Rate	2021	100.21790426481805	126.30340985340248	74.9214538565771
2	DALYs (Disability-Adjusted Life Years)	138	North Africa and Middle East	1	Male	19	70-74 years	380	Neonatal disorders	3	Rate	2021	51.084023731392314	65.40261536663093	38.02186264704405
2	DALYs (Disability-Adjusted Life Years)	138	North Africa and Middle East	2	Female	19	70-74 years	380	Neonatal disorders	3	Rate	2021	67.79992877935302	85.25950869307623	50.81110857626538
2	DALYs (Disability-Adjusted Life Years)	138	North Africa and Middle East	3	Both	19	70-74 years	380	Neonatal disorders	3	Rate	2021	59.543490118513816	75.05321194873929	44.16265389510454
2	DALYs (Disability-Adjusted Life Years)	138	North Africa and Middle East	1	Male	20	75-79 years	380	Neonatal disorders	3	Rate	2021	28.536106270442016	40.569230285208114	20.019382213611244
2	DALYs (Disability-Adjusted Life Years)	138	North Africa and Middle East	2	Female	20	75-79 years	380	Neonatal disorders	3	Rate	2021	36.034788113325796	47.305358630459274	26.305521863661443
2	DALYs (Disability-Adjusted Life Years)	138	North Africa and Middle East	3	Both	20	75-79 years	380	Neonatal disorders	3	Rate	2021	32.408509643425155	44.00797535198438	23.48915836601373
2	DALYs (Disability-Adjusted Life Years)	138	North Africa and Middle East	1	Male	30	80-84 years	380	Neonatal disorders	3	Rate	2021	19.262993207475517	29.792924206902654	12.560866734448705
2	DALYs (Disability-Adjusted Life Years)	138	North Africa and Middle East	2	Female	30	80-84 years	380	Neonatal disorders	3	Rate	2021	19.882450372860855	28.58740398070551	13.362023731869973
2	DALYs (Disability-Adjusted Life Years)	138	North Africa and Middle East	3	Both	30	80-84 years	380	Neonatal disorders	3	Rate	2021	19.587232004185466	29.311754716335713	13.11840957094271
2	DALYs (Disability-Adjusted Life Years)	138	North Africa and Middle East	1	Male	31	85-89 years	380	Neonatal disorders	3	Rate	2021	16.015078438086544	25.682870639195272	9.97138495911876
2	DALYs (Disability-Adjusted Life Years)	138	North Africa and Middle East	2	Female	31	85-89 years	380	Neonatal disorders	3	Rate	2021	14.374282741252346	22.30772789999264	9.383297337290706
2	DALYs (Disability-Adjusted Life Years)	138	North Africa and Middle East	3	Both	31	85-89 years	380	Neonatal disorders	3	Rate	2021	15.186562464668997	23.855590404500063	9.645238012889106
2	DALYs (Disability-Adjusted Life Years)	138	North Africa and Middle East	1	Male	32	90-94 years	380	Neonatal disorders	3	Rate	2021	14.965533128215503	24.60450412942584	9.10722891903456
2	DALYs (Disability-Adjusted Life Years)	138	North Africa and Middle East	2	Female	32	90-94 years	380	Neonatal disorders	3	Rate	2021	12.745208559843341	20.106590805648846	8.026559069081731
2	DALYs (Disability-Adjusted Life Years)	138	North Africa and Middle East	3	Both	32	90-94 years	380	Neonatal disorders	3	Rate	2021	13.897294952836234	22.364903545700223	8.609551030586973
2	DALYs (Disability-Adjusted Life Years)	138	North Africa and Middle East	1	Male	235	95+ years	380	Neonatal disorders	3	Rate	2021	14.607711579639057	23.576628844965832	8.588341786327577
2	DALYs (Disability-Adjusted Life Years)	138	North Africa and Middle East	2	Female	235	95+ years	380	Neonatal disorders	3	Rate	2021	11.690431002477977	18.977738876834476	7.04154296144022
2	DALYs (Disability-Adjusted Life Years)	138	North Africa and Middle East	3	Both	235	95+ years	380	Neonatal disorders	3	Rate	2021	13.072235593418208	21.242601020253748	7.870017059413817
2	DALYs (Disability-Adjusted Life Years)	138	North Africa and Middle East	1	Male	1	<5 years	381	Neonatal preterm birth	3	Rate	2021	8903.975539509895	10621.200023642316	7187.082514364457
2	DALYs (Disability-Adjusted Life Years)	138	North Africa and Middle East	2	Female	1	<5 years	381	Neonatal preterm birth	3	Rate	2021	6958.705437831871	8197.523557251421	5939.253435895452
2	DALYs (Disability-Adjusted Life Years)	138	North Africa and Middle East	3	Both	1	<5 years	381	Neonatal preterm birth	3	Rate	2021	7959.795929497965	9334.087704500518	6712.8907565514455
2	DALYs (Disability-Adjusted Life Years)	138	North Africa and Middle East	1	Male	6	5-9 years	381	Neonatal preterm birth	3	Rate	2021	220.94040234920155	287.24393398395114	159.47711442674594
2	DALYs (Disability-Adjusted Life Years)	138	North Africa and Middle East	2	Female	6	5-9 years	381	Neonatal preterm birth	3	Rate	2021	190.0813584081954	246.2664419843789	137.50621053091652
2	DALYs (Disability-Adjusted Life Years)	138	North Africa and Middle East	3	Both	6	5-9 years	381	Neonatal preterm birth	3	Rate	2021	205.97785124799205	263.8150985852611	149.44171713226532
2	DALYs (Disability-Adjusted Life Years)	138	North Africa and Middle East	1	Male	7	10-14 years	381	Neonatal preterm birth	3	Rate	2021	209.32391602618213	270.1482668645937	151.50389552928436
2	DALYs (Disability-Adjusted Life Years)	138	North Africa and Middle East	2	Female	7	10-14 years	381	Neonatal preterm birth	3	Rate	2021	181.14742419425403	230.70067494158855	132.98623983800485
2	DALYs (Disability-Adjusted Life Years)	138	North Africa and Middle East	3	Both	7	10-14 years	381	Neonatal preterm birth	3	Rate	2021	195.70120148434378	249.58645651328004	143.39148857666171
2	DALYs (Disability-Adjusted Life Years)	138	North Africa and Middle East	1	Male	8	15-19 years	381	Neonatal preterm birth	3	Rate	2021	194.43903640738463	248.11547110063023	142.0217129608744
2	DALYs (Disability-Adjusted Life Years)	138	North Africa and Middle East	2	Female	8	15-19 years	381	Neonatal preterm birth	3	Rate	2021	170.40302332217559	220.4670778334895	125.05346314044542
2	DALYs (Disability-Adjusted Life Years)	138	North Africa and Middle East	3	Both	8	15-19 years	381	Neonatal preterm birth	3	Rate	2021	182.82311889717633	233.62258212982783	133.6264462534963
2	DALYs (Disability-Adjusted Life Years)	138	North Africa and Middle East	1	Male	9	20-24 years	381	Neonatal preterm birth	3	Rate	2021	180.03748667044204	232.1404080454992	129.5256126652036
2	DALYs (Disability-Adjusted Life Years)	138	North Africa and Middle East	2	Female	9	20-24 years	381	Neonatal preterm birth	3	Rate	2021	161.2335823079323	205.7280413104821	118.13048822684878
2	DALYs (Disability-Adjusted Life Years)	138	North Africa and Middle East	3	Both	9	20-24 years	381	Neonatal preterm birth	3	Rate	2021	170.9032551829027	219.1817965935772	124.64508331014954
2	DALYs (Disability-Adjusted Life Years)	138	North Africa and Middle East	1	Male	10	25-29 years	381	Neonatal preterm birth	3	Rate	2021	168.3250114902586	214.95783542217666	122.45133689481806
2	DALYs (Disability-Adjusted Life Years)	138	North Africa and Middle East	2	Female	10	25-29 years	381	Neonatal preterm birth	3	Rate	2021	151.88938241828853	194.56100377544996	111.16134749569538
2	DALYs (Disability-Adjusted Life Years)	138	North Africa and Middle East	3	Both	10	25-29 years	381	Neonatal preterm birth	3	Rate	2021	160.38020576425424	204.70902632078165	117.36602933025205
2	DALYs (Disability-Adjusted Life Years)	138	North Africa and Middle East	1	Male	11	30-34 years	381	Neonatal preterm birth	3	Rate	2021	155.27713859713248	197.07120167710502	113.64971316404453
2	DALYs (Disability-Adjusted Life Years)	138	North Africa and Middle East	2	Female	11	30-34 years	381	Neonatal preterm birth	3	Rate	2021	142.03812983422714	182.482894168624	105.74024311831337
2	DALYs (Disability-Adjusted Life Years)	138	North Africa and Middle East	3	Both	11	30-34 years	381	Neonatal preterm birth	3	Rate	2021	148.9784280174483	189.2115670779888	109.8700578835339
2	DALYs (Disability-Adjusted Life Years)	138	North Africa and Middle East	1	Male	12	35-39 years	381	Neonatal preterm birth	3	Rate	2021	149.27517397345062	191.63069154682458	107.64800412669445
2	DALYs (Disability-Adjusted Life Years)	138	North Africa and Middle East	2	Female	12	35-39 years	381	Neonatal preterm birth	3	Rate	2021	137.06468488738415	174.3968928537666	99.24552348205212
2	DALYs (Disability-Adjusted Life Years)	138	North Africa and Middle East	3	Both	12	35-39 years	381	Neonatal preterm birth	3	Rate	2021	143.54263589826235	182.60812118600128	103.79869473852469
2	DALYs (Disability-Adjusted Life Years)	138	North Africa and Middle East	1	Male	13	40-44 years	381	Neonatal preterm birth	3	Rate	2021	142.6784240985758	181.5705798718656	105.71140788084128
2	DALYs (Disability-Adjusted Life Years)	138	North Africa and Middle East	2	Female	13	40-44 years	381	Neonatal preterm birth	3	Rate	2021	133.7799716506854	170.59298198653286	96.08144123516847
2	DALYs (Disability-Adjusted Life Years)	138	North Africa and Middle East	3	Both	13	40-44 years	381	Neonatal preterm birth	3	Rate	2021	138.51394284726902	176.58751860790076	101.57658132974427
2	DALYs (Disability-Adjusted Life Years)	138	North Africa and Middle East	1	Male	14	45-49 years	381	Neonatal preterm birth	3	Rate	2021	133.39078731018486	168.70585817477942	96.91338143683615
2	DALYs (Disability-Adjusted Life Years)	138	North Africa and Middle East	2	Female	14	45-49 years	381	Neonatal preterm birth	3	Rate	2021	127.58723813236722	164.17861334664042	92.63441641272506
2	DALYs (Disability-Adjusted Life Years)	138	North Africa and Middle East	3	Both	14	45-49 years	381	Neonatal preterm birth	3	Rate	2021	130.68364330897094	165.03971464241673	95.74311407384569
2	DALYs (Disability-Adjusted Life Years)	138	North Africa and Middle East	1	Male	15	50-54 years	381	Neonatal preterm birth	3	Rate	2021	115.97467792238466	148.78155018556427	84.41157591676524
2	DALYs (Disability-Adjusted Life Years)	138	North Africa and Middle East	2	Female	15	50-54 years	381	Neonatal preterm birth	3	Rate	2021	116.48147542522331	148.61038076609583	87.0733597324599
2	DALYs (Disability-Adjusted Life Years)	138	North Africa and Middle East	3	Both	15	50-54 years	381	Neonatal preterm birth	3	Rate	2021	116.21490428480213	147.34262446955117	85.3828778285321
2	DALYs (Disability-Adjusted Life Years)	138	North Africa and Middle East	1	Male	16	55-59 years	381	Neonatal preterm birth	3	Rate	2021	96.11442048447687	122.70993815903304	69.91836484810179
2	DALYs (Disability-Adjusted Life Years)	138	North Africa and Middle East	2	Female	16	55-59 years	381	Neonatal preterm birth	3	Rate	2021	105.38635886857047	133.7570601596524	78.9645642159868
2	DALYs (Disability-Adjusted Life Years)	138	North Africa and Middle East	3	Both	16	55-59 years	381	Neonatal preterm birth	3	Rate	2021	100.60517352420645	126.56860619984404	75.52751929765995
2	DALYs (Disability-Adjusted Life Years)	138	North Africa and Middle East	1	Male	17	60-64 years	381	Neonatal preterm birth	3	Rate	2021	70.71376570420836	90.99328127364652	53.39547492732312
2	DALYs (Disability-Adjusted Life Years)	138	North Africa and Middle East	2	Female	17	60-64 years	381	Neonatal preterm birth	3	Rate	2021	86.0203776674082	109.6610106629922	63.493410763439684
2	DALYs (Disability-Adjusted Life Years)	138	North Africa and Middle East	3	Both	17	60-64 years	381	Neonatal preterm birth	3	Rate	2021	78.17757926995	99.64222873318774	58.40080730519048
2	DALYs (Disability-Adjusted Life Years)	138	North Africa and Middle East	1	Male	18	65-69 years	381	Neonatal preterm birth	3	Rate	2021	47.10148444161885	60.92188372721311	34.381361373823225
2	DALYs (Disability-Adjusted Life Years)	138	North Africa and Middle East	2	Female	18	65-69 years	381	Neonatal preterm birth	3	Rate	2021	63.108607070522346	81.87591791129921	46.63247191238281
2	DALYs (Disability-Adjusted Life Years)	138	North Africa and Middle East	3	Both	18	65-69 years	381	Neonatal preterm birth	3	Rate	2021	54.992933547807844	70.88304409075677	40.893017849752844
2	DALYs (Disability-Adjusted Life Years)	138	North Africa and Middle East	1	Male	19	70-74 years	381	Neonatal preterm birth	3	Rate	2021	29.211525913668392	41.57300395749928	20.516152856335424
2	DALYs (Disability-Adjusted Life Years)	138	North Africa and Middle East	2	Female	19	70-74 years	381	Neonatal preterm birth	3	Rate	2021	42.243946931065715	55.28055723110724	30.87578537932427
2	DALYs (Disability-Adjusted Life Years)	138	North Africa and Middle East	3	Both	19	70-74 years	381	Neonatal preterm birth	3	Rate	2021	35.80688088985241	47.90079940345744	25.86197588193719
2	DALYs (Disability-Adjusted Life Years)	138	North Africa and Middle East	1	Male	20	75-79 years	381	Neonatal preterm birth	3	Rate	2021	19.669093748760687	30.074288492937576	12.787389089517328
2	DALYs (Disability-Adjusted Life Years)	138	North Africa and Middle East	2	Female	20	75-79 years	381	Neonatal preterm birth	3	Rate	2021	24.60427424208329	34.08545440426743	17.06936069903504
2	DALYs (Disability-Adjusted Life Years)	138	North Africa and Middle East	3	Both	20	75-79 years	381	Neonatal preterm birth	3	Rate	2021	22.217676284871267	32.240978943213584	15.071939326996826
2	DALYs (Disability-Adjusted Life Years)	138	North Africa and Middle East	1	Male	30	80-84 years	381	Neonatal preterm birth	3	Rate	2021	15.575668930361585	25.574585612087432	9.54452825264315
2	DALYs (Disability-Adjusted Life Years)	138	North Africa and Middle East	2	Female	30	80-84 years	381	Neonatal preterm birth	3	Rate	2021	15.313475401610262	23.540116241372733	9.694024415741445
2	DALYs (Disability-Adjusted Life Years)	138	North Africa and Middle East	3	Both	30	80-84 years	381	Neonatal preterm birth	3	Rate	2021	15.43843052386969	24.41838470916232	9.718156174854206
2	DALYs (Disability-Adjusted Life Years)	138	North Africa and Middle East	1	Male	31	85-89 years	381	Neonatal preterm birth	3	Rate	2021	14.004564959755344	22.76388716276564	8.411820414178147
2	DALYs (Disability-Adjusted Life Years)	138	North Africa and Middle East	2	Female	31	85-89 years	381	Neonatal preterm birth	3	Rate	2021	12.382142743310688	19.825716051282154	7.738225822056522
2	DALYs (Disability-Adjusted Life Years)	138	North Africa and Middle East	3	Both	31	85-89 years	381	Neonatal preterm birth	3	Rate	2021	13.18532663255504	21.225009180849835	8.182647241856715
2	DALYs (Disability-Adjusted Life Years)	138	North Africa and Middle East	1	Male	32	90-94 years	381	Neonatal preterm birth	3	Rate	2021	13.4043155686783	22.287074150312247	8.014618777462745
2	DALYs (Disability-Adjusted Life Years)	138	North Africa and Middle East	2	Female	32	90-94 years	381	Neonatal preterm birth	3	Rate	2021	11.453677439462446	18.396411984622244	7.074146891557297
2	DALYs (Disability-Adjusted Life Years)	138	North Africa and Middle East	3	Both	32	90-94 years	381	Neonatal preterm birth	3	Rate	2021	12.465828400783522	20.272590590340695	7.594661839565745
2	DALYs (Disability-Adjusted Life Years)	138	North Africa and Middle East	1	Male	235	95+ years	381	Neonatal preterm birth	3	Rate	2021	13.199318683942707	21.686516139725267	7.707586382618925
2	DALYs (Disability-Adjusted Life Years)	138	North Africa and Middle East	2	Female	235	95+ years	381	Neonatal preterm birth	3	Rate	2021	10.669246243733586	17.369860831799148	6.358155053437888
2	DALYs (Disability-Adjusted Life Years)	138	North Africa and Middle East	3	Both	235	95+ years	381	Neonatal preterm birth	3	Rate	2021	11.867645102130167	19.574312746669253	7.021848507978476
2	DALYs (Disability-Adjusted Life Years)	5	East Asia	1	Male	1	<5 years	380	Neonatal disorders	3	Rate	1990	27019.487194448993	30955.500775333163	23342.411195933917
2	DALYs (Disability-Adjusted Life Years)	5	East Asia	2	Female	1	<5 years	380	Neonatal disorders	3	Rate	1990	20494.98498402097	23297.22392964853	18210.30934896992
2	DALYs (Disability-Adjusted Life Years)	5	East Asia	3	Both	1	<5 years	380	Neonatal disorders	3	Rate	1990	23949.995479945475	26962.293134773685	21223.726786637497
2	DALYs (Disability-Adjusted Life Years)	5	East Asia	1	Male	6	5-9 years	380	Neonatal disorders	3	Rate	1990	173.65057127410387	243.68188177329148	118.19772930117306
2	DALYs (Disability-Adjusted Life Years)	5	East Asia	2	Female	6	5-9 years	380	Neonatal disorders	3	Rate	1990	128.976613420078	179.75640462465475	89.29082361354504
2	DALYs (Disability-Adjusted Life Years)	5	East Asia	3	Both	6	5-9 years	380	Neonatal disorders	3	Rate	1990	152.20201970983328	212.76016517249545	103.9997664248457
2	DALYs (Disability-Adjusted Life Years)	5	East Asia	1	Male	7	10-14 years	380	Neonatal disorders	3	Rate	1990	160.62371973155254	222.4714115078034	112.17613271201526
2	DALYs (Disability-Adjusted Life Years)	5	East Asia	2	Female	7	10-14 years	380	Neonatal disorders	3	Rate	1990	122.99848355165129	171.50567460198513	85.46565167076949
2	DALYs (Disability-Adjusted Life Years)	5	East Asia	3	Both	7	10-14 years	380	Neonatal disorders	3	Rate	1990	142.4015431974129	195.64867687655087	99.84020342520138
2	DALYs (Disability-Adjusted Life Years)	5	East Asia	1	Male	8	15-19 years	380	Neonatal disorders	3	Rate	1990	148.56731364732556	209.38418655798873	104.16131803121863
2	DALYs (Disability-Adjusted Life Years)	5	East Asia	2	Female	8	15-19 years	380	Neonatal disorders	3	Rate	1990	117.16892727345734	163.27756093081794	82.05145920074037
2	DALYs (Disability-Adjusted Life Years)	5	East Asia	3	Both	8	15-19 years	380	Neonatal disorders	3	Rate	1990	133.25999101068837	185.46447647474815	93.36621196525493
2	DALYs (Disability-Adjusted Life Years)	5	East Asia	1	Male	9	20-24 years	380	Neonatal disorders	3	Rate	1990	144.78854008078858	209.72429334920375	99.36611360734602
2	DALYs (Disability-Adjusted Life Years)	5	East Asia	2	Female	9	20-24 years	380	Neonatal disorders	3	Rate	1990	115.32463328605826	160.36854383829237	79.9413962454177
2	DALYs (Disability-Adjusted Life Years)	5	East Asia	3	Both	9	20-24 years	380	Neonatal disorders	3	Rate	1990	130.3670128858388	183.59122207729624	90.49677005899875
2	DALYs (Disability-Adjusted Life Years)	5	East Asia	1	Male	10	25-29 years	380	Neonatal disorders	3	Rate	1990	144.90914107744817	200.02765890552803	100.38949406808582
2	DALYs (Disability-Adjusted Life Years)	5	East Asia	2	Female	10	25-29 years	380	Neonatal disorders	3	Rate	1990	115.89704073757098	158.77452148420906	80.42354525915393
2	DALYs (Disability-Adjusted Life Years)	5	East Asia	3	Both	10	25-29 years	380	Neonatal disorders	3	Rate	1990	130.77708339063363	182.38096716512493	91.32507180889989
2	DALYs (Disability-Adjusted Life Years)	5	East Asia	1	Male	11	30-34 years	380	Neonatal disorders	3	Rate	1990	143.55499156046673	200.63300582809242	99.08596465161948
2	DALYs (Disability-Adjusted Life Years)	5	East Asia	2	Female	11	30-34 years	380	Neonatal disorders	3	Rate	1990	115.48746222098461	159.64477511851075	80.55375822096788
2	DALYs (Disability-Adjusted Life Years)	5	East Asia	3	Both	11	30-34 years	380	Neonatal disorders	3	Rate	1990	130.10731870136877	179.2881934143255	90.02712531091684
2	DALYs (Disability-Adjusted Life Years)	5	East Asia	1	Male	12	35-39 years	380	Neonatal disorders	3	Rate	1990	133.72855926566638	187.62565366669304	91.74365017205078
2	DALYs (Disability-Adjusted Life Years)	5	East Asia	2	Female	12	35-39 years	380	Neonatal disorders	3	Rate	1990	109.39323002318565	149.61087238599782	77.07809491966653
2	DALYs (Disability-Adjusted Life Years)	5	East Asia	3	Both	12	35-39 years	380	Neonatal disorders	3	Rate	1990	121.96469011165128	169.76389870141537	85.34424986095443
2	DALYs (Disability-Adjusted Life Years)	5	East Asia	1	Male	13	40-44 years	380	Neonatal disorders	3	Rate	1990	122.1584436225174	174.54380569277558	84.26883650435019
2	DALYs (Disability-Adjusted Life Years)	5	East Asia	2	Female	13	40-44 years	380	Neonatal disorders	3	Rate	1990	103.23697367368196	144.14277199327432	71.50986538706184
2	DALYs (Disability-Adjusted Life Years)	5	East Asia	3	Both	13	40-44 years	380	Neonatal disorders	3	Rate	1990	113.14477160556423	159.06533340259557	78.7188507001824
2	DALYs (Disability-Adjusted Life Years)	5	East Asia	1	Male	14	45-49 years	380	Neonatal disorders	3	Rate	1990	109.3726418256222	153.9956714106502	76.55034469783703
2	DALYs (Disability-Adjusted Life Years)	5	East Asia	2	Female	14	45-49 years	380	Neonatal disorders	3	Rate	1990	96.29774536420554	134.1216881941039	67.8278237014899
2	DALYs (Disability-Adjusted Life Years)	5	East Asia	3	Both	14	45-49 years	380	Neonatal disorders	3	Rate	1990	103.17660247654449	144.29912167734275	72.32448976743194
2	DALYs (Disability-Adjusted Life Years)	5	East Asia	1	Male	15	50-54 years	380	Neonatal disorders	3	Rate	1990	95.79409354840799	139.11044554918908	65.58807753084906
2	DALYs (Disability-Adjusted Life Years)	5	East Asia	2	Female	15	50-54 years	380	Neonatal disorders	3	Rate	1990	88.39813398623879	125.29040250156926	62.170627018587396
2	DALYs (Disability-Adjusted Life Years)	5	East Asia	3	Both	15	50-54 years	380	Neonatal disorders	3	Rate	1990	92.30154606654445	132.12397243699226	64.51639137021394
2	DALYs (Disability-Adjusted Life Years)	5	East Asia	1	Male	16	55-59 years	380	Neonatal disorders	3	Rate	1990	80.24755604068181	117.91892039018126	54.87300817963367
2	DALYs (Disability-Adjusted Life Years)	5	East Asia	2	Female	16	55-59 years	380	Neonatal disorders	3	Rate	1990	78.45575800245712	111.75326142362925	53.87084630569816
2	DALYs (Disability-Adjusted Life Years)	5	East Asia	3	Both	16	55-59 years	380	Neonatal disorders	3	Rate	1990	79.39132789429169	115.45307488742506	54.20465251182542
2	DALYs (Disability-Adjusted Life Years)	5	East Asia	1	Male	17	60-64 years	380	Neonatal disorders	3	Rate	1990	60.44327216657167	91.36610099539416	41.08419766933401
2	DALYs (Disability-Adjusted Life Years)	5	East Asia	2	Female	17	60-64 years	380	Neonatal disorders	3	Rate	1990	64.56847690860691	93.08262942935336	44.259993165501996
2	DALYs (Disability-Adjusted Life Years)	5	East Asia	3	Both	17	60-64 years	380	Neonatal disorders	3	Rate	1990	62.44611578132386	93.01466016600803	42.95046192454395
2	DALYs (Disability-Adjusted Life Years)	5	East Asia	1	Male	18	65-69 years	380	Neonatal disorders	3	Rate	1990	37.2897554373473	54.0744839165847	25.306272187796942
2	DALYs (Disability-Adjusted Life Years)	5	East Asia	2	Female	18	65-69 years	380	Neonatal disorders	3	Rate	1990	43.17289671900949	62.86747599686872	30.20361279587973
2	DALYs (Disability-Adjusted Life Years)	5	East Asia	3	Both	18	65-69 years	380	Neonatal disorders	3	Rate	1990	40.28506347290946	58.83356616706053	28.019440231993066
2	DALYs (Disability-Adjusted Life Years)	5	East Asia	1	Male	19	70-74 years	380	Neonatal disorders	3	Rate	1990	21.74089821766488	31.058878614414674	15.092304786009704
2	DALYs (Disability-Adjusted Life Years)	5	East Asia	2	Female	19	70-74 years	380	Neonatal disorders	3	Rate	1990	24.275076229856886	34.159583410254626	17.253633051110143
2	DALYs (Disability-Adjusted Life Years)	5	East Asia	3	Both	19	70-74 years	380	Neonatal disorders	3	Rate	1990	23.10225088537664	32.39639709837963	16.514654240489254
2	DALYs (Disability-Adjusted Life Years)	5	East Asia	1	Male	20	75-79 years	380	Neonatal disorders	3	Rate	1990	16.218618775786766	23.60978812886123	10.83915404820283
2	DALYs (Disability-Adjusted Life Years)	5	East Asia	2	Female	20	75-79 years	380	Neonatal disorders	3	Rate	1990	14.503853616645417	20.510101480849777	10.027205718948291
2	DALYs (Disability-Adjusted Life Years)	5	East Asia	3	Both	20	75-79 years	380	Neonatal disorders	3	Rate	1990	15.240973199310266	22.11440172252896	10.50777840755563
2	DALYs (Disability-Adjusted Life Years)	5	East Asia	1	Male	30	80-84 years	380	Neonatal disorders	3	Rate	1990	14.863675262009684	22.10468529436657	9.700713618130985
2	DALYs (Disability-Adjusted Life Years)	5	East Asia	2	Female	30	80-84 years	380	Neonatal disorders	3	Rate	1990	11.144486490406225	16.170860747936377	7.277712054707548
2	DALYs (Disability-Adjusted Life Years)	5	East Asia	3	Both	30	80-84 years	380	Neonatal disorders	3	Rate	1990	12.572587694919749	18.46138322500309	8.322410872025607
2	DALYs (Disability-Adjusted Life Years)	5	East Asia	1	Male	31	85-89 years	380	Neonatal disorders	3	Rate	1990	14.333285460051574	21.02560366024867	9.413713741847962
2	DALYs (Disability-Adjusted Life Years)	5	East Asia	2	Female	31	85-89 years	380	Neonatal disorders	3	Rate	1990	10.13107723942446	15.029951149594291	6.729282135338211
2	DALYs (Disability-Adjusted Life Years)	5	East Asia	3	Both	31	85-89 years	380	Neonatal disorders	3	Rate	1990	11.49723040143345	16.881502478081977	7.785885215731603
2	DALYs (Disability-Adjusted Life Years)	5	East Asia	1	Male	32	90-94 years	380	Neonatal disorders	3	Rate	1990	14.05179444644447	20.70502379555997	9.343340671302599
2	DALYs (Disability-Adjusted Life Years)	5	East Asia	2	Female	32	90-94 years	380	Neonatal disorders	3	Rate	1990	9.679085124590886	14.18002977286188	6.360019842633613
2	DALYs (Disability-Adjusted Life Years)	5	East Asia	3	Both	32	90-94 years	380	Neonatal disorders	3	Rate	1990	10.846499015542962	15.995622201395456	7.13939024523733
2	DALYs (Disability-Adjusted Life Years)	5	East Asia	1	Male	235	95+ years	380	Neonatal disorders	3	Rate	1990	13.970950005121324	20.958467335645604	9.204537596129581
2	DALYs (Disability-Adjusted Life Years)	5	East Asia	2	Female	235	95+ years	380	Neonatal disorders	3	Rate	1990	9.198245777523134	13.48400662555019	5.997199511626862
2	DALYs (Disability-Adjusted Life Years)	5	East Asia	3	Both	235	95+ years	380	Neonatal disorders	3	Rate	1990	10.128118822335368	14.931706060146247	6.594049198638282
2	DALYs (Disability-Adjusted Life Years)	5	East Asia	1	Male	1	<5 years	381	Neonatal preterm birth	3	Rate	1990	11108.503332510616	14527.583257324355	8804.820853563455
2	DALYs (Disability-Adjusted Life Years)	5	East Asia	2	Female	1	<5 years	381	Neonatal preterm birth	3	Rate	1990	8445.14588438234	10979.574806123357	6752.827772183576
2	DALYs (Disability-Adjusted Life Years)	5	East Asia	3	Both	1	<5 years	381	Neonatal preterm birth	3	Rate	1990	9855.510635730676	12313.714122933045	7969.860260049226
2	DALYs (Disability-Adjusted Life Years)	5	East Asia	1	Male	6	5-9 years	381	Neonatal preterm birth	3	Rate	1990	97.98254431884384	129.50558362460706	68.02643042729052
2	DALYs (Disability-Adjusted Life Years)	5	East Asia	2	Female	6	5-9 years	381	Neonatal preterm birth	3	Rate	1990	76.99688418494426	102.99226510235162	54.46120641605034
2	DALYs (Disability-Adjusted Life Years)	5	East Asia	3	Both	6	5-9 years	381	Neonatal preterm birth	3	Rate	1990	87.90705436644333	116.24483002833938	61.88164419343913
2	DALYs (Disability-Adjusted Life Years)	5	East Asia	1	Male	7	10-14 years	381	Neonatal preterm birth	3	Rate	1990	91.90358752683329	121.80262795891386	66.38233350899118
2	DALYs (Disability-Adjusted Life Years)	5	East Asia	2	Female	7	10-14 years	381	Neonatal preterm birth	3	Rate	1990	74.05887695415686	97.44666792931467	51.730433118437624
2	DALYs (Disability-Adjusted Life Years)	5	East Asia	3	Both	7	10-14 years	381	Neonatal preterm birth	3	Rate	1990	83.2612639357953	109.84196016722392	59.30320115017009
2	DALYs (Disability-Adjusted Life Years)	5	East Asia	1	Male	8	15-19 years	381	Neonatal preterm birth	3	Rate	1990	84.44313423759614	110.48263525650819	59.80353469366253
2	DALYs (Disability-Adjusted Life Years)	5	East Asia	2	Female	8	15-19 years	381	Neonatal preterm birth	3	Rate	1990	70.49477258051556	94.43515790809901	50.454335845721715
2	DALYs (Disability-Adjusted Life Years)	5	East Asia	3	Both	8	15-19 years	381	Neonatal preterm birth	3	Rate	1990	77.64303726461497	103.20200536687169	55.340134258080795
2	DALYs (Disability-Adjusted Life Years)	5	East Asia	1	Male	9	20-24 years	381	Neonatal preterm birth	3	Rate	1990	80.96164112899102	107.42833820591147	56.61506920759875
2	DALYs (Disability-Adjusted Life Years)	5	East Asia	2	Female	9	20-24 years	381	Neonatal preterm birth	3	Rate	1990	68.16695011050705	89.10080391815706	47.751516559986605
2	DALYs (Disability-Adjusted Life Years)	5	East Asia	3	Both	9	20-24 years	381	Neonatal preterm birth	3	Rate	1990	74.6990980874468	98.39762742857336	53.07260515178328
2	DALYs (Disability-Adjusted Life Years)	5	East Asia	1	Male	10	25-29 years	381	Neonatal preterm birth	3	Rate	1990	81.05705574440069	108.12349932152014	57.69845452818712
2	DALYs (Disability-Adjusted Life Years)	5	East Asia	2	Female	10	25-29 years	381	Neonatal preterm birth	3	Rate	1990	68.2651210265621	89.89001183124263	48.70352773858183
2	DALYs (Disability-Adjusted Life Years)	5	East Asia	3	Both	10	25-29 years	381	Neonatal preterm birth	3	Rate	1990	74.82598811259662	99.25184718533392	53.25052134008684
2	DALYs (Disability-Adjusted Life Years)	5	East Asia	1	Male	11	30-34 years	381	Neonatal preterm birth	3	Rate	1990	79.64272281696195	104.7675387377595	56.25803708632169
2	DALYs (Disability-Adjusted Life Years)	5	East Asia	2	Female	11	30-34 years	381	Neonatal preterm birth	3	Rate	1990	67.80607073319439	87.84270816355459	47.13868573077347
2	DALYs (Disability-Adjusted Life Years)	5	East Asia	3	Both	11	30-34 years	381	Neonatal preterm birth	3	Rate	1990	73.97156369767464	96.92088255926086	52.0644885488275
2	DALYs (Disability-Adjusted Life Years)	5	East Asia	1	Male	12	35-39 years	381	Neonatal preterm birth	3	Rate	1990	73.58272425768716	96.08065391744466	52.768508628034695
2	DALYs (Disability-Adjusted Life Years)	5	East Asia	2	Female	12	35-39 years	381	Neonatal preterm birth	3	Rate	1990	63.98890424636982	83.7559750619316	45.28119912145998
2	DALYs (Disability-Adjusted Life Years)	5	East Asia	3	Both	12	35-39 years	381	Neonatal preterm birth	3	Rate	1990	68.94500425087116	88.69103505779526	49.688148055046724
2	DALYs (Disability-Adjusted Life Years)	5	East Asia	1	Male	13	40-44 years	381	Neonatal preterm birth	3	Rate	1990	66.76343710498858	87.79121953411011	47.21643688416576
2	DALYs (Disability-Adjusted Life Years)	5	East Asia	2	Female	13	40-44 years	381	Neonatal preterm birth	3	Rate	1990	60.260624649520736	80.27230510807755	42.771576690269264
2	DALYs (Disability-Adjusted Life Years)	5	East Asia	3	Both	13	40-44 years	381	Neonatal preterm birth	3	Rate	1990	63.66567467850479	83.61539519556862	45.36784533377976
2	DALYs (Disability-Adjusted Life Years)	5	East Asia	1	Male	14	45-49 years	381	Neonatal preterm birth	3	Rate	1990	59.39159945193603	77.81073123598395	42.18125291094341
2	DALYs (Disability-Adjusted Life Years)	5	East Asia	2	Female	14	45-49 years	381	Neonatal preterm birth	3	Rate	1990	56.21546950878956	75.9580682109599	39.59217512280171
2	DALYs (Disability-Adjusted Life Years)	5	East Asia	3	Both	14	45-49 years	381	Neonatal preterm birth	3	Rate	1990	57.88646890167949	76.87109761072804	41.38737986431015
2	DALYs (Disability-Adjusted Life Years)	5	East Asia	1	Male	15	50-54 years	381	Neonatal preterm birth	3	Rate	1990	50.89143126746045	66.79146605254488	36.022634312155176
2	DALYs (Disability-Adjusted Life Years)	5	East Asia	2	Female	15	50-54 years	381	Neonatal preterm birth	3	Rate	1990	50.78937052529623	68.32173170037133	35.60965174099167
2	DALYs (Disability-Adjusted Life Years)	5	East Asia	3	Both	15	50-54 years	381	Neonatal preterm birth	3	Rate	1990	50.843235764896306	67.53872101382483	35.93069256238587
2	DALYs (Disability-Adjusted Life Years)	5	East Asia	1	Male	16	55-59 years	381	Neonatal preterm birth	3	Rate	1990	40.822191460661344	53.58607842199744	29.311540150472354
2	DALYs (Disability-Adjusted Life Years)	5	East Asia	2	Female	16	55-59 years	381	Neonatal preterm birth	3	Rate	1990	43.541970036183045	57.865146397559265	30.79668288881787
2	DALYs (Disability-Adjusted Life Years)	5	East Asia	3	Both	16	55-59 years	381	Neonatal preterm birth	3	Rate	1990	42.12186414621565	55.44671785813691	29.847835891411666
2	DALYs (Disability-Adjusted Life Years)	5	East Asia	1	Male	17	60-64 years	381	Neonatal preterm birth	3	Rate	1990	30.19181490763401	40.13347145732626	21.74078615772527
2	DALYs (Disability-Adjusted Life Years)	5	East Asia	2	Female	17	60-64 years	381	Neonatal preterm birth	3	Rate	1990	35.276785739764016	46.64775620616128	25.086081344628006
2	DALYs (Disability-Adjusted Life Years)	5	East Asia	3	Both	17	60-64 years	381	Neonatal preterm birth	3	Rate	1990	32.6606381538005	43.0299951678461	23.377438759952508
2	DALYs (Disability-Adjusted Life Years)	5	East Asia	1	Male	18	65-69 years	381	Neonatal preterm birth	3	Rate	1990	21.307429024337782	29.432093274838127	14.977178553088796
2	DALYs (Disability-Adjusted Life Years)	5	East Asia	2	Female	18	65-69 years	381	Neonatal preterm birth	3	Rate	1990	25.00334846749854	33.16858767408126	17.886201417281164
2	DALYs (Disability-Adjusted Life Years)	5	East Asia	3	Both	18	65-69 years	381	Neonatal preterm birth	3	Rate	1990	23.189147765547773	30.631835891516698	16.582794963022984
2	DALYs (Disability-Adjusted Life Years)	5	East Asia	1	Male	19	70-74 years	381	Neonatal preterm birth	3	Rate	1990	15.878933873574708	22.63946127819603	10.93029946245144
2	DALYs (Disability-Adjusted Life Years)	5	East Asia	2	Female	19	70-74 years	381	Neonatal preterm birth	3	Rate	1990	16.259615642049535	22.189775030211866	11.676510204418584
2	DALYs (Disability-Adjusted Life Years)	5	East Asia	3	Both	19	70-74 years	381	Neonatal preterm birth	3	Rate	1990	16.083434953833954	22.35287457160736	11.368817480495123
2	DALYs (Disability-Adjusted Life Years)	5	East Asia	1	Male	20	75-79 years	381	Neonatal preterm birth	3	Rate	1990	13.884061722672818	20.485996685620833	9.1283364607759
2	DALYs (Disability-Adjusted Life Years)	5	East Asia	2	Female	20	75-79 years	381	Neonatal preterm birth	3	Rate	1990	11.335918151380687	16.443271353718004	7.68193883302716
2	DALYs (Disability-Adjusted Life Years)	5	East Asia	3	Both	20	75-79 years	381	Neonatal preterm birth	3	Rate	1990	12.431278945147684	18.21504479255454	8.248231738892844
2	DALYs (Disability-Adjusted Life Years)	5	East Asia	1	Male	30	80-84 years	381	Neonatal preterm birth	3	Rate	1990	13.375861611190565	19.852673249914428	8.741468244483096
2	DALYs (Disability-Adjusted Life Years)	5	East Asia	2	Female	30	80-84 years	381	Neonatal preterm birth	3	Rate	1990	9.630693725956986	14.436713458370487	6.198181541277246
2	DALYs (Disability-Adjusted Life Years)	5	East Asia	3	Both	30	80-84 years	381	Neonatal preterm birth	3	Rate	1990	11.068770440116781	16.57213420215553	7.219227083006694
2	DALYs (Disability-Adjusted Life Years)	5	East Asia	1	Male	31	85-89 years	381	Neonatal preterm birth	3	Rate	1990	13.032093049618565	19.138009365067067	8.472797385255836
2	DALYs (Disability-Adjusted Life Years)	5	East Asia	2	Female	31	85-89 years	381	Neonatal preterm birth	3	Rate	1990	9.109116017458984	13.843783438566819	6.026972679243809
2	DALYs (Disability-Adjusted Life Years)	5	East Asia	3	Both	31	85-89 years	381	Neonatal preterm birth	3	Rate	1990	10.38449010546017	15.451527774303136	6.90435584369356
2	DALYs (Disability-Adjusted Life Years)	5	East Asia	1	Male	32	90-94 years	381	Neonatal preterm birth	3	Rate	1990	12.824645813213527	18.7496479683084	8.564143695834712
2	DALYs (Disability-Adjusted Life Years)	5	East Asia	2	Female	32	90-94 years	381	Neonatal preterm birth	3	Rate	1990	8.783800916024484	12.98510813957403	5.704625474436834
2	DALYs (Disability-Adjusted Life Years)	5	East Asia	3	Both	32	90-94 years	381	Neonatal preterm birth	3	Rate	1990	9.86261455693707	14.64512032707664	6.390988896544248
2	DALYs (Disability-Adjusted Life Years)	5	East Asia	1	Male	235	95+ years	381	Neonatal preterm birth	3	Rate	1990	12.813141367094639	19.32804772210979	8.290942215978948
2	DALYs (Disability-Adjusted Life Years)	5	East Asia	2	Female	235	95+ years	381	Neonatal preterm birth	3	Rate	1990	8.34997419014775	12.396042640816095	5.41039418030922
2	DALYs (Disability-Adjusted Life Years)	5	East Asia	3	Both	235	95+ years	381	Neonatal preterm birth	3	Rate	1990	9.219539672193594	13.687094203377985	5.989518527468397
2	DALYs (Disability-Adjusted Life Years)	5	East Asia	1	Male	1	<5 years	382	Neonatal encephalopathy due to birth asphyxia and trauma	3	Rate	1990	12185.812916120418	15075.639674269642	9561.706222052244
2	DALYs (Disability-Adjusted Life Years)	5	East Asia	2	Female	1	<5 years	382	Neonatal encephalopathy due to birth asphyxia and trauma	3	Rate	1990	9586.963399559256	11549.859120123456	7639.927981719372
2	DALYs (Disability-Adjusted Life Years)	5	East Asia	3	Both	1	<5 years	382	Neonatal encephalopathy due to birth asphyxia and trauma	3	Rate	1990	10963.168367762974	13014.211733879929	9023.390692122273
2	DALYs (Disability-Adjusted Life Years)	5	East Asia	1	Male	6	5-9 years	382	Neonatal encephalopathy due to birth asphyxia and trauma	3	Rate	1990	55.22384201282496	110.56589920123265	24.323763716125427
2	DALYs (Disability-Adjusted Life Years)	5	East Asia	2	Female	6	5-9 years	382	Neonatal encephalopathy due to birth asphyxia and trauma	3	Rate	1990	36.44356267960497	72.18938708065073	16.12571341709848
2	DALYs (Disability-Adjusted Life Years)	5	East Asia	3	Both	6	5-9 years	382	Neonatal encephalopathy due to birth asphyxia and trauma	3	Rate	1990	46.20718423233064	92.0748184207006	20.512869888580365
2	DALYs (Disability-Adjusted Life Years)	5	East Asia	1	Male	7	10-14 years	382	Neonatal encephalopathy due to birth asphyxia and trauma	3	Rate	1990	49.7338355954526	100.83387148319581	22.64013866579477
2	DALYs (Disability-Adjusted Life Years)	5	East Asia	2	Female	7	10-14 years	382	Neonatal encephalopathy due to birth asphyxia and trauma	3	Rate	1990	33.96911669813125	70.94602901768634	14.676624307955008
2	DALYs (Disability-Adjusted Life Years)	5	East Asia	3	Both	7	10-14 years	382	Neonatal encephalopathy due to birth asphyxia and trauma	3	Rate	1990	42.09886715606427	85.71655879555183	19.05110125110619
2	DALYs (Disability-Adjusted Life Years)	5	East Asia	1	Male	8	15-19 years	382	Neonatal encephalopathy due to birth asphyxia and trauma	3	Rate	1990	46.38228483217284	95.56378117621271	19.864768639041802
2	DALYs (Disability-Adjusted Life Years)	5	East Asia	2	Female	8	15-19 years	382	Neonatal encephalopathy due to birth asphyxia and trauma	3	Rate	1990	32.518280037012154	67.60711577922143	14.43045864794421
2	DALYs (Disability-Adjusted Life Years)	5	East Asia	3	Both	8	15-19 years	382	Neonatal encephalopathy due to birth asphyxia and trauma	3	Rate	1990	39.623313466305646	81.6082781418841	17.449908426623676
2	DALYs (Disability-Adjusted Life Years)	5	East Asia	1	Male	9	20-24 years	382	Neonatal encephalopathy due to birth asphyxia and trauma	3	Rate	1990	45.66858330681072	96.91986817951965	19.611829031996926
2	DALYs (Disability-Adjusted Life Years)	5	East Asia	2	Female	9	20-24 years	382	Neonatal encephalopathy due to birth asphyxia and trauma	3	Rate	1990	32.35148739507966	64.26981137631735	14.101855146407587
2	DALYs (Disability-Adjusted Life Years)	5	East Asia	3	Both	9	20-24 years	382	Neonatal encephalopathy due to birth asphyxia and trauma	3	Rate	1990	39.15034177873428	80.94350401986149	16.876730456799823
2	DALYs (Disability-Adjusted Life Years)	5	East Asia	1	Male	10	25-29 years	382	Neonatal encephalopathy due to birth asphyxia and trauma	3	Rate	1990	45.73358184671694	94.45612132209907	19.329434717918303
2	DALYs (Disability-Adjusted Life Years)	5	East Asia	2	Female	10	25-29 years	382	Neonatal encephalopathy due to birth asphyxia and trauma	3	Rate	1990	32.69734453229019	66.77060758602238	14.054619429929808
2	DALYs (Disability-Adjusted Life Years)	5	East Asia	3	Both	10	25-29 years	382	Neonatal encephalopathy due to birth asphyxia and trauma	3	Rate	1990	39.38351220031969	81.19318604896232	17.187646006316186
2	DALYs (Disability-Adjusted Life Years)	5	East Asia	1	Male	11	30-34 years	382	Neonatal encephalopathy due to birth asphyxia and trauma	3	Rate	1990	45.84152600309726	91.68238615656593	20.723491194797344
2	DALYs (Disability-Adjusted Life Years)	5	East Asia	2	Female	11	30-34 years	382	Neonatal encephalopathy due to birth asphyxia and trauma	3	Rate	1990	32.674536979062275	65.64774345666787	14.758975164378091
2	DALYs (Disability-Adjusted Life Years)	5	East Asia	3	Both	11	30-34 years	382	Neonatal encephalopathy due to birth asphyxia and trauma	3	Rate	1990	39.5329778301206	79.00116111966828	17.802493852317184
2	DALYs (Disability-Adjusted Life Years)	5	East Asia	1	Male	12	35-39 years	382	Neonatal encephalopathy due to birth asphyxia and trauma	3	Rate	1990	42.731913331412805	88.55380772693773	18.34375020905027
2	DALYs (Disability-Adjusted Life Years)	5	East Asia	2	Female	12	35-39 years	382	Neonatal encephalopathy due to birth asphyxia and trauma	3	Rate	1990	30.901304625136508	61.73097586396366	13.661272530015424
2	DALYs (Disability-Adjusted Life Years)	5	East Asia	3	Both	12	35-39 years	382	Neonatal encephalopathy due to birth asphyxia and trauma	3	Rate	1990	37.012913952105514	74.54866599518454	16.2835862356987
2	DALYs (Disability-Adjusted Life Years)	5	East Asia	1	Male	13	40-44 years	382	Neonatal encephalopathy due to birth asphyxia and trauma	3	Rate	1990	39.053902339399485	82.69481347335199	16.776593846376645
2	DALYs (Disability-Adjusted Life Years)	5	East Asia	2	Female	13	40-44 years	382	Neonatal encephalopathy due to birth asphyxia and trauma	3	Rate	1990	29.089197596149283	58.99274656704258	13.294388087291775
2	DALYs (Disability-Adjusted Life Years)	5	East Asia	3	Both	13	40-44 years	382	Neonatal encephalopathy due to birth asphyxia and trauma	3	Rate	1990	34.306988883716194	71.20480504841389	15.337759888027529
2	DALYs (Disability-Adjusted Life Years)	5	East Asia	1	Male	14	45-49 years	382	Neonatal encephalopathy due to birth asphyxia and trauma	3	Rate	1990	34.946871823160855	75.72052963273231	15.11458178430108
2	DALYs (Disability-Adjusted Life Years)	5	East Asia	2	Female	14	45-49 years	382	Neonatal encephalopathy due to birth asphyxia and trauma	3	Rate	1990	26.818891618288525	55.3877451637635	11.843066395170297
2	DALYs (Disability-Adjusted Life Years)	5	East Asia	3	Both	14	45-49 years	382	Neonatal encephalopathy due to birth asphyxia and trauma	3	Rate	1990	31.09511779003893	65.1183048834376	13.584089935812235
2	DALYs (Disability-Adjusted Life Years)	5	East Asia	1	Male	15	50-54 years	382	Neonatal encephalopathy due to birth asphyxia and trauma	3	Rate	1990	31.398722308148184	64.39374433129817	13.255389737540726
2	DALYs (Disability-Adjusted Life Years)	5	East Asia	2	Female	15	50-54 years	382	Neonatal encephalopathy due to birth asphyxia and trauma	3	Rate	1990	25.17460879802582	52.899303903474326	11.003314580253681
2	DALYs (Disability-Adjusted Life Years)	5	East Asia	3	Both	15	50-54 years	382	Neonatal encephalopathy due to birth asphyxia and trauma	3	Rate	1990	28.45954831944732	59.37374777579469	11.82649040169078
2	DALYs (Disability-Adjusted Life Years)	5	East Asia	1	Male	16	55-59 years	382	Neonatal encephalopathy due to birth asphyxia and trauma	3	Rate	1990	27.718916241410827	59.68281476033397	11.42716452721952
2	DALYs (Disability-Adjusted Life Years)	5	East Asia	2	Female	16	55-59 years	382	Neonatal encephalopathy due to birth asphyxia and trauma	3	Rate	1990	23.399971180618962	48.29364015065792	10.086259088481697
2	DALYs (Disability-Adjusted Life Years)	5	East Asia	3	Both	16	55-59 years	382	Neonatal encephalopathy due to birth asphyxia and trauma	3	Rate	1990	25.655066273461067	54.36424543916782	10.571014475556925
2	DALYs (Disability-Adjusted Life Years)	5	East Asia	1	Male	17	60-64 years	382	Neonatal encephalopathy due to birth asphyxia and trauma	3	Rate	1990	21.22793147588113	45.181797708421485	8.753276786194155
2	DALYs (Disability-Adjusted Life Years)	5	East Asia	2	Female	17	60-64 years	382	Neonatal encephalopathy due to birth asphyxia and trauma	3	Rate	1990	19.460545383980833	40.72087946102748	8.322912658614717
2	DALYs (Disability-Adjusted Life Years)	5	East Asia	3	Both	17	60-64 years	382	Neonatal encephalopathy due to birth asphyxia and trauma	3	Rate	1990	20.369841230591163	43.02769554135013	8.851717706642573
2	DALYs (Disability-Adjusted Life Years)	5	East Asia	1	Male	18	65-69 years	382	Neonatal encephalopathy due to birth asphyxia and trauma	3	Rate	1990	11.093079388430736	23.995365960520285	4.436843936184947
2	DALYs (Disability-Adjusted Life Years)	5	East Asia	2	Female	18	65-69 years	382	Neonatal encephalopathy due to birth asphyxia and trauma	3	Rate	1990	11.843763212047675	24.99255438806588	4.910712996084569
2	DALYs (Disability-Adjusted Life Years)	5	East Asia	3	Both	18	65-69 years	382	Neonatal encephalopathy due to birth asphyxia and trauma	3	Rate	1990	11.47527814610038	24.637535805497475	4.7535637558983295
2	DALYs (Disability-Adjusted Life Years)	5	East Asia	1	Male	19	70-74 years	382	Neonatal encephalopathy due to birth asphyxia and trauma	3	Rate	1990	3.968975028064726	8.466212411983948	1.779988137458772
2	DALYs (Disability-Adjusted Life Years)	5	East Asia	2	Female	19	70-74 years	382	Neonatal encephalopathy due to birth asphyxia and trauma	3	Rate	1990	4.912710059157978	10.539940052633659	2.1816759193107402
2	DALYs (Disability-Adjusted Life Years)	5	East Asia	3	Both	19	70-74 years	382	Neonatal encephalopathy due to birth asphyxia and trauma	3	Rate	1990	4.4759465967591225	9.64353253596462	2.0601900252370604
2	DALYs (Disability-Adjusted Life Years)	5	East Asia	1	Male	20	75-79 years	382	Neonatal encephalopathy due to birth asphyxia and trauma	3	Rate	1990	1.6508060720131246	3.0123370342807023	0.8342239433705694
2	DALYs (Disability-Adjusted Life Years)	5	East Asia	2	Female	20	75-79 years	382	Neonatal encephalopathy due to birth asphyxia and trauma	3	Rate	1990	1.8815794594068043	3.7826041674139006	0.9358541089449696
2	DALYs (Disability-Adjusted Life Years)	5	East Asia	3	Both	20	75-79 years	382	Neonatal encephalopathy due to birth asphyxia and trauma	3	Rate	1990	1.7823777803320038	3.4448305364633014	0.9126500650754622
2	DALYs (Disability-Adjusted Life Years)	5	East Asia	1	Male	30	80-84 years	382	Neonatal encephalopathy due to birth asphyxia and trauma	3	Rate	1990	1.1735919805459498	2.028063881501197	0.5692720496104791
2	DALYs (Disability-Adjusted Life Years)	5	East Asia	2	Female	30	80-84 years	382	Neonatal encephalopathy due to birth asphyxia and trauma	3	Rate	1990	1.001068809492627	1.7872323967676742	0.5198515065433289
2	DALYs (Disability-Adjusted Life Years)	5	East Asia	3	Both	30	80-84 years	382	Neonatal encephalopathy due to birth asphyxia and trauma	3	Rate	1990	1.0673145860632842	1.8626412509772272	0.5605717956665854
2	DALYs (Disability-Adjusted Life Years)	5	East Asia	1	Male	31	85-89 years	382	Neonatal encephalopathy due to birth asphyxia and trauma	3	Rate	1990	1.0708017311076445	1.8984285325516246	0.47672455514559126
2	DALYs (Disability-Adjusted Life Years)	5	East Asia	2	Female	31	85-89 years	382	Neonatal encephalopathy due to birth asphyxia and trauma	3	Rate	1990	0.7872786482865934	1.3615543491575772	0.3884363400139015
2	DALYs (Disability-Adjusted Life Years)	5	East Asia	3	Both	31	85-89 years	382	Neonatal encephalopathy due to birth asphyxia and trauma	3	Rate	1990	0.879453032744084	1.5061327453238984	0.42868683578226385
2	DALYs (Disability-Adjusted Life Years)	5	East Asia	1	Male	32	90-94 years	382	Neonatal encephalopathy due to birth asphyxia and trauma	3	Rate	1990	1.0116372399315323	1.798579323994317	0.4633869702665876
2	DALYs (Disability-Adjusted Life Years)	5	East Asia	2	Female	32	90-94 years	382	Neonatal encephalopathy due to birth asphyxia and trauma	3	Rate	1990	0.713838806404669	1.2470959449654606	0.3258658421581912
2	DALYs (Disability-Adjusted Life Years)	5	East Asia	3	Both	32	90-94 years	382	Neonatal encephalopathy due to birth asphyxia and trauma	3	Rate	1990	0.7933442119585085	1.39371612312604	0.36280328980933535
2	DALYs (Disability-Adjusted Life Years)	5	East Asia	1	Male	235	95+ years	382	Neonatal encephalopathy due to birth asphyxia and trauma	3	Rate	1990	0.9596230109589199	1.7270496636104777	0.44021811932606225
2	DALYs (Disability-Adjusted Life Years)	5	East Asia	2	Female	235	95+ years	382	Neonatal encephalopathy due to birth asphyxia and trauma	3	Rate	1990	0.6775226811064681	1.2085217537521766	0.31086814500176374
2	DALYs (Disability-Adjusted Life Years)	5	East Asia	3	Both	235	95+ years	382	Neonatal encephalopathy due to birth asphyxia and trauma	3	Rate	1990	0.7324847068581545	1.2970400415103276	0.33777862710745465
2	DALYs (Disability-Adjusted Life Years)	5	East Asia	1	Male	1	<5 years	383	Neonatal sepsis and other neonatal infections	3	Rate	1990	806.7370964319348	999.3136067223768	617.7790934095808
2	DALYs (Disability-Adjusted Life Years)	5	East Asia	2	Female	1	<5 years	383	Neonatal sepsis and other neonatal infections	3	Rate	1990	497.20728583325365	596.7124257108663	398.14073411911266
2	DALYs (Disability-Adjusted Life Years)	5	East Asia	3	Both	1	<5 years	383	Neonatal sepsis and other neonatal infections	3	Rate	1990	661.1169160132724	797.8673299236328	540.1700187326395
2	DALYs (Disability-Adjusted Life Years)	5	East Asia	1	Male	6	5-9 years	383	Neonatal sepsis and other neonatal infections	3	Rate	1990	15.98635471565103	31.88870597546871	6.117295231049081
2	DALYs (Disability-Adjusted Life Years)	5	East Asia	2	Female	6	5-9 years	383	Neonatal sepsis and other neonatal infections	3	Rate	1990	11.455409221153015	22.746309932489904	4.555723823359993
2	DALYs (Disability-Adjusted Life Years)	5	East Asia	3	Both	6	5-9 years	383	Neonatal sepsis and other neonatal infections	3	Rate	1990	13.81098851256715	27.805780005443825	5.356530073284533
2	DALYs (Disability-Adjusted Life Years)	5	East Asia	1	Male	7	10-14 years	383	Neonatal sepsis and other neonatal infections	3	Rate	1990	14.66828762093795	29.340636568583296	5.51776778223698
2	DALYs (Disability-Adjusted Life Years)	5	East Asia	2	Female	7	10-14 years	383	Neonatal sepsis and other neonatal infections	3	Rate	1990	10.951898886677851	22.15057575595773	4.374947150882507
2	DALYs (Disability-Adjusted Life Years)	5	East Asia	3	Both	7	10-14 years	383	Neonatal sepsis and other neonatal infections	3	Rate	1990	12.868413428484383	25.554972393634326	4.926564532364607
2	DALYs (Disability-Adjusted Life Years)	5	East Asia	1	Male	8	15-19 years	383	Neonatal sepsis and other neonatal infections	3	Rate	1990	13.570614837365481	26.686488650060937	4.918468443179291
2	DALYs (Disability-Adjusted Life Years)	5	East Asia	2	Female	8	15-19 years	383	Neonatal sepsis and other neonatal infections	3	Rate	1990	10.218427835846514	20.099128367303493	4.062748477964398
2	DALYs (Disability-Adjusted Life Years)	5	East Asia	3	Both	8	15-19 years	383	Neonatal sepsis and other neonatal infections	3	Rate	1990	11.936358625610007	23.21387242889947	4.430626097685885
2	DALYs (Disability-Adjusted Life Years)	5	East Asia	1	Male	9	20-24 years	383	Neonatal sepsis and other neonatal infections	3	Rate	1990	14.147418825345047	28.224274334740244	5.207833873013107
2	DALYs (Disability-Adjusted Life Years)	5	East Asia	2	Female	9	20-24 years	383	Neonatal sepsis and other neonatal infections	3	Rate	1990	10.977945689193785	21.506247310241335	4.475460623582907
2	DALYs (Disability-Adjusted Life Years)	5	East Asia	3	Both	9	20-24 years	383	Neonatal sepsis and other neonatal infections	3	Rate	1990	12.596075232483733	24.419647162223143	4.964270016401327
2	DALYs (Disability-Adjusted Life Years)	5	East Asia	1	Male	10	25-29 years	383	Neonatal sepsis and other neonatal infections	3	Rate	1990	14.225442303298996	28.30169593534352	5.498733963672073
2	DALYs (Disability-Adjusted Life Years)	5	East Asia	2	Female	10	25-29 years	383	Neonatal sepsis and other neonatal infections	3	Rate	1990	11.20241921851563	22.001793661677723	4.490375595681743
2	DALYs (Disability-Adjusted Life Years)	5	East Asia	3	Both	10	25-29 years	383	Neonatal sepsis and other neonatal infections	3	Rate	1990	12.75290029075088	25.125053543848058	4.898116831414997
2	DALYs (Disability-Adjusted Life Years)	5	East Asia	1	Male	11	30-34 years	383	Neonatal sepsis and other neonatal infections	3	Rate	1990	14.305235023534484	28.33598005915565	5.418552677307838
2	DALYs (Disability-Adjusted Life Years)	5	East Asia	2	Female	11	30-34 years	383	Neonatal sepsis and other neonatal infections	3	Rate	1990	11.390834331747628	21.926609938382345	4.6004645809652
2	DALYs (Disability-Adjusted Life Years)	5	East Asia	3	Both	11	30-34 years	383	Neonatal sepsis and other neonatal infections	3	Rate	1990	12.908891704197558	25.30281990463222	5.015538501409549
2	DALYs (Disability-Adjusted Life Years)	5	East Asia	1	Male	12	35-39 years	383	Neonatal sepsis and other neonatal infections	3	Rate	1990	13.741811604767667	27.413187455674354	5.128665653746495
2	DALYs (Disability-Adjusted Life Years)	5	East Asia	2	Female	12	35-39 years	383	Neonatal sepsis and other neonatal infections	3	Rate	1990	10.93602107603412	21.343853586924297	4.423556789645419
2	DALYs (Disability-Adjusted Life Years)	5	East Asia	3	Both	12	35-39 years	383	Neonatal sepsis and other neonatal infections	3	Rate	1990	12.385472747597904	24.13117745642777	4.818405954830283
2	DALYs (Disability-Adjusted Life Years)	5	East Asia	1	Male	13	40-44 years	383	Neonatal sepsis and other neonatal infections	3	Rate	1990	12.821597612787864	25.52608997668924	5.008810617486376
2	DALYs (Disability-Adjusted Life Years)	5	East Asia	2	Female	13	40-44 years	383	Neonatal sepsis and other neonatal infections	3	Rate	1990	10.401023213908996	20.192835457200694	3.928740295276694
2	DALYs (Disability-Adjusted Life Years)	5	East Asia	3	Both	13	40-44 years	383	Neonatal sepsis and other neonatal infections	3	Rate	1990	11.668502013813516	22.425251797410123	4.49500856094656
2	DALYs (Disability-Adjusted Life Years)	5	East Asia	1	Male	14	45-49 years	383	Neonatal sepsis and other neonatal infections	3	Rate	1990	11.70510434365359	23.449050841814543	4.3617431969425535
2	DALYs (Disability-Adjusted Life Years)	5	East Asia	2	Female	14	45-49 years	383	Neonatal sepsis and other neonatal infections	3	Rate	1990	9.871296215999795	19.577007939712228	3.712262325936527
2	DALYs (Disability-Adjusted Life Years)	5	East Asia	3	Both	14	45-49 years	383	Neonatal sepsis and other neonatal infections	3	Rate	1990	10.836084282872909	21.33611904018493	4.080206157468061
2	DALYs (Disability-Adjusted Life Years)	5	East Asia	1	Male	15	50-54 years	383	Neonatal sepsis and other neonatal infections	3	Rate	1990	10.487447104429409	21.350730723793575	3.6060069730007878
2	DALYs (Disability-Adjusted Life Years)	5	East Asia	2	Female	15	50-54 years	383	Neonatal sepsis and other neonatal infections	3	Rate	1990	9.261815391869684	17.723814372497525	3.604199069803127
2	DALYs (Disability-Adjusted Life Years)	5	East Asia	3	Both	15	50-54 years	383	Neonatal sepsis and other neonatal infections	3	Rate	1990	9.908674746980607	20.006680290032268	3.695189477913805
2	DALYs (Disability-Adjusted Life Years)	5	East Asia	1	Male	16	55-59 years	383	Neonatal sepsis and other neonatal infections	3	Rate	1990	9.127328814091001	17.97524724055103	3.098062739042117
2	DALYs (Disability-Adjusted Life Years)	5	East Asia	2	Female	16	55-59 years	383	Neonatal sepsis and other neonatal infections	3	Rate	1990	8.634230195291885	16.759867487463165	3.460966396726374
2	DALYs (Disability-Adjusted Life Years)	5	East Asia	3	Both	16	55-59 years	383	Neonatal sepsis and other neonatal infections	3	Rate	1990	8.891696835846291	17.254032908385756	3.3706072898663106
2	DALYs (Disability-Adjusted Life Years)	5	East Asia	1	Male	17	60-64 years	383	Neonatal sepsis and other neonatal infections	3	Rate	1990	6.974779406448765	13.60428453406828	2.3720792557238686
2	DALYs (Disability-Adjusted Life Years)	5	East Asia	2	Female	17	60-64 years	383	Neonatal sepsis and other neonatal infections	3	Rate	1990	7.301661261291341	14.412214411613263	2.8887656055132793
2	DALYs (Disability-Adjusted Life Years)	5	East Asia	3	Both	17	60-64 years	383	Neonatal sepsis and other neonatal infections	3	Rate	1990	7.133485040881547	13.841619419272222	2.6243687336883785
2	DALYs (Disability-Adjusted Life Years)	5	East Asia	1	Male	18	65-69 years	383	Neonatal sepsis and other neonatal infections	3	Rate	1990	3.4560168691203064	7.143111535138353	1.1502878095200688
2	DALYs (Disability-Adjusted Life Years)	5	East Asia	2	Female	18	65-69 years	383	Neonatal sepsis and other neonatal infections	3	Rate	1990	4.293741940563304	8.43759886236051	1.6798385633630109
2	DALYs (Disability-Adjusted Life Years)	5	East Asia	3	Both	18	65-69 years	383	Neonatal sepsis and other neonatal infections	3	Rate	1990	3.8825312970342494	7.9857320735562345	1.4426560789501595
2	DALYs (Disability-Adjusted Life Years)	5	East Asia	1	Male	19	70-74 years	383	Neonatal sepsis and other neonatal infections	3	Rate	1990	1.0923375037527634	2.4644509609616385	0.4259459577721156
2	DALYs (Disability-Adjusted Life Years)	5	East Asia	2	Female	19	70-74 years	383	Neonatal sepsis and other neonatal infections	3	Rate	1990	1.7145055803270344	3.7210148785669688	0.6865104171092209
2	DALYs (Disability-Adjusted Life Years)	5	East Asia	3	Both	19	70-74 years	383	Neonatal sepsis and other neonatal infections	3	Rate	1990	1.4265642892171562	3.1397650196147726	0.5835356464655522
2	DALYs (Disability-Adjusted Life Years)	5	East Asia	1	Male	20	75-79 years	383	Neonatal sepsis and other neonatal infections	3	Rate	1990	0.3732996338714637	0.7361657680405587	0.1691202311759016
2	DALYs (Disability-Adjusted Life Years)	5	East Asia	2	Female	20	75-79 years	383	Neonatal sepsis and other neonatal infections	3	Rate	1990	0.5592807021033166	1.262790886681729	0.23423565946921293
2	DALYs (Disability-Adjusted Life Years)	5	East Asia	3	Both	20	75-79 years	383	Neonatal sepsis and other neonatal infections	3	Rate	1990	0.47933372705089755	1.0197932819188724	0.2115151891349439
2	DALYs (Disability-Adjusted Life Years)	5	East Asia	1	Male	30	80-84 years	383	Neonatal sepsis and other neonatal infections	3	Rate	1990	0.24280836151422644	0.43988602879501354	0.10830316587742064
2	DALYs (Disability-Adjusted Life Years)	5	East Asia	2	Female	30	80-84 years	383	Neonatal sepsis and other neonatal infections	3	Rate	1990	0.25477268704970146	0.4842610523971243	0.12306975748452624
2	DALYs (Disability-Adjusted Life Years)	5	East Asia	3	Both	30	80-84 years	383	Neonatal sepsis and other neonatal infections	3	Rate	1990	0.2501786024904933	0.4611981196292022	0.12567119537119023
2	DALYs (Disability-Adjusted Life Years)	5	East Asia	1	Male	31	85-89 years	383	Neonatal sepsis and other neonatal infections	3	Rate	1990	0.22333094723553032	0.42123944721379747	0.10063524645399165
2	DALYs (Disability-Adjusted Life Years)	5	East Asia	2	Female	31	85-89 years	383	Neonatal sepsis and other neonatal infections	3	Rate	1990	0.18631919947281292	0.34255852354515026	0.08777848599255865
2	DALYs (Disability-Adjusted Life Years)	5	East Asia	3	Both	31	85-89 years	383	Neonatal sepsis and other neonatal infections	3	Rate	1990	0.19835185315934767	0.3561558780490385	0.09152286290977138
2	DALYs (Disability-Adjusted Life Years)	5	East Asia	1	Male	32	90-94 years	383	Neonatal sepsis and other neonatal infections	3	Rate	1990	0.21516466178677376	0.39906583391521777	0.09699317023482885
2	DALYs (Disability-Adjusted Life Years)	5	East Asia	2	Female	32	90-94 years	383	Neonatal sepsis and other neonatal infections	3	Rate	1990	0.1763269581669778	0.3151907370990871	0.08041890457321725
2	DALYs (Disability-Adjusted Life Years)	5	East Asia	3	Both	32	90-94 years	383	Neonatal sepsis and other neonatal infections	3	Rate	1990	0.18669574130832076	0.3337594639321723	0.085718904976155
2	DALYs (Disability-Adjusted Life Years)	5	East Asia	1	Male	235	95+ years	383	Neonatal sepsis and other neonatal infections	3	Rate	1990	0.1981727889005587	0.37002792073331714	0.08584491792863454
2	DALYs (Disability-Adjusted Life Years)	5	East Asia	2	Female	235	95+ years	383	Neonatal sepsis and other neonatal infections	3	Rate	1990	0.17054646575224722	0.3163153581468537	0.07422777341132071
2	DALYs (Disability-Adjusted Life Years)	5	East Asia	3	Both	235	95+ years	383	Neonatal sepsis and other neonatal infections	3	Rate	1990	0.17592894327397196	0.32157189912532835	0.07877365411958726
2	DALYs (Disability-Adjusted Life Years)	5	East Asia	1	Male	1	<5 years	384	Hemolytic disease and other neonatal jaundice	3	Rate	1990	1011.296613261831	1306.197324910233	747.2243859652342
2	DALYs (Disability-Adjusted Life Years)	5	East Asia	2	Female	1	<5 years	384	Hemolytic disease and other neonatal jaundice	3	Rate	1990	658.9100848331132	1083.952223670105	430.71882814010195
2	DALYs (Disability-Adjusted Life Years)	5	East Asia	3	Both	1	<5 years	384	Hemolytic disease and other neonatal jaundice	3	Rate	1990	845.5142294983897	1121.2435760549238	657.4257832421724
2	DALYs (Disability-Adjusted Life Years)	5	East Asia	1	Male	6	5-9 years	384	Hemolytic disease and other neonatal jaundice	3	Rate	1990	4.457830226784085	5.770332860894735	3.171576094086281
2	DALYs (Disability-Adjusted Life Years)	5	East Asia	2	Female	6	5-9 years	384	Hemolytic disease and other neonatal jaundice	3	Rate	1990	4.080757334375712	5.267811565344378	2.91351298103696
2	DALYs (Disability-Adjusted Life Years)	5	East Asia	3	Both	6	5-9 years	384	Hemolytic disease and other neonatal jaundice	3	Rate	1990	4.276792598492083	5.52694061087132	3.047676617680794
2	DALYs (Disability-Adjusted Life Years)	5	East Asia	1	Male	7	10-14 years	384	Hemolytic disease and other neonatal jaundice	3	Rate	1990	4.3180089883286845	5.586393581276936	3.0817437691498535
2	DALYs (Disability-Adjusted Life Years)	5	East Asia	2	Female	7	10-14 years	384	Hemolytic disease and other neonatal jaundice	3	Rate	1990	4.018591012685395	5.179707651561998	2.867974191688031
2	DALYs (Disability-Adjusted Life Years)	5	East Asia	3	Both	7	10-14 years	384	Hemolytic disease and other neonatal jaundice	3	Rate	1990	4.172998677068991	5.389312501815607	2.9738252647104373
2	DALYs (Disability-Adjusted Life Years)	5	East Asia	1	Male	8	15-19 years	384	Hemolytic disease and other neonatal jaundice	3	Rate	1990	4.171279740191249	5.382260955969961	2.9687448155607665
2	DALYs (Disability-Adjusted Life Years)	5	East Asia	2	Female	8	15-19 years	384	Hemolytic disease and other neonatal jaundice	3	Rate	1990	3.9374468200832013	5.085952703116846	2.808259399479376
2	DALYs (Disability-Adjusted Life Years)	5	East Asia	3	Both	8	15-19 years	384	Hemolytic disease and other neonatal jaundice	3	Rate	1990	4.0572816541577605	5.2329501742453015	2.8893939773524173
2	DALYs (Disability-Adjusted Life Years)	5	East Asia	1	Male	9	20-24 years	384	Hemolytic disease and other neonatal jaundice	3	Rate	1990	4.0108968196417925	5.192711094834282	2.845260199494239
2	DALYs (Disability-Adjusted Life Years)	5	East Asia	2	Female	9	20-24 years	384	Hemolytic disease and other neonatal jaundice	3	Rate	1990	3.8282500912778104	4.969372489186637	2.7244370370200945
2	DALYs (Disability-Adjusted Life Years)	5	East Asia	3	Both	9	20-24 years	384	Hemolytic disease and other neonatal jaundice	3	Rate	1990	3.921497787174014	5.081281045740624	2.7892884268035476
2	DALYs (Disability-Adjusted Life Years)	5	East Asia	1	Male	10	25-29 years	384	Hemolytic disease and other neonatal jaundice	3	Rate	1990	3.8930611830316404	5.054588750391471	2.7577972827931196
2	DALYs (Disability-Adjusted Life Years)	5	East Asia	2	Female	10	25-29 years	384	Hemolytic disease and other neonatal jaundice	3	Rate	1990	3.7321559602030883	4.849167006564425	2.6552246363245207
2	DALYs (Disability-Adjusted Life Years)	5	East Asia	3	Both	10	25-29 years	384	Hemolytic disease and other neonatal jaundice	3	Rate	1990	3.8146827869664195	4.950585857429859	2.7085153677130833
2	DALYs (Disability-Adjusted Life Years)	5	East Asia	1	Male	11	30-34 years	384	Hemolytic disease and other neonatal jaundice	3	Rate	1990	3.7655077168732163	4.881000091906439	2.6693084385430437
2	DALYs (Disability-Adjusted Life Years)	5	East Asia	2	Female	11	30-34 years	384	Hemolytic disease and other neonatal jaundice	3	Rate	1990	3.616020176980376	4.708538478333652	2.5846544690490507
2	DALYs (Disability-Adjusted Life Years)	5	East Asia	3	Both	11	30-34 years	384	Hemolytic disease and other neonatal jaundice	3	Rate	1990	3.6938854693759096	4.800227046472316	2.629152776325223
2	DALYs (Disability-Adjusted Life Years)	5	East Asia	1	Male	12	35-39 years	384	Hemolytic disease and other neonatal jaundice	3	Rate	1990	3.672110071798841	4.778464267694379	2.6054797137082475
2	DALYs (Disability-Adjusted Life Years)	5	East Asia	2	Female	12	35-39 years	384	Hemolytic disease and other neonatal jaundice	3	Rate	1990	3.5670000756451423	4.679574096670584	2.5569605038558647
2	DALYs (Disability-Adjusted Life Years)	5	East Asia	3	Both	12	35-39 years	384	Hemolytic disease and other neonatal jaundice	3	Rate	1990	3.621299161076804	4.727877532954736	2.5808955699595253
2	DALYs (Disability-Adjusted Life Years)	5	East Asia	1	Male	13	40-44 years	384	Hemolytic disease and other neonatal jaundice	3	Rate	1990	3.5195065653413624	4.594118145868183	2.5112976575091666
2	DALYs (Disability-Adjusted Life Years)	5	East Asia	2	Female	13	40-44 years	384	Hemolytic disease and other neonatal jaundice	3	Rate	1990	3.486128214102957	4.562201563942772	2.4843452359276497
2	DALYs (Disability-Adjusted Life Years)	5	East Asia	3	Both	13	40-44 years	384	Hemolytic disease and other neonatal jaundice	3	Rate	1990	3.5036060295297564	4.579186270717216	2.5029958042213214
2	DALYs (Disability-Adjusted Life Years)	5	East Asia	1	Male	14	45-49 years	384	Hemolytic disease and other neonatal jaundice	3	Rate	1990	3.3290662068717465	4.326325214928923	2.3734676183036334
2	DALYs (Disability-Adjusted Life Years)	5	East Asia	2	Female	14	45-49 years	384	Hemolytic disease and other neonatal jaundice	3	Rate	1990	3.392088021127659	4.469922305843698	2.4398674270301153
2	DALYs (Disability-Adjusted Life Years)	5	East Asia	3	Both	14	45-49 years	384	Hemolytic disease and other neonatal jaundice	3	Rate	1990	3.3589315019532213	4.395367527189257	2.416309043402464
2	DALYs (Disability-Adjusted Life Years)	5	East Asia	1	Male	15	50-54 years	384	Hemolytic disease and other neonatal jaundice	3	Rate	1990	3.0164928683699115	3.957533382338975	2.142328790580087
2	DALYs (Disability-Adjusted Life Years)	5	East Asia	2	Female	15	50-54 years	384	Hemolytic disease and other neonatal jaundice	3	Rate	1990	3.1723392710471408	4.211266570620314	2.251495426129064
2	DALYs (Disability-Adjusted Life Years)	5	East Asia	3	Both	15	50-54 years	384	Hemolytic disease and other neonatal jaundice	3	Rate	1990	3.0900872352201554	4.076713539642905	2.191510825699064
2	DALYs (Disability-Adjusted Life Years)	5	East Asia	1	Male	16	55-59 years	384	Hemolytic disease and other neonatal jaundice	3	Rate	1990	2.5791195245185614	3.423294944321904	1.8226580583457461
2	DALYs (Disability-Adjusted Life Years)	5	East Asia	2	Female	16	55-59 years	384	Hemolytic disease and other neonatal jaundice	3	Rate	1990	2.87958659036319	3.844680999147563	2.048271846615337
2	DALYs (Disability-Adjusted Life Years)	5	East Asia	3	Both	16	55-59 years	384	Hemolytic disease and other neonatal jaundice	3	Rate	1990	2.7227006387686474	3.631805749048625	1.930123665104542
2	DALYs (Disability-Adjusted Life Years)	5	East Asia	1	Male	17	60-64 years	384	Hemolytic disease and other neonatal jaundice	3	Rate	1990	2.0487463766078267	2.698487433085389	1.4472864819563547
2	DALYs (Disability-Adjusted Life Years)	5	East Asia	2	Female	17	60-64 years	384	Hemolytic disease and other neonatal jaundice	3	Rate	1990	2.5294845235706465	3.3227635603265413	1.8206599972202282
2	DALYs (Disability-Adjusted Life Years)	5	East Asia	3	Both	17	60-64 years	384	Hemolytic disease and other neonatal jaundice	3	Rate	1990	2.282151356050681	2.998221294771352	1.6282308222313002
2	DALYs (Disability-Adjusted Life Years)	5	East Asia	1	Male	18	65-69 years	384	Hemolytic disease and other neonatal jaundice	3	Rate	1990	1.4332301554584956	1.8649780607663793	0.9952666593114189
2	DALYs (Disability-Adjusted Life Years)	5	East Asia	2	Female	18	65-69 years	384	Hemolytic disease and other neonatal jaundice	3	Rate	1990	2.0320430988999805	2.6239835763452524	1.4337601692348725
2	DALYs (Disability-Adjusted Life Years)	5	East Asia	3	Both	18	65-69 years	384	Hemolytic disease and other neonatal jaundice	3	Rate	1990	1.7381062642270628	2.2499602545472253	1.2169991506805806
2	DALYs (Disability-Adjusted Life Years)	5	East Asia	1	Male	19	70-74 years	384	Hemolytic disease and other neonatal jaundice	3	Rate	1990	0.8006518122726622	1.0556186040307276	0.5659975468901923
2	DALYs (Disability-Adjusted Life Years)	5	East Asia	2	Female	19	70-74 years	384	Hemolytic disease and other neonatal jaundice	3	Rate	1990	1.3882449483223482	1.8089016796109292	0.9865306892923815
2	DALYs (Disability-Adjusted Life Years)	5	East Asia	3	Both	19	70-74 years	384	Hemolytic disease and other neonatal jaundice	3	Rate	1990	1.1163050455664199	1.456861254740828	0.7957663203118414
2	DALYs (Disability-Adjusted Life Years)	5	East Asia	1	Male	20	75-79 years	384	Hemolytic disease and other neonatal jaundice	3	Rate	1990	0.3104513472293372	0.44693694350828533	0.2046011350818093
2	DALYs (Disability-Adjusted Life Years)	5	East Asia	2	Female	20	75-79 years	384	Hemolytic disease and other neonatal jaundice	3	Rate	1990	0.7270753037546042	0.9871344766711515	0.4982246915185811
2	DALYs (Disability-Adjusted Life Years)	5	East Asia	3	Both	20	75-79 years	384	Hemolytic disease and other neonatal jaundice	3	Rate	1990	0.5479827467797046	0.7594805307338772	0.371019802391035
2	DALYs (Disability-Adjusted Life Years)	5	East Asia	1	Male	30	80-84 years	384	Hemolytic disease and other neonatal jaundice	3	Rate	1990	0.07141330875894224	0.11480866721901319	0.040882086184220345
2	DALYs (Disability-Adjusted Life Years)	5	East Asia	2	Female	30	80-84 years	384	Hemolytic disease and other neonatal jaundice	3	Rate	1990	0.25795126790689116	0.3744561384272392	0.1623589523136699
2	DALYs (Disability-Adjusted Life Years)	5	East Asia	3	Both	30	80-84 years	384	Hemolytic disease and other neonatal jaundice	3	Rate	1990	0.18632406624919393	0.27506104639209533	0.11526097070423372
2	DALYs (Disability-Adjusted Life Years)	5	East Asia	1	Male	31	85-89 years	384	Hemolytic disease and other neonatal jaundice	3	Rate	1990	0.007059732089831324	0.013773456832349406	0.0031715492592379086
2	DALYs (Disability-Adjusted Life Years)	5	East Asia	2	Female	31	85-89 years	384	Hemolytic disease and other neonatal jaundice	3	Rate	1990	0.048363374206065936	0.08007603087335617	0.026788737357984
2	DALYs (Disability-Adjusted Life Years)	5	East Asia	3	Both	31	85-89 years	384	Hemolytic disease and other neonatal jaundice	3	Rate	1990	0.03493541006982899	0.0582847819669893	0.01913674654764587
2	DALYs (Disability-Adjusted Life Years)	5	East Asia	1	Male	32	90-94 years	384	Hemolytic disease and other neonatal jaundice	3	Rate	1990	0.0003467315126317665	0.0007457463007593873	0.00011416214893995292
2	DALYs (Disability-Adjusted Life Years)	5	East Asia	2	Female	32	90-94 years	384	Hemolytic disease and other neonatal jaundice	3	Rate	1990	0.0051184439947513215	0.009504220799776386	0.002086831782822586
2	DALYs (Disability-Adjusted Life Years)	5	East Asia	3	Both	32	90-94 years	384	Hemolytic disease and other neonatal jaundice	3	Rate	1990	0.003844505339049791	0.007147802458116699	0.001561515329686126
2	DALYs (Disability-Adjusted Life Years)	5	East Asia	1	Male	235	95+ years	384	Hemolytic disease and other neonatal jaundice	3	Rate	1990	1.2838167197283873e-05	3.239178800204835e-05	3.2399820462662705e-06
2	DALYs (Disability-Adjusted Life Years)	5	East Asia	2	Female	235	95+ years	384	Hemolytic disease and other neonatal jaundice	3	Rate	1990	0.00020244051666530588	0.00045250416825091917	6.421209434990563e-05
2	DALYs (Disability-Adjusted Life Years)	5	East Asia	3	Both	235	95+ years	384	Hemolytic disease and other neonatal jaundice	3	Rate	1990	0.00016550000964962006	0.0003711179796501756	5.230554941712211e-05
2	DALYs (Disability-Adjusted Life Years)	5	East Asia	1	Male	1	<5 years	385	Other neonatal disorders	3	Rate	1990	1907.137236124185	2593.0311165974285	1372.3355800392633
2	DALYs (Disability-Adjusted Life Years)	5	East Asia	2	Female	1	<5 years	385	Other neonatal disorders	3	Rate	1990	1306.7583294130081	1797.0991123929784	994.4345926685249
2	DALYs (Disability-Adjusted Life Years)	5	East Asia	3	Both	1	<5 years	385	Other neonatal disorders	3	Rate	1990	1624.6853309401822	2168.4358353260636	1249.5469284306034
2	DALYs (Disability-Adjusted Life Years)	5	East Asia	1	Male	6	5-9 years	385	Other neonatal disorders	3	Rate	1990	0.0	0.0	0.0
2	DALYs (Disability-Adjusted Life Years)	5	East Asia	2	Female	6	5-9 years	385	Other neonatal disorders	3	Rate	1990	0.0	0.0	0.0
2	DALYs (Disability-Adjusted Life Years)	5	East Asia	3	Both	6	5-9 years	385	Other neonatal disorders	3	Rate	1990	0.0	0.0	0.0
2	DALYs (Disability-Adjusted Life Years)	5	East Asia	1	Male	7	10-14 years	385	Other neonatal disorders	3	Rate	1990	0.0	0.0	0.0
2	DALYs (Disability-Adjusted Life Years)	5	East Asia	2	Female	7	10-14 years	385	Other neonatal disorders	3	Rate	1990	0.0	0.0	0.0
2	DALYs (Disability-Adjusted Life Years)	5	East Asia	3	Both	7	10-14 years	385	Other neonatal disorders	3	Rate	1990	0.0	0.0	0.0
2	DALYs (Disability-Adjusted Life Years)	5	East Asia	1	Male	8	15-19 years	385	Other neonatal disorders	3	Rate	1990	0.0	0.0	0.0
2	DALYs (Disability-Adjusted Life Years)	5	East Asia	2	Female	8	15-19 years	385	Other neonatal disorders	3	Rate	1990	0.0	0.0	0.0
2	DALYs (Disability-Adjusted Life Years)	5	East Asia	3	Both	8	15-19 years	385	Other neonatal disorders	3	Rate	1990	0.0	0.0	0.0
2	DALYs (Disability-Adjusted Life Years)	5	East Asia	1	Male	9	20-24 years	385	Other neonatal disorders	3	Rate	1990	0.0	0.0	0.0
2	DALYs (Disability-Adjusted Life Years)	5	East Asia	2	Female	9	20-24 years	385	Other neonatal disorders	3	Rate	1990	0.0	0.0	0.0
2	DALYs (Disability-Adjusted Life Years)	5	East Asia	3	Both	9	20-24 years	385	Other neonatal disorders	3	Rate	1990	0.0	0.0	0.0
2	DALYs (Disability-Adjusted Life Years)	5	East Asia	1	Male	10	25-29 years	385	Other neonatal disorders	3	Rate	1990	0.0	0.0	0.0
2	DALYs (Disability-Adjusted Life Years)	100	High-income North America	1	Male	1	<5 years	380	Neonatal disorders	3	Rate	1990	9618.125824012584	9863.720774795178	9377.116340982708
2	DALYs (Disability-Adjusted Life Years)	100	High-income North America	2	Female	1	<5 years	380	Neonatal disorders	3	Rate	1990	7698.508149569861	7872.48329960423	7524.236049638957
2	DALYs (Disability-Adjusted Life Years)	100	High-income North America	3	Both	1	<5 years	380	Neonatal disorders	3	Rate	1990	8681.233536665331	8883.691396657541	8485.615095896437
2	DALYs (Disability-Adjusted Life Years)	100	High-income North America	1	Male	6	5-9 years	380	Neonatal disorders	3	Rate	1990	281.26718365156023	367.8682054243543	200.095083435111
2	DALYs (Disability-Adjusted Life Years)	100	High-income North America	2	Female	6	5-9 years	380	Neonatal disorders	3	Rate	1990	247.4050217664748	325.9442047415423	177.7370843241801
2	DALYs (Disability-Adjusted Life Years)	100	High-income North America	3	Both	6	5-9 years	380	Neonatal disorders	3	Rate	1990	264.7499143160412	347.4278015748886	189.52857885492622
2	DALYs (Disability-Adjusted Life Years)	100	High-income North America	1	Male	7	10-14 years	380	Neonatal disorders	3	Rate	1990	276.7298657211574	370.0148281650286	197.59838972982425
2	DALYs (Disability-Adjusted Life Years)	100	High-income North America	2	Female	7	10-14 years	380	Neonatal disorders	3	Rate	1990	240.8867112278445	316.01106802937966	171.7414922069334
2	DALYs (Disability-Adjusted Life Years)	100	High-income North America	3	Both	7	10-14 years	380	Neonatal disorders	3	Rate	1990	259.25739561167615	343.57476882672995	188.1008803009265
2	DALYs (Disability-Adjusted Life Years)	100	High-income North America	1	Male	8	15-19 years	380	Neonatal disorders	3	Rate	1990	262.9648876130611	347.1037307532313	189.82517482339256
2	DALYs (Disability-Adjusted Life Years)	100	High-income North America	2	Female	8	15-19 years	380	Neonatal disorders	3	Rate	1990	231.66429916493328	305.1682149555593	167.10015708162254
2	DALYs (Disability-Adjusted Life Years)	100	High-income North America	3	Both	8	15-19 years	380	Neonatal disorders	3	Rate	1990	247.7236961449752	327.9474969923297	179.27240996096853
2	DALYs (Disability-Adjusted Life Years)	100	High-income North America	1	Male	9	20-24 years	380	Neonatal disorders	3	Rate	1990	245.78206642267315	324.84642144663053	178.21256421070592
2	DALYs (Disability-Adjusted Life Years)	100	High-income North America	2	Female	9	20-24 years	380	Neonatal disorders	3	Rate	1990	224.21537532148045	293.3927120573763	160.80738601129494
2	DALYs (Disability-Adjusted Life Years)	100	High-income North America	3	Both	9	20-24 years	380	Neonatal disorders	3	Rate	1990	235.1838441088747	310.4531357164115	170.0986530963105
2	DALYs (Disability-Adjusted Life Years)	100	High-income North America	1	Male	10	25-29 years	380	Neonatal disorders	3	Rate	1990	235.0706526075871	307.3635291647557	168.48698131403003
2	DALYs (Disability-Adjusted Life Years)	100	High-income North America	2	Female	10	25-29 years	380	Neonatal disorders	3	Rate	1990	219.07175478810117	288.1149484552414	157.2374950218965
2	DALYs (Disability-Adjusted Life Years)	100	High-income North America	3	Both	10	25-29 years	380	Neonatal disorders	3	Rate	1990	227.10124625057836	297.0823290117665	161.99242406714427
2	DALYs (Disability-Adjusted Life Years)	100	High-income North America	1	Male	11	30-34 years	380	Neonatal disorders	3	Rate	1990	221.87667242082514	296.75590943076156	155.37046911208193
2	DALYs (Disability-Adjusted Life Years)	100	High-income North America	2	Female	11	30-34 years	380	Neonatal disorders	3	Rate	1990	211.95950764169362	276.98769857270355	149.63097475106136
2	DALYs (Disability-Adjusted Life Years)	100	High-income North America	3	Both	11	30-34 years	380	Neonatal disorders	3	Rate	1990	216.90261903893972	286.3591647432392	154.3076899498921
2	DALYs (Disability-Adjusted Life Years)	100	High-income North America	1	Male	12	35-39 years	380	Neonatal disorders	3	Rate	1990	207.4134608740816	274.0053549387229	149.7506076689265
2	DALYs (Disability-Adjusted Life Years)	100	High-income North America	2	Female	12	35-39 years	380	Neonatal disorders	3	Rate	1990	202.32955378119092	264.7712011322678	144.46240843955587
2	DALYs (Disability-Adjusted Life Years)	100	High-income North America	3	Both	12	35-39 years	380	Neonatal disorders	3	Rate	1990	204.85353020411813	268.63364489208834	146.43535859395445
2	DALYs (Disability-Adjusted Life Years)	100	High-income North America	1	Male	13	40-44 years	380	Neonatal disorders	3	Rate	1990	190.6645145960894	251.71214349205624	133.1976662397243
2	DALYs (Disability-Adjusted Life Years)	100	High-income North America	2	Female	13	40-44 years	380	Neonatal disorders	3	Rate	1990	191.24226435854743	250.21370548854142	132.35330692019048
2	DALYs (Disability-Adjusted Life Years)	100	High-income North America	3	Both	13	40-44 years	380	Neonatal disorders	3	Rate	1990	190.9564173163432	250.70679031502013	134.086904365618
2	DALYs (Disability-Adjusted Life Years)	100	High-income North America	1	Male	14	45-49 years	380	Neonatal disorders	3	Rate	1990	172.92325265529928	228.1741122199258	121.44774880554864
2	DALYs (Disability-Adjusted Life Years)	100	High-income North America	2	Female	14	45-49 years	380	Neonatal disorders	3	Rate	1990	179.5259978488475	237.1630638330305	124.98759614492879
2	DALYs (Disability-Adjusted Life Years)	100	High-income North America	3	Both	14	45-49 years	380	Neonatal disorders	3	Rate	1990	176.27668094611096	230.835103761358	122.68096626347459
2	DALYs (Disability-Adjusted Life Years)	100	High-income North America	1	Male	15	50-54 years	380	Neonatal disorders	3	Rate	1990	150.7578414897011	198.85237152715268	107.02114286300755
2	DALYs (Disability-Adjusted Life Years)	100	High-income North America	2	Female	15	50-54 years	380	Neonatal disorders	3	Rate	1990	164.86009359786465	218.13850163849006	114.8405956948271
2	DALYs (Disability-Adjusted Life Years)	100	High-income North America	3	Both	15	50-54 years	380	Neonatal disorders	3	Rate	1990	157.98282583385335	207.80768607273765	110.96718170685529
2	DALYs (Disability-Adjusted Life Years)	100	High-income North America	1	Male	16	55-59 years	380	Neonatal disorders	3	Rate	1990	124.73521494573481	169.3560078494255	89.3820173748548
2	DALYs (Disability-Adjusted Life Years)	100	High-income North America	2	Female	16	55-59 years	380	Neonatal disorders	3	Rate	1990	147.10818374196595	192.88290605166156	105.00954953711066
2	DALYs (Disability-Adjusted Life Years)	100	High-income North America	3	Both	16	55-59 years	380	Neonatal disorders	3	Rate	1990	136.36336215267866	180.03152039836579	97.63145620628434
2	DALYs (Disability-Adjusted Life Years)	100	High-income North America	1	Male	17	60-64 years	380	Neonatal disorders	3	Rate	1990	93.70595578342105	126.2958185868243	65.78984910739865
2	DALYs (Disability-Adjusted Life Years)	100	High-income North America	2	Female	17	60-64 years	380	Neonatal disorders	3	Rate	1990	123.53297144801493	162.583958827499	91.22300434209784
2	DALYs (Disability-Adjusted Life Years)	100	High-income North America	3	Both	17	60-64 years	380	Neonatal disorders	3	Rate	1990	109.56613094723866	144.00501433037468	79.62225829018192
2	DALYs (Disability-Adjusted Life Years)	100	High-income North America	1	Male	18	65-69 years	380	Neonatal disorders	3	Rate	1990	58.78915465581584	80.2799627085612	40.68464513821047
2	DALYs (Disability-Adjusted Life Years)	100	High-income North America	2	Female	18	65-69 years	380	Neonatal disorders	3	Rate	1990	91.71971068054853	120.43802594615967	66.29759749484595
2	DALYs (Disability-Adjusted Life Years)	100	High-income North America	3	Both	18	65-69 years	380	Neonatal disorders	3	Rate	1990	76.9176199839226	101.72940005148256	54.65402079368788
2	DALYs (Disability-Adjusted Life Years)	100	High-income North America	1	Male	19	70-74 years	380	Neonatal disorders	3	Rate	1990	30.59148665955817	43.529804213051435	20.55911946607519
2	DALYs (Disability-Adjusted Life Years)	100	High-income North America	2	Female	19	70-74 years	380	Neonatal disorders	3	Rate	1990	57.760770116608164	77.34961219178861	41.1001599025653
2	DALYs (Disability-Adjusted Life Years)	100	High-income North America	3	Both	19	70-74 years	380	Neonatal disorders	3	Rate	1990	46.11652682754509	62.3514764671638	32.58577850570883
2	DALYs (Disability-Adjusted Life Years)	100	High-income North America	1	Male	20	75-79 years	380	Neonatal disorders	3	Rate	1990	17.480425158661443	27.19140621492096	10.953465645337321
2	DALYs (Disability-Adjusted Life Years)	100	High-income North America	2	Female	20	75-79 years	380	Neonatal disorders	3	Rate	1990	31.016575095468536	42.57257654605271	21.91047984897919
2	DALYs (Disability-Adjusted Life Years)	100	High-income North America	3	Both	20	75-79 years	380	Neonatal disorders	3	Rate	1990	25.673104285231275	36.9679103257982	17.620947750441328
2	DALYs (Disability-Adjusted Life Years)	100	High-income North America	1	Male	30	80-84 years	380	Neonatal disorders	3	Rate	1990	13.417770830834584	22.55076676945708	7.778463273608828
2	DALYs (Disability-Adjusted Life Years)	100	High-income North America	2	Female	30	80-84 years	380	Neonatal disorders	3	Rate	1990	17.046752115880352	26.708523351520935	11.261563188347012
2	DALYs (Disability-Adjusted Life Years)	100	High-income North America	3	Both	30	80-84 years	380	Neonatal disorders	3	Rate	1990	15.775339888959543	24.77341003542734	10.118243370144095
2	DALYs (Disability-Adjusted Life Years)	100	High-income North America	1	Male	31	85-89 years	380	Neonatal disorders	3	Rate	1990	12.48236760824979	21.604324125036243	7.251913619421658
2	DALYs (Disability-Adjusted Life Years)	100	High-income North America	2	Female	31	85-89 years	380	Neonatal disorders	3	Rate	1990	12.673069022438632	21.100568132879914	7.694739686832098
2	DALYs (Disability-Adjusted Life Years)	100	High-income North America	3	Both	31	85-89 years	380	Neonatal disorders	3	Rate	1990	12.615790411477624	21.050764069010928	7.566530470197815
2	DALYs (Disability-Adjusted Life Years)	100	High-income North America	1	Male	32	90-94 years	380	Neonatal disorders	3	Rate	1990	12.152036150596302	21.1007840969233	7.03428925383808
2	DALYs (Disability-Adjusted Life Years)	100	High-income North America	2	Female	32	90-94 years	380	Neonatal disorders	3	Rate	1990	11.692717200395764	19.95571441034258	6.969852151983715
2	DALYs (Disability-Adjusted Life Years)	100	High-income North America	3	Both	32	90-94 years	380	Neonatal disorders	3	Rate	1990	11.807318154825012	20.15708106043392	6.979953338840373
2	DALYs (Disability-Adjusted Life Years)	100	High-income North America	1	Male	235	95+ years	380	Neonatal disorders	3	Rate	1990	12.005410390356705	20.761712149868917	6.958416378909262
2	DALYs (Disability-Adjusted Life Years)	100	High-income North America	2	Female	235	95+ years	380	Neonatal disorders	3	Rate	1990	11.333239668133466	19.44249386792383	6.732958455660996
2	DALYs (Disability-Adjusted Life Years)	100	High-income North America	3	Both	235	95+ years	380	Neonatal disorders	3	Rate	1990	11.47964078974728	19.697089373740404	6.778497898565547
2	DALYs (Disability-Adjusted Life Years)	100	High-income North America	1	Male	1	<5 years	381	Neonatal preterm birth	3	Rate	1990	6396.055750852088	6552.7289541483815	6224.347339351636
2	DALYs (Disability-Adjusted Life Years)	100	High-income North America	2	Female	1	<5 years	381	Neonatal preterm birth	3	Rate	1990	5008.350549528959	5139.659612854487	4875.390290439217
2	DALYs (Disability-Adjusted Life Years)	100	High-income North America	3	Both	1	<5 years	381	Neonatal preterm birth	3	Rate	1990	5718.769686266993	5863.112561946403	5582.602637175727
2	DALYs (Disability-Adjusted Life Years)	100	High-income North America	1	Male	6	5-9 years	381	Neonatal preterm birth	3	Rate	1990	207.03145713940955	277.3254175366187	144.3693655134368
2	DALYs (Disability-Adjusted Life Years)	100	High-income North America	2	Female	6	5-9 years	381	Neonatal preterm birth	3	Rate	1990	199.14617997874123	266.15288710817777	139.95780718051915
2	DALYs (Disability-Adjusted Life Years)	100	High-income North America	3	Both	6	5-9 years	381	Neonatal preterm birth	3	Rate	1990	203.1851803691912	271.69857927820897	142.1456044261822
2	DALYs (Disability-Adjusted Life Years)	100	High-income North America	1	Male	7	10-14 years	381	Neonatal preterm birth	3	Rate	1990	203.12737707406515	273.5301343773636	141.69156635088183
2	DALYs (Disability-Adjusted Life Years)	100	High-income North America	2	Female	7	10-14 years	381	Neonatal preterm birth	3	Rate	1990	193.46953551375998	259.2748899853042	134.95910903045404
2	DALYs (Disability-Adjusted Life Years)	100	High-income North America	3	Both	7	10-14 years	381	Neonatal preterm birth	3	Rate	1990	198.41946700392822	265.603799043358	138.12264149038225
2	DALYs (Disability-Adjusted Life Years)	100	High-income North America	1	Male	8	15-19 years	381	Neonatal preterm birth	3	Rate	1990	192.18207549038308	258.2684703179124	135.61610696345983
2	DALYs (Disability-Adjusted Life Years)	100	High-income North America	2	Female	8	15-19 years	381	Neonatal preterm birth	3	Rate	1990	185.5726743165553	246.9855715630962	130.80097107276907
2	DALYs (Disability-Adjusted Life Years)	100	High-income North America	3	Both	8	15-19 years	381	Neonatal preterm birth	3	Rate	1990	188.9637606351643	251.68301972395992	133.42068735381898
2	DALYs (Disability-Adjusted Life Years)	100	High-income North America	1	Male	9	20-24 years	381	Neonatal preterm birth	3	Rate	1990	178.1002103605656	238.88297290096494	125.23809700116777
2	DALYs (Disability-Adjusted Life Years)	100	High-income North America	2	Female	9	20-24 years	381	Neonatal preterm birth	3	Rate	1990	179.32322473589753	236.37118870267508	125.87169325350033
2	DALYs (Disability-Adjusted Life Years)	100	High-income North America	3	Both	9	20-24 years	381	Neonatal preterm birth	3	Rate	1990	178.7012194899643	235.94885152857228	125.70054385821292
2	DALYs (Disability-Adjusted Life Years)	100	High-income North America	1	Male	10	25-29 years	381	Neonatal preterm birth	3	Rate	1990	169.950807941767	223.40885453287217	119.23202245364692
2	DALYs (Disability-Adjusted Life Years)	100	High-income North America	2	Female	10	25-29 years	381	Neonatal preterm birth	3	Rate	1990	174.95668177324512	231.72075640414496	123.85831573095527
2	DALYs (Disability-Adjusted Life Years)	100	High-income North America	3	Both	10	25-29 years	381	Neonatal preterm birth	3	Rate	1990	172.44434488319166	225.7246279693741	121.76862385476126
2	DALYs (Disability-Adjusted Life Years)	100	High-income North America	1	Male	11	30-34 years	381	Neonatal preterm birth	3	Rate	1990	158.93139627022722	211.54121671311603	110.6039418000385
2	DALYs (Disability-Adjusted Life Years)	100	High-income North America	2	Female	11	30-34 years	381	Neonatal preterm birth	3	Rate	1990	168.9247089965861	224.927847625769	119.24589234987874
2	DALYs (Disability-Adjusted Life Years)	100	High-income North America	3	Both	11	30-34 years	381	Neonatal preterm birth	3	Rate	1990	163.94364241817686	217.86356935486472	114.85063553810116
2	DALYs (Disability-Adjusted Life Years)	100	High-income North America	1	Male	12	35-39 years	381	Neonatal preterm birth	3	Rate	1990	147.5163583481424	193.5629980214045	105.62968582769453
2	DALYs (Disability-Adjusted Life Years)	100	High-income North America	2	Female	12	35-39 years	381	Neonatal preterm birth	3	Rate	1990	160.67370566575616	213.24175041643576	116.0835028931913
2	DALYs (Disability-Adjusted Life Years)	100	High-income North America	3	Both	12	35-39 years	381	Neonatal preterm birth	3	Rate	1990	154.14155749484163	202.04949949843768	110.93175344639292
2	DALYs (Disability-Adjusted Life Years)	100	High-income North America	1	Male	13	40-44 years	381	Neonatal preterm birth	3	Rate	1990	134.38359613579416	177.195913919895	96.29544575092507
2	DALYs (Disability-Adjusted Life Years)	100	High-income North America	2	Female	13	40-44 years	381	Neonatal preterm birth	3	Rate	1990	151.45761108162617	200.44249590173536	105.41088317938014
2	DALYs (Disability-Adjusted Life Years)	100	High-income North America	3	Both	13	40-44 years	381	Neonatal preterm birth	3	Rate	1990	143.01008416261232	188.64395204074174	101.30017816842192
[truncated: 48,035 more rows]
