# Supplementary material for: Analysis of the global burden of neonatal disorders and risk factors from 1990 to 2021: findings from the global burden of disease study 2021
Source: Front Public Health. 2025 Oct 24;13:1618334. doi: 10.3389/fpubh.2025.1618334 (PMC12592090; doi:10.3389/fpubh.2025.1618334)
Supplement: Supplementary file 1 [file Data_Sheet_1.ZIP › Data/Risk factors for neonatal disorders/IHME-GBD_2021_DATA-8d829597-1/IHME-GBD_2021_DATA-8d829597-1.csv]

measure_id	measure_name	location_id	location_name	sex_id	sex_name	age_id	age_name	cause_id	cause_name	rei_id	rei_name	metric_id	metric_name	year	val	upper	lower
1	Deaths	1	Global	1	Male	27	Age-standardized	382	Neonatal encephalopathy due to birth asphyxia and trauma	334	Short gestation	2	Percent	2021	0.2906533112411181	0.345332803273409	0.2270300407681635
1	Deaths	1	Global	2	Female	27	Age-standardized	382	Neonatal encephalopathy due to birth asphyxia and trauma	334	Short gestation	2	Percent	2021	0.2709231071264443	0.3295538564724637	0.2185429818790195
1	Deaths	1	Global	3	Both	27	Age-standardized	382	Neonatal encephalopathy due to birth asphyxia and trauma	334	Short gestation	2	Percent	2021	0.2825097855775162	0.3212986367202315	0.2388054392023877
1	Deaths	1	Global	1	Male	27	Age-standardized	380	Neonatal disorders	380	Particulate matter pollution	2	Percent	2021	0.2763590517514515	0.3027818958231136	0.2469589597856462
1	Deaths	1	Global	2	Female	27	Age-standardized	380	Neonatal disorders	380	Particulate matter pollution	2	Percent	2021	0.2656421628232296	0.2911182773198833	0.2378763174344861
1	Deaths	1	Global	3	Both	27	Age-standardized	380	Neonatal disorders	380	Particulate matter pollution	2	Percent	2021	0.2717911614450541	0.2925621584258043	0.2527798821885116
1	Deaths	21	Oceania	1	Male	27	Age-standardized	382	Neonatal encephalopathy due to birth asphyxia and trauma	334	Short gestation	2	Percent	2021	0.2948035343969922	0.4037896336818039	0.1724428841782229
1	Deaths	21	Oceania	2	Female	27	Age-standardized	382	Neonatal encephalopathy due to birth asphyxia and trauma	334	Short gestation	2	Percent	2021	0.3238105314355258	0.4196440451847282	0.227953273321469
1	Deaths	21	Oceania	3	Both	27	Age-standardized	382	Neonatal encephalopathy due to birth asphyxia and trauma	334	Short gestation	2	Percent	2021	0.3108072657506808	0.3837981604720099	0.2370493736158591
1	Deaths	5	East Asia	1	Male	27	Age-standardized	382	Neonatal encephalopathy due to birth asphyxia and trauma	334	Short gestation	2	Percent	2021	0.0128437355784322	0.0288595982166377	0.0037914833312714
1	Deaths	5	East Asia	2	Female	27	Age-standardized	382	Neonatal encephalopathy due to birth asphyxia and trauma	334	Short gestation	2	Percent	2021	0.0075201885230326	0.0196393625529754	0.0017105092366511
1	Deaths	5	East Asia	3	Both	27	Age-standardized	382	Neonatal encephalopathy due to birth asphyxia and trauma	334	Short gestation	2	Percent	2021	0.0106575264849803	0.0206524903214881	0.0038922374058086
1	Deaths	9	Southeast Asia	1	Male	27	Age-standardized	382	Neonatal encephalopathy due to birth asphyxia and trauma	334	Short gestation	2	Percent	2021	0.1336418352909668	0.1915283285274827	0.0794821400280877
1	Deaths	9	Southeast Asia	2	Female	27	Age-standardized	382	Neonatal encephalopathy due to birth asphyxia and trauma	334	Short gestation	2	Percent	2021	0.0917185419107487	0.1351390757089124	0.0602780594737099
1	Deaths	9	Southeast Asia	3	Both	27	Age-standardized	382	Neonatal encephalopathy due to birth asphyxia and trauma	334	Short gestation	2	Percent	2021	0.1172104735492105	0.152732834862355	0.0810437850027614
1	Deaths	1	Global	1	Male	27	Age-standardized	380	Neonatal disorders	334	Short gestation	2	Percent	2021	0.5704627562790549	0.6040204829555458	0.5315365089287161
1	Deaths	1	Global	2	Female	27	Age-standardized	380	Neonatal disorders	334	Short gestation	2	Percent	2021	0.5668300534395744	0.6040711731907811	0.5342378277398914
1	Deaths	1	Global	3	Both	27	Age-standardized	380	Neonatal disorders	334	Short gestation	2	Percent	2021	0.5689175815154884	0.5958063983830059	0.5391297412402896
1	Deaths	1	Global	1	Male	27	Age-standardized	380	Neonatal disorders	335	Low birth weight	2	Percent	2021	0.7733192616908178	0.7977541221223222	0.7492050902787453
1	Deaths	1	Global	2	Female	27	Age-standardized	380	Neonatal disorders	335	Low birth weight	2	Percent	2021	0.7651794697604669	0.789878263782992	0.7411511604121869
1	Deaths	1	Global	3	Both	27	Age-standardized	380	Neonatal disorders	335	Low birth weight	2	Percent	2021	0.7698485930718945	0.7869280732059525	0.7526407425602648
1	Deaths	1	Global	1	Male	27	Age-standardized	382	Neonatal encephalopathy due to birth asphyxia and trauma	380	Particulate matter pollution	2	Percent	2021	0.2644188158951734	0.2973340669910951	0.229720792833674
1	Deaths	1	Global	2	Female	27	Age-standardized	382	Neonatal encephalopathy due to birth asphyxia and trauma	380	Particulate matter pollution	2	Percent	2021	0.2479650501079994	0.2794387536809189	0.214626753766545
1	Deaths	1	Global	3	Both	27	Age-standardized	382	Neonatal encephalopathy due to birth asphyxia and trauma	380	Particulate matter pollution	2	Percent	2021	0.2576628828679697	0.2808740210679319	0.2337576826027818
1	Deaths	1	Global	1	Male	27	Age-standardized	381	Neonatal preterm birth	334	Short gestation	2	Percent	2021	0.9997674416172636	1.004645034622686	0.9886459735279708
1	Deaths	1	Global	2	Female	27	Age-standardized	381	Neonatal preterm birth	334	Short gestation	2	Percent	2021	0.999757552011966	1.004629544903787	0.99224019810376
1	Deaths	1	Global	3	Both	27	Age-standardized	381	Neonatal preterm birth	334	Short gestation	2	Percent	2021	0.9997822023388598	1.0037274549385455	0.9920067300534072
1	Deaths	1	Global	1	Male	27	Age-standardized	381	Neonatal preterm birth	335	Low birth weight	2	Percent	2021	0.9997674416172636	1.004645034622686	0.9886459735279708
1	Deaths	1	Global	2	Female	27	Age-standardized	381	Neonatal preterm birth	335	Low birth weight	2	Percent	2021	0.999757552011966	1.004629544903787	0.99224019810376
1	Deaths	1	Global	3	Both	27	Age-standardized	381	Neonatal preterm birth	335	Low birth weight	2	Percent	2021	0.9997822023388598	1.0037274549385455	0.9920067300534072
1	Deaths	1	Global	1	Male	27	Age-standardized	383	Neonatal sepsis and other neonatal infections	380	Particulate matter pollution	2	Percent	2021	0.2385283429469607	0.2613438635183317	0.2157838612241552
1	Deaths	1	Global	2	Female	27	Age-standardized	383	Neonatal sepsis and other neonatal infections	380	Particulate matter pollution	2	Percent	2021	0.2242423369963618	0.2456441684244141	0.202790795141885
1	Deaths	1	Global	3	Both	27	Age-standardized	383	Neonatal sepsis and other neonatal infections	380	Particulate matter pollution	2	Percent	2021	0.2324448218261126	0.2480815865614425	0.2161970691295177
1	Deaths	32	Central Asia	1	Male	27	Age-standardized	382	Neonatal encephalopathy due to birth asphyxia and trauma	334	Short gestation	2	Percent	2021	0.1316646405941465	0.1845169383877151	0.0818118225174092
1	Deaths	32	Central Asia	2	Female	27	Age-standardized	382	Neonatal encephalopathy due to birth asphyxia and trauma	334	Short gestation	2	Percent	2021	0.1129099678578292	0.1603814902972912	0.0668004345963267
1	Deaths	32	Central Asia	3	Both	27	Age-standardized	382	Neonatal encephalopathy due to birth asphyxia and trauma	334	Short gestation	2	Percent	2021	0.1246625127141296	0.1631397569379126	0.0880684566297465
1	Deaths	42	Central Europe	1	Male	27	Age-standardized	382	Neonatal encephalopathy due to birth asphyxia and trauma	334	Short gestation	2	Percent	2021	0.0303584217111995	0.0528001109518208	0.0139204653200106
1	Deaths	42	Central Europe	2	Female	27	Age-standardized	382	Neonatal encephalopathy due to birth asphyxia and trauma	334	Short gestation	2	Percent	2021	0.0352573476950369	0.0674294215758057	0.0162803311842618
1	Deaths	42	Central Europe	3	Both	27	Age-standardized	382	Neonatal encephalopathy due to birth asphyxia and trauma	334	Short gestation	2	Percent	2021	0.0324579251613676	0.0496802959245826	0.0172276389290524
1	Deaths	1	Global	1	Male	27	Age-standardized	381	Neonatal preterm birth	380	Particulate matter pollution	2	Percent	2021	0.310323837114819	0.3412552488620942	0.2764281161177629
1	Deaths	1	Global	2	Female	27	Age-standardized	381	Neonatal preterm birth	380	Particulate matter pollution	2	Percent	2021	0.3057445921799748	0.3348811682905478	0.2748810129859851
1	Deaths	1	Global	3	Both	27	Age-standardized	381	Neonatal preterm birth	380	Particulate matter pollution	2	Percent	2021	0.3083515897073434	0.33098287523399	0.2869147080224692
1	Deaths	1	Global	1	Male	27	Age-standardized	384	Hemolytic disease and other neonatal jaundice	380	Particulate matter pollution	2	Percent	2021	0.2216253060253617	0.249650844347365	0.1967046359441157
1	Deaths	1	Global	2	Female	27	Age-standardized	384	Hemolytic disease and other neonatal jaundice	380	Particulate matter pollution	2	Percent	2021	0.227277119049001	0.2604462310351845	0.19359936009464
1	Deaths	1	Global	3	Both	27	Age-standardized	384	Hemolytic disease and other neonatal jaundice	380	Particulate matter pollution	2	Percent	2021	0.2240057161682318	0.247918446988847	0.2029416698087511
1	Deaths	1	Global	1	Male	27	Age-standardized	382	Neonatal encephalopathy due to birth asphyxia and trauma	335	Low birth weight	2	Percent	2021	0.6389921232508773	0.6778293100822206	0.6009518690053761
1	Deaths	1	Global	2	Female	27	Age-standardized	382	Neonatal encephalopathy due to birth asphyxia and trauma	335	Low birth weight	2	Percent	2021	0.6183878149189928	0.659578960175651	0.5739693057867981
1	Deaths	1	Global	3	Both	27	Age-standardized	382	Neonatal encephalopathy due to birth asphyxia and trauma	335	Low birth weight	2	Percent	2021	0.6305286472163724	0.6586028987737269	0.6017777940146172
1	Deaths	9	Southeast Asia	1	Male	27	Age-standardized	380	Neonatal disorders	380	Particulate matter pollution	2	Percent	2021	0.2078990263015423	0.2468131917287718	0.1740883636810661
1	Deaths	9	Southeast Asia	2	Female	27	Age-standardized	380	Neonatal disorders	380	Particulate matter pollution	2	Percent	2021	0.1968766948538337	0.2334385349792255	0.1645745112215855
1	Deaths	9	Southeast Asia	3	Both	27	Age-standardized	380	Neonatal disorders	380	Particulate matter pollution	2	Percent	2021	0.2033549596292993	0.2291340802783039	0.1771770799582459
1	Deaths	1	Global	1	Male	27	Age-standardized	384	Hemolytic disease and other neonatal jaundice	334	Short gestation	2	Percent	2021	0.2787169979516528	0.31905454411162	0.2346545954642036
1	Deaths	1	Global	2	Female	27	Age-standardized	384	Hemolytic disease and other neonatal jaundice	334	Short gestation	2	Percent	2021	0.2845430323584312	0.3291025798031922	0.2392033798203656
1	Deaths	1	Global	3	Both	27	Age-standardized	384	Hemolytic disease and other neonatal jaundice	334	Short gestation	2	Percent	2021	0.2812573740874346	0.3123993536706553	0.2461188753475715
1	Deaths	1	Global	1	Male	27	Age-standardized	384	Hemolytic disease and other neonatal jaundice	335	Low birth weight	2	Percent	2021	0.5771250866314896	0.6115908843869675	0.539710797212485
1	Deaths	1	Global	2	Female	27	Age-standardized	384	Hemolytic disease and other neonatal jaundice	335	Low birth weight	2	Percent	2021	0.6016076650098037	0.6427976985448276	0.5563026550600314
1	Deaths	1	Global	3	Both	27	Age-standardized	384	Hemolytic disease and other neonatal jaundice	335	Low birth weight	2	Percent	2021	0.5874469951120639	0.6179918151076785	0.5557624387180364
1	Deaths	1	Global	1	Male	27	Age-standardized	383	Neonatal sepsis and other neonatal infections	334	Short gestation	2	Percent	2021	0.2685459695451547	0.3060563134647716	0.2249668011670882
1	Deaths	1	Global	2	Female	27	Age-standardized	383	Neonatal sepsis and other neonatal infections	334	Short gestation	2	Percent	2021	0.2556355430230863	0.2977725716042542	0.2204758921463508
1	Deaths	1	Global	3	Both	27	Age-standardized	383	Neonatal sepsis and other neonatal infections	334	Short gestation	2	Percent	2021	0.263053389490341	0.2920689083809147	0.2311968442439371
1	Deaths	1	Global	1	Male	27	Age-standardized	383	Neonatal sepsis and other neonatal infections	335	Low birth weight	2	Percent	2021	0.5964652987711063	0.6242359871435614	0.5655757745619112
1	Deaths	1	Global	2	Female	27	Age-standardized	383	Neonatal sepsis and other neonatal infections	335	Low birth weight	2	Percent	2021	0.5781886322513511	0.6082605175278222	0.5478561004588591
1	Deaths	1	Global	3	Both	27	Age-standardized	383	Neonatal sepsis and other neonatal infections	335	Low birth weight	2	Percent	2021	0.5886811931978727	0.6084212490808385	0.5652965955469234
1	Deaths	1	Global	1	Male	27	Age-standardized	385	Other neonatal disorders	334	Short gestation	2	Percent	2021	0.2892174943258173	0.3378855939552265	0.2327912280831701
1	Deaths	1	Global	2	Female	27	Age-standardized	385	Other neonatal disorders	334	Short gestation	2	Percent	2021	0.2612894431028336	0.3089689584699895	0.2133297882700119
1	Deaths	1	Global	3	Both	27	Age-standardized	385	Other neonatal disorders	334	Short gestation	2	Percent	2021	0.2768633071244894	0.3119015135840356	0.2369979463726919
1	Deaths	5	East Asia	1	Male	27	Age-standardized	380	Neonatal disorders	380	Particulate matter pollution	2	Percent	2021	0.1739808946290882	0.2033857186139458	0.1452479857548131
1	Deaths	5	East Asia	2	Female	27	Age-standardized	380	Neonatal disorders	380	Particulate matter pollution	2	Percent	2021	0.1687044355785438	0.2004865163261429	0.1407481273571524
1	Deaths	5	East Asia	3	Both	27	Age-standardized	380	Neonatal disorders	380	Particulate matter pollution	2	Percent	2021	0.1718384631432187	0.1943894318332671	0.1488644820195597
1	Deaths	56	Eastern Europe	1	Male	27	Age-standardized	382	Neonatal encephalopathy due to birth asphyxia and trauma	334	Short gestation	2	Percent	2021	0.0755041567054179	0.1069610165461106	0.0420468614374792
1	Deaths	56	Eastern Europe	2	Female	27	Age-standardized	382	Neonatal encephalopathy due to birth asphyxia and trauma	334	Short gestation	2	Percent	2021	0.0969413699418385	0.1384078462151229	0.0638332957069098
1	Deaths	56	Eastern Europe	3	Both	27	Age-standardized	382	Neonatal encephalopathy due to birth asphyxia and trauma	334	Short gestation	2	Percent	2021	0.0844922296940904	0.1089611476945022	0.0578696915958387
1	Deaths	21	Oceania	1	Male	27	Age-standardized	380	Neonatal disorders	380	Particulate matter pollution	2	Percent	2021	0.2890674051532294	0.4387369968654123	0.1681144562537543
1	Deaths	21	Oceania	2	Female	27	Age-standardized	380	Neonatal disorders	380	Particulate matter pollution	2	Percent	2021	0.2924375743626172	0.417964891151618	0.1902468701099846
1	Deaths	21	Oceania	3	Both	27	Age-standardized	380	Neonatal disorders	380	Particulate matter pollution	2	Percent	2021	0.2906546786319459	0.3845360219413397	0.2085515594093341
1	Deaths	1	Global	1	Male	27	Age-standardized	385	Other neonatal disorders	335	Low birth weight	2	Percent	2021	0.6122588241127824	0.6527631822913869	0.5744794258266643
1	Deaths	1	Global	2	Female	27	Age-standardized	385	Other neonatal disorders	335	Low birth weight	2	Percent	2021	0.5845671965436172	0.6239129008877959	0.5467439563525238
1	Deaths	1	Global	3	Both	27	Age-standardized	385	Other neonatal disorders	335	Low birth weight	2	Percent	2021	0.6000347569653166	0.6315224337800094	0.5718200592820863
1	Deaths	5	East Asia	1	Male	27	Age-standardized	380	Neonatal disorders	334	Short gestation	2	Percent	2021	0.5218556652010274	0.5669847378040833	0.4715334765943377
1	Deaths	5	East Asia	2	Female	27	Age-standardized	380	Neonatal disorders	334	Short gestation	2	Percent	2021	0.527140039669119	0.5659501240983618	0.4789050671771077
1	Deaths	5	East Asia	3	Both	27	Age-standardized	380	Neonatal disorders	334	Short gestation	2	Percent	2021	0.524003106777631	0.5542947313509579	0.4880572803297048
1	Deaths	5	East Asia	1	Male	27	Age-standardized	380	Neonatal disorders	335	Low birth weight	2	Percent	2021	0.6728048465466372	0.7101483841242102	0.6273240798273008
1	Deaths	5	East Asia	2	Female	27	Age-standardized	380	Neonatal disorders	335	Low birth weight	2	Percent	2021	0.6907481005587995	0.7250946169959054	0.6496473601823702
1	Deaths	5	East Asia	3	Both	27	Age-standardized	380	Neonatal disorders	335	Low birth weight	2	Percent	2021	0.6800543282835599	0.7073612289717985	0.6497355554690886
1	Deaths	9	Southeast Asia	1	Male	27	Age-standardized	380	Neonatal disorders	334	Short gestation	2	Percent	2021	0.5206659415309921	0.5683060452126866	0.4407594012127643
1	Deaths	9	Southeast Asia	2	Female	27	Age-standardized	380	Neonatal disorders	334	Short gestation	2	Percent	2021	0.529140361244889	0.5713959703064412	0.4680574072116635
1	Deaths	9	Southeast Asia	3	Both	27	Age-standardized	380	Neonatal disorders	334	Short gestation	2	Percent	2021	0.524151446677755	0.5599291943190283	0.4592645798360227
1	Deaths	9	Southeast Asia	1	Male	27	Age-standardized	380	Neonatal disorders	335	Low birth weight	2	Percent	2021	0.7209844301616101	0.7575387836060049	0.6587017733631668
1	Deaths	9	Southeast Asia	2	Female	27	Age-standardized	380	Neonatal disorders	335	Low birth weight	2	Percent	2021	0.7129815897052867	0.7510168733039424	0.657603210074398
1	Deaths	9	Southeast Asia	3	Both	27	Age-standardized	380	Neonatal disorders	335	Low birth weight	2	Percent	2021	0.7176966376403777	0.7474436924428842	0.6702769368918912
1	Deaths	21	Oceania	1	Male	27	Age-standardized	380	Neonatal disorders	334	Short gestation	2	Percent	2021	0.6110830708066542	0.6909493761626859	0.5178227045317181
1	Deaths	21	Oceania	2	Female	27	Age-standardized	380	Neonatal disorders	334	Short gestation	2	Percent	2021	0.634868764972349	0.7052112005061533	0.5495021486793348
1	Deaths	21	Oceania	3	Both	27	Age-standardized	380	Neonatal disorders	334	Short gestation	2	Percent	2021	0.6219891782950124	0.6785321034374256	0.5628621547981694
1	Deaths	21	Oceania	1	Male	27	Age-standardized	380	Neonatal disorders	335	Low birth weight	2	Percent	2021	0.7567012564078729	0.8023688352491483	0.7032859888221086
1	Deaths	21	Oceania	2	Female	27	Age-standardized	380	Neonatal disorders	335	Low birth weight	2	Percent	2021	0.7694429551127485	0.8159965191045303	0.7159996017614758
1	Deaths	21	Oceania	3	Both	27	Age-standardized	380	Neonatal disorders	335	Low birth weight	2	Percent	2021	0.7624844382186249	0.7964882500147052	0.722948992924366
1	Deaths	9	Southeast Asia	1	Male	27	Age-standardized	382	Neonatal encephalopathy due to birth asphyxia and trauma	380	Particulate matter pollution	2	Percent	2021	0.1708277476223421	0.2118066019396361	0.1364105176604418
1	Deaths	9	Southeast Asia	2	Female	27	Age-standardized	382	Neonatal encephalopathy due to birth asphyxia and trauma	380	Particulate matter pollution	2	Percent	2021	0.1491610588287218	0.1852619764780104	0.1197320523503164
1	Deaths	9	Southeast Asia	3	Both	27	Age-standardized	382	Neonatal encephalopathy due to birth asphyxia and trauma	380	Particulate matter pollution	2	Percent	2021	0.1623654117690979	0.1913585085698887	0.1374554517187106
1	Deaths	5	East Asia	1	Male	27	Age-standardized	382	Neonatal encephalopathy due to birth asphyxia and trauma	380	Particulate matter pollution	2	Percent	2021	0.1219183926311994	0.1534200370570114	0.0934245620764357
1	Deaths	5	East Asia	2	Female	27	Age-standardized	382	Neonatal encephalopathy due to birth asphyxia and trauma	380	Particulate matter pollution	2	Percent	2021	0.1073782368646757	0.1367589535312932	0.0810004630027277
1	Deaths	5	East Asia	3	Both	27	Age-standardized	382	Neonatal encephalopathy due to birth asphyxia and trauma	380	Particulate matter pollution	2	Percent	2021	0.115993459441526	0.138932930610847	0.0933581356093481
1	Deaths	5	East Asia	1	Male	27	Age-standardized	381	Neonatal preterm birth	380	Particulate matter pollution	2	Percent	2021	0.2291093684027539	0.2670088114747673	0.1959066208540842
1	Deaths	5	East Asia	2	Female	27	Age-standardized	381	Neonatal preterm birth	380	Particulate matter pollution	2	Percent	2021	0.2288769641559075	0.2690059887136426	0.1937381948041409
1	Deaths	5	East Asia	3	Both	27	Age-standardized	381	Neonatal preterm birth	380	Particulate matter pollution	2	Percent	2021	0.2290104345027852	0.2585853487723678	0.2030889609498143
1	Deaths	70	Australasia	1	Male	27	Age-standardized	382	Neonatal encephalopathy due to birth asphyxia and trauma	334	Short gestation	2	Percent	2021	0.1536492305211	0.2269265755856544	0.0787477103149629
1	Deaths	70	Australasia	2	Female	27	Age-standardized	382	Neonatal encephalopathy due to birth asphyxia and trauma	334	Short gestation	2	Percent	2021	0.2041632893504264	0.2743890155141065	0.1336235434793045
1	Deaths	70	Australasia	3	Both	27	Age-standardized	382	Neonatal encephalopathy due to birth asphyxia and trauma	334	Short gestation	2	Percent	2021	0.1754971998219577	0.2237371510161599	0.1194056968732388
1	Deaths	32	Central Asia	1	Male	27	Age-standardized	380	Neonatal disorders	380	Particulate matter pollution	2	Percent	2021	0.1735738806868	0.2390297548035285	0.1198855680885345
1	Deaths	32	Central Asia	2	Female	27	Age-standardized	380	Neonatal disorders	380	Particulate matter pollution	2	Percent	2021	0.1581651280715126	0.2142821875717575	0.0968313944137417
1	Deaths	32	Central Asia	3	Both	27	Age-standardized	380	Neonatal disorders	380	Particulate matter pollution	2	Percent	2021	0.1675065649758037	0.2145126004804572	0.1258970644363009
1	Deaths	9	Southeast Asia	1	Male	27	Age-standardized	381	Neonatal preterm birth	380	Particulate matter pollution	2	Percent	2021	0.259001800564244	0.3003648740840247	0.2172059141422421
1	Deaths	9	Southeast Asia	2	Female	27	Age-standardized	381	Neonatal preterm birth	380	Particulate matter pollution	2	Percent	2021	0.2513327136509554	0.2962953447974555	0.2111688128775182
1	Deaths	9	Southeast Asia	3	Both	27	Age-standardized	381	Neonatal preterm birth	380	Particulate matter pollution	2	Percent	2021	0.2556796789619026	0.286324101368101	0.2232278771925838
1	Deaths	5	East Asia	1	Male	27	Age-standardized	382	Neonatal encephalopathy due to birth asphyxia and trauma	335	Low birth weight	2	Percent	2021	0.3331387716865525	0.3949190071433965	0.2749693358829539
1	Deaths	5	East Asia	2	Female	27	Age-standardized	382	Neonatal encephalopathy due to birth asphyxia and trauma	335	Low birth weight	2	Percent	2021	0.361495493972987	0.4181656028591617	0.2951964562501771
1	Deaths	5	East Asia	3	Both	27	Age-standardized	382	Neonatal encephalopathy due to birth asphyxia and trauma	335	Low birth weight	2	Percent	2021	0.3447821861011468	0.3869923004168242	0.2972556965546885
1	Deaths	42	Central Europe	1	Male	27	Age-standardized	380	Neonatal disorders	334	Short gestation	2	Percent	2021	0.7241090432546473	0.7418336480409157	0.7032515851736436
1	Deaths	42	Central Europe	2	Female	27	Age-standardized	380	Neonatal disorders	334	Short gestation	2	Percent	2021	0.7215670749239788	0.743114807605133	0.6997505412749292
1	Deaths	42	Central Europe	3	Both	27	Age-standardized	380	Neonatal disorders	334	Short gestation	2	Percent	2021	0.7230122512438942	0.7401290031704553	0.705509212067553
1	Deaths	42	Central Europe	1	Male	27	Age-standardized	380	Neonatal disorders	335	Low birth weight	2	Percent	2021	0.8209717623109879	0.8390934291801944	0.80030749148352
1	Deaths	42	Central Europe	2	Female	27	Age-standardized	380	Neonatal disorders	335	Low birth weight	2	Percent	2021	0.8135666839551258	0.8342967437420625	0.7930791526604384
1	Deaths	42	Central Europe	3	Both	27	Age-standardized	380	Neonatal disorders	335	Low birth weight	2	Percent	2021	0.8178001677136427	0.8322569289011892	0.802556296882883
1	Deaths	42	Central Europe	1	Male	27	Age-standardized	383	Neonatal sepsis and other neonatal infections	380	Particulate matter pollution	2	Percent	2021	0.0506178414083649	0.0644680408830471	0.0371934704378328
1	Deaths	42	Central Europe	2	Female	27	Age-standardized	383	Neonatal sepsis and other neonatal infections	380	Particulate matter pollution	2	Percent	2021	0.0491642233924163	0.0635738356918677	0.0349395885312549
1	Deaths	42	Central Europe	3	Both	27	Age-standardized	383	Neonatal sepsis and other neonatal infections	380	Particulate matter pollution	2	Percent	2021	0.0500344938227157	0.060017377126296	0.0404130447613891
1	Deaths	21	Oceania	1	Male	27	Age-standardized	381	Neonatal preterm birth	380	Particulate matter pollution	2	Percent	2021	0.3473719597207327	0.5321223984561285	0.1970510103977417
1	Deaths	21	Oceania	2	Female	27	Age-standardized	381	Neonatal preterm birth	380	Particulate matter pollution	2	Percent	2021	0.3531189860012098	0.5149496738060392	0.224766889132747
1	Deaths	21	Oceania	3	Both	27	Age-standardized	381	Neonatal preterm birth	380	Particulate matter pollution	2	Percent	2021	0.3504329869737155	0.4661805728156893	0.254101913312588
1	Deaths	42	Central Europe	1	Male	27	Age-standardized	383	Neonatal sepsis and other neonatal infections	334	Short gestation	2	Percent	2021	0.0221001445591816	0.0325509585467544	0.0124906180333943
1	Deaths	42	Central Europe	2	Female	27	Age-standardized	383	Neonatal sepsis and other neonatal infections	334	Short gestation	2	Percent	2021	0.027331530637516	0.042975784095083	0.0157556387288735
1	Deaths	42	Central Europe	3	Both	27	Age-standardized	383	Neonatal sepsis and other neonatal infections	334	Short gestation	2	Percent	2021	0.0242353041705763	0.0326319939843207	0.0166905291026305
1	Deaths	42	Central Europe	1	Male	27	Age-standardized	383	Neonatal sepsis and other neonatal infections	335	Low birth weight	2	Percent	2021	0.3043744931768037	0.3397219850306239	0.265852506487446
1	Deaths	42	Central Europe	2	Female	27	Age-standardized	383	Neonatal sepsis and other neonatal infections	335	Low birth weight	2	Percent	2021	0.3102504711983572	0.3459903674044139	0.2719959747517689
1	Deaths	42	Central Europe	3	Both	27	Age-standardized	383	Neonatal sepsis and other neonatal infections	335	Low birth weight	2	Percent	2021	0.3067545731976449	0.3349019107640426	0.2789494943689244
1	Deaths	42	Central Europe	1	Male	27	Age-standardized	380	Neonatal disorders	380	Particulate matter pollution	2	Percent	2021	0.106095259785765	0.1375551177169821	0.0780290482581199
1	Deaths	42	Central Europe	2	Female	27	Age-standardized	380	Neonatal disorders	380	Particulate matter pollution	2	Percent	2021	0.1068005600496077	0.13671706671217	0.0773405099396615
1	Deaths	42	Central Europe	3	Both	27	Age-standardized	380	Neonatal disorders	380	Particulate matter pollution	2	Percent	2021	0.1064051346845947	0.1254554933163865	0.0861553516910683
1	Deaths	9	Southeast Asia	1	Male	27	Age-standardized	383	Neonatal sepsis and other neonatal infections	380	Particulate matter pollution	2	Percent	2021	0.1643532480367723	0.1936656914243143	0.1350609201432912
1	Deaths	9	Southeast Asia	2	Female	27	Age-standardized	383	Neonatal sepsis and other neonatal infections	380	Particulate matter pollution	2	Percent	2021	0.1455183740528219	0.1769988531482965	0.1198867528011193
1	Deaths	9	Southeast Asia	3	Both	27	Age-standardized	383	Neonatal sepsis and other neonatal infections	380	Particulate matter pollution	2	Percent	2021	0.1569617367645519	0.17840262836366	0.1364937528967835
1	Deaths	9	Southeast Asia	1	Male	27	Age-standardized	384	Hemolytic disease and other neonatal jaundice	334	Short gestation	2	Percent	2021	0.1430623842695832	0.2001365939388279	0.08479198607988
1	Deaths	9	Southeast Asia	2	Female	27	Age-standardized	384	Hemolytic disease and other neonatal jaundice	334	Short gestation	2	Percent	2021	0.0899261693075767	0.1348326271965244	0.0555969411949672
1	Deaths	9	Southeast Asia	3	Both	27	Age-standardized	384	Hemolytic disease and other neonatal jaundice	334	Short gestation	2	Percent	2021	0.1215797660375386	0.1599769441309176	0.0840441944546521
1	Deaths	9	Southeast Asia	1	Male	27	Age-standardized	384	Hemolytic disease and other neonatal jaundice	335	Low birth weight	2	Percent	2021	0.5003750230623779	0.5513069110647257	0.4428831055090039
1	Deaths	9	Southeast Asia	2	Female	27	Age-standardized	384	Hemolytic disease and other neonatal jaundice	335	Low birth weight	2	Percent	2021	0.4468977820871702	0.5040199598414965	0.3801372121178458
1	Deaths	9	Southeast Asia	3	Both	27	Age-standardized	384	Hemolytic disease and other neonatal jaundice	335	Low birth weight	2	Percent	2021	0.4789811597214656	0.5181285461341927	0.4355959680274372
1	Deaths	9	Southeast Asia	1	Male	27	Age-standardized	385	Other neonatal disorders	334	Short gestation	2	Percent	2021	0.1573372937309387	0.2215822848283409	0.0869480435964253
1	Deaths	9	Southeast Asia	2	Female	27	Age-standardized	385	Other neonatal disorders	334	Short gestation	2	Percent	2021	0.1100661504477773	0.1623303949690519	0.06608452536753
1	Deaths	9	Southeast Asia	3	Both	27	Age-standardized	385	Other neonatal disorders	334	Short gestation	2	Percent	2021	0.1376643585660359	0.1821329906550824	0.087386427914681
1	Deaths	5	East Asia	1	Male	27	Age-standardized	383	Neonatal sepsis and other neonatal infections	334	Short gestation	2	Percent	2021	0.0197592614928799	0.0343510330444936	0.0097637060215826
1	Deaths	5	East Asia	2	Female	27	Age-standardized	383	Neonatal sepsis and other neonatal infections	334	Short gestation	2	Percent	2021	0.0125190580289399	0.0216339421760165	0.0056614659423417
1	Deaths	5	East Asia	3	Both	27	Age-standardized	383	Neonatal sepsis and other neonatal infections	334	Short gestation	2	Percent	2021	0.0169771014791889	0.0260100239094195	0.0102433937184093
1	Deaths	5	East Asia	1	Male	27	Age-standardized	383	Neonatal sepsis and other neonatal infections	335	Low birth weight	2	Percent	2021	0.3169880069055266	0.3592779825102795	0.2753832414250655
1	Deaths	5	East Asia	2	Female	27	Age-standardized	383	Neonatal sepsis and other neonatal infections	335	Low birth weight	2	Percent	2021	0.3346340181600577	0.3753780139267682	0.2938189207641441
1	Deaths	5	East Asia	3	Both	27	Age-standardized	383	Neonatal sepsis and other neonatal infections	335	Low birth weight	2	Percent	2021	0.3237581565793803	0.3526163974405879	0.2934597156997187
1	Deaths	5	East Asia	1	Male	27	Age-standardized	383	Neonatal sepsis and other neonatal infections	380	Particulate matter pollution	2	Percent	2021	0.0999577078549693	0.1215358280586296	0.0807069534800621
1	Deaths	5	East Asia	2	Female	27	Age-standardized	383	Neonatal sepsis and other neonatal infections	380	Particulate matter pollution	2	Percent	2021	0.0894989283492113	0.1087267459708014	0.0716292138172901
1	Deaths	5	East Asia	3	Both	27	Age-standardized	383	Neonatal sepsis and other neonatal infections	380	Particulate matter pollution	2	Percent	2021	0.0959671753676823	0.1118446619378025	0.0822462901818283
1	Deaths	1	Global	1	Male	27	Age-standardized	385	Other neonatal disorders	380	Particulate matter pollution	2	Percent	2021	0.2442820804563672	0.2712595401951476	0.2153028566066919
1	Deaths	1	Global	2	Female	27	Age-standardized	385	Other neonatal disorders	380	Particulate matter pollution	2	Percent	2021	0.2265735462851981	0.2531108208155671	0.1999307297939641
1	Deaths	1	Global	3	Both	27	Age-standardized	385	Other neonatal disorders	380	Particulate matter pollution	2	Percent	2021	0.2364709968670848	0.2559208158686135	0.214488288322406
1	Deaths	21	Oceania	1	Male	27	Age-standardized	382	Neonatal encephalopathy due to birth asphyxia and trauma	380	Particulate matter pollution	2	Percent	2021	0.2707315662895159	0.411881732058749	0.1565736196328231
1	Deaths	21	Oceania	2	Female	27	Age-standardized	382	Neonatal encephalopathy due to birth asphyxia and trauma	380	Particulate matter pollution	2	Percent	2021	0.2730849793679104	0.3990474200300899	0.1723111202664242
1	Deaths	21	Oceania	3	Both	27	Age-standardized	382	Neonatal encephalopathy due to birth asphyxia and trauma	380	Particulate matter pollution	2	Percent	2021	0.2724909942982818	0.3625743273414353	0.1878779159707518
1	Deaths	21	Oceania	1	Male	27	Age-standardized	382	Neonatal encephalopathy due to birth asphyxia and trauma	335	Low birth weight	2	Percent	2021	0.6150548215568769	0.6917002990171806	0.530818370420695
1	Deaths	21	Oceania	2	Female	27	Age-standardized	382	Neonatal encephalopathy due to birth asphyxia and trauma	335	Low birth weight	2	Percent	2021	0.6317478502589534	0.6974757496743297	0.5677654174426976
1	Deaths	21	Oceania	3	Both	27	Age-standardized	382	Neonatal encephalopathy due to birth asphyxia and trauma	335	Low birth weight	2	Percent	2021	0.624822316276704	0.6751812689999555	0.569755626351143
1	Deaths	9	Southeast Asia	1	Male	27	Age-standardized	382	Neonatal encephalopathy due to birth asphyxia and trauma	335	Low birth weight	2	Percent	2021	0.5016382428622053	0.5590921416125612	0.4367828399417457
1	Deaths	9	Southeast Asia	2	Female	27	Age-standardized	382	Neonatal encephalopathy due to birth asphyxia and trauma	335	Low birth weight	2	Percent	2021	0.4505092762684301	0.5122067245942007	0.3809065186719894
1	Deaths	9	Southeast Asia	3	Both	27	Age-standardized	382	Neonatal encephalopathy due to birth asphyxia and trauma	335	Low birth weight	2	Percent	2021	0.4816846695803746	0.5227845136763759	0.4279362913341897
1	Deaths	70	Australasia	1	Male	27	Age-standardized	380	Neonatal disorders	334	Short gestation	2	Percent	2021	0.6256043806130209	0.659929449917825	0.5910529141417438
1	Deaths	70	Australasia	2	Female	27	Age-standardized	380	Neonatal disorders	334	Short gestation	2	Percent	2021	0.620551609663803	0.6567792134253647	0.5827556729743048
1	Deaths	70	Australasia	3	Both	27	Age-standardized	380	Neonatal disorders	334	Short gestation	2	Percent	2021	0.6233968563538838	0.6465615368249047	0.5975188977258072
1	Deaths	70	Australasia	1	Male	27	Age-standardized	380	Neonatal disorders	335	Low birth weight	2	Percent	2021	0.771373313511072	0.7946571866924609	0.7439444072511561
1	Deaths	70	Australasia	2	Female	27	Age-standardized	380	Neonatal disorders	335	Low birth weight	2	Percent	2021	0.7628957645146174	0.788465609746293	0.7335761890414574
1	Deaths	70	Australasia	3	Both	27	Age-standardized	380	Neonatal disorders	335	Low birth weight	2	Percent	2021	0.7676762263760959	0.784234088788083	0.7486770605459863
1	Deaths	73	Western Europe	1	Male	27	Age-standardized	382	Neonatal encephalopathy due to birth asphyxia and trauma	334	Short gestation	2	Percent	2021	0.0649634900752066	0.1077345022548795	0.026399829644909
1	Deaths	73	Western Europe	2	Female	27	Age-standardized	382	Neonatal encephalopathy due to birth asphyxia and trauma	334	Short gestation	2	Percent	2021	0.1061845107590226	0.1570074264669798	0.0605321314307308
1	Deaths	73	Western Europe	3	Both	27	Age-standardized	382	Neonatal encephalopathy due to birth asphyxia and trauma	334	Short gestation	2	Percent	2021	0.084457018798419	0.1182370223833747	0.0510048060539047
1	Deaths	65	High-income Asia Pacific	1	Male	27	Age-standardized	382	Neonatal encephalopathy due to birth asphyxia and trauma	334	Short gestation	2	Percent	2021	0.1064307154647241	0.1365385412697006	0.0745213608091162
1	Deaths	65	High-income Asia Pacific	2	Female	27	Age-standardized	382	Neonatal encephalopathy due to birth asphyxia and trauma	334	Short gestation	2	Percent	2021	0.1233886122501081	0.1585169188167143	0.0938616220677605
1	Deaths	65	High-income Asia Pacific	3	Both	27	Age-standardized	382	Neonatal encephalopathy due to birth asphyxia and trauma	334	Short gestation	2	Percent	2021	0.114810114255949	0.1383223576455817	0.0909031228480238
1	Deaths	56	Eastern Europe	1	Male	27	Age-standardized	380	Neonatal disorders	334	Short gestation	2	Percent	2021	0.5661435094400995	0.581827590473008	0.5517374677702478
1	Deaths	56	Eastern Europe	2	Female	27	Age-standardized	380	Neonatal disorders	334	Short gestation	2	Percent	2021	0.5555696369925317	0.5763196886503316	0.5359239230882273
1	Deaths	56	Eastern Europe	3	Both	27	Age-standardized	380	Neonatal disorders	334	Short gestation	2	Percent	2021	0.5617899554082796	0.5736586811580606	0.5501223408252611
1	Deaths	56	Eastern Europe	1	Male	27	Age-standardized	380	Neonatal disorders	335	Low birth weight	2	Percent	2021	0.7266488370601076	0.7468170140858325	0.7045665866752837
1	Deaths	56	Eastern Europe	2	Female	27	Age-standardized	380	Neonatal disorders	335	Low birth weight	2	Percent	2021	0.7146616391809812	0.7358239735421466	0.692614533634379
1	Deaths	56	Eastern Europe	3	Both	27	Age-standardized	380	Neonatal disorders	335	Low birth weight	2	Percent	2021	0.7217137311819232	0.7352700530614633	0.7046837510834532
1	Deaths	32	Central Asia	1	Male	27	Age-standardized	380	Neonatal disorders	334	Short gestation	2	Percent	2021	0.5230711307438349	0.56137288124859	0.4883332320911627
1	Deaths	32	Central Asia	2	Female	27	Age-standardized	380	Neonatal disorders	334	Short gestation	2	Percent	2021	0.516088982954839	0.5484881409656969	0.4838887971142901
1	Deaths	32	Central Asia	3	Both	27	Age-standardized	380	Neonatal disorders	334	Short gestation	2	Percent	2021	0.520304286725108	0.5459868111181528	0.4932041941118958
1	Deaths	32	Central Asia	1	Male	27	Age-standardized	380	Neonatal disorders	335	Low birth weight	2	Percent	2021	0.7151410917137867	0.7448007127935161	0.6817358414820807
1	Deaths	32	Central Asia	2	Female	27	Age-standardized	380	Neonatal disorders	335	Low birth weight	2	Percent	2021	0.6865114531230623	0.7147084655056719	0.6555069439423238
1	Deaths	32	Central Asia	3	Both	27	Age-standardized	380	Neonatal disorders	335	Low birth weight	2	Percent	2021	0.7038469484286581	0.7240819210738616	0.6787784594258447
1	Deaths	5	East Asia	1	Male	27	Age-standardized	384	Hemolytic disease and other neonatal jaundice	334	Short gestation	2	Percent	2021	0.015464471248178	0.0264497531579771	0.0071367617705986
1	Deaths	5	East Asia	2	Female	27	Age-standardized	384	Hemolytic disease and other neonatal jaundice	334	Short gestation	2	Percent	2021	0.0102090759620107	0.0193787606771743	0.0037063447020201
1	Deaths	5	East Asia	3	Both	27	Age-standardized	384	Hemolytic disease and other neonatal jaundice	334	Short gestation	2	Percent	2021	0.0137189460912863	0.0214754170906604	0.0077699289873711
1	Deaths	5	East Asia	1	Male	27	Age-standardized	384	Hemolytic disease and other neonatal jaundice	335	Low birth weight	2	Percent	2021	0.291213157143615	0.3263916848403038	0.2527956344420426
1	Deaths	5	East Asia	2	Female	27	Age-standardized	384	Hemolytic disease and other neonatal jaundice	335	Low birth weight	2	Percent	2021	0.3015992126662731	0.3422043830243175	0.2599925621002429
1	Deaths	5	East Asia	3	Both	27	Age-standardized	384	Hemolytic disease and other neonatal jaundice	335	Low birth weight	2	Percent	2021	0.2946603066580938	0.3230350231616333	0.2655514090755131
1	Deaths	42	Central Europe	1	Male	27	Age-standardized	381	Neonatal preterm birth	380	Particulate matter pollution	2	Percent	2021	0.1220987262994259	0.15912092617684	0.089290522145313
1	Deaths	42	Central Europe	2	Female	27	Age-standardized	381	Neonatal preterm birth	380	Particulate matter pollution	2	Percent	2021	0.1252137159316219	0.1611453786461425	0.0902151607661968
1	Deaths	42	Central Europe	3	Both	27	Age-standardized	381	Neonatal preterm birth	380	Particulate matter pollution	2	Percent	2021	0.123434134926181	0.145908535122841	0.0995703010750224
1	Deaths	70	Australasia	1	Male	27	Age-standardized	381	Neonatal preterm birth	380	Particulate matter pollution	2	Percent	2021	0.0489497959228811	0.1285257608512463	0.0028880056861111
1	Deaths	70	Australasia	2	Female	27	Age-standardized	381	Neonatal preterm birth	380	Particulate matter pollution	2	Percent	2021	0.0499752357452203	0.1402792000280511	0.0019889105920073
1	Deaths	70	Australasia	3	Both	27	Age-standardized	381	Neonatal preterm birth	380	Particulate matter pollution	2	Percent	2021	0.0493762895170615	0.1090340634035546	0.0090717992448648
1	Deaths	70	Australasia	1	Male	27	Age-standardized	382	Neonatal encephalopathy due to birth asphyxia and trauma	335	Low birth weight	2	Percent	2021	0.4823171684119096	0.5334380594159174	0.4252658817120297
1	Deaths	70	Australasia	2	Female	27	Age-standardized	382	Neonatal encephalopathy due to birth asphyxia and trauma	335	Low birth weight	2	Percent	2021	0.5017486137767596	0.5515309078753698	0.4428551031301346
1	Deaths	70	Australasia	3	Both	27	Age-standardized	382	Neonatal encephalopathy due to birth asphyxia and trauma	335	Low birth weight	2	Percent	2021	0.4907487512505629	0.52568426133763	0.4481439246976322
1	Deaths	9	Southeast Asia	1	Male	27	Age-standardized	381	Neonatal preterm birth	334	Short gestation	2	Percent	2021	1.0000006757581577	1.00960069212298	0.9872196308922428
1	Deaths	9	Southeast Asia	2	Female	27	Age-standardized	381	Neonatal preterm birth	334	Short gestation	2	Percent	2021	0.999818578457828	1.0048631127364704	0.9916216038900156
1	Deaths	9	Southeast Asia	3	Both	27	Age-standardized	381	Neonatal preterm birth	334	Short gestation	2	Percent	2021	0.9999363774526104	1.006475258466537	0.9912950259657808
1	Deaths	9	Southeast Asia	1	Male	27	Age-standardized	381	Neonatal preterm birth	335	Low birth weight	2	Percent	2021	1.0000006757581577	1.00960069212298	0.9872196308922428
1	Deaths	9	Southeast Asia	2	Female	27	Age-standardized	381	Neonatal preterm birth	335	Low birth weight	2	Percent	2021	0.999818578457828	1.0048631127364704	0.9916216038900156
1	Deaths	9	Southeast Asia	3	Both	27	Age-standardized	381	Neonatal preterm birth	335	Low birth weight	2	Percent	2021	0.9999363774526104	1.006475258466537	0.9912950259657808
1	Deaths	32	Central Asia	1	Male	27	Age-standardized	382	Neonatal encephalopathy due to birth asphyxia and trauma	380	Particulate matter pollution	2	Percent	2021	0.1436139973689743	0.2079088100405237	0.0922209301093489
1	Deaths	32	Central Asia	2	Female	27	Age-standardized	382	Neonatal encephalopathy due to birth asphyxia and trauma	380	Particulate matter pollution	2	Percent	2021	0.1255748746390882	0.1760084168170557	0.071004269561549
1	Deaths	32	Central Asia	3	Both	27	Age-standardized	382	Neonatal encephalopathy due to birth asphyxia and trauma	380	Particulate matter pollution	2	Percent	2021	0.1368019317440102	0.1829744779007242	0.0972440985082525
1	Deaths	5	East Asia	1	Male	27	Age-standardized	385	Other neonatal disorders	334	Short gestation	2	Percent	2021	0.0176206641152557	0.0319606317385371	0.008112992854355
1	Deaths	5	East Asia	2	Female	27	Age-standardized	385	Other neonatal disorders	334	Short gestation	2	Percent	2021	0.0135106612266448	0.0235423092858931	0.0060806578814954
1	Deaths	5	East Asia	3	Both	27	Age-standardized	385	Other neonatal disorders	334	Short gestation	2	Percent	2021	0.0160359309700697	0.0256568340218048	0.0088959400619562
1	Deaths	96	Southern Latin America	1	Male	27	Age-standardized	382	Neonatal encephalopathy due to birth asphyxia and trauma	334	Short gestation	2	Percent	2021	0.0107306044885333	0.0435847093784057	0.0002957352375832
1	Deaths	96	Southern Latin America	2	Female	27	Age-standardized	382	Neonatal encephalopathy due to birth asphyxia and trauma	334	Short gestation	2	Percent	2021	0.0534247362459385	0.1247705003808684	0.0162049965912719
1	Deaths	96	Southern Latin America	3	Both	27	Age-standardized	382	Neonatal encephalopathy due to birth asphyxia and trauma	334	Short gestation	2	Percent	2021	0.0292689352800798	0.0632616231068887	0.0095298624207984
1	Deaths	56	Eastern Europe	1	Male	27	Age-standardized	380	Neonatal disorders	380	Particulate matter pollution	2	Percent	2021	0.0662480073243009	0.0951860425018127	0.0440859623642699
1	Deaths	56	Eastern Europe	2	Female	27	Age-standardized	380	Neonatal disorders	380	Particulate matter pollution	2	Percent	2021	0.0610874109772212	0.0827429235113878	0.0447457335950959
1	Deaths	56	Eastern Europe	3	Both	27	Age-standardized	380	Neonatal disorders	380	Particulate matter pollution	2	Percent	2021	0.0641306663846469	0.0823662158821607	0.0488321254544736
1	Deaths	21	Oceania	1	Male	27	Age-standardized	383	Neonatal sepsis and other neonatal infections	334	Short gestation	2	Percent	2021	0.2834390573519856	0.3728300682671258	0.1933820014487573
1	Deaths	21	Oceania	2	Female	27	Age-standardized	383	Neonatal sepsis and other neonatal infections	334	Short gestation	2	Percent	2021	0.2749444223716386	0.3427400509830679	0.1992759046225123
1	Deaths	21	Oceania	3	Both	27	Age-standardized	383	Neonatal sepsis and other neonatal infections	334	Short gestation	2	Percent	2021	0.2819229635055141	0.3458511177699921	0.2175755130433629
1	Deaths	21	Oceania	1	Male	27	Age-standardized	383	Neonatal sepsis and other neonatal infections	335	Low birth weight	2	Percent	2021	0.5768549259296671	0.6501156427680117	0.5032216254499486
1	Deaths	21	Oceania	2	Female	27	Age-standardized	383	Neonatal sepsis and other neonatal infections	335	Low birth weight	2	Percent	2021	0.558350330538089	0.6256649205857256	0.4753131759646836
1	Deaths	21	Oceania	3	Both	27	Age-standardized	383	Neonatal sepsis and other neonatal infections	335	Low birth weight	2	Percent	2021	0.5727224442075753	0.6261209952000396	0.5122330316183933
1	Deaths	70	Australasia	1	Male	27	Age-standardized	383	Neonatal sepsis and other neonatal infections	334	Short gestation	2	Percent	2021	0.1243350589129097	0.1715809380049612	0.0753595951792494
1	Deaths	70	Australasia	2	Female	27	Age-standardized	383	Neonatal sepsis and other neonatal infections	334	Short gestation	2	Percent	2021	0.1834034426536634	0.2303303632586975	0.137881850141965
1	Deaths	70	Australasia	3	Both	27	Age-standardized	383	Neonatal sepsis and other neonatal infections	334	Short gestation	2	Percent	2021	0.1529911974247454	0.1863878354093145	0.1171299311187212
1	Deaths	70	Australasia	1	Male	27	Age-standardized	383	Neonatal sepsis and other neonatal infections	335	Low birth weight	2	Percent	2021	0.4541669294520687	0.4979682061337959	0.4074165035299409
1	Deaths	70	Australasia	2	Female	27	Age-standardized	383	Neonatal sepsis and other neonatal infections	335	Low birth weight	2	Percent	2021	0.4874023230590994	0.5227743035706262	0.443745381946376
1	Deaths	70	Australasia	3	Both	27	Age-standardized	383	Neonatal sepsis and other neonatal infections	335	Low birth weight	2	Percent	2021	0.4703474215768591	0.500423666350623	0.4382056421034793
1	Deaths	5	East Asia	1	Male	27	Age-standardized	381	Neonatal preterm birth	334	Short gestation	2	Percent	2021	0.999919526482462	1.004587797150725	0.9935157396746952
1	Deaths	5	East Asia	2	Female	27	Age-standardized	381	Neonatal preterm birth	334	Short gestation	2	Percent	2021	0.9998388793125632	1.006453390717879	0.9945804228786086
1	Deaths	5	East Asia	3	Both	27	Age-standardized	381	Neonatal preterm birth	334	Short gestation	2	Percent	2021	0.999897818280211	1.0034258373149816	0.9959595974561256
1	Deaths	5	East Asia	1	Male	27	Age-standardized	381	Neonatal preterm birth	335	Low birth weight	2	Percent	2021	0.999919526482462	1.004587797150725	0.9935157396746952
1	Deaths	5	East Asia	2	Female	27	Age-standardized	381	Neonatal preterm birth	335	Low birth weight	2	Percent	2021	0.9998388793125632	1.006453390717879	0.9945804228786086
1	Deaths	5	East Asia	3	Both	27	Age-standardized	381	Neonatal preterm birth	335	Low birth weight	2	Percent	2021	0.999897818280211	1.0034258373149816	0.9959595974561256
1	Deaths	9	Southeast Asia	1	Male	27	Age-standardized	383	Neonatal sepsis and other neonatal infections	334	Short gestation	2	Percent	2021	0.172697376246387	0.2229047031607066	0.115813512743265
1	Deaths	9	Southeast Asia	2	Female	27	Age-standardized	383	Neonatal sepsis and other neonatal infections	334	Short gestation	2	Percent	2021	0.1274320239076538	0.1644686251492708	0.0917649981023955
1	Deaths	9	Southeast Asia	3	Both	27	Age-standardized	383	Neonatal sepsis and other neonatal infections	334	Short gestation	2	Percent	2021	0.1546917480475026	0.187078978069183	0.1143080433273662
1	Deaths	9	Southeast Asia	1	Male	27	Age-standardized	383	Neonatal sepsis and other neonatal infections	335	Low birth weight	2	Percent	2021	0.5108711306310891	0.5529384633375805	0.4549211054077755
1	Deaths	9	Southeast Asia	2	Female	27	Age-standardized	383	Neonatal sepsis and other neonatal infections	335	Low birth weight	2	Percent	2021	0.4615108394249403	0.5078720504937313	0.4046263530066726
1	Deaths	9	Southeast Asia	3	Both	27	Age-standardized	383	Neonatal sepsis and other neonatal infections	335	Low birth weight	2	Percent	2021	0.4913588529710882	0.5258557663670758	0.445065173088754
1	Deaths	21	Oceania	1	Male	27	Age-standardized	383	Neonatal sepsis and other neonatal infections	380	Particulate matter pollution	2	Percent	2021	0.2459397953647157	0.3535551071520529	0.1581373182221301
1	Deaths	21	Oceania	2	Female	27	Age-standardized	383	Neonatal sepsis and other neonatal infections	380	Particulate matter pollution	2	Percent	2021	0.2258595827433957	0.325194555402015	0.1459135266438112
1	Deaths	21	Oceania	3	Both	27	Age-standardized	383	Neonatal sepsis and other neonatal infections	380	Particulate matter pollution	2	Percent	2021	0.2403789344221788	0.3168590244044466	0.17409201579863
1	Deaths	42	Central Europe	1	Male	27	Age-standardized	382	Neonatal encephalopathy due to birth asphyxia and trauma	380	Particulate matter pollution	2	Percent	2021	0.0689742297508189	0.0945489142135425	0.0451832045095498
1	Deaths	42	Central Europe	2	Female	27	Age-standardized	382	Neonatal encephalopathy due to birth asphyxia and trauma	380	Particulate matter pollution	2	Percent	2021	0.0630439268687798	0.0875516837984862	0.0394376760135724
1	Deaths	42	Central Europe	3	Both	27	Age-standardized	382	Neonatal encephalopathy due to birth asphyxia and trauma	380	Particulate matter pollution	2	Percent	2021	0.0664532617266608	0.0852165326760496	0.0491799497257571
1	Deaths	42	Central Europe	1	Male	27	Age-standardized	382	Neonatal encephalopathy due to birth asphyxia and trauma	335	Low birth weight	2	Percent	2021	0.3774713827721787	0.4351451906920418	0.3172804813489902
1	Deaths	42	Central Europe	2	Female	27	Age-standardized	382	Neonatal encephalopathy due to birth asphyxia and trauma	335	Low birth weight	2	Percent	2021	0.3456812863419444	0.40510780996949	0.2737257443779087
1	Deaths	42	Central Europe	3	Both	27	Age-standardized	382	Neonatal encephalopathy due to birth asphyxia and trauma	335	Low birth weight	2	Percent	2021	0.3638190788873763	0.4064593859724427	0.3162706945705561
1	Deaths	42	Central Europe	1	Male	27	Age-standardized	384	Hemolytic disease and other neonatal jaundice	334	Short gestation	2	Percent	2021	0.0371429435505818	0.0959238454627432	0.0098045986586014
1	Deaths	42	Central Europe	2	Female	27	Age-standardized	384	Hemolytic disease and other neonatal jaundice	334	Short gestation	2	Percent	2021	0.0480154259243512	0.0945718189198384	0.0216581198421827
1	Deaths	42	Central Europe	3	Both	27	Age-standardized	384	Hemolytic disease and other neonatal jaundice	334	Short gestation	2	Percent	2021	0.0422969451451766	0.0781330136867535	0.0172503987347787
1	Deaths	42	Central Europe	1	Male	27	Age-standardized	384	Hemolytic disease and other neonatal jaundice	335	Low birth weight	2	Percent	2021	0.3853178652754213	0.4424684879928549	0.3178966282569455
1	Deaths	42	Central Europe	2	Female	27	Age-standardized	384	Hemolytic disease and other neonatal jaundice	335	Low birth weight	2	Percent	2021	0.3943951308981309	0.4508501508705391	0.3373528624755693
1	Deaths	42	Central Europe	3	Both	27	Age-standardized	384	Hemolytic disease and other neonatal jaundice	335	Low birth weight	2	Percent	2021	0.3898246856060701	0.4305917826342568	0.3390962606518622
1	Deaths	32	Central Asia	1	Male	27	Age-standardized	383	Neonatal sepsis and other neonatal infections	380	Particulate matter pollution	2	Percent	2021	0.1103534257371383	0.1509782357627157	0.0754303452671191
1	Deaths	32	Central Asia	2	Female	27	Age-standardized	383	Neonatal sepsis and other neonatal infections	380	Particulate matter pollution	2	Percent	2021	0.0921024850906936	0.1291246229214755	0.0592819228632453
1	Deaths	32	Central Asia	3	Both	27	Age-standardized	383	Neonatal sepsis and other neonatal infections	380	Particulate matter pollution	2	Percent	2021	0.1026710054025906	0.1294739808774311	0.0781284422969451
1	Deaths	32	Central Asia	1	Male	27	Age-standardized	381	Neonatal preterm birth	380	Particulate matter pollution	2	Percent	2021	0.2099773166048949	0.288251634369399	0.1425353409885215
1	Deaths	32	Central Asia	2	Female	27	Age-standardized	381	Neonatal preterm birth	380	Particulate matter pollution	2	Percent	2021	0.2023934828086362	0.2813412210601882	0.1246708466020233
1	Deaths	32	Central Asia	3	Both	27	Age-standardized	381	Neonatal preterm birth	380	Particulate matter pollution	2	Percent	2021	0.2070363363775838	0.266558229421177	0.1518962511762817
1	Deaths	73	Western Europe	1	Male	27	Age-standardized	380	Neonatal disorders	380	Particulate matter pollution	2	Percent	2021	0.0545409195013355	0.0801386495277733	0.0341836023474276
1	Deaths	73	Western Europe	2	Female	27	Age-standardized	380	Neonatal disorders	380	Particulate matter pollution	2	Percent	2021	0.0545536844559472	0.0802465361201106	0.0341267894333164
1	Deaths	73	Western Europe	3	Both	27	Age-standardized	380	Neonatal disorders	380	Particulate matter pollution	2	Percent	2021	0.0545485801241515	0.0724425634937429	0.0389730427154743
1	Deaths	56	Eastern Europe	1	Male	27	Age-standardized	381	Neonatal preterm birth	380	Particulate matter pollution	2	Percent	2021	0.0845789677881625	0.1253962407093466	0.0544191569165986
1	Deaths	56	Eastern Europe	2	Female	27	Age-standardized	381	Neonatal preterm birth	380	Particulate matter pollution	2	Percent	2021	0.0801850526786839	0.111196561513272	0.0565788050295527
1	Deaths	56	Eastern Europe	3	Both	27	Age-standardized	381	Neonatal preterm birth	380	Particulate matter pollution	2	Percent	2021	0.0828197658303935	0.1094255609312975	0.0608316781001015
1	Deaths	56	Eastern Europe	1	Male	27	Age-standardized	382	Neonatal encephalopathy due to birth asphyxia and trauma	380	Particulate matter pollution	2	Percent	2021	0.0491706967831338	0.0730807390001918	0.0316079387269563
1	Deaths	56	Eastern Europe	2	Female	27	Age-standardized	382	Neonatal encephalopathy due to birth asphyxia and trauma	380	Particulate matter pollution	2	Percent	2021	0.0433545726024458	0.0602826965566966	0.0312205147012333
1	Deaths	56	Eastern Europe	3	Both	27	Age-standardized	382	Neonatal encephalopathy due to birth asphyxia and trauma	380	Particulate matter pollution	2	Percent	2021	0.0467317742484066	0.0611218012184224	0.0348701290622682
1	Deaths	65	High-income Asia Pacific	1	Male	27	Age-standardized	380	Neonatal disorders	380	Particulate matter pollution	2	Percent	2021	0.0688165929964555	0.1071920763610204	0.0369245151663626
1	Deaths	65	High-income Asia Pacific	2	Female	27	Age-standardized	380	Neonatal disorders	380	Particulate matter pollution	2	Percent	2021	0.0694510678826677	0.1045788941392996	0.0395227956562771
1	Deaths	65	High-income Asia Pacific	3	Both	27	Age-standardized	380	Neonatal disorders	380	Particulate matter pollution	2	Percent	2021	0.0691095730235395	0.0966172856169035	0.0476510356780017
1	Deaths	70	Australasia	1	Male	27	Age-standardized	380	Neonatal disorders	380	Particulate matter pollution	2	Percent	2021	0.0428797967545467	0.116891493856994	0.0021440419798468
1	Deaths	70	Australasia	2	Female	27	Age-standardized	380	Neonatal disorders	380	Particulate matter pollution	2	Percent	2021	0.0430743694759004	0.1258390040864358	0.0014987080865648
1	Deaths	70	Australasia	3	Both	27	Age-standardized	380	Neonatal disorders	380	Particulate matter pollution	2	Percent	2021	0.0429704515419325	0.0972902348990127	0.0065888548901803
1	Deaths	21	Oceania	1	Male	27	Age-standardized	384	Hemolytic disease and other neonatal jaundice	334	Short gestation	2	Percent	2021	0.2443834954070996	0.3420442492775791	0.1583295244903196
1	Deaths	21	Oceania	2	Female	27	Age-standardized	384	Hemolytic disease and other neonatal jaundice	334	Short gestation	2	Percent	2021	0.2620903975172433	0.3560916209548767	0.1677318795625568
1	Deaths	21	Oceania	3	Both	27	Age-standardized	384	Hemolytic disease and other neonatal jaundice	334	Short gestation	2	Percent	2021	0.2514841918549985	0.3353819667366908	0.1798167693943517
1	Deaths	21	Oceania	1	Male	27	Age-standardized	384	Hemolytic disease and other neonatal jaundice	335	Low birth weight	2	Percent	2021	0.4901844908819051	0.6041039838861543	0.3506437775448495
1	Deaths	21	Oceania	2	Female	27	Age-standardized	384	Hemolytic disease and other neonatal jaundice	335	Low birth weight	2	Percent	2021	0.5152194879641453	0.6271062025952414	0.3801032031256346
1	Deaths	21	Oceania	3	Both	27	Age-standardized	384	Hemolytic disease and other neonatal jaundice	335	Low birth weight	2	Percent	2021	0.5000115161440183	0.6013768012852304	0.3819860844012727
1	Deaths	32	Central Asia	1	Male	27	Age-standardized	382	Neonatal encephalopathy due to birth asphyxia and trauma	335	Low birth weight	2	Percent	2021	0.4879702792360229	0.5390723587829145	0.4288939447230611
1	Deaths	32	Central Asia	2	Female	27	Age-standardized	382	Neonatal encephalopathy due to birth asphyxia and trauma	335	Low birth weight	2	Percent	2021	0.440798700886401	0.4942096794185376	0.3879222189588669
1	Deaths	32	Central Asia	3	Both	27	Age-standardized	382	Neonatal encephalopathy due to birth asphyxia and trauma	335	Low birth weight	2	Percent	2021	0.4701954184267287	0.5042789341588332	0.4300879398432809
1	Deaths	42	Central Europe	1	Male	27	Age-standardized	385	Other neonatal disorders	334	Short gestation	2	Percent	2021	0.0387042166247234	0.0835835851855273	0.0127769068939397
1	Deaths	42	Central Europe	2	Female	27	Age-standardized	385	Other neonatal disorders	334	Short gestation	2	Percent	2021	0.0383097129590935	0.0827852642037563	0.0157388513372128
1	Deaths	42	Central Europe	3	Both	27	Age-standardized	385	Other neonatal disorders	334	Short gestation	2	Percent	2021	0.0385357039699315	0.0696141147824398	0.0171949245317253
1	Deaths	65	High-income Asia Pacific	1	Male	27	Age-standardized	380	Neonatal disorders	334	Short gestation	2	Percent	2021	0.5926344436593897	0.6255084592689939	0.5658250927475611
1	Deaths	65	High-income Asia Pacific	2	Female	27	Age-standardized	380	Neonatal disorders	334	Short gestation	2	Percent	2021	0.551939754363501	0.5829055077758112	0.5227774253321036
1	Deaths	65	High-income Asia Pacific	3	Both	27	Age-standardized	380	Neonatal disorders	334	Short gestation	2	Percent	2021	0.5741859171431277	0.6010911397646304	0.5531315459077162
1	Deaths	65	High-income Asia Pacific	1	Male	27	Age-standardized	380	Neonatal disorders	335	Low birth weight	2	Percent	2021	0.7412098725602589	0.7665162522437854	0.7173430965841442
1	Deaths	65	High-income Asia Pacific	2	Female	27	Age-standardized	380	Neonatal disorders	335	Low birth weight	2	Percent	2021	0.7418133261856951	0.7630096837244165	0.7188002325514433
1	Deaths	65	High-income Asia Pacific	3	Both	27	Age-standardized	380	Neonatal disorders	335	Low birth weight	2	Percent	2021	0.7414997507821977	0.7615024874948688	0.7231012837719091
1	Deaths	56	Eastern Europe	1	Male	27	Age-standardized	382	Neonatal encephalopathy due to birth asphyxia and trauma	335	Low birth weight	2	Percent	2021	0.4311641178168811	0.4792623984381752	0.3773792656919379
1	Deaths	56	Eastern Europe	2	Female	27	Age-standardized	382	Neonatal encephalopathy due to birth asphyxia and trauma	335	Low birth weight	2	Percent	2021	0.4271201985167909	0.4745783680526935	0.3775585356078904
1	Deaths	56	Eastern Europe	3	Both	27	Age-standardized	382	Neonatal encephalopathy due to birth asphyxia and trauma	335	Low birth weight	2	Percent	2021	0.4293982266799764	0.4625584582928626	0.3886665695489214
1	Deaths	32	Central Asia	1	Male	27	Age-standardized	384	Hemolytic disease and other neonatal jaundice	334	Short gestation	2	Percent	2021	0.1002966442885662	0.1555221255296207	0.0625943165403432
1	Deaths	32	Central Asia	2	Female	27	Age-standardized	384	Hemolytic disease and other neonatal jaundice	334	Short gestation	2	Percent	2021	0.083965513075251	0.119062531037684	0.0535452222636806
1	Deaths	32	Central Asia	3	Both	27	Age-standardized	384	Hemolytic disease and other neonatal jaundice	334	Short gestation	2	Percent	2021	0.0949451538857622	0.1349426943225528	0.0645991941212069
1	Deaths	32	Central Asia	1	Male	27	Age-standardized	384	Hemolytic disease and other neonatal jaundice	335	Low birth weight	2	Percent	2021	0.4552876852893731	0.5050632200078509	0.4015226545579528
1	Deaths	32	Central Asia	2	Female	27	Age-standardized	384	Hemolytic disease and other neonatal jaundice	335	Low birth weight	2	Percent	2021	0.4079180265593298	0.4583695903655925	0.3551182461594483
1	Deaths	32	Central Asia	3	Both	27	Age-standardized	384	Hemolytic disease and other neonatal jaundice	335	Low birth weight	2	Percent	2021	0.4399422825566377	0.4782438403755248	0.3982235179285728
1	Deaths	21	Oceania	1	Male	27	Age-standardized	385	Other neonatal disorders	334	Short gestation	2	Percent	2021	0.2167360294036155	0.3049588306900292	0.1220322255320564
1	Deaths	21	Oceania	2	Female	27	Age-standardized	385	Other neonatal disorders	334	Short gestation	2	Percent	2021	0.2253464548341309	0.3068884634431873	0.1566153702448867
1	Deaths	21	Oceania	3	Both	27	Age-standardized	385	Other neonatal disorders	334	Short gestation	2	Percent	2021	0.2210742111996873	0.279595173724901	0.1582478338836261
1	Deaths	96	Southern Latin America	1	Male	27	Age-standardized	380	Neonatal disorders	380	Particulate matter pollution	2	Percent	2021	0.0870116115809992	0.1568546590148524	0.0246877723783684
1	Deaths	96	Southern Latin America	2	Female	27	Age-standardized	380	Neonatal disorders	380	Particulate matter pollution	2	Percent	2021	0.0854071765562504	0.1605236693710416	0.02256857568608
1	Deaths	96	Southern Latin America	3	Both	27	Age-standardized	380	Neonatal disorders	380	Particulate matter pollution	2	Percent	2021	0.0863648752353693	0.1367706234270013	0.0380298653996903
1	Deaths	73	Western Europe	1	Male	27	Age-standardized	380	Neonatal disorders	334	Short gestation	2	Percent	2021	0.6249620700004346	0.6466592438841843	0.6058726955154103
1	Deaths	73	Western Europe	2	Female	27	Age-standardized	380	Neonatal disorders	334	Short gestation	2	Percent	2021	0.6118100518197959	0.6349096887448769	0.5874319768383269
1	Deaths	73	Western Europe	3	Both	27	Age-standardized	380	Neonatal disorders	334	Short gestation	2	Percent	2021	0.6192074651355635	0.6373085459315986	0.6013706798804861
1	Deaths	73	Western Europe	1	Male	27	Age-standardized	380	Neonatal disorders	335	Low birth weight	2	Percent	2021	0.766926398136561	0.7863674564233878	0.7443662736893772
1	Deaths	73	Western Europe	2	Female	27	Age-standardized	380	Neonatal disorders	335	Low birth weight	2	Percent	2021	0.7607847891729854	0.7809559278249617	0.7373141194361086
1	Deaths	73	Western Europe	3	Both	27	Age-standardized	380	Neonatal disorders	335	Low birth weight	2	Percent	2021	0.7642397694089643	0.7781144110676262	0.7479515675005313
1	Deaths	9	Southeast Asia	1	Male	27	Age-standardized	384	Hemolytic disease and other neonatal jaundice	380	Particulate matter pollution	2	Percent	2021	0.1717166511903894	0.2210825915198265	0.1310912296850518
1	Deaths	9	Southeast Asia	2	Female	27	Age-standardized	384	Hemolytic disease and other neonatal jaundice	380	Particulate matter pollution	2	Percent	2021	0.1507253149493483	0.1974245326217132	0.1139756530198607
1	Deaths	9	Southeast Asia	3	Both	27	Age-standardized	384	Hemolytic disease and other neonatal jaundice	380	Particulate matter pollution	2	Percent	2021	0.1634852025449188	0.2009449786048337	0.1354776886178729
1	Deaths	120	Andean Latin America	1	Male	27	Age-standardized	382	Neonatal encephalopathy due to birth asphyxia and trauma	334	Short gestation	2	Percent	2021	0.1003700788231088	0.1778260058778879	0.014135639678582
1	Deaths	120	Andean Latin America	2	Female	27	Age-standardized	382	Neonatal encephalopathy due to birth asphyxia and trauma	334	Short gestation	2	Percent	2021	0.0866138427549702	0.165246139231647	0.0137512905368041
1	Deaths	120	Andean Latin America	3	Both	27	Age-standardized	382	Neonatal encephalopathy due to birth asphyxia and trauma	334	Short gestation	2	Percent	2021	0.0945695695244693	0.1567880724782634	0.0368165767014338
1	Deaths	32	Central Asia	1	Male	27	Age-standardized	383	Neonatal sepsis and other neonatal infections	334	Short gestation	2	Percent	2021	0.1101697585842887	0.1389169986978403	0.0832024152167357
1	Deaths	32	Central Asia	2	Female	27	Age-standardized	383	Neonatal sepsis and other neonatal infections	334	Short gestation	2	Percent	2021	0.0845647022868347	0.107963531252297	0.0589081651613054
1	Deaths	32	Central Asia	3	Both	27	Age-standardized	383	Neonatal sepsis and other neonatal infections	334	Short gestation	2	Percent	2021	0.0994146281596268	0.1193448822397555	0.0793575065331155
1	Deaths	32	Central Asia	1	Male	27	Age-standardized	383	Neonatal sepsis and other neonatal infections	335	Low birth weight	2	Percent	2021	0.425940289332651	0.4571888265173952	0.3916309314462229
1	Deaths	32	Central Asia	2	Female	27	Age-standardized	383	Neonatal sepsis and other neonatal infections	335	Low birth weight	2	Percent	2021	0.376357005398738	0.4066309293582435	0.3465902337813745
1	Deaths	32	Central Asia	3	Both	27	Age-standardized	383	Neonatal sepsis and other neonatal infections	335	Low birth weight	2	Percent	2021	0.4050973923422541	0.4268524440500451	0.382507752288227
1	Deaths	104	Caribbean	1	Male	27	Age-standardized	382	Neonatal encephalopathy due to birth asphyxia and trauma	334	Short gestation	2	Percent	2021	0.4179070312083539	0.4870736600912034	0.3450444595820952
1	Deaths	104	Caribbean	2	Female	27	Age-standardized	382	Neonatal encephalopathy due to birth asphyxia and trauma	334	Short gestation	2	Percent	2021	0.3845792338125891	0.4535166045947695	0.3096965465050812
1	Deaths	104	Caribbean	3	Both	27	Age-standardized	382	Neonatal encephalopathy due to birth asphyxia and trauma	334	Short gestation	2	Percent	2021	0.4047210073258224	0.4539301205933446	0.3507306967651703
1	Deaths	70	Australasia	1	Male	27	Age-standardized	382	Neonatal encephalopathy due to birth asphyxia and trauma	380	Particulate matter pollution	2	Percent	2021	0.0355277350908342	0.1072169582471697	0.0006295805918758
1	Deaths	70	Australasia	2	Female	27	Age-standardized	382	Neonatal encephalopathy due to birth asphyxia and trauma	380	Particulate matter pollution	2	Percent	2021	0.0359330965881629	0.1156649010756963	0.0004753984569491
1	Deaths	70	Australasia	3	Both	27	Age-standardized	382	Neonatal encephalopathy due to birth asphyxia and trauma	380	Particulate matter pollution	2	Percent	2021	0.0357287002270242	0.0894798847902591	0.0030771309090177
1	Deaths	73	Western Europe	1	Male	27	Age-standardized	382	Neonatal encephalopathy due to birth asphyxia and trauma	380	Particulate matter pollution	2	Percent	2021	0.0394260049771931	0.0641436246501674	0.0212535774096707
1	Deaths	73	Western Europe	2	Female	27	Age-standardized	382	Neonatal encephalopathy due to birth asphyxia and trauma	380	Particulate matter pollution	2	Percent	2021	0.0402397184394571	0.0632380082249976	0.0226833115559096
1	Deaths	73	Western Europe	3	Both	27	Age-standardized	382	Neonatal encephalopathy due to birth asphyxia and trauma	380	Particulate matter pollution	2	Percent	2021	0.0398067161408912	0.0559732862691173	0.0262427463046259
1	Deaths	65	High-income Asia Pacific	1	Male	27	Age-standardized	382	Neonatal encephalopathy due to birth asphyxia and trauma	380	Particulate matter pollution	2	Percent	2021	0.0513264155878691	0.0767178676821773	0.0329085432853237
1	Deaths	65	High-income Asia Pacific	2	Female	27	Age-standardized	382	Neonatal encephalopathy due to birth asphyxia and trauma	380	Particulate matter pollution	2	Percent	2021	0.0511808948616098	0.0739988670600373	0.0330263828137789
1	Deaths	65	High-income Asia Pacific	3	Both	27	Age-standardized	382	Neonatal encephalopathy due to birth asphyxia and trauma	380	Particulate matter pollution	2	Percent	2021	0.0512562036115967	0.0681582983360348	0.0386459427038613
1	Deaths	32	Central Asia	1	Male	27	Age-standardized	385	Other neonatal disorders	334	Short gestation	2	Percent	2021	0.1430421259891363	0.1938695461474255	0.089709556792507
1	Deaths	32	Central Asia	2	Female	27	Age-standardized	385	Other neonatal disorders	334	Short gestation	2	Percent	2021	0.121210259777573	0.1713213238341062	0.0722834124166646
1	Deaths	32	Central Asia	3	Both	27	Age-standardized	385	Other neonatal disorders	334	Short gestation	2	Percent	2021	0.1342518897937877	0.1719986605492222	0.0948240857034944
1	Deaths	56	Eastern Europe	1	Male	27	Age-standardized	383	Neonatal sepsis and other neonatal infections	380	Particulate matter pollution	2	Percent	2021	0.0434386759612907	0.0575324886813803	0.0323119768927144
1	Deaths	56	Eastern Europe	2	Female	27	Age-standardized	383	Neonatal sepsis and other neonatal infections	380	Particulate matter pollution	2	Percent	2021	0.0405314342992521	0.0514117457559783	0.0304205655082894
1	Deaths	56	Eastern Europe	3	Both	27	Age-standardized	383	Neonatal sepsis and other neonatal infections	380	Particulate matter pollution	2	Percent	2021	0.0422039068312704	0.050853276464145	0.0342198459751812
1	Deaths	5	East Asia	1	Male	27	Age-standardized	384	Hemolytic disease and other neonatal jaundice	380	Particulate matter pollution	2	Percent	2021	0.0897699652453132	0.1089341256156707	0.0726919311364955
1	Deaths	5	East Asia	2	Female	27	Age-standardized	384	Hemolytic disease and other neonatal jaundice	380	Particulate matter pollution	2	Percent	2021	0.0827971665842683	0.1012389717682969	0.0656166664904899
1	Deaths	5	East Asia	3	Both	27	Age-standardized	384	Hemolytic disease and other neonatal jaundice	380	Particulate matter pollution	2	Percent	2021	0.0874655644939859	0.1022402142211307	0.0732902528306721
1	Deaths	96	Southern Latin America	1	Male	27	Age-standardized	382	Neonatal encephalopathy due to birth asphyxia and trauma	380	Particulate matter pollution	2	Percent	2021	0.0616291470206292	0.1157654941141282	0.0145959366542763
1	Deaths	96	Southern Latin America	2	Female	27	Age-standardized	382	Neonatal encephalopathy due to birth asphyxia and trauma	380	Particulate matter pollution	2	Percent	2021	0.0634975011003087	0.1214740121423506	0.0154797095931415
1	Deaths	96	Southern Latin America	3	Both	27	Age-standardized	382	Neonatal encephalopathy due to birth asphyxia and trauma	380	Particulate matter pollution	2	Percent	2021	0.0623961049931071	0.1029361940785841	0.025428558715526
1	Deaths	65	High-income Asia Pacific	1	Male	27	Age-standardized	381	Neonatal preterm birth	380	Particulate matter pollution	2	Percent	2021	0.0831968909387772	0.1312337674657329	0.0423799894729878
1	Deaths	65	High-income Asia Pacific	2	Female	27	Age-standardized	381	Neonatal preterm birth	380	Particulate matter pollution	2	Percent	2021	0.0856472951211902	0.1324824119957626	0.0445990450566944
1	Deaths	65	High-income Asia Pacific	3	Both	27	Age-standardized	381	Neonatal preterm birth	380	Particulate matter pollution	2	Percent	2021	0.084255411570128	0.1221427449291157	0.054741777881149
1	Deaths	56	Eastern Europe	1	Male	27	Age-standardized	383	Neonatal sepsis and other neonatal infections	334	Short gestation	2	Percent	2021	0.0932634938430557	0.1167861859454345	0.0666059593231177
1	Deaths	56	Eastern Europe	2	Female	27	Age-standardized	383	Neonatal sepsis and other neonatal infections	334	Short gestation	2	Percent	2021	0.1102961204480033	0.1372999978833843	0.086268067812045
1	Deaths	56	Eastern Europe	3	Both	27	Age-standardized	383	Neonatal sepsis and other neonatal infections	334	Short gestation	2	Percent	2021	0.1004870308873146	0.118359034302083	0.0811130686734117
1	Deaths	56	Eastern Europe	1	Male	27	Age-standardized	383	Neonatal sepsis and other neonatal infections	335	Low birth weight	2	Percent	2021	0.4208199282445898	0.4515801830066408	0.386873683720651
1	Deaths	56	Eastern Europe	2	Female	27	Age-standardized	383	Neonatal sepsis and other neonatal infections	335	Low birth weight	2	Percent	2021	0.4245198327232756	0.4539692964485723	0.391975833009229
1	Deaths	56	Eastern Europe	3	Both	27	Age-standardized	383	Neonatal sepsis and other neonatal infections	335	Low birth weight	2	Percent	2021	0.4223794456585863	0.4445900637008549	0.3982859865840406
1	Deaths	104	Caribbean	1	Male	27	Age-standardized	380	Neonatal disorders	334	Short gestation	2	Percent	2021	0.617009727955828	0.6735854010285485	0.5548977481665528
1	Deaths	104	Caribbean	2	Female	27	Age-standardized	380	Neonatal disorders	334	Short gestation	2	Percent	2021	0.610219744305363	0.6622581139860686	0.5532151905662765
1	Deaths	104	Caribbean	3	Both	27	Age-standardized	380	Neonatal disorders	334	Short gestation	2	Percent	2021	0.6139693391914677	0.651774533019662	0.5726089173252185
1	Deaths	104	Caribbean	1	Male	27	Age-standardized	380	Neonatal disorders	335	Low birth weight	2	Percent	2021	0.7988725469585747	0.8294836766064011	0.763550161050199
1	Deaths	104	Caribbean	2	Female	27	Age-standardized	380	Neonatal disorders	335	Low birth weight	2	Percent	2021	0.7899262983907913	0.8210529373118085	0.7560151993136828
1	Deaths	104	Caribbean	3	Both	27	Age-standardized	380	Neonatal disorders	335	Low birth weight	2	Percent	2021	0.7948500791852035	0.8169704152702902	0.7711569445206017
1	Deaths	100	High-income North America	1	Male	27	Age-standardized	382	Neonatal encephalopathy due to birth asphyxia and trauma	334	Short gestation	2	Percent	2021	0.0661828228759887	0.1178770258487816	0.0268720511279526
1	Deaths	100	High-income North America	2	Female	27	Age-standardized	382	Neonatal encephalopathy due to birth asphyxia and trauma	334	Short gestation	2	Percent	2021	0.1196209960524299	0.1858370686970772	0.0626443841699055
1	Deaths	100	High-income North America	3	Both	27	Age-standardized	382	Neonatal encephalopathy due to birth asphyxia and trauma	334	Short gestation	2	Percent	2021	0.0908138247734652	0.1311057958174703	0.0529102728556825
1	Deaths	124	Central Latin America	1	Male	27	Age-standardized	382	Neonatal encephalopathy due to birth asphyxia and trauma	334	Short gestation	2	Percent	2021	0.0707338120320724	0.1103052902517612	0.0395258510306577
1	Deaths	124	Central Latin America	2	Female	27	Age-standardized	382	Neonatal encephalopathy due to birth asphyxia and trauma	334	Short gestation	2	Percent	2021	0.0690091345538039	0.1085519113940626	0.0392061930519761
1	Deaths	124	Central Latin America	3	Both	27	Age-standardized	382	Neonatal encephalopathy due to birth asphyxia and trauma	334	Short gestation	2	Percent	2021	0.0700117718586618	0.0962418462653603	0.0452077883173903
1	Deaths	96	Southern Latin America	1	Male	27	Age-standardized	380	Neonatal disorders	334	Short gestation	2	Percent	2021	0.6596287474420547	0.6823146364826116	0.6361525370745453
1	Deaths	96	Southern Latin America	2	Female	27	Age-standardized	380	Neonatal disorders	334	Short gestation	2	Percent	2021	0.6517532396385439	0.6787042606222744	0.6263591737722891
1	Deaths	96	Southern Latin America	3	Both	27	Age-standardized	380	Neonatal disorders	334	Short gestation	2	Percent	2021	0.6563484648681785	0.6763115154425321	0.6361800792687743
1	Deaths	96	Southern Latin America	1	Male	27	Age-standardized	380	Neonatal disorders	335	Low birth weight	2	Percent	2021	0.7919664956051027	0.8152477534933943	0.765305718106558
1	Deaths	96	Southern Latin America	2	Female	27	Age-standardized	380	Neonatal disorders	335	Low birth weight	2	Percent	2021	0.7888197135405105	0.8102354548176492	0.7633836569699827
1	Deaths	96	Southern Latin America	3	Both	27	Age-standardized	380	Neonatal disorders	335	Low birth weight	2	Percent	2021	0.7906473253349303	0.807191933548715	0.7722598407204085
1	Deaths	96	Southern Latin America	1	Male	27	Age-standardized	383	Neonatal sepsis and other neonatal infections	380	Particulate matter pollution	2	Percent	2021	0.0524643909165142	0.0916952741232365	0.0156379415751255
1	Deaths	96	Southern Latin America	2	Female	27	Age-standardized	383	Neonatal sepsis and other neonatal infections	380	Particulate matter pollution	2	Percent	2021	0.0551785658472459	0.0980303228861161	0.0157371049264787
1	Deaths	96	Southern Latin America	3	Both	27	Age-standardized	383	Neonatal sepsis and other neonatal infections	380	Particulate matter pollution	2	Percent	2021	0.053690897588757	0.0829363041304318	0.0262223542707633
1	Deaths	73	Western Europe	1	Male	27	Age-standardized	381	Neonatal preterm birth	380	Particulate matter pollution	2	Percent	2021	0.0649177961424445	0.0936545132878688	0.0421043149975085
1	Deaths	73	Western Europe	2	Female	27	Age-standardized	381	Neonatal preterm birth	380	Particulate matter pollution	2	Percent	2021	0.0660219725192062	0.0945897493262893	0.0426591655713237
1	Deaths	73	Western Europe	3	Both	27	Age-standardized	381	Neonatal preterm birth	380	Particulate matter pollution	2	Percent	2021	0.0653881808423971	0.0856221779538451	0.0477189763432967
1	Deaths	104	Caribbean	1	Male	27	Age-standardized	380	Neonatal disorders	380	Particulate matter pollution	2	Percent	2021	0.2461202986742171	0.3444546618862095	0.1597505197267332
1	Deaths	104	Caribbean	2	Female	27	Age-standardized	380	Neonatal disorders	380	Particulate matter pollution	2	Percent	2021	0.2465692576796039	0.3379452550354848	0.1613535463934943
1	Deaths	104	Caribbean	3	Both	27	Age-standardized	380	Neonatal disorders	380	Particulate matter pollution	2	Percent	2021	0.2463853611765637	0.3100390080552878	0.1843209762333561
1	Deaths	100	High-income North America	1	Male	27	Age-standardized	380	Neonatal disorders	380	Particulate matter pollution	2	Percent	2021	0.035415808649913	0.052026209264686	0.0217382388115066
1	Deaths	100	High-income North America	2	Female	27	Age-standardized	380	Neonatal disorders	380	Particulate matter pollution	2	Percent	2021	0.0359241839780791	0.0524016090193861	0.0211817129233471
1	Deaths	100	High-income North America	3	Both	27	Age-standardized	380	Neonatal disorders	380	Particulate matter pollution	2	Percent	2021	0.0356450523282389	0.0466265714872931	0.025356128432581
1	Deaths	70	Australasia	1	Male	27	Age-standardized	383	Neonatal sepsis and other neonatal infections	380	Particulate matter pollution	2	Percent	2021	0.0309698396455919	0.0789688899159061	0.0017572805238689
1	Deaths	70	Australasia	2	Female	27	Age-standardized	383	Neonatal sepsis and other neonatal infections	380	Particulate matter pollution	2	Percent	2021	0.0324550880558486	0.0818302208094198	0.001312606941715
1	Deaths	70	Australasia	3	Both	27	Age-standardized	383	Neonatal sepsis and other neonatal infections	380	Particulate matter pollution	2	Percent	2021	0.0316896418667926	0.0627406160384988	0.006962231909634
1	Deaths	96	Southern Latin America	1	Male	27	Age-standardized	384	Hemolytic disease and other neonatal jaundice	334	Short gestation	2	Percent	2021	0.0128099731603197	0.0453626078550466	0.0003071383114041
1	Deaths	96	Southern Latin America	2	Female	27	Age-standardized	384	Hemolytic disease and other neonatal jaundice	334	Short gestation	2	Percent	2021	0.0532697016107345	0.1170742373759703	0.0156071552129302
1	Deaths	96	Southern Latin America	3	Both	27	Age-standardized	384	Hemolytic disease and other neonatal jaundice	334	Short gestation	2	Percent	2021	0.0310444798202297	0.0672918636378406	0.0107425706374329
1	Deaths	96	Southern Latin America	1	Male	27	Age-standardized	384	Hemolytic disease and other neonatal jaundice	335	Low birth weight	2	Percent	2021	0.4054779962434842	0.4622782754023394	0.3363275921265121
1	Deaths	96	Southern Latin America	2	Female	27	Age-standardized	384	Hemolytic disease and other neonatal jaundice	335	Low birth weight	2	Percent	2021	0.4349642973277335	0.4883921288565664	0.370392374309988
1	Deaths	96	Southern Latin America	3	Both	27	Age-standardized	384	Hemolytic disease and other neonatal jaundice	335	Low birth weight	2	Percent	2021	0.4190178082623039	0.4554594403614388	0.3746426242348918
1	Deaths	56	Eastern Europe	1	Male	27	Age-standardized	384	Hemolytic disease and other neonatal jaundice	334	Short gestation	2	Percent	2021	0.0987585118783124	0.1273701315985306	0.068565501262175
1	Deaths	56	Eastern Europe	2	Female	27	Age-standardized	384	Hemolytic disease and other neonatal jaundice	334	Short gestation	2	Percent	2021	0.1245534470896208	0.1617763350470912	0.0943479528045915
1	Deaths	56	Eastern Europe	3	Both	27	Age-standardized	384	Hemolytic disease and other neonatal jaundice	334	Short gestation	2	Percent	2021	0.1099098334126768	0.1307263758205218	0.0857246056255045
1	Deaths	56	Eastern Europe	1	Male	27	Age-standardized	384	Hemolytic disease and other neonatal jaundice	335	Low birth weight	2	Percent	2021	0.4540824524210781	0.4878051361261443	0.4134980607418051
1	Deaths	56	Eastern Europe	2	Female	27	Age-standardized	384	Hemolytic disease and other neonatal jaundice	335	Low birth weight	2	Percent	2021	0.4842482900374307	0.520151575089465	0.4443963850152959
1	Deaths	56	Eastern Europe	3	Both	27	Age-standardized	384	Hemolytic disease and other neonatal jaundice	335	Low birth weight	2	Percent	2021	0.467090389413131	0.4915842563682021	0.4392730241338161
1	Deaths	96	Southern Latin America	1	Male	27	Age-standardized	385	Other neonatal disorders	334	Short gestation	2	Percent	2021	0.0122465817808795	0.0408718623213778	0.0002687674430548
1	Deaths	96	Southern Latin America	2	Female	27	Age-standardized	385	Other neonatal disorders	334	Short gestation	2	Percent	2021	0.0581603769552933	0.1195550307436575	0.0219829704258099
1	Deaths	96	Southern Latin America	3	Both	27	Age-standardized	385	Other neonatal disorders	334	Short gestation	2	Percent	2021	0.0307727630484924	0.0591374385557606	0.0123446251449581
1	Deaths	73	Western Europe	1	Male	27	Age-standardized	383	Neonatal sepsis and other neonatal infections	380	Particulate matter pollution	2	Percent	2021	0.0360929570425863	0.0547731586114343	0.0221401601494593
1	Deaths	73	Western Europe	2	Female	27	Age-standardized	383	Neonatal sepsis and other neonatal infections	380	Particulate matter pollution	2	Percent	2021	0.0367084087938513	0.0534887639467765	0.0220891675523886
1	Deaths	73	Western Europe	3	Both	27	Age-standardized	383	Neonatal sepsis and other neonatal infections	380	Particulate matter pollution	2	Percent	2021	0.0363543571657107	0.0492490521567623	0.0251436428523426
1	Deaths	65	High-income Asia Pacific	1	Male	27	Age-standardized	383	Neonatal sepsis and other neonatal infections	380	Particulate matter pollution	2	Percent	2021	0.0465237022187205	0.075172452124842	0.0233058672137181
1	Deaths	65	High-income Asia Pacific	2	Female	27	Age-standardized	383	Neonatal sepsis and other neonatal infections	380	Particulate matter pollution	2	Percent	2021	0.0513264699125621	0.0815186885907828	0.025886448360384
1	Deaths	65	High-income Asia Pacific	3	Both	27	Age-standardized	383	Neonatal sepsis and other neonatal infections	380	Particulate matter pollution	2	Percent	2021	0.0487058655270271	0.0713595407837414	0.0305367401787388
1	Deaths	65	High-income Asia Pacific	1	Male	27	Age-standardized	382	Neonatal encephalopathy due to birth asphyxia and trauma	335	Low birth weight	2	Percent	2021	0.4443581539365756	0.4755329121291449	0.407857789294733
1	Deaths	65	High-income Asia Pacific	2	Female	27	Age-standardized	382	Neonatal encephalopathy due to birth asphyxia and trauma	335	Low birth weight	2	Percent	2021	0.4851675627986446	0.5153638083578637	0.453291861842969
1	Deaths	65	High-income Asia Pacific	3	Both	27	Age-standardized	382	Neonatal encephalopathy due to birth asphyxia and trauma	335	Low birth weight	2	Percent	2021	0.4646531009315922	0.4874929640573832	0.4408435094766709
1	Deaths	56	Eastern Europe	1	Male	27	Age-standardized	385	Other neonatal disorders	334	Short gestation	2	Percent	2021	0.0722178432709072	0.0979604294617683	0.0459676283405855
1	Deaths	56	Eastern Europe	2	Female	27	Age-standardized	385	Other neonatal disorders	334	Short gestation	2	Percent	2021	0.0962494018303136	0.1291450350940661	0.0676940693259499
1	Deaths	56	Eastern Europe	3	Both	27	Age-standardized	385	Other neonatal disorders	334	Short gestation	2	Percent	2021	0.0820327375454902	0.1019919454592946	0.0597216291020922
1	Deaths	100	High-income North America	1	Male	27	Age-standardized	380	Neonatal disorders	334	Short gestation	2	Percent	2021	0.6576694979197637	0.6769468703499549	0.6424589104366155
1	Deaths	100	High-income North America	2	Female	27	Age-standardized	380	Neonatal disorders	334	Short gestation	2	Percent	2021	0.6647142462885016	0.6884919549633193	0.6437282675866982
1	Deaths	100	High-income North America	3	Both	27	Age-standardized	380	Neonatal disorders	334	Short gestation	2	Percent	2021	0.6607830012113757	0.6760029894925763	0.6468932925167212
1	Deaths	100	High-income North America	1	Male	27	Age-standardized	380	Neonatal disorders	335	Low birth weight	2	Percent	2021	0.7824036827263446	0.8006804450624221	0.7611552219354393
1	Deaths	100	High-income North America	2	Female	27	Age-standardized	380	Neonatal disorders	335	Low birth weight	2	Percent	2021	0.7991518812092995	0.817097058202368	0.779859185657694
1	Deaths	100	High-income North America	3	Both	27	Age-standardized	380	Neonatal disorders	335	Low birth weight	2	Percent	2021	0.7898195129777419	0.802891035187481	0.7751660678035013
1	Deaths	100	High-income North America	1	Male	27	Age-standardized	382	Neonatal encephalopathy due to birth asphyxia and trauma	380	Particulate matter pollution	2	Percent	2021	0.0269511191344527	0.0418980327159963	0.0160044172644086
1	Deaths	100	High-income North America	2	Female	27	Age-standardized	382	Neonatal encephalopathy due to birth asphyxia and trauma	380	Particulate matter pollution	2	Percent	2021	0.0278961433082364	0.043062595603546	0.0154063150078419
1	Deaths	100	High-income North America	3	Both	27	Age-standardized	382	Neonatal encephalopathy due to birth asphyxia and trauma	380	Particulate matter pollution	2	Percent	2021	0.0273907784428372	0.0372884768699543	0.0191011698237054
1	Deaths	73	Western Europe	1	Male	27	Age-standardized	382	Neonatal encephalopathy due to birth asphyxia and trauma	335	Low birth weight	2	Percent	2021	0.4137386080191632	0.4638863265666365	0.3575241392718306
1	Deaths	73	Western Europe	2	Female	27	Age-standardized	382	Neonatal encephalopathy due to birth asphyxia and trauma	335	Low birth weight	2	Percent	2021	0.4487579064360644	0.4975834889281563	0.3954934541556234
1	Deaths	73	Western Europe	3	Both	27	Age-standardized	382	Neonatal encephalopathy due to birth asphyxia and trauma	335	Low birth weight	2	Percent	2021	0.4303275417102716	0.4643065294904998	0.39313976235492
1	Deaths	134	Tropical Latin America	1	Male	27	Age-standardized	382	Neonatal encephalopathy due to birth asphyxia and trauma	334	Short gestation	2	Percent	2021	0.1760409404041747	0.2350672728227598	0.1020761796636669
1	Deaths	134	Tropical Latin America	2	Female	27	Age-standardized	382	Neonatal encephalopathy due to birth asphyxia and trauma	334	Short gestation	2	Percent	2021	0.2233330957167697	0.2904480896506686	0.1632515879087183
1	Deaths	134	Tropical Latin America	3	Both	27	Age-standardized	382	Neonatal encephalopathy due to birth asphyxia and trauma	334	Short gestation	2	Percent	2021	0.1969730402023481	0.2363485373118575	0.1488066321631522
1	Deaths	9	Southeast Asia	1	Male	27	Age-standardized	385	Other neonatal disorders	335	Low birth weight	2	Percent	2021	0.5088607858236732	0.5647201146152077	0.4393274639754949
1	Deaths	9	Southeast Asia	2	Female	27	Age-standardized	385	Other neonatal disorders	335	Low birth weight	2	Percent	2021	0.4618522180854653	0.52547980278706	0.3820675857980955
1	Deaths	9	Southeast Asia	3	Both	27	Age-standardized	385	Other neonatal disorders	335	Low birth weight	2	Percent	2021	0.4894783722875618	0.5365105293833975	0.4291630785798307
1	Deaths	96	Southern Latin America	1	Male	27	Age-standardized	381	Neonatal preterm birth	380	Particulate matter pollution	2	Percent	2021	0.1025063815096388	0.1846052761397517	0.0280293332393646
1	Deaths	96	Southern Latin America	2	Female	27	Age-standardized	381	Neonatal preterm birth	380	Particulate matter pollution	2	Percent	2021	0.100929467624601	0.1936711137677571	0.0258021062189209
1	Deaths	96	Southern Latin America	3	Both	27	Age-standardized	381	Neonatal preterm birth	380	Particulate matter pollution	2	Percent	2021	0.1018913538771829	0.163371682214465	0.044922788520613
1	Deaths	104	Caribbean	1	Male	27	Age-standardized	382	Neonatal encephalopathy due to birth asphyxia and trauma	380	Particulate matter pollution	2	Percent	2021	0.2713051045777618	0.3954579606101294	0.1540932381976824
1	Deaths	104	Caribbean	2	Female	27	Age-standardized	382	Neonatal encephalopathy due to birth asphyxia and trauma	380	Particulate matter pollution	2	Percent	2021	0.2651299924193306	0.389522908713319	0.1662234625959744
1	Deaths	104	Caribbean	3	Both	27	Age-standardized	382	Neonatal encephalopathy due to birth asphyxia and trauma	380	Particulate matter pollution	2	Percent	2021	0.2692679275626345	0.3498784090569832	0.1899911841831414
1	Deaths	138	North Africa and Middle East	1	Male	27	Age-standardized	382	Neonatal encephalopathy due to birth asphyxia and trauma	334	Short gestation	2	Percent	2021	0.315212817829171	0.3846024676585633	0.2397110156637093
1	Deaths	138	North Africa and Middle East	2	Female	27	Age-standardized	382	Neonatal encephalopathy due to birth asphyxia and trauma	334	Short gestation	2	Percent	2021	0.2612520519742375	0.3417521683899345	0.1659582906982001
1	Deaths	138	North Africa and Middle East	3	Both	27	Age-standardized	382	Neonatal encephalopathy due to birth asphyxia and trauma	334	Short gestation	2	Percent	2021	0.2927055782198816	0.354452989253245	0.2228518243195259
1	Deaths	104	Caribbean	1	Male	27	Age-standardized	381	Neonatal preterm birth	380	Particulate matter pollution	2	Percent	2021	0.2410619119813159	0.3359792302167476	0.1548282219649682
1	Deaths	104	Caribbean	2	Female	27	Age-standardized	381	Neonatal preterm birth	380	Particulate matter pollution	2	Percent	2021	0.2529183564772033	0.3518094554827327	0.1581025700928832
1	Deaths	104	Caribbean	3	Both	27	Age-standardized	381	Neonatal preterm birth	380	Particulate matter pollution	2	Percent	2021	0.2470061875423126	0.322313843010528	0.1811806786491856
1	Deaths	100	High-income North America	1	Male	27	Age-standardized	381	Neonatal preterm birth	380	Particulate matter pollution	2	Percent	2021	0.0406551643206208	0.0598666976865221	0.0247907833572244
1	Deaths	100	High-income North America	2	Female	27	Age-standardized	381	Neonatal preterm birth	380	Particulate matter pollution	2	Percent	2021	0.0410965723828808	0.0595625875863081	0.0241844576305807
1	Deaths	100	High-income North America	3	Both	27	Age-standardized	381	Neonatal preterm birth	380	Particulate matter pollution	2	Percent	2021	0.0408542261523062	0.0538792631700158	0.0288914239193028
1	Deaths	73	Western Europe	1	Male	27	Age-standardized	384	Hemolytic disease and other neonatal jaundice	334	Short gestation	2	Percent	2021	0.0557595677396417	0.091554883123778	0.0242595045090051
1	Deaths	73	Western Europe	2	Female	27	Age-standardized	384	Hemolytic disease and other neonatal jaundice	334	Short gestation	2	Percent	2021	0.101022311670721	0.1502812686717066	0.0566839919472536
1	Deaths	73	Western Europe	3	Both	27	Age-standardized	384	Hemolytic disease and other neonatal jaundice	334	Short gestation	2	Percent	2021	0.0702427293387604	0.1011296281073178	0.0384835283923853
1	Deaths	73	Western Europe	1	Male	27	Age-standardized	384	Hemolytic disease and other neonatal jaundice	335	Low birth weight	2	Percent	2021	0.4049819192943424	0.4464639568499642	0.3612692839057113
1	Deaths	73	Western Europe	2	Female	27	Age-standardized	384	Hemolytic disease and other neonatal jaundice	335	Low birth weight	2	Percent	2021	0.4155544912434789	0.4580072195342769	0.3673081169680791
1	Deaths	73	Western Europe	3	Both	27	Age-standardized	384	Hemolytic disease and other neonatal jaundice	335	Low birth weight	2	Percent	2021	0.4084763260748814	0.4401637174677681	0.3749600404402674
1	Deaths	65	High-income Asia Pacific	1	Male	27	Age-standardized	383	Neonatal sepsis and other neonatal infections	334	Short gestation	2	Percent	2021	0.0654074832874725	0.08992734869693	0.0465948634259821
1	Deaths	65	High-income Asia Pacific	2	Female	27	Age-standardized	383	Neonatal sepsis and other neonatal infections	334	Short gestation	2	Percent	2021	0.0882742397624872	0.1216005156054142	0.0615107296504962
1	Deaths	65	High-income Asia Pacific	3	Both	27	Age-standardized	383	Neonatal sepsis and other neonatal infections	334	Short gestation	2	Percent	2021	0.0756010012407696	0.0997571838918311	0.0574303272423307
1	Deaths	65	High-income Asia Pacific	1	Male	27	Age-standardized	383	Neonatal sepsis and other neonatal infections	335	Low birth weight	2	Percent	2021	0.3647128419149287	0.4081186120139937	0.3250671588538176
1	Deaths	65	High-income Asia Pacific	2	Female	27	Age-standardized	383	Neonatal sepsis and other neonatal infections	335	Low birth weight	2	Percent	2021	0.4328778926593009	0.4789041461194647	0.3866295536747051
1	Deaths	65	High-income Asia Pacific	3	Both	27	Age-standardized	383	Neonatal sepsis and other neonatal infections	335	Low birth weight	2	Percent	2021	0.3952878164670022	0.4287911571563715	0.3616370229679396
1	Deaths	5	East Asia	1	Male	27	Age-standardized	385	Other neonatal disorders	335	Low birth weight	2	Percent	2021	0.3085027497736812	0.3578923918539273	0.2614122558521647
1	Deaths	5	East Asia	2	Female	27	Age-standardized	385	Other neonatal disorders	335	Low birth weight	2	Percent	2021	0.3288377569135948	0.3764329042446874	0.2775530048911422
1	Deaths	5	East Asia	3	Both	27	Age-standardized	385	Other neonatal disorders	335	Low birth weight	2	Percent	2021	0.3163084972149272	0.3498290422410639	0.2819510077255877
1	Deaths	70	Australasia	1	Male	27	Age-standardized	384	Hemolytic disease and other neonatal jaundice	334	Short gestation	2	Percent	2021	0.1431370753974081	0.2100483161972876	0.0737269159979293
1	Deaths	70	Australasia	2	Female	27	Age-standardized	384	Hemolytic disease and other neonatal jaundice	334	Short gestation	2	Percent	2021	0.1977138374392879	0.2768469338700522	0.1221485567289023
1	Deaths	70	Australasia	3	Both	27	Age-standardized	384	Hemolytic disease and other neonatal jaundice	334	Short gestation	2	Percent	2021	0.1747241421346535	0.2286421499409445	0.1184858736399822
1	Deaths	70	Australasia	1	Male	27	Age-standardized	384	Hemolytic disease and other neonatal jaundice	335	Low birth weight	2	Percent	2021	0.4352848133092349	0.4818675201743424	0.3805088822311991
1	Deaths	70	Australasia	2	Female	27	Age-standardized	384	Hemolytic disease and other neonatal jaundice	335	Low birth weight	2	Percent	2021	0.45714637591024	0.530531423458094	0.378476184372326
1	Deaths	70	Australasia	3	Both	27	Age-standardized	384	Hemolytic disease and other neonatal jaundice	335	Low birth weight	2	Percent	2021	0.4489904166329926	0.4946515377030923	0.4008595641353252
1	Deaths	73	Western Europe	1	Male	27	Age-standardized	383	Neonatal sepsis and other neonatal infections	334	Short gestation	2	Percent	2021	0.0501346581579524	0.0779464637664615	0.0240373635881235
1	Deaths	73	Western Europe	2	Female	27	Age-standardized	383	Neonatal sepsis and other neonatal infections	334	Short gestation	2	Percent	2021	0.084532255428923	0.1192198534262724	0.054007733069388
1	Deaths	73	Western Europe	3	Both	27	Age-standardized	383	Neonatal sepsis and other neonatal infections	334	Short gestation	2	Percent	2021	0.0646277258941666	0.0874575804267856	0.0421629346665096
1	Deaths	73	Western Europe	1	Male	27	Age-standardized	383	Neonatal sepsis and other neonatal infections	335	Low birth weight	2	Percent	2021	0.4195664833925259	0.4525307891046725	0.3833959994366843
1	Deaths	73	Western Europe	2	Female	27	Age-standardized	383	Neonatal sepsis and other neonatal infections	335	Low birth weight	2	Percent	2021	0.4400145835307916	0.4727271827097531	0.4070857313943097
1	Deaths	73	Western Europe	3	Both	27	Age-standardized	383	Neonatal sepsis and other neonatal infections	335	Low birth weight	2	Percent	2021	0.4281729705864429	0.451586883500952	0.4026825784357967
1	Deaths	65	High-income Asia Pacific	1	Male	27	Age-standardized	384	Hemolytic disease and other neonatal jaundice	334	Short gestation	2	Percent	2021	0.0879232536530746	0.1094819633758657	0.0666525959777274
1	Deaths	65	High-income Asia Pacific	2	Female	27	Age-standardized	384	Hemolytic disease and other neonatal jaundice	334	Short gestation	2	Percent	2021	0.0473572751690835	0.0772462588780989	0.026729752566033
1	Deaths	65	High-income Asia Pacific	3	Both	27	Age-standardized	384	Hemolytic disease and other neonatal jaundice	334	Short gestation	2	Percent	2021	0.0791083524426757	0.0991421672520211	0.0589805812483895
1	Deaths	65	High-income Asia Pacific	1	Male	27	Age-standardized	384	Hemolytic disease and other neonatal jaundice	335	Low birth weight	2	Percent	2021	0.3516524030175305	0.3850613313635162	0.318296244884348
1	Deaths	65	High-income Asia Pacific	2	Female	27	Age-standardized	384	Hemolytic disease and other neonatal jaundice	335	Low birth weight	2	Percent	2021	0.3843236887057756	0.4595642174312068	0.2921730523552425
1	Deaths	65	High-income Asia Pacific	3	Both	27	Age-standardized	384	Hemolytic disease and other neonatal jaundice	335	Low birth weight	2	Percent	2021	0.3586220392089571	0.3851134160864328	0.3282620156433596
1	Deaths	100	High-income North America	1	Male	27	Age-standardized	383	Neonatal sepsis and other neonatal infections	380	Particulate matter pollution	2	Percent	2021	0.0239816410178508	0.0340087460399838	0.0157354043667945
1	Deaths	100	High-income North America	2	Female	27	Age-standardized	383	Neonatal sepsis and other neonatal infections	380	Particulate matter pollution	2	Percent	2021	0.0255032367316742	0.0359891739323824	0.0165503035258371
1	Deaths	100	High-income North America	3	Both	27	Age-standardized	383	Neonatal sepsis and other neonatal infections	380	Particulate matter pollution	2	Percent	2021	0.0246435325784294	0.0314104720394305	0.0191168592667494
1	Deaths	120	Andean Latin America	1	Male	27	Age-standardized	380	Neonatal disorders	334	Short gestation	2	Percent	2021	0.4642043846235067	0.524454734638513	0.3988197693765951
1	Deaths	120	Andean Latin America	2	Female	27	Age-standardized	380	Neonatal disorders	334	Short gestation	2	Percent	2021	0.4503106965704099	0.521360549202561	0.3812518188875488
1	Deaths	120	Andean Latin America	3	Both	27	Age-standardized	380	Neonatal disorders	334	Short gestation	2	Percent	2021	0.4582063122349424	0.5077822433768607	0.4157735185588686
1	Deaths	120	Andean Latin America	1	Male	27	Age-standardized	380	Neonatal disorders	335	Low birth weight	2	Percent	2021	0.681014379651494	0.7293388003771095	0.6334535750150454
1	Deaths	120	Andean Latin America	2	Female	27	Age-standardized	380	Neonatal disorders	335	Low birth weight	2	Percent	2021	0.673098470710126	0.7187363177604541	0.6220364045944053
1	Deaths	120	Andean Latin America	3	Both	27	Age-standardized	380	Neonatal disorders	335	Low birth weight	2	Percent	2021	0.6775741592432211	0.7132783716062958	0.6441556119388125
1	Deaths	104	Caribbean	1	Male	27	Age-standardized	383	Neonatal sepsis and other neonatal infections	380	Particulate matter pollution	2	Percent	2021	0.2041186128146178	0.2943251634937185	0.130660576575697
1	Deaths	104	Caribbean	2	Female	27	Age-standardized	383	Neonatal sepsis and other neonatal infections	380	Particulate matter pollution	2	Percent	2021	0.2023813589590293	0.288150300281783	0.1298602757484906
1	Deaths	104	Caribbean	3	Both	27	Age-standardized	383	Neonatal sepsis and other neonatal infections	380	Particulate matter pollution	2	Percent	2021	0.2039988496800823	0.2617962797113423	0.1498933442893208
1	Deaths	120	Andean Latin America	1	Male	27	Age-standardized	380	Neonatal disorders	380	Particulate matter pollution	2	Percent	2021	0.1388210989458427	0.2058291897771808	0.0799810470142947
1	Deaths	120	Andean Latin America	2	Female	27	Age-standardized	380	Neonatal disorders	380	Particulate matter pollution	2	Percent	2021	0.1359030371506689	0.206779294267763	0.0716502085327801
1	Deaths	120	Andean Latin America	3	Both	27	Age-standardized	380	Neonatal disorders	380	Particulate matter pollution	2	Percent	2021	0.1375535431141906	0.1914109348342365	0.0910458467190001
1	Deaths	96	Southern Latin America	1	Male	27	Age-standardized	382	Neonatal encephalopathy due to birth asphyxia and trauma	335	Low birth weight	2	Percent	2021	0.4021711013873366	0.4585934561850487	0.3335363348605401
1	Deaths	96	Southern Latin America	2	Female	27	Age-standardized	382	Neonatal encephalopathy due to birth asphyxia and trauma	335	Low birth weight	2	Percent	2021	0.4351738317122051	0.4955472886824786	0.3678028409162306
1	Deaths	96	Southern Latin America	3	Both	27	Age-standardized	382	Neonatal encephalopathy due to birth asphyxia and trauma	335	Low birth weight	2	Percent	2021	0.4165588956731728	0.4561575627319121	0.3699801494925404
1	Deaths	73	Western Europe	1	Male	27	Age-standardized	385	Other neonatal disorders	334	Short gestation	2	Percent	2021	0.0568957102562827	0.0982059986315514	0.0228127172179176
1	Deaths	73	Western Europe	2	Female	27	Age-standardized	385	Other neonatal disorders	334	Short gestation	2	Percent	2021	0.1019377865498044	0.1542754160793073	0.0573717087144897
1	Deaths	73	Western Europe	3	Both	27	Age-standardized	385	Other neonatal disorders	334	Short gestation	2	Percent	2021	0.0773821617209749	0.1097215481873083	0.0463298051858627
1	Deaths	100	High-income North America	1	Male	27	Age-standardized	382	Neonatal encephalopathy due to birth asphyxia and trauma	335	Low birth weight	2	Percent	2021	0.4083435237863158	0.4602232197293001	0.35029489486207
1	Deaths	100	High-income North America	2	Female	27	Age-standardized	382	Neonatal encephalopathy due to birth asphyxia and trauma	335	Low birth weight	2	Percent	2021	0.4746067509696584	0.523446485319182	0.4224350880162091
1	Deaths	100	High-income North America	3	Both	27	Age-standardized	382	Neonatal encephalopathy due to birth asphyxia and trauma	335	Low birth weight	2	Percent	2021	0.438904181014222	0.4738608805015312	0.3990710571019563
1	Deaths	65	High-income Asia Pacific	1	Male	27	Age-standardized	385	Other neonatal disorders	334	Short gestation	2	Percent	2021	0.09323878070877	0.121971519577878	0.0638644270769404
1	Deaths	65	High-income Asia Pacific	2	Female	27	Age-standardized	385	Other neonatal disorders	334	Short gestation	2	Percent	2021	0.1285223149368171	0.1683450201087057	0.0948839873922353
1	Deaths	65	High-income Asia Pacific	3	Both	27	Age-standardized	385	Other neonatal disorders	334	Short gestation	2	Percent	2021	0.1108883540964571	0.1369641636587268	0.0844855074301619
1	Deaths	167	Central Sub-Saharan Africa	1	Male	27	Age-standardized	382	Neonatal encephalopathy due to birth asphyxia and trauma	334	Short gestation	2	Percent	2021	0.2285484205686317	0.3154792816208056	0.1121838807433765
1	Deaths	167	Central Sub-Saharan Africa	2	Female	27	Age-standardized	382	Neonatal encephalopathy due to birth asphyxia and trauma	334	Short gestation	2	Percent	2021	0.2050698557436244	0.2910220704952304	0.1069158452265384
1	Deaths	167	Central Sub-Saharan Africa	3	Both	27	Age-standardized	382	Neonatal encephalopathy due to birth asphyxia and trauma	334	Short gestation	2	Percent	2021	0.2188354657568305	0.2868173531870533	0.1376402391913852
1	Deaths	104	Caribbean	1	Male	27	Age-standardized	382	Neonatal encephalopathy due to birth asphyxia and trauma	335	Low birth weight	2	Percent	2021	0.6986934477893806	0.7431067249659846	0.6450331368945339
1	Deaths	104	Caribbean	2	Female	27	Age-standardized	382	Neonatal encephalopathy due to birth asphyxia and trauma	335	Low birth weight	2	Percent	2021	0.6747896806914944	0.7228473753426812	0.6173428642287777
1	Deaths	104	Caribbean	3	Both	27	Age-standardized	382	Neonatal encephalopathy due to birth asphyxia and trauma	335	Low birth weight	2	Percent	2021	0.6893138694612916	0.7243173256803707	0.647420480248008
1	Deaths	70	Australasia	1	Male	27	Age-standardized	385	Other neonatal disorders	334	Short gestation	2	Percent	2021	0.1622027768196751	0.2383458133681384	0.0815798074597973
1	Deaths	70	Australasia	2	Female	27	Age-standardized	385	Other neonatal disorders	334	Short gestation	2	Percent	2021	0.2010060998826454	0.2702858027914417	0.1342399514193289
1	Deaths	70	Australasia	3	Both	27	Age-standardized	385	Other neonatal disorders	334	Short gestation	2	Percent	2021	0.18046483069975	0.2311918619247803	0.1238267085114477
1	Deaths	70	Australasia	1	Male	27	Age-standardized	385	Other neonatal disorders	335	Low birth weight	2	Percent	2021	0.4938170564470724	0.5462863847366022	0.4364938961964175
1	Deaths	70	Australasia	2	Female	27	Age-standardized	385	Other neonatal disorders	335	Low birth weight	2	Percent	2021	0.5032222432218438	0.5517652635041781	0.4440778096747459
1	Deaths	70	Australasia	3	Both	27	Age-standardized	385	Other neonatal disorders	335	Low birth weight	2	Percent	2021	0.4982320923416543	0.5335994595038296	0.457906139405179
1	Deaths	124	Central Latin America	1	Male	27	Age-standardized	380	Neonatal disorders	334	Short gestation	2	Percent	2021	0.527705460704039	0.5464953699764847	0.5069678513908216
1	Deaths	124	Central Latin America	2	Female	27	Age-standardized	380	Neonatal disorders	334	Short gestation	2	Percent	2021	0.5157976068093738	0.5372987922545698	0.4966661736963085
1	Deaths	124	Central Latin America	3	Both	27	Age-standardized	380	Neonatal disorders	334	Short gestation	2	Percent	2021	0.5227153528280769	0.5369042980348577	0.5068179829642212
1	Deaths	124	Central Latin America	1	Male	27	Age-standardized	380	Neonatal disorders	335	Low birth weight	2	Percent	2021	0.735098186122905	0.7568174822053166	0.7130499109760058
1	Deaths	124	Central Latin America	2	Female	27	Age-standardized	380	Neonatal disorders	335	Low birth weight	2	Percent	2021	0.7310431868459731	0.7533418303774084	0.7082024507150115
1	Deaths	124	Central Latin America	3	Both	27	Age-standardized	380	Neonatal disorders	335	Low birth weight	2	Percent	2021	0.7334067465559252	0.7494566898346098	0.7154965805356834
1	Deaths	120	Andean Latin America	1	Male	27	Age-standardized	382	Neonatal encephalopathy due to birth asphyxia and trauma	380	Particulate matter pollution	2	Percent	2021	0.12623942778313	0.2050104589306372	0.0630783580353952
1	Deaths	120	Andean Latin America	2	Female	27	Age-standardized	382	Neonatal encephalopathy due to birth asphyxia and trauma	380	Particulate matter pollution	2	Percent	2021	0.117921979234448	0.2057262465004398	0.0538189491330987
1	Deaths	120	Andean Latin America	3	Both	27	Age-standardized	382	Neonatal encephalopathy due to birth asphyxia and trauma	380	Particulate matter pollution	2	Percent	2021	0.1226443690256239	0.1807253908853694	0.0733171052605472
1	Deaths	159	South Asia	1	Male	27	Age-standardized	382	Neonatal encephalopathy due to birth asphyxia and trauma	334	Short gestation	2	Percent	2021	0.3721334593752483	0.4365851006851837	0.293953838877351
1	Deaths	159	South Asia	2	Female	27	Age-standardized	382	Neonatal encephalopathy due to birth asphyxia and trauma	334	Short gestation	2	Percent	2021	0.3429528234594341	0.4041417091943409	0.2783801649900134
1	Deaths	159	South Asia	3	Both	27	Age-standardized	382	Neonatal encephalopathy due to birth asphyxia and trauma	334	Short gestation	2	Percent	2021	0.3597962330707968	0.4074596364270829	0.3029312233717033
1	Deaths	96	Southern Latin America	1	Male	27	Age-standardized	383	Neonatal sepsis and other neonatal infections	334	Short gestation	2	Percent	2021	0.0179753669328817	0.0488214305350723	0.0009592529248968
1	Deaths	96	Southern Latin America	2	Female	27	Age-standardized	383	Neonatal sepsis and other neonatal infections	334	Short gestation	2	Percent	2021	0.0686119064279965	0.1207778873116449	0.0306288947514582
1	Deaths	96	Southern Latin America	3	Both	27	Age-standardized	383	Neonatal sepsis and other neonatal infections	334	Short gestation	2	Percent	2021	0.0409018186008838	0.0709000886159923	0.0189885225212465
1	Deaths	96	Southern Latin America	1	Male	27	Age-standardized	383	Neonatal sepsis and other neonatal infections	335	Low birth weight	2	Percent	2021	0.3927339352458527	0.4352065126786935	0.3476003079584519
1	Deaths	96	Southern Latin America	2	Female	27	Age-standardized	383	Neonatal sepsis and other neonatal infections	335	Low birth weight	2	Percent	2021	0.428519020785557	0.4737223779522371	0.3789642671678176
1	Deaths	96	Southern Latin America	3	Both	27	Age-standardized	383	Neonatal sepsis and other neonatal infections	335	Low birth weight	2	Percent	2021	0.4088952086081198	0.4374545150842933	0.3774955302108452
1	Deaths	134	Tropical Latin America	1	Male	27	Age-standardized	380	Neonatal disorders	380	Particulate matter pollution	2	Percent	2021	0.0721917523847857	0.0925352123206829	0.0519669473851032
1	Deaths	134	Tropical Latin America	2	Female	27	Age-standardized	380	Neonatal disorders	380	Particulate matter pollution	2	Percent	2021	0.068199994648923	0.0910876804703784	0.0483549872536261
1	Deaths	134	Tropical Latin America	3	Both	27	Age-standardized	380	Neonatal disorders	380	Particulate matter pollution	2	Percent	2021	0.0704390574227977	0.0852495402517033	0.0555634330254282
1	Deaths	120	Andean Latin America	1	Male	27	Age-standardized	381	Neonatal preterm birth	380	Particulate matter pollution	2	Percent	2021	0.1714364792231635	0.247764415180558	0.0887044875798434
1	Deaths	120	Andean Latin America	2	Female	27	Age-standardized	381	Neonatal preterm birth	380	Particulate matter pollution	2	Percent	2021	0.1751466327005622	0.2666180707447073	0.0933731714188085
1	Deaths	120	Andean Latin America	3	Both	27	Age-standardized	381	Neonatal preterm birth	380	Particulate matter pollution	2	Percent	2021	0.1731548845046805	0.2375501990510021	0.1149943648497275
1	Deaths	104	Caribbean	1	Male	27	Age-standardized	384	Hemolytic disease and other neonatal jaundice	334	Short gestation	2	Percent	2021	0.3328081431718804	0.4231685928260602	0.2375257437260088
1	Deaths	104	Caribbean	2	Female	27	Age-standardized	384	Hemolytic disease and other neonatal jaundice	334	Short gestation	2	Percent	2021	0.3626268855983068	0.4607651418128258	0.2572305427374312
1	Deaths	104	Caribbean	3	Both	27	Age-standardized	384	Hemolytic disease and other neonatal jaundice	334	Short gestation	2	Percent	2021	0.3499619862878986	0.4149460670377417	0.2772872545826137
1	Deaths	104	Caribbean	1	Male	27	Age-standardized	384	Hemolytic disease and other neonatal jaundice	335	Low birth weight	2	Percent	2021	0.6257376108924474	0.7028298778499712	0.5190113744695171
1	Deaths	104	Caribbean	2	Female	27	Age-standardized	384	Hemolytic disease and other neonatal jaundice	335	Low birth weight	2	Percent	2021	0.6546740883243449	0.729516102382638	0.5631603436076071
1	Deaths	104	Caribbean	3	Both	27	Age-standardized	384	Hemolytic disease and other neonatal jaundice	335	Low birth weight	2	Percent	2021	0.6414555347853353	0.6982843809171264	0.5732043699814746
1	Deaths	134	Tropical Latin America	1	Male	27	Age-standardized	380	Neonatal disorders	334	Short gestation	2	Percent	2021	0.5060056603124772	0.5395507379579281	0.4694745361376938
1	Deaths	134	Tropical Latin America	2	Female	27	Age-standardized	380	Neonatal disorders	334	Short gestation	2	Percent	2021	0.5243189495961453	0.5566887354241901	0.4935821895425328
1	Deaths	134	Tropical Latin America	3	Both	27	Age-standardized	380	Neonatal disorders	334	Short gestation	2	Percent	2021	0.5140471009086244	0.5373752522079793	0.487281900026409
1	Deaths	134	Tropical Latin America	1	Male	27	Age-standardized	380	Neonatal disorders	335	Low birth weight	2	Percent	2021	0.710477018178074	0.7341655397978106	0.6845113232959668
1	Deaths	134	Tropical Latin America	2	Female	27	Age-standardized	380	Neonatal disorders	335	Low birth weight	2	Percent	2021	0.7095506563441547	0.7324189634988552	0.6839073960889489
1	Deaths	134	Tropical Latin America	3	Both	27	Age-standardized	380	Neonatal disorders	335	Low birth weight	2	Percent	2021	0.7100810040874769	0.7262211834603286	0.6927440004748324
1	Deaths	100	High-income North America	1	Male	27	Age-standardized	384	Hemolytic disease and other neonatal jaundice	334	Short gestation	2	Percent	2021	0.0733539455167418	0.1113421391149121	0.043314053261893
1	Deaths	100	High-income North America	2	Female	27	Age-standardized	384	Hemolytic disease and other neonatal jaundice	334	Short gestation	2	Percent	2021	0.1101588690919746	0.16315584476058	0.0653870578979339
1	Deaths	100	High-income North America	3	Both	27	Age-standardized	384	Hemolytic disease and other neonatal jaundice	334	Short gestation	2	Percent	2021	0.0928169124030724	0.1261164960490808	0.0611379474357204
1	Deaths	100	High-income North America	1	Male	27	Age-standardized	384	Hemolytic disease and other neonatal jaundice	335	Low birth weight	2	Percent	2021	0.3658577325756154	0.4035763120236941	0.3237148710504266
1	Deaths	100	High-income North America	2	Female	27	Age-standardized	384	Hemolytic disease and other neonatal jaundice	335	Low birth weight	2	Percent	2021	0.4106566944810259	0.4515624603261733	0.3671990468250157
1	Deaths	100	High-income North America	3	Both	27	Age-standardized	384	Hemolytic disease and other neonatal jaundice	335	Low birth weight	2	Percent	2021	0.3895182723948101	0.4174836828871019	0.3604531127413427
1	Deaths	138	North Africa and Middle East	1	Male	27	Age-standardized	383	Neonatal sepsis and other neonatal infections	380	Particulate matter pollution	2	Percent	2021	0.1403717567114365	0.176233706916739	0.1113040610492837
1	Deaths	138	North Africa and Middle East	2	Female	27	Age-standardized	383	Neonatal sepsis and other neonatal infections	380	Particulate matter pollution	2	Percent	2021	0.1288838757063828	0.1622838726627674	0.0979256314443375
1	Deaths	138	North Africa and Middle East	3	Both	27	Age-standardized	383	Neonatal sepsis and other neonatal infections	380	Particulate matter pollution	2	Percent	2021	0.1353900481289173	0.1597365730252745	0.1137946485824877
1	Deaths	100	High-income North America	1	Male	27	Age-standardized	383	Neonatal sepsis and other neonatal infections	334	Short gestation	2	Percent	2021	0.099883567278269	0.1323660233307355	0.0687066365417726
1	Deaths	100	High-income North America	2	Female	27	Age-standardized	383	Neonatal sepsis and other neonatal infections	334	Short gestation	2	Percent	2021	0.1633522158067821	0.2017519574819586	0.127432394461122
1	Deaths	100	High-income North America	3	Both	27	Age-standardized	383	Neonatal sepsis and other neonatal infections	334	Short gestation	2	Percent	2021	0.1275553467349132	0.1528474863486158	0.0994855600918475
1	Deaths	100	High-income North America	1	Male	27	Age-standardized	383	Neonatal sepsis and other neonatal infections	335	Low birth weight	2	Percent	2021	0.4177189408442757	0.4483299298072588	0.380884298472667
1	Deaths	100	High-income North America	2	Female	27	Age-standardized	383	Neonatal sepsis and other neonatal infections	335	Low birth weight	2	Percent	2021	0.4857958455246784	0.5163105787620856	0.4552195647022778
1	Deaths	100	High-income North America	3	Both	27	Age-standardized	383	Neonatal sepsis and other neonatal infections	335	Low birth weight	2	Percent	2021	0.4474173550658437	0.4683318154451366	0.4235923776521119
1	Deaths	124	Central Latin America	1	Male	27	Age-standardized	381	Neonatal preterm birth	380	Particulate matter pollution	2	Percent	2021	0.1272542141058224	0.1611859753247558	0.0947244361002763
1	Deaths	124	Central Latin America	2	Female	27	Age-standardized	381	Neonatal preterm birth	380	Particulate matter pollution	2	Percent	2021	0.1316607307843607	0.1660900798818705	0.1001796632193381
1	Deaths	124	Central Latin America	3	Both	27	Age-standardized	381	Neonatal preterm birth	380	Particulate matter pollution	2	Percent	2021	0.1290924268421371	0.1541667399774706	0.1048350136667956
1	Deaths	9	Southeast Asia	1	Male	27	Age-standardized	385	Other neonatal disorders	380	Particulate matter pollution	2	Percent	2021	0.1712685585183269	0.2148899182110716	0.1356105338613527
1	Deaths	9	Southeast Asia	2	Female	27	Age-standardized	385	Other neonatal disorders	380	Particulate matter pollution	2	Percent	2021	0.1512371639596663	0.1920659471469423	0.1169003441524733
1	Deaths	9	Southeast Asia	3	Both	27	Age-standardized	385	Other neonatal disorders	380	Particulate matter pollution	2	Percent	2021	0.1630706438487702	0.1921382902447378	0.135980354042456
1	Deaths	138	North Africa and Middle East	1	Male	27	Age-standardized	383	Neonatal sepsis and other neonatal infections	334	Short gestation	2	Percent	2021	0.1697875682257723	0.2207577115945991	0.1224993778117895
1	Deaths	138	North Africa and Middle East	2	Female	27	Age-standardized	383	Neonatal sepsis and other neonatal infections	334	Short gestation	2	Percent	2021	0.1382662869980238	0.1807249532593168	0.0907405612918362
1	Deaths	138	North Africa and Middle East	3	Both	27	Age-standardized	383	Neonatal sepsis and other neonatal infections	334	Short gestation	2	Percent	2021	0.1559244026083019	0.1917898011467467	0.1174179259436009
1	Deaths	138	North Africa and Middle East	1	Male	27	Age-standardized	383	Neonatal sepsis and other neonatal infections	335	Low birth weight	2	Percent	2021	0.465093976227626	0.5122915541084105	0.4182768166850453
1	Deaths	138	North Africa and Middle East	2	Female	27	Age-standardized	383	Neonatal sepsis and other neonatal infections	335	Low birth weight	2	Percent	2021	0.4285704988200328	0.4720072653684976	0.3787554873108371
1	Deaths	138	North Africa and Middle East	3	Both	27	Age-standardized	383	Neonatal sepsis and other neonatal infections	335	Low birth weight	2	Percent	2021	0.4490610699484224	0.4813564018959615	0.4152510657816131
1	Deaths	124	Central Latin America	1	Male	27	Age-standardized	380	Neonatal disorders	380	Particulate matter pollution	2	Percent	2021	0.1063006991552981	0.131910479624922	0.0820968462953683
1	Deaths	124	Central Latin America	2	Female	27	Age-standardized	380	Neonatal disorders	380	Particulate matter pollution	2	Percent	2021	0.1074737116539295	0.133268436793359	0.0824232530613049
1	Deaths	124	Central Latin America	3	Both	27	Age-standardized	380	Neonatal disorders	380	Particulate matter pollution	2	Percent	2021	0.1068003440803993	0.125124381399049	0.08922646330985
1	Deaths	120	Andean Latin America	1	Male	27	Age-standardized	383	Neonatal sepsis and other neonatal infections	380	Particulate matter pollution	2	Percent	2021	0.1119121631384042	0.1731260692972861	0.0606259989235612
1	Deaths	120	Andean Latin America	2	Female	27	Age-standardized	383	Neonatal sepsis and other neonatal infections	380	Particulate matter pollution	2	Percent	2021	0.1050537202974874	0.1671648427133567	0.055827931668375
1	Deaths	120	Andean Latin America	3	Both	27	Age-standardized	383	Neonatal sepsis and other neonatal infections	380	Particulate matter pollution	2	Percent	2021	0.1090616173403879	0.1525405490727677	0.0723349757101602
1	Deaths	134	Tropical Latin America	1	Male	27	Age-standardized	382	Neonatal encephalopathy due to birth asphyxia and trauma	380	Particulate matter pollution	2	Percent	2021	0.0651650419121776	0.0862486613742105	0.0446927439005536
1	Deaths	134	Tropical Latin America	2	Female	27	Age-standardized	382	Neonatal encephalopathy due to birth asphyxia and trauma	380	Particulate matter pollution	2	Percent	2021	0.061857435150861	0.0844446986145434	0.0420322698440948
1	Deaths	134	Tropical Latin America	3	Both	27	Age-standardized	382	Neonatal encephalopathy due to birth asphyxia and trauma	380	Particulate matter pollution	2	Percent	2021	0.0636983100969503	0.0784260946241429	0.048587318898752
1	Deaths	5	East Asia	1	Male	27	Age-standardized	385	Other neonatal disorders	380	Particulate matter pollution	2	Percent	2021	0.1044804540493012	0.128929158232706	0.0826177480041994
1	Deaths	5	East Asia	2	Female	27	Age-standardized	385	Other neonatal disorders	380	Particulate matter pollution	2	Percent	2021	0.0933968148008374	0.1167875494524858	0.0729991521276407
1	Deaths	5	East Asia	3	Both	27	Age-standardized	385	Other neonatal disorders	380	Particulate matter pollution	2	Percent	2021	0.1002047197920908	0.119420727360554	0.0832696957730071
1	Deaths	104	Caribbean	1	Male	27	Age-standardized	385	Other neonatal disorders	334	Short gestation	2	Percent	2021	0.4104181075996514	0.4865504913821697	0.3346656340276929
1	Deaths	104	Caribbean	2	Female	27	Age-standardized	385	Other neonatal disorders	334	Short gestation	2	Percent	2021	0.3773521379394311	0.4469692656360762	0.3059908740891658
1	Deaths	104	Caribbean	3	Both	27	Age-standardized	385	Other neonatal disorders	334	Short gestation	2	Percent	2021	0.3968531709860672	0.4525110021091303	0.3398879706918757
1	Deaths	21	Oceania	1	Male	27	Age-standardized	381	Neonatal preterm birth	334	Short gestation	2	Percent	2021	0.9999575319987708	1.0076123781830677	0.9917689106707368
1	Deaths	21	Oceania	2	Female	27	Age-standardized	381	Neonatal preterm birth	334	Short gestation	2	Percent	2021	0.9999752122145976	1.0078373071121172	0.9922653317187168
1	Deaths	21	Oceania	3	Both	27	Age-standardized	381	Neonatal preterm birth	334	Short gestation	2	Percent	2021	0.9999509620074176	1.005899829821434	0.9942093405177768
1	Deaths	21	Oceania	1	Male	27	Age-standardized	381	Neonatal preterm birth	335	Low birth weight	2	Percent	2021	0.9999575319987708	1.0076123781830677	0.9917689106707368
1	Deaths	21	Oceania	2	Female	27	Age-standardized	381	Neonatal preterm birth	335	Low birth weight	2	Percent	2021	0.9999752122145976	1.0078373071121172	0.9922653317187168
1	Deaths	21	Oceania	3	Both	27	Age-standardized	381	Neonatal preterm birth	335	Low birth weight	2	Percent	2021	0.9999509620074176	1.005899829821434	0.9942093405177768
1	Deaths	124	Central Latin America	1	Male	27	Age-standardized	382	Neonatal encephalopathy due to birth asphyxia and trauma	335	Low birth weight	2	Percent	2021	0.4869713478779914	0.5302567239664234	0.4391638831421306
1	Deaths	124	Central Latin America	2	Female	27	Age-standardized	382	Neonatal encephalopathy due to birth asphyxia and trauma	335	Low birth weight	2	Percent	2021	0.4967369969605067	0.5425146361433155	0.4494152662089265
1	Deaths	124	Central Latin America	3	Both	27	Age-standardized	382	Neonatal encephalopathy due to birth asphyxia and trauma	335	Low birth weight	2	Percent	2021	0.4911232991909385	0.5225745220110657	0.455337937799621
1	Deaths	104	Caribbean	1	Male	27	Age-standardized	383	Neonatal sepsis and other neonatal infections	334	Short gestation	2	Percent	2021	0.3315326436975468	0.4054984787356041	0.251989546147558
1	Deaths	104	Caribbean	2	Female	27	Age-standardized	383	Neonatal sepsis and other neonatal infections	334	Short gestation	2	Percent	2021	0.2985878819570794	0.36610915813133	0.2332189193945985
1	Deaths	104	Caribbean	3	Both	27	Age-standardized	383	Neonatal sepsis and other neonatal infections	334	Short gestation	2	Percent	2021	0.3169105990793135	0.3627192797327466	0.2579720223291441
1	Deaths	104	Caribbean	1	Male	27	Age-standardized	383	Neonatal sepsis and other neonatal infections	335	Low birth weight	2	Percent	2021	0.6424892458227311	0.6899183573464998	0.5829806112795579
1	Deaths	104	Caribbean	2	Female	27	Age-standardized	383	Neonatal sepsis and other neonatal infections	335	Low birth weight	2	Percent	2021	0.6171602769825623	0.6635744415320166	0.5587128177075267
1	Deaths	104	Caribbean	3	Both	27	Age-standardized	383	Neonatal sepsis and other neonatal infections	335	Low birth weight	2	Percent	2021	0.6312587828231546	0.6696955193848532	0.5900494959553044
1	Deaths	120	Andean Latin America	1	Male	27	Age-standardized	382	Neonatal encephalopathy due to birth asphyxia and trauma	335	Low birth weight	2	Percent	2021	0.483708953570217	0.5500997374773435	0.4072317910264202
1	Deaths	120	Andean Latin America	2	Female	27	Age-standardized	382	Neonatal encephalopathy due to birth asphyxia and trauma	335	Low birth weight	2	Percent	2021	0.4724203051710073	0.5379086009577727	0.392358734821546
1	Deaths	120	Andean Latin America	3	Both	27	Age-standardized	382	Neonatal encephalopathy due to birth asphyxia and trauma	335	Low birth weight	2	Percent	2021	0.478840922245028	0.5240292687781152	0.422895461118054
1	Deaths	100	High-income North America	1	Male	27	Age-standardized	385	Other neonatal disorders	334	Short gestation	2	Percent	2021	0.0674927585071666	0.1202361709477681	0.0274243923232306
1	Deaths	100	High-income North America	2	Female	27	Age-standardized	385	Other neonatal disorders	334	Short gestation	2	Percent	2021	0.1218557834237555	0.1894602990807907	0.0637384082084174
1	Deaths	100	High-income North America	3	Both	27	Age-standardized	385	Other neonatal disorders	334	Short gestation	2	Percent	2021	0.0919858878632529	0.1309676236133906	0.0533883603659229
1	Deaths	32	Central Asia	1	Male	27	Age-standardized	381	Neonatal preterm birth	334	Short gestation	2	Percent	2021	0.9999528557322884	1.0053263420768903	0.9910735247580968
1	Deaths	32	Central Asia	2	Female	27	Age-standardized	381	Neonatal preterm birth	334	Short gestation	2	Percent	2021	0.9999959538429516	1.0051926865316436	0.9934010025925404
1	Deaths	32	Central Asia	3	Both	27	Age-standardized	381	Neonatal preterm birth	334	Short gestation	2	Percent	2021	0.9999637164133126	1.0038954829287934	0.9928560310060396
1	Deaths	32	Central Asia	1	Male	27	Age-standardized	381	Neonatal preterm birth	335	Low birth weight	2	Percent	2021	0.9999528557322884	1.0053263420768903	0.9910735247580968
1	Deaths	32	Central Asia	2	Female	27	Age-standardized	381	Neonatal preterm birth	335	Low birth weight	2	Percent	2021	0.9999959538429516	1.0051926865316436	0.9934010025925404
1	Deaths	32	Central Asia	3	Both	27	Age-standardized	381	Neonatal preterm birth	335	Low birth weight	2	Percent	2021	0.9999637164133126	1.0038954829287934	0.9928560310060396
1	Deaths	124	Central Latin America	1	Male	27	Age-standardized	383	Neonatal sepsis and other neonatal infections	334	Short gestation	2	Percent	2021	0.0826355489419689	0.1077556293482633	0.0587402618043619
1	Deaths	124	Central Latin America	2	Female	27	Age-standardized	383	Neonatal sepsis and other neonatal infections	334	Short gestation	2	Percent	2021	0.0772090819945201	0.1043019556782709	0.0550421978929271
1	Deaths	124	Central Latin America	3	Both	27	Age-standardized	383	Neonatal sepsis and other neonatal infections	334	Short gestation	2	Percent	2021	0.0803494559130644	0.0971609253968106	0.0623441312295151
1	Deaths	124	Central Latin America	1	Male	27	Age-standardized	383	Neonatal sepsis and other neonatal infections	335	Low birth weight	2	Percent	2021	0.477081497933325	0.5087487714321797	0.4441317107819643
1	Deaths	124	Central Latin America	2	Female	27	Age-standardized	383	Neonatal sepsis and other neonatal infections	335	Low birth weight	2	Percent	2021	0.4764071296626554	0.5079467755492446	0.4436022840654616
1	Deaths	124	Central Latin America	3	Both	27	Age-standardized	383	Neonatal sepsis and other neonatal infections	335	Low birth weight	2	Percent	2021	0.4768175129295886	0.5011443747609483	0.4501709700391454
1	Deaths	124	Central Latin America	1	Male	27	Age-standardized	382	Neonatal encephalopathy due to birth asphyxia and trauma	380	Particulate matter pollution	2	Percent	2021	0.0922649734697486	0.117943693066193	0.0689985947433756
1	Deaths	124	Central Latin America	2	Female	27	Age-standardized	382	Neonatal encephalopathy due to birth asphyxia and trauma	380	Particulate matter pollution	2	Percent	2021	0.0918991002109363	0.11967513312177	0.0690453894055267
1	Deaths	124	Central Latin America	3	Both	27	Age-standardized	382	Neonatal encephalopathy due to birth asphyxia and trauma	380	Particulate matter pollution	2	Percent	2021	0.092112033651883	0.1089445558906679	0.0753120402894658
1	Deaths	134	Tropical Latin America	1	Male	27	Age-standardized	381	Neonatal preterm birth	380	Particulate matter pollution	2	Percent	2021	0.0889254815381576	0.114541644039572	0.0634987405564885
1	Deaths	134	Tropical Latin America	2	Female	27	Age-standardized	381	Neonatal preterm birth	380	Particulate matter pollution	2	Percent	2021	0.0846755874775752	0.1134097489786278	0.0590565390598252
1	Deaths	134	Tropical Latin America	3	Both	27	Age-standardized	381	Neonatal preterm birth	380	Particulate matter pollution	2	Percent	2021	0.0870888549675766	0.1073643912158279	0.0678105357558458
1	Deaths	134	Tropical Latin America	1	Male	27	Age-standardized	383	Neonatal sepsis and other neonatal infections	380	Particulate matter pollution	2	Percent	2021	0.0543146395852017	0.0693432659326876	0.0391712748594609
1	Deaths	134	Tropical Latin America	2	Female	27	Age-standardized	383	Neonatal sepsis and other neonatal infections	380	Particulate matter pollution	2	Percent	2021	0.0511993534334402	0.0668076019254843	0.0364795904437657
1	Deaths	134	Tropical Latin America	3	Both	27	Age-standardized	383	Neonatal sepsis and other neonatal infections	380	Particulate matter pollution	2	Percent	2021	0.0529191347427654	0.0631895812046508	0.0429434012774576
1	Deaths	120	Andean Latin America	1	Male	27	Age-standardized	384	Hemolytic disease and other neonatal jaundice	334	Short gestation	2	Percent	2021	0.0773248263018362	0.1417965051925293	0.0220365386086521
1	Deaths	120	Andean Latin America	2	Female	27	Age-standardized	384	Hemolytic disease and other neonatal jaundice	334	Short gestation	2	Percent	2021	0.0694193816149274	0.1378461264345036	0.0195558150193717
1	Deaths	120	Andean Latin America	3	Both	27	Age-standardized	384	Hemolytic disease and other neonatal jaundice	334	Short gestation	2	Percent	2021	0.0747189043667684	0.1227066853977175	0.0315165739525166
1	Deaths	120	Andean Latin America	1	Male	27	Age-standardized	384	Hemolytic disease and other neonatal jaundice	335	Low birth weight	2	Percent	2021	0.4817503990729425	0.5480949132230759	0.403444814242436
1	Deaths	120	Andean Latin America	2	Female	27	Age-standardized	384	Hemolytic disease and other neonatal jaundice	335	Low birth weight	2	Percent	2021	0.4772945268307393	0.5450216089942841	0.3811213317939169
1	Deaths	120	Andean Latin America	3	Both	27	Age-standardized	384	Hemolytic disease and other neonatal jaundice	335	Low birth weight	2	Percent	2021	0.4799087894718335	0.5262924538973129	0.419510565280805
1	Deaths	138	North Africa and Middle East	1	Male	27	Age-standardized	384	Hemolytic disease and other neonatal jaundice	334	Short gestation	2	Percent	2021	0.212694836585427	0.2974676863536379	0.138567233886479
1	Deaths	138	North Africa and Middle East	2	Female	27	Age-standardized	384	Hemolytic disease and other neonatal jaundice	334	Short gestation	2	Percent	2021	0.1986988878427741	0.3062511153953725	0.1141229466400839
1	Deaths	138	North Africa and Middle East	3	Both	27	Age-standardized	384	Hemolytic disease and other neonatal jaundice	334	Short gestation	2	Percent	2021	0.2097348242064744	0.2765885491610184	0.155035969433267
1	Deaths	138	North Africa and Middle East	1	Male	27	Age-standardized	384	Hemolytic disease and other neonatal jaundice	335	Low birth weight	2	Percent	2021	0.4933892825013329	0.5717352650470686	0.405550871699265
1	Deaths	138	North Africa and Middle East	2	Female	27	Age-standardized	384	Hemolytic disease and other neonatal jaundice	335	Low birth weight	2	Percent	2021	0.5034271140273571	0.5977656611752066	0.430296070401066
1	Deaths	138	North Africa and Middle East	3	Both	27	Age-standardized	384	Hemolytic disease and other neonatal jaundice	335	Low birth weight	2	Percent	2021	0.5000454804462455	0.5562484611284173	0.4411649228494805
1	Deaths	120	Andean Latin America	1	Male	27	Age-standardized	383	Neonatal sepsis and other neonatal infections	334	Short gestation	2	Percent	2021	0.1004449097651014	0.1596544969981312	0.0366508949320907
1	Deaths	120	Andean Latin America	2	Female	27	Age-standardized	383	Neonatal sepsis and other neonatal infections	334	Short gestation	2	Percent	2021	0.0878222050097779	0.1488536440028972	0.0307487045225029
1	Deaths	120	Andean Latin America	3	Both	27	Age-standardized	383	Neonatal sepsis and other neonatal infections	334	Short gestation	2	Percent	2021	0.0950394683534172	0.1398793841182845	0.0521211936344537
1	Deaths	120	Andean Latin America	1	Male	27	Age-standardized	383	Neonatal sepsis and other neonatal infections	335	Low birth weight	2	Percent	2021	0.4495901167192297	0.5138623752757708	0.3861893918251052
1	Deaths	120	Andean Latin America	2	Female	27	Age-standardized	383	Neonatal sepsis and other neonatal infections	335	Low birth weight	2	Percent	2021	0.4406782293690368	0.493410420523418	0.3772533860682635
1	Deaths	120	Andean Latin America	3	Both	27	Age-standardized	383	Neonatal sepsis and other neonatal infections	335	Low birth weight	2	Percent	2021	0.4459329970922557	0.487332335312116	0.4009729556861329
1	Deaths	124	Central Latin America	1	Male	27	Age-standardized	383	Neonatal sepsis and other neonatal infections	380	Particulate matter pollution	2	Percent	2021	0.0795424234589005	0.0957292684168505	0.0623417578083828
1	Deaths	124	Central Latin America	2	Female	27	Age-standardized	383	Neonatal sepsis and other neonatal infections	380	Particulate matter pollution	2	Percent	2021	0.0775610521782603	0.0951611424615636	0.0608106099697041
1	Deaths	124	Central Latin America	3	Both	27	Age-standardized	383	Neonatal sepsis and other neonatal infections	380	Particulate matter pollution	2	Percent	2021	0.0787102589112813	0.0905837821392987	0.066835730359733
1	Deaths	134	Tropical Latin America	1	Male	27	Age-standardized	382	Neonatal encephalopathy due to birth asphyxia and trauma	335	Low birth weight	2	Percent	2021	0.5320979302192613	0.569834494528194	0.4859165709848139
1	Deaths	134	Tropical Latin America	2	Female	27	Age-standardized	382	Neonatal encephalopathy due to birth asphyxia and trauma	335	Low birth weight	2	Percent	2021	0.5409421578428897	0.5809926235063836	0.4928632892329769
1	Deaths	134	Tropical Latin America	3	Both	27	Age-standardized	382	Neonatal encephalopathy due to birth asphyxia and trauma	335	Low birth weight	2	Percent	2021	0.536060231262433	0.5630776575546658	0.505846647824002
1	Deaths	174	Eastern Sub-Saharan Africa	1	Male	27	Age-standardized	382	Neonatal encephalopathy due to birth asphyxia and trauma	334	Short gestation	2	Percent	2021	0.3096008034940483	0.3704587910307765	0.2390304778022226
1	Deaths	174	Eastern Sub-Saharan Africa	2	Female	27	Age-standardized	382	Neonatal encephalopathy due to birth asphyxia and trauma	334	Short gestation	2	Percent	2021	0.2733507914190054	0.3336476580939207	0.2138747531307787
1	Deaths	174	Eastern Sub-Saharan Africa	3	Both	27	Age-standardized	382	Neonatal encephalopathy due to birth asphyxia and trauma	334	Short gestation	2	Percent	2021	0.2956012072894072	0.3390083195531004	0.2435662399744912
1	Deaths	138	North Africa and Middle East	1	Male	27	Age-standardized	380	Neonatal disorders	380	Particulate matter pollution	2	Percent	2021	0.2257110601712827	0.2774442990484786	0.175397406841574
1	Deaths	138	North Africa and Middle East	2	Female	27	Age-standardized	380	Neonatal disorders	380	Particulate matter pollution	2	Percent	2021	0.2185512139763168	0.2662212273391173	0.1744117446138277
1	Deaths	138	North Africa and Middle East	3	Both	27	Age-standardized	380	Neonatal disorders	380	Particulate matter pollution	2	Percent	2021	0.2226694545254199	0.2613411793730751	0.1867917839396255
1	Deaths	134	Tropical Latin America	1	Male	27	Age-standardized	384	Hemolytic disease and other neonatal jaundice	334	Short gestation	2	Percent	2021	0.1783624616866065	0.230212088766871	0.117861138573962
1	Deaths	134	Tropical Latin America	2	Female	27	Age-standardized	384	Hemolytic disease and other neonatal jaundice	334	Short gestation	2	Percent	2021	0.2247156706572192	0.279317246979097	0.1704386121799838
1	Deaths	134	Tropical Latin America	3	Both	27	Age-standardized	384	Hemolytic disease and other neonatal jaundice	334	Short gestation	2	Percent	2021	0.1931461751353693	0.2291807835542728	0.1462134883423347
1	Deaths	134	Tropical Latin America	1	Male	27	Age-standardized	384	Hemolytic disease and other neonatal jaundice	335	Low birth weight	2	Percent	2021	0.5426570529416777	0.5794857835365941	0.4988939548995942
1	Deaths	134	Tropical Latin America	2	Female	27	Age-standardized	384	Hemolytic disease and other neonatal jaundice	335	Low birth weight	2	Percent	2021	0.5386609839136024	0.5754970867534255	0.4968078953291983
1	Deaths	134	Tropical Latin America	3	Both	27	Age-standardized	384	Hemolytic disease and other neonatal jaundice	335	Low birth weight	2	Percent	2021	0.5413981366450891	0.5684772762226691	0.511591375907908
1	Deaths	138	North Africa and Middle East	1	Male	27	Age-standardized	385	Other neonatal disorders	334	Short gestation	2	Percent	2021	0.1874283267112229	0.2627810799939085	0.1298788906173598
1	Deaths	138	North Africa and Middle East	2	Female	27	Age-standardized	385	Other neonatal disorders	334	Short gestation	2	Percent	2021	0.1558347499879613	0.2248678672563561	0.0932167325366233
1	Deaths	138	North Africa and Middle East	3	Both	27	Age-standardized	385	Other neonatal disorders	334	Short gestation	2	Percent	2021	0.173607470773202	0.2310978975605448	0.1232480824571899
1	Deaths	199	Western Sub-Saharan Africa	1	Male	27	Age-standardized	382	Neonatal encephalopathy due to birth asphyxia and trauma	334	Short gestation	2	Percent	2021	0.2584141311266112	0.3190738018886607	0.1850007234614409
1	Deaths	199	Western Sub-Saharan Africa	2	Female	27	Age-standardized	382	Neonatal encephalopathy due to birth asphyxia and trauma	334	Short gestation	2	Percent	2021	0.2592482864120823	0.3243652563103261	0.1906735412173192
1	Deaths	199	Western Sub-Saharan Africa	3	Both	27	Age-standardized	382	Neonatal encephalopathy due to birth asphyxia and trauma	334	Short gestation	2	Percent	2021	0.2587581861522863	0.3034931993080003	0.2094826831398896
1	Deaths	138	North Africa and Middle East	1	Male	27	Age-standardized	380	Neonatal disorders	334	Short gestation	2	Percent	2021	0.7065901654295649	0.7490184762118313	0.6551928133545548
1	Deaths	138	North Africa and Middle East	2	Female	27	Age-standardized	380	Neonatal disorders	334	Short gestation	2	Percent	2021	0.6848854807558389	0.725945281630624	0.638611874757811
1	Deaths	138	North Africa and Middle East	3	Both	27	Age-standardized	380	Neonatal disorders	334	Short gestation	2	Percent	2021	0.6973842977499215	0.7307432133630902	0.6621587656127066
1	Deaths	138	North Africa and Middle East	1	Male	27	Age-standardized	380	Neonatal disorders	335	Low birth weight	2	Percent	2021	0.8176973079700217	0.8472156432362625	0.7820097613441475
1	Deaths	138	North Africa and Middle East	2	Female	27	Age-standardized	380	Neonatal disorders	335	Low birth weight	2	Percent	2021	0.7992393430809847	0.8244875369903191	0.7684660795437056
1	Deaths	138	North Africa and Middle East	3	Both	27	Age-standardized	380	Neonatal disorders	335	Low birth weight	2	Percent	2021	0.8098394614987751	0.8322194293334916	0.785890529183713
1	Deaths	120	Andean Latin America	1	Male	27	Age-standardized	385	Other neonatal disorders	334	Short gestation	2	Percent	2021	0.0439984306463658	0.0800896296038649	0.0118179087834078
1	Deaths	120	Andean Latin America	2	Female	27	Age-standardized	385	Other neonatal disorders	334	Short gestation	2	Percent	2021	0.051698040043707	0.1005277732733484	0.0150183217727048
1	Deaths	120	Andean Latin America	3	Both	27	Age-standardized	385	Other neonatal disorders	334	Short gestation	2	Percent	2021	0.0473966685241377	0.0770623444684714	0.0232499502015578
1	Deaths	120	Andean Latin America	1	Male	27	Age-standardized	385	Other neonatal disorders	335	Low birth weight	2	Percent	2021	0.4141661025100129	0.4763025976552831	0.348630628767951
1	Deaths	120	Andean Latin America	2	Female	27	Age-standardized	385	Other neonatal disorders	335	Low birth weight	2	Percent	2021	0.4403150868009452	0.4965807820535398	0.3721274218508272
1	Deaths	120	Andean Latin America	3	Both	27	Age-standardized	385	Other neonatal disorders	335	Low birth weight	2	Percent	2021	0.4255816614504024	0.4678100490650547	0.3782841099321913
1	Deaths	159	South Asia	1	Male	27	Age-standardized	380	Neonatal disorders	380	Particulate matter pollution	2	Percent	2021	0.3050636972256305	0.3511788735284156	0.2577004373779878
1	Deaths	159	South Asia	2	Female	27	Age-standardized	380	Neonatal disorders	380	Particulate matter pollution	2	Percent	2021	0.3018747002128581	0.348769778229395	0.2571550493206548
1	Deaths	159	South Asia	3	Both	27	Age-standardized	380	Neonatal disorders	380	Particulate matter pollution	2	Percent	2021	0.3036213338214421	0.3363388155038789	0.2675637609306177
1	Deaths	134	Tropical Latin America	1	Male	27	Age-standardized	383	Neonatal sepsis and other neonatal infections	334	Short gestation	2	Percent	2021	0.1742698289276147	0.2101951892357691	0.1302715303298469
1	Deaths	134	Tropical Latin America	2	Female	27	Age-standardized	383	Neonatal sepsis and other neonatal infections	334	Short gestation	2	Percent	2021	0.2111013125086555	0.2475804902688613	0.1737777389857416
1	Deaths	134	Tropical Latin America	3	Both	27	Age-standardized	383	Neonatal sepsis and other neonatal infections	334	Short gestation	2	Percent	2021	0.190742027754814	0.2155304310156773	0.1603284589264274
1	Deaths	134	Tropical Latin America	1	Male	27	Age-standardized	383	Neonatal sepsis and other neonatal infections	335	Low birth weight	2	Percent	2021	0.4873656452526623	0.5172186128581074	0.4525291101051564
1	Deaths	134	Tropical Latin America	2	Female	27	Age-standardized	383	Neonatal sepsis and other neonatal infections	335	Low birth weight	2	Percent	2021	0.4892981513527392	0.5174629360780894	0.459055768351402
1	Deaths	134	Tropical Latin America	3	Both	27	Age-standardized	383	Neonatal sepsis and other neonatal infections	335	Low birth weight	2	Percent	2021	0.4882123034320705	0.510218751579962	0.4654320585356715
1	Deaths	124	Central Latin America	1	Male	27	Age-standardized	384	Hemolytic disease and other neonatal jaundice	334	Short gestation	2	Percent	2021	0.0901418377116578	0.1214556421187525	0.0619236032632354
1	Deaths	124	Central Latin America	2	Female	27	Age-standardized	384	Hemolytic disease and other neonatal jaundice	334	Short gestation	2	Percent	2021	0.0876052031010252	0.1308991942007103	0.0554503661640341
1	Deaths	124	Central Latin America	3	Both	27	Age-standardized	384	Hemolytic disease and other neonatal jaundice	334	Short gestation	2	Percent	2021	0.0893111370948144	0.1152351883474689	0.0663626991937909
1	Deaths	124	Central Latin America	1	Male	27	Age-standardized	384	Hemolytic disease and other neonatal jaundice	335	Low birth weight	2	Percent	2021	0.4982215228171861	0.5345510513771128	0.4592752269730195
1	Deaths	124	Central Latin America	2	Female	27	Age-standardized	384	Hemolytic disease and other neonatal jaundice	335	Low birth weight	2	Percent	2021	0.5059061487195831	0.5454842354221716	0.4656038388247953
1	Deaths	124	Central Latin America	3	Both	27	Age-standardized	384	Hemolytic disease and other neonatal jaundice	335	Low birth weight	2	Percent	2021	0.5009784302484649	0.528996687832259	0.4733566283424605
1	Deaths	138	North Africa and Middle East	1	Male	27	Age-standardized	382	Neonatal encephalopathy due to birth asphyxia and trauma	380	Particulate matter pollution	2	Percent	2021	0.2320485039073423	0.3238468324671054	0.1592406913548148
1	Deaths	138	North Africa and Middle East	2	Female	27	Age-standardized	382	Neonatal encephalopathy due to birth asphyxia and trauma	380	Particulate matter pollution	2	Percent	2021	0.2144585939788687	0.3096287330564817	0.1333716438176962
1	Deaths	138	North Africa and Middle East	3	Both	27	Age-standardized	382	Neonatal encephalopathy due to birth asphyxia and trauma	380	Particulate matter pollution	2	Percent	2021	0.2248488813569631	0.2904689555404186	0.1688459556897923
1	Deaths	159	South Asia	1	Male	27	Age-standardized	382	Neonatal encephalopathy due to birth asphyxia and trauma	380	Particulate matter pollution	2	Percent	2021	0.2771392848568579	0.3367655316734852	0.2148003471013481
1	Deaths	159	South Asia	2	Female	27	Age-standardized	382	Neonatal encephalopathy due to birth asphyxia and trauma	380	Particulate matter pollution	2	Percent	2021	0.2650866074124798	0.324381326266273	0.2070284213917842
1	Deaths	159	South Asia	3	Both	27	Age-standardized	382	Neonatal encephalopathy due to birth asphyxia and trauma	380	Particulate matter pollution	2	Percent	2021	0.2721480690929479	0.3088950636577305	0.2252145027116746
1	Deaths	159	South Asia	1	Male	27	Age-standardized	380	Neonatal disorders	334	Short gestation	2	Percent	2021	0.6479869864690277	0.6895443958580731	0.5936353751695116
1	Deaths	159	South Asia	2	Female	27	Age-standardized	380	Neonatal disorders	334	Short gestation	2	Percent	2021	0.6424899288429606	0.6852986494460673	0.5929006674866051
1	Deaths	159	South Asia	3	Both	27	Age-standardized	380	Neonatal disorders	334	Short gestation	2	Percent	2021	0.6455148630245036	0.6799863767475615	0.6029262903157284
1	Deaths	159	South Asia	1	Male	27	Age-standardized	380	Neonatal disorders	335	Low birth weight	2	Percent	2021	0.8470212166889175	0.8680308664336707	0.8227550989460752
1	Deaths	159	South Asia	2	Female	27	Age-standardized	380	Neonatal disorders	335	Low birth weight	2	Percent	2021	0.8387609804842538	0.8585507470725822	0.8164521007539266
1	Deaths	159	South Asia	3	Both	27	Age-standardized	380	Neonatal disorders	335	Low birth weight	2	Percent	2021	0.8433189990595159	0.8581433680772865	0.8254850123315199
1	Deaths	134	Tropical Latin America	1	Male	27	Age-standardized	385	Other neonatal disorders	334	Short gestation	2	Percent	2021	0.1804432373080292	0.2320587236130109	0.1138565783023172
1	Deaths	134	Tropical Latin America	2	Female	27	Age-standardized	385	Other neonatal disorders	334	Short gestation	2	Percent	2021	0.2277663285238633	0.2842806358945329	0.1719487053807472
1	Deaths	134	Tropical Latin America	3	Both	27	Age-standardized	385	Other neonatal disorders	334	Short gestation	2	Percent	2021	0.2015409184691715	0.2373042569553745	0.1563078703776208
1	Deaths	32	Central Asia	1	Male	27	Age-standardized	384	Hemolytic disease and other neonatal jaundice	380	Particulate matter pollution	2	Percent	2021	0.1132911437517642	0.1579143845257259	0.0755347779885965
1	Deaths	32	Central Asia	2	Female	27	Age-standardized	384	Hemolytic disease and other neonatal jaundice	380	Particulate matter pollution	2	Percent	2021	0.1004386446514524	0.1413439816708687	0.0624991745227118
1	Deaths	32	Central Asia	3	Both	27	Age-standardized	384	Hemolytic disease and other neonatal jaundice	380	Particulate matter pollution	2	Percent	2021	0.1090822169201101	0.1429225548901204	0.079024184963085
1	Deaths	167	Central Sub-Saharan Africa	1	Male	27	Age-standardized	380	Neonatal disorders	334	Short gestation	2	Percent	2021	0.4360280000541887	0.523036034874068	0.3405496428442081
1	Deaths	167	Central Sub-Saharan Africa	2	Female	27	Age-standardized	380	Neonatal disorders	334	Short gestation	2	Percent	2021	0.4187707112260599	0.5012028580970793	0.3402680463592734
1	Deaths	167	Central Sub-Saharan Africa	3	Both	27	Age-standardized	380	Neonatal disorders	334	Short gestation	2	Percent	2021	0.4286516483230101	0.494858071148515	0.3602193545756664
1	Deaths	167	Central Sub-Saharan Africa	1	Male	27	Age-standardized	380	Neonatal disorders	335	Low birth weight	2	Percent	2021	0.6789086720653242	0.7331224964132399	0.6143715395782554
1	Deaths	167	Central Sub-Saharan Africa	2	Female	27	Age-standardized	380	Neonatal disorders	335	Low birth weight	2	Percent	2021	0.6544552168009278	0.7167989582536886	0.6045782227789008
1	Deaths	167	Central Sub-Saharan Africa	3	Both	27	Age-standardized	380	Neonatal disorders	335	Low birth weight	2	Percent	2021	0.6683781862472166	0.716190244006184	0.6264892260045181
1	Deaths	21	Oceania	1	Male	27	Age-standardized	384	Hemolytic disease and other neonatal jaundice	380	Particulate matter pollution	2	Percent	2021	0.2074354675954155	0.3030275206145804	0.1221663818304708
1	Deaths	21	Oceania	2	Female	27	Age-standardized	384	Hemolytic disease and other neonatal jaundice	380	Particulate matter pollution	2	Percent	2021	0.2151824910487632	0.3235891445177257	0.1275751478606474
1	Deaths	21	Oceania	3	Both	27	Age-standardized	384	Hemolytic disease and other neonatal jaundice	380	Particulate matter pollution	2	Percent	2021	0.2114109309516795	0.3016778551164025	0.1356773522467184
1	Deaths	42	Central Europe	1	Male	27	Age-standardized	381	Neonatal preterm birth	334	Short gestation	2	Percent	2021	1.0000147290816377	1.0046837827557114	0.9948638900676496
1	Deaths	42	Central Europe	2	Female	27	Age-standardized	381	Neonatal preterm birth	334	Short gestation	2	Percent	2021	1.0000038110358176	1.0061175217731824	0.9945100340861572
1	Deaths	42	Central Europe	3	Both	27	Age-standardized	381	Neonatal preterm birth	334	Short gestation	2	Percent	2021	1.0000042711544297	1.0042522232131208	0.9953321272610746
1	Deaths	42	Central Europe	1	Male	27	Age-standardized	381	Neonatal preterm birth	335	Low birth weight	2	Percent	2021	1.0000147290816377	1.0046837827557114	0.9948638900676496
1	Deaths	42	Central Europe	2	Female	27	Age-standardized	381	Neonatal preterm birth	335	Low birth weight	2	Percent	2021	1.0000038110358176	1.0061175217731824	0.9945100340861572
1	Deaths	42	Central Europe	3	Both	27	Age-standardized	381	Neonatal preterm birth	335	Low birth weight	2	Percent	2021	1.0000042711544297	1.0042522232131208	0.9953321272610746
1	Deaths	167	Central Sub-Saharan Africa	1	Male	27	Age-standardized	380	Neonatal disorders	380	Particulate matter pollution	2	Percent	2021	0.2631580117608664	0.3586024019374354	0.1678949099222175
1	Deaths	167	Central Sub-Saharan Africa	2	Female	27	Age-standardized	380	Neonatal disorders	380	Particulate matter pollution	2	Percent	2021	0.2315467200776527	0.329141093275512	0.1454099169514736
1	Deaths	167	Central Sub-Saharan Africa	3	Both	27	Age-standardized	380	Neonatal disorders	380	Particulate matter pollution	2	Percent	2021	0.2495361697346992	0.3244866419599825	0.1859023996652827
1	Deaths	138	North Africa and Middle East	1	Male	27	Age-standardized	381	Neonatal preterm birth	380	Particulate matter pollution	2	Percent	2021	0.2441293641444125	0.3066347762996635	0.1854757796709816
1	Deaths	138	North Africa and Middle East	2	Female	27	Age-standardized	381	Neonatal preterm birth	380	Particulate matter pollution	2	Percent	2021	0.2432519958243891	0.2993384218631539	0.1869555084013827
1	Deaths	138	North Africa and Middle East	3	Both	27	Age-standardized	381	Neonatal preterm birth	380	Particulate matter pollution	2	Percent	2021	0.2437674051387604	0.2917578471416064	0.2005653381010161
1	Deaths	159	South Asia	1	Male	27	Age-standardized	383	Neonatal sepsis and other neonatal infections	380	Particulate matter pollution	2	Percent	2021	0.2797282631894948	0.3202452232646413	0.2374195056827986
1	Deaths	159	South Asia	2	Female	27	Age-standardized	383	Neonatal sepsis and other neonatal infections	380	Particulate matter pollution	2	Percent	2021	0.2679129319252051	0.3119800080036946	0.227794608063091
1	Deaths	159	South Asia	3	Both	27	Age-standardized	383	Neonatal sepsis and other neonatal infections	380	Particulate matter pollution	2	Percent	2021	0.2741390437709803	0.3020959898404468	0.2462346825520705
1	Deaths	192	Southern Sub-Saharan Africa	1	Male	27	Age-standardized	382	Neonatal encephalopathy due to birth asphyxia and trauma	334	Short gestation	2	Percent	2021	0.2614057168725955	0.3391420681778608	0.1698303521527856
1	Deaths	192	Southern Sub-Saharan Africa	2	Female	27	Age-standardized	382	Neonatal encephalopathy due to birth asphyxia and trauma	334	Short gestation	2	Percent	2021	0.1295295043060611	0.2062127276231896	0.0635264588863602
1	Deaths	192	Southern Sub-Saharan Africa	3	Both	27	Age-standardized	382	Neonatal encephalopathy due to birth asphyxia and trauma	334	Short gestation	2	Percent	2021	0.207785264911973	0.2667685842827792	0.13947613925346
1	Deaths	124	Central Latin America	1	Male	27	Age-standardized	385	Other neonatal disorders	334	Short gestation	2	Percent	2021	0.0918806806236997	0.1310908201778384	0.0560055947702315
1	Deaths	124	Central Latin America	2	Female	27	Age-standardized	385	Other neonatal disorders	334	Short gestation	2	Percent	2021	0.0913877253277742	0.1313295572440291	0.0562354575835075
1	Deaths	124	Central Latin America	3	Both	27	Age-standardized	385	Other neonatal disorders	334	Short gestation	2	Percent	2021	0.0916959268225064	0.118036873814902	0.0638990589227394
1	Deaths	124	Central Latin America	1	Male	27	Age-standardized	385	Other neonatal disorders	335	Low birth weight	2	Percent	2021	0.4941202917248012	0.5333401319869935	0.4530607738273213
1	Deaths	124	Central Latin America	2	Female	27	Age-standardized	385	Other neonatal disorders	335	Low birth weight	2	Percent	2021	0.4936783953246644	0.5330267630419289	0.4517844348251957
1	Deaths	124	Central Latin America	3	Both	27	Age-standardized	385	Other neonatal disorders	335	Low birth weight	2	Percent	2021	0.4939663814700662	0.5210277411816177	0.462658743642236
1	Deaths	44560	America	1	Male	27	Age-standardized	382	Neonatal encephalopathy due to birth asphyxia and trauma	334	Short gestation	2	Percent	2021	0.1690771593716884	0.2192492671036467	0.1156373651843815
1	Deaths	44560	America	2	Female	27	Age-standardized	382	Neonatal encephalopathy due to birth asphyxia and trauma	334	Short gestation	2	Percent	2021	0.178196694441569	0.2330083717990152	0.1316088677012717
1	Deaths	44560	America	3	Both	27	Age-standardized	382	Neonatal encephalopathy due to birth asphyxia and trauma	334	Short gestation	2	Percent	2021	0.173160362429825	0.2094515585899756	0.1344456433929725
1	Deaths	138	North Africa and Middle East	1	Male	27	Age-standardized	382	Neonatal encephalopathy due to birth asphyxia and trauma	335	Low birth weight	2	Percent	2021	0.5967746174113708	0.6556384483928068	0.5311405591405538
1	Deaths	138	North Africa and Middle East	2	Female	27	Age-standardized	382	Neonatal encephalopathy due to birth asphyxia and trauma	335	Low birth weight	2	Percent	2021	0.5519576087254582	0.6146605290634126	0.4828980346948103
1	Deaths	138	North Africa and Middle East	3	Both	27	Age-standardized	382	Neonatal encephalopathy due to birth asphyxia and trauma	335	Low birth weight	2	Percent	2021	0.5782169354956366	0.6248199532713343	0.5243154552325867
1	Deaths	199	Western Sub-Saharan Africa	1	Male	27	Age-standardized	380	Neonatal disorders	380	Particulate matter pollution	2	Percent	2021	0.2944755146372006	0.327950230451387	0.256767282353945
1	Deaths	199	Western Sub-Saharan Africa	2	Female	27	Age-standardized	380	Neonatal disorders	380	Particulate matter pollution	2	Percent	2021	0.2751601346873465	0.311097349765125	0.2430152528760548
1	Deaths	199	Western Sub-Saharan Africa	3	Both	27	Age-standardized	380	Neonatal disorders	380	Particulate matter pollution	2	Percent	2021	0.286351082591926	0.3125558936451803	0.2596167369778467
1	Deaths	159	South Asia	1	Male	27	Age-standardized	381	Neonatal preterm birth	380	Particulate matter pollution	2	Percent	2021	0.3417131781363636	0.3917682813512468	0.2880980525015335
1	Deaths	159	South Asia	2	Female	27	Age-standardized	381	Neonatal preterm birth	380	Particulate matter pollution	2	Percent	2021	0.3467134968967513	0.3973353597558968	0.2967207101131788
1	Deaths	159	South Asia	3	Both	27	Age-standardized	381	Neonatal preterm birth	380	Particulate matter pollution	2	Percent	2021	0.343960767486999	0.3797170640086322	0.3064704136895005
1	Deaths	167	Central Sub-Saharan Africa	1	Male	27	Age-standardized	381	Neonatal preterm birth	380	Particulate matter pollution	2	Percent	2021	0.3253572540057209	0.4399295681844763	0.2097553274878359
1	Deaths	167	Central Sub-Saharan Africa	2	Female	27	Age-standardized	381	Neonatal preterm birth	380	Particulate matter pollution	2	Percent	2021	0.2940152955449457	0.4133027464907069	0.1846385566155794
1	Deaths	167	Central Sub-Saharan Africa	3	Both	27	Age-standardized	381	Neonatal preterm birth	380	Particulate matter pollution	2	Percent	2021	0.3121360078020856	0.4033433961561584	0.2302584605428037
1	Deaths	174	Eastern Sub-Saharan Africa	1	Male	27	Age-standardized	380	Neonatal disorders	334	Short gestation	2	Percent	2021	0.4859778989784135	0.5393054929449359	0.4356218164144202
1	Deaths	174	Eastern Sub-Saharan Africa	2	Female	27	Age-standardized	380	Neonatal disorders	334	Short gestation	2	Percent	2021	0.4662896467689594	0.5171929211208208	0.419990036143809
1	Deaths	174	Eastern Sub-Saharan Africa	3	Both	27	Age-standardized	380	Neonatal disorders	334	Short gestation	2	Percent	2021	0.4781381605108831	0.5208319701518958	0.4412991529959347
1	Deaths	174	Eastern Sub-Saharan Africa	1	Male	27	Age-standardized	380	Neonatal disorders	335	Low birth weight	2	Percent	2021	0.7059574929720225	0.7455859182922817	0.6735515915602583
1	Deaths	174	Eastern Sub-Saharan Africa	2	Female	27	Age-standardized	380	Neonatal disorders	335	Low birth weight	2	Percent	2021	0.6940323809497662	0.7362345507377843	0.656537250147905
1	Deaths	174	Eastern Sub-Saharan Africa	3	Both	27	Age-standardized	380	Neonatal disorders	335	Low birth weight	2	Percent	2021	0.7012175448345475	0.732953180149334	0.6741907424995435
1	Deaths	44562	Europe	1	Male	27	Age-standardized	382	Neonatal encephalopathy due to birth asphyxia and trauma	334	Short gestation	2	Percent	2021	0.078007304543065	0.1294396273875142	0.0343498652218687
1	Deaths	44562	Europe	2	Female	27	Age-standardized	382	Neonatal encephalopathy due to birth asphyxia and trauma	334	Short gestation	2	Percent	2021	0.0905753459017902	0.1392977109342619	0.0513064207864214
1	Deaths	44562	Europe	3	Both	27	Age-standardized	382	Neonatal encephalopathy due to birth asphyxia and trauma	334	Short gestation	2	Percent	2021	0.0833738000395711	0.1192141852725911	0.0485019469824056
1	Deaths	159	South Asia	1	Male	27	Age-standardized	384	Hemolytic disease and other neonatal jaundice	334	Short gestation	2	Percent	2021	0.3455443667541799	0.3972792844751694	0.2881964280774293
1	Deaths	159	South Asia	2	Female	27	Age-standardized	384	Hemolytic disease and other neonatal jaundice	334	Short gestation	2	Percent	2021	0.3229591079661584	0.3752110437542892	0.2707315120162397
1	Deaths	159	South Asia	3	Both	27	Age-standardized	384	Hemolytic disease and other neonatal jaundice	334	Short gestation	2	Percent	2021	0.3352444333064621	0.3768907822743217	0.2881455137439942
1	Deaths	159	South Asia	1	Male	27	Age-standardized	384	Hemolytic disease and other neonatal jaundice	335	Low birth weight	2	Percent	2021	0.6634451047912583	0.7033663343854765	0.6166877346342752
1	Deaths	159	South Asia	2	Female	27	Age-standardized	384	Hemolytic disease and other neonatal jaundice	335	Low birth weight	2	Percent	2021	0.6471661255678406	0.6964639530807211	0.5938011581383356
1	Deaths	159	South Asia	3	Both	27	Age-standardized	384	Hemolytic disease and other neonatal jaundice	335	Low birth weight	2	Percent	2021	0.6561221436252396	0.69259663439237	0.6168087880516268
1	Deaths	167	Central Sub-Saharan Africa	1	Male	27	Age-standardized	382	Neonatal encephalopathy due to birth asphyxia and trauma	380	Particulate matter pollution	2	Percent	2021	0.2501982394541057	0.3463391454618152	0.1542411139898598
1	Deaths	167	Central Sub-Saharan Africa	2	Female	27	Age-standardized	382	Neonatal encephalopathy due to birth asphyxia and trauma	380	Particulate matter pollution	2	Percent	2021	0.2222745274810721	0.3225986267160011	0.1340039431258353
1	Deaths	167	Central Sub-Saharan Africa	3	Both	27	Age-standardized	382	Neonatal encephalopathy due to birth asphyxia and trauma	380	Particulate matter pollution	2	Percent	2021	0.2388793604692597	0.3079405546240985	0.1734268759045778
1	Deaths	44559	Africa	1	Male	27	Age-standardized	382	Neonatal encephalopathy due to birth asphyxia and trauma	334	Short gestation	2	Percent	2021	0.2687584531573703	0.3259842207945674	0.2022542780380479
1	Deaths	44559	Africa	2	Female	27	Age-standardized	382	Neonatal encephalopathy due to birth asphyxia and trauma	334	Short gestation	2	Percent	2021	0.252303884923852	0.3140529508293787	0.1896695049310168
1	Deaths	44559	Africa	3	Both	27	Age-standardized	382	Neonatal encephalopathy due to birth asphyxia and trauma	334	Short gestation	2	Percent	2021	0.262021582856916	0.3044080739908978	0.2155056986419755
1	Deaths	199	Western Sub-Saharan Africa	1	Male	27	Age-standardized	382	Neonatal encephalopathy due to birth asphyxia and trauma	380	Particulate matter pollution	2	Percent	2021	0.2785100362849142	0.314560918544385	0.2398601150397513
1	Deaths	199	Western Sub-Saharan Africa	2	Female	27	Age-standardized	382	Neonatal encephalopathy due to birth asphyxia and trauma	380	Particulate matter pollution	2	Percent	2021	0.2659426609779753	0.3017247098901809	0.2301499188098214
1	Deaths	199	Western Sub-Saharan Africa	3	Both	27	Age-standardized	382	Neonatal encephalopathy due to birth asphyxia and trauma	380	Particulate matter pollution	2	Percent	2021	0.2732705883039831	0.2999857440166329	0.2451335336349979
1	Deaths	174	Eastern Sub-Saharan Africa	1	Male	27	Age-standardized	380	Neonatal disorders	380	Particulate matter pollution	2	Percent	2021	0.3005206414366029	0.3443585842376001	0.2538322666151522
1	Deaths	174	Eastern Sub-Saharan Africa	2	Female	27	Age-standardized	380	Neonatal disorders	380	Particulate matter pollution	2	Percent	2021	0.2842700196790862	0.3277963631449512	0.2396934513940132
1	Deaths	174	Eastern Sub-Saharan Africa	3	Both	27	Age-standardized	380	Neonatal disorders	380	Particulate matter pollution	2	Percent	2021	0.29408492700784	0.3289371448364328	0.2594407186916425
1	Deaths	199	Western Sub-Saharan Africa	1	Male	27	Age-standardized	380	Neonatal disorders	334	Short gestation	2	Percent	2021	0.5385014584021636	0.5877117802554632	0.4887278124823974
1	Deaths	199	Western Sub-Saharan Africa	2	Female	27	Age-standardized	380	Neonatal disorders	334	Short gestation	2	Percent	2021	0.5364537066165693	0.5879229498129496	0.4890537143874044
1	Deaths	199	Western Sub-Saharan Africa	3	Both	27	Age-standardized	380	Neonatal disorders	334	Short gestation	2	Percent	2021	0.5376551069140169	0.5753929554909203	0.4988188841626569
1	Deaths	199	Western Sub-Saharan Africa	1	Male	27	Age-standardized	380	Neonatal disorders	335	Low birth weight	2	Percent	2021	0.7522392615723453	0.7816984311339832	0.7203315761025761
1	Deaths	199	Western Sub-Saharan Africa	2	Female	27	Age-standardized	380	Neonatal disorders	335	Low birth weight	2	Percent	2021	0.7370707129524706	0.7674471814974568	0.7048837881581069
1	Deaths	199	Western Sub-Saharan Africa	3	Both	27	Age-standardized	380	Neonatal disorders	335	Low birth weight	2	Percent	2021	0.745864970971092	0.7679309769039152	0.7236788629975621
1	Deaths	159	South Asia	1	Male	27	Age-standardized	385	Other neonatal disorders	334	Short gestation	2	Percent	2021	0.3919710227991611	0.4515220126552612	0.3238930199575138
1	Deaths	159	South Asia	2	Female	27	Age-standardized	385	Other neonatal disorders	334	Short gestation	2	Percent	2021	0.3502450610588738	0.4094668809790487	0.2911529867036977
1	Deaths	159	South Asia	3	Both	27	Age-standardized	385	Other neonatal disorders	334	Short gestation	2	Percent	2021	0.3732421829048897	0.4172837552033795	0.3215174516954315
1	Deaths	44634	High-middle SDI	1	Male	27	Age-standardized	382	Neonatal encephalopathy due to birth asphyxia and trauma	334	Short gestation	2	Percent	2021	0.1026019623704858	0.142232856638292	0.0715871966925294
1	Deaths	44634	High-middle SDI	2	Female	27	Age-standardized	382	Neonatal encephalopathy due to birth asphyxia and trauma	334	Short gestation	2	Percent	2021	0.0806980657140624	0.1147509064719518	0.0510232077399119
1	Deaths	44634	High-middle SDI	3	Both	27	Age-standardized	382	Neonatal encephalopathy due to birth asphyxia and trauma	334	Short gestation	2	Percent	2021	0.0932603834141623	0.1209024372686011	0.0679940275710464
1	Deaths	44560	America	1	Male	27	Age-standardized	380	Neonatal disorders	334	Short gestation	2	Percent	2021	0.5503851298943926	0.5753838041799149	0.5267174396604326
1	Deaths	44560	America	2	Female	27	Age-standardized	380	Neonatal disorders	334	Short gestation	2	Percent	2021	0.5511461828759494	0.5769215511321144	0.5297065607674701
1	Deaths	44560	America	3	Both	27	Age-standardized	380	Neonatal disorders	334	Short gestation	2	Percent	2021	0.5507184380958111	0.5689700283714244	0.5320722721400595
1	Deaths	44560	America	1	Male	27	Age-standardized	380	Neonatal disorders	335	Low birth weight	2	Percent	2021	0.7402316463302124	0.761673037304212	0.7175869618380923
1	Deaths	44560	America	2	Female	27	Age-standardized	380	Neonatal disorders	335	Low birth weight	2	Percent	2021	0.7393868202575473	0.7596829114206085	0.7169727985107517
1	Deaths	44560	America	3	Both	27	Age-standardized	380	Neonatal disorders	335	Low birth weight	2	Percent	2021	0.7398718011103204	0.7540596833945881	0.7239319449934198
1	Deaths	159	South Asia	1	Male	27	Age-standardized	382	Neonatal encephalopathy due to birth asphyxia and trauma	335	Low birth weight	2	Percent	2021	0.7399419919235656	0.7737649539704534	0.7033662104969416
1	Deaths	159	South Asia	2	Female	27	Age-standardized	382	Neonatal encephalopathy due to birth asphyxia and trauma	335	Low birth weight	2	Percent	2021	0.7154790460664042	0.7534832568083696	0.6730547481206404
1	Deaths	159	South Asia	3	Both	27	Age-standardized	382	Neonatal encephalopathy due to birth asphyxia and trauma	335	Low birth weight	2	Percent	2021	0.7296335656234259	0.7542152505563042	0.703725569971713
1	Deaths	199	Western Sub-Saharan Africa	1	Male	27	Age-standardized	383	Neonatal sepsis and other neonatal infections	380	Particulate matter pollution	2	Percent	2021	0.263799192553063	0.2939302745529923	0.2323035316292688
1	Deaths	199	Western Sub-Saharan Africa	2	Female	27	Age-standardized	383	Neonatal sepsis and other neonatal infections	380	Particulate matter pollution	2	Percent	2021	0.2417141169080303	0.2712370226621036	0.2140479587113241
1	Deaths	199	Western Sub-Saharan Africa	3	Both	27	Age-standardized	383	Neonatal sepsis and other neonatal infections	380	Particulate matter pollution	2	Percent	2021	0.2549428560523397	0.2762158405395408	0.233873479776515
1	Deaths	167	Central Sub-Saharan Africa	1	Male	27	Age-standardized	383	Neonatal sepsis and other neonatal infections	380	Particulate matter pollution	2	Percent	2021	0.2014103830856203	0.2697202518096112	0.1393554958190648
1	Deaths	167	Central Sub-Saharan Africa	2	Female	27	Age-standardized	383	Neonatal sepsis and other neonatal infections	380	Particulate matter pollution	2	Percent	2021	0.1673225002048947	0.2321243200385238	0.1148507008484736
1	Deaths	167	Central Sub-Saharan Africa	3	Both	27	Age-standardized	383	Neonatal sepsis and other neonatal infections	380	Particulate matter pollution	2	Percent	2021	0.1860504628434257	0.2360206495749253	0.1443600351864149
1	Deaths	167	Central Sub-Saharan Africa	1	Male	27	Age-standardized	382	Neonatal encephalopathy due to birth asphyxia and trauma	335	Low birth weight	2	Percent	2021	0.5764154575634242	0.6368155306197729	0.5093541089274066
1	Deaths	167	Central Sub-Saharan Africa	2	Female	27	Age-standardized	382	Neonatal encephalopathy due to birth asphyxia and trauma	335	Low birth weight	2	Percent	2021	0.5545452968463197	0.6155192664994638	0.4867993628697201
1	Deaths	167	Central Sub-Saharan Africa	3	Both	27	Age-standardized	382	Neonatal encephalopathy due to birth asphyxia and trauma	335	Low birth weight	2	Percent	2021	0.5674383901336337	0.6102631009524485	0.520641363066604
1	Deaths	44561	Asia	1	Male	27	Age-standardized	382	Neonatal encephalopathy due to birth asphyxia and trauma	334	Short gestation	2	Percent	2021	0.3302067991588638	0.3941186976330983	0.2572941277635712
1	Deaths	44561	Asia	2	Female	27	Age-standardized	382	Neonatal encephalopathy due to birth asphyxia and trauma	334	Short gestation	2	Percent	2021	0.3028243573014944	0.361967391632813	0.2469572694335722
1	Deaths	44561	Asia	3	Both	27	Age-standardized	382	Neonatal encephalopathy due to birth asphyxia and trauma	334	Short gestation	2	Percent	2021	0.3187822565734948	0.3626916763148738	0.2681198995140654
1	Deaths	44560	America	1	Male	27	Age-standardized	382	Neonatal encephalopathy due to birth asphyxia and trauma	380	Particulate matter pollution	2	Percent	2021	0.1163635243324464	0.1489894530123227	0.0879556263336483
1	Deaths	44560	America	2	Female	27	Age-standardized	382	Neonatal encephalopathy due to birth asphyxia and trauma	380	Particulate matter pollution	2	Percent	2021	0.1104274099839179	0.1425438468288546	0.0859423270595395
1	Deaths	44560	America	3	Both	27	Age-standardized	382	Neonatal encephalopathy due to birth asphyxia and trauma	380	Particulate matter pollution	2	Percent	2021	0.1138707400681543	0.1358370358552939	0.0948782702966483
1	Deaths	32	Central Asia	1	Male	27	Age-standardized	385	Other neonatal disorders	335	Low birth weight	2	Percent	2021	0.4974346771027105	0.5454916071542082	0.440769522172208
1	Deaths	32	Central Asia	2	Female	27	Age-standardized	385	Other neonatal disorders	335	Low birth weight	2	Percent	2021	0.420316290615058	0.478479595280581	0.3600132746566089
1	Deaths	32	Central Asia	3	Both	27	Age-standardized	385	Other neonatal disorders	335	Low birth weight	2	Percent	2021	0.4661840354150666	0.5035573502516437	0.4206127990202276
1	Deaths	174	Eastern Sub-Saharan Africa	1	Male	27	Age-standardized	381	Neonatal preterm birth	380	Particulate matter pollution	2	Percent	2021	0.3619618102315838	0.4165159425699963	0.3009570617654911
1	Deaths	174	Eastern Sub-Saharan Africa	2	Female	27	Age-standardized	381	Neonatal preterm birth	380	Particulate matter pollution	2	Percent	2021	0.3558641063649489	0.4133546765459309	0.3017504034139295
1	Deaths	174	Eastern Sub-Saharan Africa	3	Both	27	Age-standardized	381	Neonatal preterm birth	380	Particulate matter pollution	2	Percent	2021	0.3596429717526825	0.4022625340616378	0.3147652625747147
1	Deaths	42	Central Europe	1	Male	27	Age-standardized	384	Hemolytic disease and other neonatal jaundice	380	Particulate matter pollution	2	Percent	2021	0.0675137361013229	0.1081321332868038	0.0328802931000443
1	Deaths	42	Central Europe	2	Female	27	Age-standardized	384	Hemolytic disease and other neonatal jaundice	380	Particulate matter pollution	2	Percent	2021	0.064230956523817	0.0970015962567685	0.0360032975546978
1	Deaths	42	Central Europe	3	Both	27	Age-standardized	384	Hemolytic disease and other neonatal jaundice	380	Particulate matter pollution	2	Percent	2021	0.0660397112391264	0.0898701038159272	0.0437962610100928
1	Deaths	174	Eastern Sub-Saharan Africa	1	Male	27	Age-standardized	382	Neonatal encephalopathy due to birth asphyxia and trauma	380	Particulate matter pollution	2	Percent	2021	0.2966146593913733	0.3403681823838452	0.2446829210861112
1	Deaths	174	Eastern Sub-Saharan Africa	2	Female	27	Age-standardized	382	Neonatal encephalopathy due to birth asphyxia and trauma	380	Particulate matter pollution	2	Percent	2021	0.2688188287955679	0.310701744274759	0.2220482141927416
1	Deaths	174	Eastern Sub-Saharan Africa	3	Both	27	Age-standardized	382	Neonatal encephalopathy due to birth asphyxia and trauma	380	Particulate matter pollution	2	Percent	2021	0.2859380151784335	0.3209514816797947	0.2494025603389566
1	Deaths	21	Oceania	1	Male	27	Age-standardized	385	Other neonatal disorders	335	Low birth weight	2	Percent	2021	0.4455586538780041	0.5365513488248603	0.3461205389858938
1	Deaths	21	Oceania	2	Female	27	Age-standardized	385	Other neonatal disorders	335	Low birth weight	2	Percent	2021	0.4366695983942936	0.5275217552767892	0.3384525301628147
1	Deaths	21	Oceania	3	Both	27	Age-standardized	385	Other neonatal disorders	335	Low birth weight	2	Percent	2021	0.4424925313254702	0.511405484670099	0.3733029935377551
1	Deaths	199	Western Sub-Saharan Africa	1	Male	27	Age-standardized	381	Neonatal preterm birth	380	Particulate matter pollution	2	Percent	2021	0.3299430642175221	0.3742256821674192	0.287507556672713
1	Deaths	199	Western Sub-Saharan Africa	2	Female	27	Age-standardized	381	Neonatal preterm birth	380	Particulate matter pollution	2	Percent	2021	0.3062213269264311	0.3571317346064493	0.2670716059527348
1	Deaths	199	Western Sub-Saharan Africa	3	Both	27	Age-standardized	381	Neonatal preterm birth	380	Particulate matter pollution	2	Percent	2021	0.3200087622977718	0.3567406556720575	0.2862828347372796
1	Deaths	44559	Africa	1	Male	27	Age-standardized	380	Neonatal disorders	334	Short gestation	2	Percent	2021	0.522322965228245	0.5647511981161937	0.4780866603945658
1	Deaths	44559	Africa	2	Female	27	Age-standardized	380	Neonatal disorders	334	Short gestation	2	Percent	2021	0.5117156989778947	0.5545437400065334	0.4738468677267757
1	Deaths	44559	Africa	3	Both	27	Age-standardized	380	Neonatal disorders	334	Short gestation	2	Percent	2021	0.517940410481445	0.5500718063523641	0.4868983826086729
1	Deaths	44559	Africa	1	Male	27	Age-standardized	380	Neonatal disorders	335	Low birth weight	2	Percent	2021	0.7350595752534755	0.7648952357482401	0.7081623202151492
1	Deaths	44559	Africa	2	Female	27	Age-standardized	380	Neonatal disorders	335	Low birth weight	2	Percent	2021	0.719487852210072	0.7476761704477085	0.6888956941243854
1	Deaths	44559	Africa	3	Both	27	Age-standardized	380	Neonatal disorders	335	Low birth weight	2	Percent	2021	0.728609622211623	0.7489468290918909	0.7092683372918831
1	Deaths	192	Southern Sub-Saharan Africa	1	Male	27	Age-standardized	380	Neonatal disorders	334	Short gestation	2	Percent	2021	0.5684887309598605	0.6214025312456422	0.5011450108446747
1	Deaths	192	Southern Sub-Saharan Africa	2	Female	27	Age-standardized	380	Neonatal disorders	334	Short gestation	2	Percent	2021	0.5036678604093018	0.5561836562313527	0.4458516212621724
1	Deaths	192	Southern Sub-Saharan Africa	3	Both	27	Age-standardized	380	Neonatal disorders	334	Short gestation	2	Percent	2021	0.5404385826012102	0.5791826961853028	0.4881785554187907
1	Deaths	192	Southern Sub-Saharan Africa	1	Male	27	Age-standardized	380	Neonatal disorders	335	Low birth weight	2	Percent	2021	0.7746219497865969	0.8036015339006983	0.7397973402567328
1	Deaths	192	Southern Sub-Saharan Africa	2	Female	27	Age-standardized	380	Neonatal disorders	335	Low birth weight	2	Percent	2021	0.7228050870218847	0.7557837285877835	0.6806527748276909
1	Deaths	192	Southern Sub-Saharan Africa	3	Both	27	Age-standardized	380	Neonatal disorders	335	Low birth weight	2	Percent	2021	0.7521873622443755	0.774755675020577	0.7243831707217127
1	Deaths	199	Western Sub-Saharan Africa	1	Male	27	Age-standardized	384	Hemolytic disease and other neonatal jaundice	334	Short gestation	2	Percent	2021	0.216365283012803	0.259571067935892	0.1700354560366574
1	Deaths	199	Western Sub-Saharan Africa	2	Female	27	Age-standardized	384	Hemolytic disease and other neonatal jaundice	334	Short gestation	2	Percent	2021	0.2542522013957738	0.2987063633154453	0.2090199960065997
1	Deaths	199	Western Sub-Saharan Africa	3	Both	27	Age-standardized	384	Hemolytic disease and other neonatal jaundice	334	Short gestation	2	Percent	2021	0.2313998941872221	0.2640221936538479	0.1981478357957292
1	Deaths	199	Western Sub-Saharan Africa	1	Male	27	Age-standardized	384	Hemolytic disease and other neonatal jaundice	335	Low birth weight	2	Percent	2021	0.5208565893278995	0.5601536792443401	0.4746024340794625
1	Deaths	199	Western Sub-Saharan Africa	2	Female	27	Age-standardized	384	Hemolytic disease and other neonatal jaundice	335	Low birth weight	2	Percent	2021	0.565560595780235	0.6009167126289533	0.5271151337568736
1	Deaths	199	Western Sub-Saharan Africa	3	Both	27	Age-standardized	384	Hemolytic disease and other neonatal jaundice	335	Low birth weight	2	Percent	2021	0.5384788797800587	0.5689448279749518	0.5055044798478298
1	Deaths	192	Southern Sub-Saharan Africa	1	Male	27	Age-standardized	380	Neonatal disorders	380	Particulate matter pollution	2	Percent	2021	0.2059574912450169	0.2628716170216745	0.1497814770978561
1	Deaths	192	Southern Sub-Saharan Africa	2	Female	27	Age-standardized	380	Neonatal disorders	380	Particulate matter pollution	2	Percent	2021	0.18870047116007	0.2451061056227579	0.1343457482732232
1	Deaths	192	Southern Sub-Saharan Africa	3	Both	27	Age-standardized	380	Neonatal disorders	380	Particulate matter pollution	2	Percent	2021	0.1984873342823988	0.2402981481231536	0.1590002366081365
1	Deaths	44636	Low-middle SDI	1	Male	27	Age-standardized	382	Neonatal encephalopathy due to birth asphyxia and trauma	334	Short gestation	2	Percent	2021	0.3043495041356213	0.3697170232599082	0.2262652348076369
1	Deaths	44636	Low-middle SDI	2	Female	27	Age-standardized	382	Neonatal encephalopathy due to birth asphyxia and trauma	334	Short gestation	2	Percent	2021	0.2745221905915251	0.3367074879037827	0.217550539396035
1	Deaths	44636	Low-middle SDI	3	Both	27	Age-standardized	382	Neonatal encephalopathy due to birth asphyxia and trauma	334	Short gestation	2	Percent	2021	0.2917469678516102	0.3384681530758933	0.2390831560099454
1	Deaths	44560	America	1	Male	27	Age-standardized	381	Neonatal preterm birth	380	Particulate matter pollution	2	Percent	2021	0.1168174858665526	0.1368280701000266	0.0960596770392431
1	Deaths	44560	America	2	Female	27	Age-standardized	381	Neonatal preterm birth	380	Particulate matter pollution	2	Percent	2021	0.120214557105309	0.1420538503873377	0.101861120344019
1	Deaths	44560	America	3	Both	27	Age-standardized	381	Neonatal preterm birth	380	Particulate matter pollution	2	Percent	2021	0.1182924016497101	0.1333695541117627	0.1042096543826712
1	Deaths	174	Eastern Sub-Saharan Africa	1	Male	27	Age-standardized	382	Neonatal encephalopathy due to birth asphyxia and trauma	335	Low birth weight	2	Percent	2021	0.627359996727415	0.667949470323207	0.5860483329811887
1	Deaths	174	Eastern Sub-Saharan Africa	2	Female	27	Age-standardized	382	Neonatal encephalopathy due to birth asphyxia and trauma	335	Low birth weight	2	Percent	2021	0.5989663078734137	0.637230742384229	0.5569106922879963
1	Deaths	174	Eastern Sub-Saharan Africa	3	Both	27	Age-standardized	382	Neonatal encephalopathy due to birth asphyxia and trauma	335	Low birth weight	2	Percent	2021	0.616443848124675	0.6449953796586672	0.5843042972945042
1	Deaths	44559	Africa	1	Male	27	Age-standardized	381	Neonatal preterm birth	380	Particulate matter pollution	2	Percent	2021	0.3270344174389962	0.3672487788035823	0.2902664131538066
1	Deaths	44559	Africa	2	Female	27	Age-standardized	381	Neonatal preterm birth	380	Particulate matter pollution	2	Percent	2021	0.3085143135719426	0.3465465955338764	0.2751782661720648
1	Deaths	44559	Africa	3	Both	27	Age-standardized	381	Neonatal preterm birth	380	Particulate matter pollution	2	Percent	2021	0.3193788983210803	0.3509083618343717	0.2932114492512988
1	Deaths	44635	High SDI	1	Male	27	Age-standardized	382	Neonatal encephalopathy due to birth asphyxia and trauma	334	Short gestation	2	Percent	2021	0.0728940769787666	0.1183916881869727	0.0347488899913301
1	Deaths	44635	High SDI	2	Female	27	Age-standardized	382	Neonatal encephalopathy due to birth asphyxia and trauma	334	Short gestation	2	Percent	2021	0.1152924740591446	0.1692620513197427	0.0672877892223944
1	Deaths	44635	High SDI	3	Both	27	Age-standardized	382	Neonatal encephalopathy due to birth asphyxia and trauma	334	Short gestation	2	Percent	2021	0.0925093054535236	0.1259984656083878	0.058218235494551
1	Deaths	167	Central Sub-Saharan Africa	1	Male	27	Age-standardized	384	Hemolytic disease and other neonatal jaundice	334	Short gestation	2	Percent	2021	0.1809955099989961	0.2540595176961445	0.1072575350507881
1	Deaths	167	Central Sub-Saharan Africa	2	Female	27	Age-standardized	384	Hemolytic disease and other neonatal jaundice	334	Short gestation	2	Percent	2021	0.1663811757045208	0.2334263776781374	0.1020292952840604
1	Deaths	167	Central Sub-Saharan Africa	3	Both	27	Age-standardized	384	Hemolytic disease and other neonatal jaundice	334	Short gestation	2	Percent	2021	0.1768835088853451	0.2280591640151222	0.1150970269112028
1	Deaths	167	Central Sub-Saharan Africa	1	Male	27	Age-standardized	384	Hemolytic disease and other neonatal jaundice	335	Low birth weight	2	Percent	2021	0.4672728169879332	0.5614618430048188	0.3700873129436531
1	Deaths	167	Central Sub-Saharan Africa	2	Female	27	Age-standardized	384	Hemolytic disease and other neonatal jaundice	335	Low birth weight	2	Percent	2021	0.4482396900336821	0.5378888865352118	0.3522858889131492
1	Deaths	167	Central Sub-Saharan Africa	3	Both	27	Age-standardized	384	Hemolytic disease and other neonatal jaundice	335	Low birth weight	2	Percent	2021	0.463228823268445	0.5431189068168432	0.384059629167241
1	Deaths	159	South Asia	1	Male	27	Age-standardized	383	Neonatal sepsis and other neonatal infections	334	Short gestation	2	Percent	2021	0.4085386523442099	0.4555525243117904	0.3507731553563896
1	Deaths	159	South Asia	2	Female	27	Age-standardized	383	Neonatal sepsis and other neonatal infections	334	Short gestation	2	Percent	2021	0.3686099067605994	0.4188677493222251	0.3187426667856
1	Deaths	159	South Asia	3	Both	27	Age-standardized	383	Neonatal sepsis and other neonatal infections	334	Short gestation	2	Percent	2021	0.3897198794633394	0.427553291905187	0.3496501938754457
1	Deaths	159	South Asia	1	Male	27	Age-standardized	383	Neonatal sepsis and other neonatal infections	335	Low birth weight	2	Percent	2021	0.7274222561165279	0.7564964852283518	0.6966334448598386
1	Deaths	159	South Asia	2	Female	27	Age-standardized	383	Neonatal sepsis and other neonatal infections	335	Low birth weight	2	Percent	2021	0.7059681355978488	0.7382467702158855	0.6714794587641162
1	Deaths	159	South Asia	3	Both	27	Age-standardized	383	Neonatal sepsis and other neonatal infections	335	Low birth weight	2	Percent	2021	0.7173487069397205	0.7406189385043445	0.695178253907487
1	Deaths	56	Eastern Europe	1	Male	27	Age-standardized	381	Neonatal preterm birth	334	Short gestation	2	Percent	2021	1.000082798049437	1.005801343934742	0.9954664445253314
1	Deaths	56	Eastern Europe	2	Female	27	Age-standardized	381	Neonatal preterm birth	334	Short gestation	2	Percent	2021	1.0000228044523558	1.006130978263459	0.996757187788768
1	Deaths	56	Eastern Europe	3	Both	27	Age-standardized	381	Neonatal preterm birth	334	Short gestation	2	Percent	2021	1.0000489622646866	1.0051989897110991	0.996554019591849
1	Deaths	56	Eastern Europe	1	Male	27	Age-standardized	381	Neonatal preterm birth	335	Low birth weight	2	Percent	2021	1.000082798049437	1.005801343934742	0.9954664445253314
1	Deaths	56	Eastern Europe	2	Female	27	Age-standardized	381	Neonatal preterm birth	335	Low birth weight	2	Percent	2021	1.0000228044523558	1.006130978263459	0.996757187788768
1	Deaths	56	Eastern Europe	3	Both	27	Age-standardized	381	Neonatal preterm birth	335	Low birth weight	2	Percent	2021	1.0000489622646866	1.0051989897110991	0.996554019591849
1	Deaths	199	Western Sub-Saharan Africa	1	Male	27	Age-standardized	385	Other neonatal disorders	334	Short gestation	2	Percent	2021	0.2506478959582271	0.3090148696344354	0.1819067030936721
1	Deaths	199	Western Sub-Saharan Africa	2	Female	27	Age-standardized	385	Other neonatal disorders	334	Short gestation	2	Percent	2021	0.2367840365987003	0.2985364123721875	0.1770056327393783
1	Deaths	199	Western Sub-Saharan Africa	3	Both	27	Age-standardized	385	Other neonatal disorders	334	Short gestation	2	Percent	2021	0.2441827670674426	0.2912451365374368	0.1938608464802233
1	Deaths	174	Eastern Sub-Saharan Africa	1	Male	27	Age-standardized	383	Neonatal sepsis and other neonatal infections	380	Particulate matter pollution	2	Percent	2021	0.2616854974391221	0.2984477529874891	0.2242521309448183
1	Deaths	174	Eastern Sub-Saharan Africa	2	Female	27	Age-standardized	383	Neonatal sepsis and other neonatal infections	380	Particulate matter pollution	2	Percent	2021	0.2509109393523489	0.2939896258363954	0.214537281894779
1	Deaths	174	Eastern Sub-Saharan Africa	3	Both	27	Age-standardized	383	Neonatal sepsis and other neonatal infections	380	Particulate matter pollution	2	Percent	2021	0.2571993759565309	0.2874322730624121	0.2287703698273737
1	Deaths	32	Central Asia	1	Male	27	Age-standardized	385	Other neonatal disorders	380	Particulate matter pollution	2	Percent	2021	0.1614705192942046	0.2364450440522395	0.0961877127704354
1	Deaths	32	Central Asia	2	Female	27	Age-standardized	385	Other neonatal disorders	380	Particulate matter pollution	2	Percent	2021	0.1295243055061409	0.1898274484181374	0.0707116333282377
1	Deaths	32	Central Asia	3	Both	27	Age-standardized	385	Other neonatal disorders	380	Particulate matter pollution	2	Percent	2021	0.1485171457941117	0.1980868043292936	0.1000615371233623
1	Deaths	199	Western Sub-Saharan Africa	1	Male	27	Age-standardized	382	Neonatal encephalopathy due to birth asphyxia and trauma	335	Low birth weight	2	Percent	2021	0.6060837820197631	0.6456334270622394	0.5615267071861462
1	Deaths	199	Western Sub-Saharan Africa	2	Female	27	Age-standardized	382	Neonatal encephalopathy due to birth asphyxia and trauma	335	Low birth weight	2	Percent	2021	0.5916622315806898	0.6329458861162169	0.5409527253859423
1	Deaths	199	Western Sub-Saharan Africa	3	Both	27	Age-standardized	382	Neonatal encephalopathy due to birth asphyxia and trauma	335	Low birth weight	2	Percent	2021	0.600069031204689	0.6291590011336665	0.565813092204432
1	Deaths	44562	Europe	1	Male	27	Age-standardized	383	Neonatal sepsis and other neonatal infections	334	Short gestation	2	Percent	2021	0.0972792165341796	0.1314818709710349	0.0612668312510445
1	Deaths	44562	Europe	2	Female	27	Age-standardized	383	Neonatal sepsis and other neonatal infections	334	Short gestation	2	Percent	2021	0.0980897164270468	0.13528391433481	0.0654404358520422
1	Deaths	44562	Europe	3	Both	27	Age-standardized	383	Neonatal sepsis and other neonatal infections	334	Short gestation	2	Percent	2021	0.0976685457268004	0.1243460679016964	0.0710191614251345
1	Deaths	44562	Europe	1	Male	27	Age-standardized	383	Neonatal sepsis and other neonatal infections	335	Low birth weight	2	Percent	2021	0.4347331921018084	0.4718315144784988	0.4001629059010175
1	Deaths	44562	Europe	2	Female	27	Age-standardized	383	Neonatal sepsis and other neonatal infections	335	Low birth weight	2	Percent	2021	0.4293225132964139	0.4665940708117071	0.3929579572375506
1	Deaths	44562	Europe	3	Both	27	Age-standardized	383	Neonatal sepsis and other neonatal infections	335	Low birth weight	2	Percent	2021	0.432475974779461	0.4581860746338846	0.4040046754827749
1	Deaths	44559	Africa	1	Male	27	Age-standardized	380	Neonatal disorders	380	Particulate matter pollution	2	Percent	2021	0.2875519702938504	0.3187538679909237	0.2543788431053072
1	Deaths	44559	Africa	2	Female	27	Age-standardized	380	Neonatal disorders	380	Particulate matter pollution	2	Percent	2021	0.2681129315276845	0.2971125490612336	0.238979601016445
1	Deaths	44559	Africa	3	Both	27	Age-standardized	380	Neonatal disorders	380	Particulate matter pollution	2	Percent	2021	0.2795066058243187	0.3047939249648803	0.2568061510397631
1	Deaths	44562	Europe	1	Male	27	Age-standardized	384	Hemolytic disease and other neonatal jaundice	334	Short gestation	2	Percent	2021	0.100154809035245	0.1610609857404542	0.0506778561180569
1	Deaths	44562	Europe	2	Female	27	Age-standardized	384	Hemolytic disease and other neonatal jaundice	334	Short gestation	2	Percent	2021	0.1051821336639648	0.1698529794710065	0.0553698167665884
1	Deaths	44562	Europe	3	Both	27	Age-standardized	384	Hemolytic disease and other neonatal jaundice	334	Short gestation	2	Percent	2021	0.1021097229985	0.145614712307618	0.0633982661674152
1	Deaths	44562	Europe	1	Male	27	Age-standardized	384	Hemolytic disease and other neonatal jaundice	335	Low birth weight	2	Percent	2021	0.4700020113282841	0.5198508332668119	0.419132830853509
1	Deaths	44562	Europe	2	Female	27	Age-standardized	384	Hemolytic disease and other neonatal jaundice	335	Low birth weight	2	Percent	2021	0.4734888257318873	0.5203946511010666	0.4263733472727691
1	Deaths	44562	Europe	3	Both	27	Age-standardized	384	Hemolytic disease and other neonatal jaundice	335	Low birth weight	2	Percent	2021	0.4715171466209896	0.5092305984129153	0.4323122584037429
1	Deaths	44560	America	1	Male	27	Age-standardized	383	Neonatal sepsis and other neonatal infections	380	Particulate matter pollution	2	Percent	2021	0.0925107477253823	0.1121944773540409	0.075256512453378
1	Deaths	44560	America	2	Female	27	Age-standardized	383	Neonatal sepsis and other neonatal infections	380	Particulate matter pollution	2	Percent	2021	0.0912894537907565	0.1121381802730403	0.0740599949265096
1	Deaths	44560	America	3	Both	27	Age-standardized	383	Neonatal sepsis and other neonatal infections	380	Particulate matter pollution	2	Percent	2021	0.0920101694948387	0.1060451564629006	0.0796186533699681
1	Deaths	167	Central Sub-Saharan Africa	1	Male	27	Age-standardized	383	Neonatal sepsis and other neonatal infections	334	Short gestation	2	Percent	2021	0.1875599060722334	0.2533816986389245	0.1092214947135083
1	Deaths	167	Central Sub-Saharan Africa	2	Female	27	Age-standardized	383	Neonatal sepsis and other neonatal infections	334	Short gestation	2	Percent	2021	0.1601466995739829	0.2131067358573627	0.1032003352202846
1	Deaths	167	Central Sub-Saharan Africa	3	Both	27	Age-standardized	383	Neonatal sepsis and other neonatal infections	334	Short gestation	2	Percent	2021	0.1750923265459546	0.2164112418553028	0.1266511257990827
1	Deaths	167	Central Sub-Saharan Africa	1	Male	27	Age-standardized	383	Neonatal sepsis and other neonatal infections	335	Low birth weight	2	Percent	2021	0.4984707876325345	0.5598322367403342	0.4255283924215078
1	Deaths	167	Central Sub-Saharan Africa	2	Female	27	Age-standardized	383	Neonatal sepsis and other neonatal infections	335	Low birth weight	2	Percent	2021	0.4422851319291883	0.5046866625203261	0.3757655509708283
1	Deaths	167	Central Sub-Saharan Africa	3	Both	27	Age-standardized	383	Neonatal sepsis and other neonatal infections	335	Low birth weight	2	Percent	2021	0.4729431247586136	0.5198997438161097	0.4241049503818972
1	Deaths	44559	Africa	1	Male	27	Age-standardized	382	Neonatal encephalopathy due to birth asphyxia and trauma	335	Low birth weight	2	Percent	2021	0.6072367333597387	0.6465730522736312	0.5675030110041233
1	Deaths	44559	Africa	2	Female	27	Age-standardized	382	Neonatal encephalopathy due to birth asphyxia and trauma	335	Low birth weight	2	Percent	2021	0.5856427136026293	0.6248057586889866	0.5366478888897765
1	Deaths	44559	Africa	3	Both	27	Age-standardized	382	Neonatal encephalopathy due to birth asphyxia and trauma	335	Low birth weight	2	Percent	2021	0.5984430023532364	0.6259091693269682	0.567113856027551
1	Deaths	44560	America	1	Male	27	Age-standardized	382	Neonatal encephalopathy due to birth asphyxia and trauma	335	Low birth weight	2	Percent	2021	0.5308966290401412	0.5746393693819185	0.4853292515472961
1	Deaths	44560	America	2	Female	27	Age-standardized	382	Neonatal encephalopathy due to birth asphyxia and trauma	335	Low birth weight	2	Percent	2021	0.5353221166540537	0.5758911991480125	0.4868082842942573
1	Deaths	44560	America	3	Both	27	Age-standardized	382	Neonatal encephalopathy due to birth asphyxia and trauma	335	Low birth weight	2	Percent	2021	0.5329033480938654	0.562394468938486	0.5028588540730307
1	Deaths	192	Southern Sub-Saharan Africa	1	Male	27	Age-standardized	382	Neonatal encephalopathy due to birth asphyxia and trauma	380	Particulate matter pollution	2	Percent	2021	0.1850857778793005	0.2443113790319014	0.1346606559062219
1	Deaths	192	Southern Sub-Saharan Africa	2	Female	27	Age-standardized	382	Neonatal encephalopathy due to birth asphyxia and trauma	380	Particulate matter pollution	2	Percent	2021	0.1539137776348299	0.2052217325670809	0.1075954196544721
1	Deaths	192	Southern Sub-Saharan Africa	3	Both	27	Age-standardized	382	Neonatal encephalopathy due to birth asphyxia and trauma	380	Particulate matter pollution	2	Percent	2021	0.1725321221758931	0.2120816925224838	0.1358675724438248
1	Deaths	70	Australasia	1	Male	27	Age-standardized	381	Neonatal preterm birth	334	Short gestation	2	Percent	2021	1.0000979204963434	1.0059250404359124	0.9953241815589386
1	Deaths	70	Australasia	2	Female	27	Age-standardized	381	Neonatal preterm birth	334	Short gestation	2	Percent	2021	1.0000201800197708	1.0053869497861114	0.9964437839097986
1	Deaths	70	Australasia	3	Both	27	Age-standardized	381	Neonatal preterm birth	334	Short gestation	2	Percent	2021	1.000060327386203	1.0044099487183125	0.996846002226604
1	Deaths	70	Australasia	1	Male	27	Age-standardized	381	Neonatal preterm birth	335	Low birth weight	2	Percent	2021	1.0000979204963434	1.0059250404359124	0.9953241815589386
1	Deaths	70	Australasia	2	Female	27	Age-standardized	381	Neonatal preterm birth	335	Low birth weight	2	Percent	2021	1.0000201800197708	1.0053869497861114	0.9964437839097986
1	Deaths	70	Australasia	3	Both	27	Age-standardized	381	Neonatal preterm birth	335	Low birth weight	2	Percent	2021	1.000060327386203	1.0044099487183125	0.996846002226604
1	Deaths	192	Southern Sub-Saharan Africa	1	Male	27	Age-standardized	381	Neonatal preterm birth	380	Particulate matter pollution	2	Percent	2021	0.244459578620123	0.3143438659744407	0.1755789973055369
1	Deaths	192	Southern Sub-Saharan Africa	2	Female	27	Age-standardized	381	Neonatal preterm birth	380	Particulate matter pollution	2	Percent	2021	0.2385833312196832	0.3162469919301747	0.1656493787377211
1	Deaths	192	Southern Sub-Saharan Africa	3	Both	27	Age-standardized	381	Neonatal preterm birth	380	Particulate matter pollution	2	Percent	2021	0.2419320999037215	0.2952687391887878	0.1918124449651879
1	Deaths	44637	Low SDI	1	Male	27	Age-standardized	382	Neonatal encephalopathy due to birth asphyxia and trauma	334	Short gestation	2	Percent	2021	0.3081247855506792	0.36630541949253	0.2402211143727773
1	Deaths	44637	Low SDI	2	Female	27	Age-standardized	382	Neonatal encephalopathy due to birth asphyxia and trauma	334	Short gestation	2	Percent	2021	0.295248065224994	0.3596939012940467	0.2324841497116761
1	Deaths	44637	Low SDI	3	Both	27	Age-standardized	382	Neonatal encephalopathy due to birth asphyxia and trauma	334	Short gestation	2	Percent	2021	0.3028726174585619	0.3441490000164844	0.2564245529969357
1	Deaths	44635	High SDI	1	Male	27	Age-standardized	385	Other neonatal disorders	334	Short gestation	2	Percent	2021	0.0743368898992041	0.1198757977397645	0.0347997249856504
1	Deaths	44635	High SDI	2	Female	27	Age-standardized	385	Other neonatal disorders	334	Short gestation	2	Percent	2021	0.1235257111987577	0.1826973631396017	0.0717955095549194
1	Deaths	44635	High SDI	3	Both	27	Age-standardized	385	Other neonatal disorders	334	Short gestation	2	Percent	2021	0.0966502375885576	0.131087516010813	0.0602272169357231
1	Deaths	44639	Middle SDI	1	Male	27	Age-standardized	382	Neonatal encephalopathy due to birth asphyxia and trauma	334	Short gestation	2	Percent	2021	0.1818938850602034	0.2470062780610263	0.1225488672468237
1	Deaths	44639	Middle SDI	2	Female	27	Age-standardized	382	Neonatal encephalopathy due to birth asphyxia and trauma	334	Short gestation	2	Percent	2021	0.1600215768824675	0.2138204056853969	0.1125945727733432
1	Deaths	44639	Middle SDI	3	Both	27	Age-standardized	382	Neonatal encephalopathy due to birth asphyxia and trauma	334	Short gestation	2	Percent	2021	0.1730609720486451	0.2180348020806621	0.1306591477128762
1	Deaths	167	Central Sub-Saharan Africa	1	Male	27	Age-standardized	385	Other neonatal disorders	334	Short gestation	2	Percent	2021	0.2032961349643354	0.2847208165321084	0.1103446678774004
1	Deaths	167	Central Sub-Saharan Africa	2	Female	27	Age-standardized	385	Other neonatal disorders	334	Short gestation	2	Percent	2021	0.1740658968623148	0.2428698242318842	0.102457301979542
1	Deaths	167	Central Sub-Saharan Africa	3	Both	27	Age-standardized	385	Other neonatal disorders	334	Short gestation	2	Percent	2021	0.1897694343753931	0.2452700923658644	0.1291875574146633
1	Deaths	44561	Asia	1	Male	27	Age-standardized	380	Neonatal disorders	380	Particulate matter pollution	2	Percent	2021	0.2826581374164194	0.3182493655955851	0.2431690352235585
1	Deaths	44561	Asia	2	Female	27	Age-standardized	380	Neonatal disorders	380	Particulate matter pollution	2	Percent	2021	0.2805241786048209	0.319947760802142	0.2419607768719489
1	Deaths	44561	Asia	3	Both	27	Age-standardized	380	Neonatal disorders	380	Particulate matter pollution	2	Percent	2021	0.2817117894887091	0.3095015391662118	0.2528749973233287
1	Deaths	65	High-income Asia Pacific	1	Male	27	Age-standardized	381	Neonatal preterm birth	334	Short gestation	2	Percent	2021	0.9998526375338784	1.0049702336165458	0.9919764011256736
1	Deaths	65	High-income Asia Pacific	2	Female	27	Age-standardized	381	Neonatal preterm birth	334	Short gestation	2	Percent	2021	0.9998845640539838	1.0051280615174552	0.9945532609758938
1	Deaths	65	High-income Asia Pacific	3	Both	27	Age-standardized	381	Neonatal preterm birth	334	Short gestation	2	Percent	2021	0.9998754199151416	1.0042607217646644	0.9951520959710822
1	Deaths	65	High-income Asia Pacific	1	Male	27	Age-standardized	381	Neonatal preterm birth	335	Low birth weight	2	Percent	2021	0.9998526375338784	1.0049702336165458	0.9919764011256736
1	Deaths	65	High-income Asia Pacific	2	Female	27	Age-standardized	381	Neonatal preterm birth	335	Low birth weight	2	Percent	2021	0.9998845640539838	1.0051280615174552	0.9945532609758938
1	Deaths	65	High-income Asia Pacific	3	Both	27	Age-standardized	381	Neonatal preterm birth	335	Low birth weight	2	Percent	2021	0.9998754199151416	1.0042607217646644	0.9951520959710822
1	Deaths	42	Central Europe	1	Male	27	Age-standardized	385	Other neonatal disorders	335	Low birth weight	2	Percent	2021	0.3913591881815579	0.4489905492468831	0.3286764812199095
1	Deaths	42	Central Europe	2	Female	27	Age-standardized	385	Other neonatal disorders	335	Low birth weight	2	Percent	2021	0.3766771785343336	0.4286489532048632	0.3237912199739906
1	Deaths	42	Central Europe	3	Both	27	Age-standardized	385	Other neonatal disorders	335	Low birth weight	2	Percent	2021	0.3849193224691328	0.4252241637421169	0.3388182872072878
1	Deaths	21	Oceania	1	Male	27	Age-standardized	385	Other neonatal disorders	380	Particulate matter pollution	2	Percent	2021	0.1976990358733076	0.3050052563050657	0.1091952366964426
1	Deaths	21	Oceania	2	Female	27	Age-standardized	385	Other neonatal disorders	380	Particulate matter pollution	2	Percent	2021	0.1851621763394306	0.2706527648652677	0.1159087402949875
1	Deaths	21	Oceania	3	Both	27	Age-standardized	385	Other neonatal disorders	380	Particulate matter pollution	2	Percent	2021	0.1927219127162968	0.2669792180934817	0.129469871221186
1	Deaths	44559	Africa	1	Male	27	Age-standardized	382	Neonatal encephalopathy due to birth asphyxia and trauma	380	Particulate matter pollution	2	Percent	2021	0.277574254051958	0.3110174796174836	0.2411538019225667
1	Deaths	44559	Africa	2	Female	27	Age-standardized	382	Neonatal encephalopathy due to birth asphyxia and trauma	380	Particulate matter pollution	2	Percent	2021	0.2581401376849223	0.2883388632000206	0.2245760654975283
1	Deaths	44559	Africa	3	Both	27	Age-standardized	382	Neonatal encephalopathy due to birth asphyxia and trauma	380	Particulate matter pollution	2	Percent	2021	0.2696700145444336	0.2954559874815798	0.2444235527565889
1	Deaths	192	Southern Sub-Saharan Africa	1	Male	27	Age-standardized	383	Neonatal sepsis and other neonatal infections	380	Particulate matter pollution	2	Percent	2021	0.1693483215791016	0.2164909464305004	0.1313704501612275
1	Deaths	192	Southern Sub-Saharan Africa	2	Female	27	Age-standardized	383	Neonatal sepsis and other neonatal infections	380	Particulate matter pollution	2	Percent	2021	0.1457597902409896	0.1918700420441228	0.104081340365637
1	Deaths	192	Southern Sub-Saharan Africa	3	Both	27	Age-standardized	383	Neonatal sepsis and other neonatal infections	380	Particulate matter pollution	2	Percent	2021	0.1592325011321546	0.1942956210327089	0.1283005014324532
1	Deaths	44561	Asia	1	Male	27	Age-standardized	380	Neonatal disorders	334	Short gestation	2	Percent	2021	0.6265667386591444	0.662559824243442	0.577675942922963
1	Deaths	44561	Asia	2	Female	27	Age-standardized	380	Neonatal disorders	334	Short gestation	2	Percent	2021	0.6246261735923248	0.6620583166467243	0.5756786173945442
1	Deaths	44561	Asia	3	Both	27	Age-standardized	380	Neonatal disorders	334	Short gestation	2	Percent	2021	0.6257076131303824	0.6545377459060665	0.5833771592961976
1	Deaths	44561	Asia	1	Male	27	Age-standardized	380	Neonatal disorders	335	Low birth weight	2	Percent	2021	0.8199226070578438	0.8400743317289971	0.7934804591378166
1	Deaths	44561	Asia	2	Female	27	Age-standardized	380	Neonatal disorders	335	Low birth weight	2	Percent	2021	0.8146037928414419	0.8344092259693341	0.7910382419470483
1	Deaths	44561	Asia	3	Both	27	Age-standardized	380	Neonatal disorders	335	Low birth weight	2	Percent	2021	0.8175823914016194	0.8319494971670277	0.79764752343414
1	Deaths	174	Eastern Sub-Saharan Africa	1	Male	27	Age-standardized	383	Neonatal sepsis and other neonatal infections	334	Short gestation	2	Percent	2021	0.2725063490427648	0.3192778661916785	0.2239820249669644
1	Deaths	174	Eastern Sub-Saharan Africa	2	Female	27	Age-standardized	383	Neonatal sepsis and other neonatal infections	334	Short gestation	2	Percent	2021	0.2587835039304026	0.3070335355565655	0.2121350152087703
1	Deaths	174	Eastern Sub-Saharan Africa	3	Both	27	Age-standardized	383	Neonatal sepsis and other neonatal infections	334	Short gestation	2	Percent	2021	0.2667541258161415	0.3006678477261155	0.2292737303076449
1	Deaths	174	Eastern Sub-Saharan Africa	1	Male	27	Age-standardized	383	Neonatal sepsis and other neonatal infections	335	Low birth weight	2	Percent	2021	0.5755188773158506	0.618663588385485	0.5347253171553517
1	Deaths	174	Eastern Sub-Saharan Africa	2	Female	27	Age-standardized	383	Neonatal sepsis and other neonatal infections	335	Low birth weight	2	Percent	2021	0.5722541517345213	0.616912515462166	0.5269774811583467
1	Deaths	174	Eastern Sub-Saharan Africa	3	Both	27	Age-standardized	383	Neonatal sepsis and other neonatal infections	335	Low birth weight	2	Percent	2021	0.5741976341986866	0.6118518778587199	0.5381684974550278
1	Deaths	44562	Europe	1	Male	27	Age-standardized	385	Other neonatal disorders	334	Short gestation	2	Percent	2021	0.0868401488567575	0.1391505795367186	0.0385614451938772
1	Deaths	44562	Europe	2	Female	27	Age-standardized	385	Other neonatal disorders	334	Short gestation	2	Percent	2021	0.0921379194948801	0.148621174182664	0.0477378171040781
1	Deaths	44562	Europe	3	Both	27	Age-standardized	385	Other neonatal disorders	334	Short gestation	2	Percent	2021	0.0892757352145833	0.1258758370738876	0.0516766992496684
1	Deaths	44560	America	1	Male	27	Age-standardized	383	Neonatal sepsis and other neonatal infections	334	Short gestation	2	Percent	2021	0.1419809839242645	0.175384085094118	0.1076620249115151
1	Deaths	44560	America	2	Female	27	Age-standardized	383	Neonatal sepsis and other neonatal infections	334	Short gestation	2	Percent	2021	0.1510903713223438	0.1870454830833435	0.1188222142959409
1	Deaths	44560	America	3	Both	27	Age-standardized	383	Neonatal sepsis and other neonatal infections	334	Short gestation	2	Percent	2021	0.1460178101104378	0.1697513859342547	0.1219358599501242
1	Deaths	44560	America	1	Male	27	Age-standardized	383	Neonatal sepsis and other neonatal infections	335	Low birth weight	2	Percent	2021	0.4940576665817326	0.526637607207495	0.4634673956902855
1	Deaths	44560	America	2	Female	27	Age-standardized	383	Neonatal sepsis and other neonatal infections	335	Low birth weight	2	Percent	2021	0.4959515129362902	0.5240624583981329	0.4633358989783246
1	Deaths	44560	America	3	Both	27	Age-standardized	383	Neonatal sepsis and other neonatal infections	335	Low birth weight	2	Percent	2021	0.4949124736241435	0.518174797440265	0.471912882210881
1	Deaths	174	Eastern Sub-Saharan Africa	1	Male	27	Age-standardized	384	Hemolytic disease and other neonatal jaundice	334	Short gestation	2	Percent	2021	0.1636238517523076	0.2131739721932378	0.1240239201566664
1	Deaths	174	Eastern Sub-Saharan Africa	2	Female	27	Age-standardized	384	Hemolytic disease and other neonatal jaundice	334	Short gestation	2	Percent	2021	0.1817716026536689	0.2339286330030291	0.1392115177073059
1	Deaths	174	Eastern Sub-Saharan Africa	3	Both	27	Age-standardized	384	Hemolytic disease and other neonatal jaundice	334	Short gestation	2	Percent	2021	0.168348634881536	0.2142730233307586	0.1326502657431928
1	Deaths	174	Eastern Sub-Saharan Africa	1	Male	27	Age-standardized	384	Hemolytic disease and other neonatal jaundice	335	Low birth weight	2	Percent	2021	0.3465619235116194	0.4326921386700022	0.2854955898331097
1	Deaths	174	Eastern Sub-Saharan Africa	2	Female	27	Age-standardized	384	Hemolytic disease and other neonatal jaundice	335	Low birth weight	2	Percent	2021	0.3931417818080279	0.4779617370129624	0.322808037987137
1	Deaths	174	Eastern Sub-Saharan Africa	3	Both	27	Age-standardized	384	Hemolytic disease and other neonatal jaundice	335	Low birth weight	2	Percent	2021	0.3581707872070613	0.4307234856902213	0.3008492684144513
1	Deaths	44559	Africa	1	Male	27	Age-standardized	383	Neonatal sepsis and other neonatal infections	334	Short gestation	2	Percent	2021	0.2536410390655826	0.2938680868931561	0.2059294039561796
1	Deaths	44559	Africa	2	Female	27	Age-standardized	383	Neonatal sepsis and other neonatal infections	334	Short gestation	2	Percent	2021	0.2420886147903782	0.2866083923486762	0.1988161890771464
1	Deaths	44559	Africa	3	Both	27	Age-standardized	383	Neonatal sepsis and other neonatal infections	334	Short gestation	2	Percent	2021	0.2488954476891931	0.2780839332467774	0.2157601565830555
1	Deaths	44559	Africa	1	Male	27	Age-standardized	383	Neonatal sepsis and other neonatal infections	335	Low birth weight	2	Percent	2021	0.5815450534583728	0.6140285462271209	0.5500526801625726
1	Deaths	44559	Africa	2	Female	27	Age-standardized	383	Neonatal sepsis and other neonatal infections	335	Low birth weight	2	Percent	2021	0.5545465770112176	0.5899977239667749	0.5215369992278993
1	Deaths	44559	Africa	3	Both	27	Age-standardized	383	Neonatal sepsis and other neonatal infections	335	Low birth weight	2	Percent	2021	0.5704083400385074	0.5944410649942815	0.546745861093574
1	Deaths	44634	High-middle SDI	1	Male	27	Age-standardized	380	Neonatal disorders	334	Short gestation	2	Percent	2021	0.6090245740966886	0.6343390936605844	0.5737930683193679
1	Deaths	44634	High-middle SDI	2	Female	27	Age-standardized	380	Neonatal disorders	334	Short gestation	2	Percent	2021	0.603561885708809	0.6262932434407622	0.578398315420489
1	Deaths	44634	High-middle SDI	3	Both	27	Age-standardized	380	Neonatal disorders	334	Short gestation	2	Percent	2021	0.6067017764039971	0.6241793125146944	0.5839627532825089
1	Deaths	44634	High-middle SDI	1	Male	27	Age-standardized	380	Neonatal disorders	335	Low birth weight	2	Percent	2021	0.7552311854022671	0.7766402927444391	0.729229297612605
1	Deaths	44634	High-middle SDI	2	Female	27	Age-standardized	380	Neonatal disorders	335	Low birth weight	2	Percent	2021	0.7496204835088655	0.7699673666784903	0.7253140905014246
1	Deaths	44634	High-middle SDI	3	Both	27	Age-standardized	380	Neonatal disorders	335	Low birth weight	2	Percent	2021	0.7528354339760701	0.7681080102023056	0.7338953521905823
1	Deaths	96	Southern Latin America	1	Male	27	Age-standardized	381	Neonatal preterm birth	334	Short gestation	2	Percent	2021	1.00001058984695	1.006411953537175	0.9937376948637828
1	Deaths	96	Southern Latin America	2	Female	27	Age-standardized	381	Neonatal preterm birth	334	Short gestation	2	Percent	2021	1.0000409418656322	1.0050432045785265	0.9959668581592984
1	Deaths	96	Southern Latin America	3	Both	27	Age-standardized	381	Neonatal preterm birth	334	Short gestation	2	Percent	2021	1.0000209549318348	1.003968316258102	0.9960417914923234
1	Deaths	96	Southern Latin America	1	Male	27	Age-standardized	381	Neonatal preterm birth	335	Low birth weight	2	Percent	2021	1.00001058984695	1.006411953537175	0.9937376948637828
1	Deaths	96	Southern Latin America	2	Female	27	Age-standardized	381	Neonatal preterm birth	335	Low birth weight	2	Percent	2021	1.0000409418656322	1.0050432045785265	0.9959668581592984
1	Deaths	96	Southern Latin America	3	Both	27	Age-standardized	381	Neonatal preterm birth	335	Low birth weight	2	Percent	2021	1.0000209549318348	1.003968316258102	0.9960417914923234
1	Deaths	192	Southern Sub-Saharan Africa	1	Male	27	Age-standardized	382	Neonatal encephalopathy due to birth asphyxia and trauma	335	Low birth weight	2	Percent	2021	0.6243085710930851	0.6722069144925595	0.5725077012724009
1	Deaths	192	Southern Sub-Saharan Africa	2	Female	27	Age-standardized	382	Neonatal encephalopathy due to birth asphyxia and trauma	335	Low birth weight	2	Percent	2021	0.5230613005380368	0.5787583197277076	0.4593966059088822
1	Deaths	192	Southern Sub-Saharan Africa	3	Both	27	Age-standardized	382	Neonatal encephalopathy due to birth asphyxia and trauma	335	Low birth weight	2	Percent	2021	0.5832202933997446	0.6211493914909422	0.5420684490490921
1	Deaths	199	Western Sub-Saharan Africa	1	Male	27	Age-standardized	383	Neonatal sepsis and other neonatal infections	334	Short gestation	2	Percent	2021	0.2496333310608815	0.295809609121728	0.1945199393241621
1	Deaths	199	Western Sub-Saharan Africa	2	Female	27	Age-standardized	383	Neonatal sepsis and other neonatal infections	334	Short gestation	2	Percent	2021	0.2475509674816707	0.2944503287388845	0.2021446741786915
1	Deaths	199	Western Sub-Saharan Africa	3	Both	27	Age-standardized	383	Neonatal sepsis and other neonatal infections	334	Short gestation	2	Percent	2021	0.2488145078809683	0.2825859161225946	0.2124275132233511
1	Deaths	199	Western Sub-Saharan Africa	1	Male	27	Age-standardized	383	Neonatal sepsis and other neonatal infections	335	Low birth weight	2	Percent	2021	0.5966302060037912	0.6281967552492261	0.5632133735205975
1	Deaths	199	Western Sub-Saharan Africa	2	Female	27	Age-standardized	383	Neonatal sepsis and other neonatal infections	335	Low birth weight	2	Percent	2021	0.5605545359450331	0.5928195555333129	0.5234004134829021
1	Deaths	199	Western Sub-Saharan Africa	3	Both	27	Age-standardized	383	Neonatal sepsis and other neonatal infections	335	Low birth weight	2	Percent	2021	0.582145443075667	0.6078146929615323	0.5558822243259081
1	Deaths	44560	America	1	Male	27	Age-standardized	384	Hemolytic disease and other neonatal jaundice	334	Short gestation	2	Percent	2021	0.159633397874762	0.2094839138090072	0.1153877436099528
1	Deaths	44560	America	2	Female	27	Age-standardized	384	Hemolytic disease and other neonatal jaundice	334	Short gestation	2	Percent	2021	0.1879048654241191	0.2586177330984056	0.1340925403498693
1	Deaths	44560	America	3	Both	27	Age-standardized	384	Hemolytic disease and other neonatal jaundice	334	Short gestation	2	Percent	2021	0.1706242462382369	0.2137034516487422	0.134442822428381
1	Deaths	44560	America	1	Male	27	Age-standardized	384	Hemolytic disease and other neonatal jaundice	335	Low birth weight	2	Percent	2021	0.5292567115964086	0.5706265466247059	0.4881548308933073
1	Deaths	44560	America	2	Female	27	Age-standardized	384	Hemolytic disease and other neonatal jaundice	335	Low birth weight	2	Percent	2021	0.5409633184072979	0.5937346516415596	0.4948051485331628
1	Deaths	44560	America	3	Both	27	Age-standardized	384	Hemolytic disease and other neonatal jaundice	335	Low birth weight	2	Percent	2021	0.5339697285282661	0.5623914643205935	0.5036689175557016
1	Deaths	44560	America	1	Male	27	Age-standardized	380	Neonatal disorders	380	Particulate matter pollution	2	Percent	2021	0.1081774639998815	0.1271011149113292	0.0896992361124263
1	Deaths	44560	America	2	Female	27	Age-standardized	380	Neonatal disorders	380	Particulate matter pollution	2	Percent	2021	0.1078457267474602	0.1261285002766534	0.0910187306200046
1	Deaths	44560	America	3	Both	27	Age-standardized	380	Neonatal disorders	380	Particulate matter pollution	2	Percent	2021	0.1080378834935992	0.1215174928086434	0.0951418532406727
1	Deaths	73	Western Europe	1	Male	27	Age-standardized	381	Neonatal preterm birth	334	Short gestation	2	Percent	2021	0.9999818716261724	1.0060337879207994	0.9952367468079308
1	Deaths	73	Western Europe	2	Female	27	Age-standardized	381	Neonatal preterm birth	334	Short gestation	2	Percent	2021	0.9999292825375666	1.0036914826126426	0.9966786735721958
1	Deaths	73	Western Europe	3	Both	27	Age-standardized	381	Neonatal preterm birth	334	Short gestation	2	Percent	2021	0.9999569198236978	1.0042400109651846	0.9963481202009667
1	Deaths	73	Western Europe	1	Male	27	Age-standardized	381	Neonatal preterm birth	335	Low birth weight	2	Percent	2021	0.9999818716261724	1.0060337879207994	0.9952367468079308
1	Deaths	73	Western Europe	2	Female	27	Age-standardized	381	Neonatal preterm birth	335	Low birth weight	2	Percent	2021	0.9999292825375666	1.0036914826126426	0.9966786735721958
1	Deaths	73	Western Europe	3	Both	27	Age-standardized	381	Neonatal preterm birth	335	Low birth weight	2	Percent	2021	0.9999569198236978	1.0042400109651846	0.9963481202009667
1	Deaths	44635	High SDI	1	Male	27	Age-standardized	380	Neonatal disorders	334	Short gestation	2	Percent	2021	0.6524222584830388	0.6724607517813945	0.6369969974904515
1	Deaths	44635	High SDI	2	Female	27	Age-standardized	380	Neonatal disorders	334	Short gestation	2	Percent	2021	0.650837167143043	0.6722812772296094	0.6307488185477388
1	Deaths	44635	High SDI	3	Both	27	Age-standardized	380	Neonatal disorders	334	Short gestation	2	Percent	2021	0.6517238155706246	0.6667712790622893	0.637011429312603
1	Deaths	44635	High SDI	1	Male	27	Age-standardized	380	Neonatal disorders	335	Low birth weight	2	Percent	2021	0.7757368376329054	0.7942635605026499	0.7556832899142847
1	Deaths	44635	High SDI	2	Female	27	Age-standardized	380	Neonatal disorders	335	Low birth weight	2	Percent	2021	0.7834007608315315	0.8010354996779225	0.7625999458840751
1	Deaths	44635	High SDI	3	Both	27	Age-standardized	380	Neonatal disorders	335	Low birth weight	2	Percent	2021	0.7791069744283177	0.7917568349102051	0.7651734507178491
1	Deaths	44562	Europe	1	Male	27	Age-standardized	380	Neonatal disorders	334	Short gestation	2	Percent	2021	0.6202381024246668	0.6501076533122359	0.5951914926377462
1	Deaths	44562	Europe	2	Female	27	Age-standardized	380	Neonatal disorders	334	Short gestation	2	Percent	2021	0.6139553884763352	0.6391976452462025	0.58721113284474
1	Deaths	44562	Europe	3	Both	27	Age-standardized	380	Neonatal disorders	334	Short gestation	2	Percent	2021	0.6175721409750093	0.6392399593340836	0.5982165451628136
1	Deaths	44562	Europe	1	Male	27	Age-standardized	380	Neonatal disorders	335	Low birth weight	2	Percent	2021	0.7672954298942359	0.7893041300530366	0.7452408154283547
1	Deaths	44562	Europe	2	Female	27	Age-standardized	380	Neonatal disorders	335	Low birth weight	2	Percent	2021	0.7596134692223738	0.777961298912326	0.7385781088830339
1	Deaths	44562	Europe	3	Both	27	Age-standardized	380	Neonatal disorders	335	Low birth weight	2	Percent	2021	0.7640309616027711	0.7803697114050827	0.747867902738575
1	Deaths	44561	Asia	1	Male	27	Age-standardized	382	Neonatal encephalopathy due to birth asphyxia and trauma	380	Particulate matter pollution	2	Percent	2021	0.2572858524607107	0.3041434324092971	0.2082819631178887
1	Deaths	44561	Asia	2	Female	27	Age-standardized	382	Neonatal encephalopathy due to birth asphyxia and trauma	380	Particulate matter pollution	2	Percent	2021	0.2454387630494946	0.2962969295773993	0.1964255011479213
1	Deaths	44561	Asia	3	Both	27	Age-standardized	382	Neonatal encephalopathy due to birth asphyxia and trauma	380	Particulate matter pollution	2	Percent	2021	0.2524276104132853	0.2837644020920028	0.2139356372144103
1	Deaths	70	Australasia	1	Male	27	Age-standardized	384	Hemolytic disease and other neonatal jaundice	380	Particulate matter pollution	2	Percent	2021	0.0315021685734187	0.0947580004790251	0.0003414215991855
1	Deaths	70	Australasia	2	Female	27	Age-standardized	384	Hemolytic disease and other neonatal jaundice	380	Particulate matter pollution	2	Percent	2021	0.0332339365307599	0.1122859443455702	2.512867187e-06
1	Deaths	70	Australasia	3	Both	27	Age-standardized	384	Hemolytic disease and other neonatal jaundice	380	Particulate matter pollution	2	Percent	2021	0.0326315614772756	0.0936380541515838	0.0017160352645829
1	Deaths	44559	Africa	1	Male	27	Age-standardized	383	Neonatal sepsis and other neonatal infections	380	Particulate matter pollution	2	Percent	2021	0.2563739189318709	0.2822906772809849	0.2289247057011212
1	Deaths	44559	Africa	2	Female	27	Age-standardized	383	Neonatal sepsis and other neonatal infections	380	Particulate matter pollution	2	Percent	2021	0.2370653170318967	0.2637349748019869	0.2130092777372908
1	Deaths	44559	Africa	3	Both	27	Age-standardized	383	Neonatal sepsis and other neonatal infections	380	Particulate matter pollution	2	Percent	2021	0.2484057356543405	0.268697093490831	0.2291793833359542
1	Deaths	44562	Europe	1	Male	27	Age-standardized	380	Neonatal disorders	380	Particulate matter pollution	2	Percent	2021	0.0849985585726026	0.1116320496745166	0.0598000601181392
1	Deaths	44562	Europe	2	Female	27	Age-standardized	380	Neonatal disorders	380	Particulate matter pollution	2	Percent	2021	0.082102499089448	0.1090298599586855	0.0580556428015413
1	Deaths	44562	Europe	3	Both	27	Age-standardized	380	Neonatal disorders	380	Particulate matter pollution	2	Percent	2021	0.0837730896594691	0.1024004145175429	0.0664565855474128
1	Deaths	44634	High-middle SDI	1	Male	27	Age-standardized	380	Neonatal disorders	380	Particulate matter pollution	2	Percent	2021	0.1300357860409756	0.1526690832606633	0.1084663089008352
1	Deaths	44634	High-middle SDI	2	Female	27	Age-standardized	380	Neonatal disorders	380	Particulate matter pollution	2	Percent	2021	0.1250744533916515	0.1486152092426817	0.1032608847104969
1	Deaths	44634	High-middle SDI	3	Both	27	Age-standardized	380	Neonatal disorders	380	Particulate matter pollution	2	Percent	2021	0.1279252427908207	0.1450164029945855	0.1114687629385208
1	Deaths	44635	High SDI	1	Male	27	Age-standardized	381	Neonatal preterm birth	380	Particulate matter pollution	2	Percent	2021	0.0688513416705762	0.0862263052079138	0.0555611841177509
1	Deaths	44635	High SDI	2	Female	27	Age-standardized	381	Neonatal preterm birth	380	Particulate matter pollution	2	Percent	2021	0.0693315777525696	0.085340786868905	0.0538433244124833
1	Deaths	44635	High SDI	3	Both	27	Age-standardized	381	Neonatal preterm birth	380	Particulate matter pollution	2	Percent	2021	0.0690621995032349	0.080824752219611	0.058606612453523
1	Deaths	44561	Asia	1	Male	27	Age-standardized	381	Neonatal preterm birth	380	Particulate matter pollution	2	Percent	2021	0.3191100836188761	0.3571893954413129	0.2759601172796596
1	Deaths	44561	Asia	2	Female	27	Age-standardized	381	Neonatal preterm birth	380	Particulate matter pollution	2	Percent	2021	0.324383556067739	0.368364176976917	0.2836883059185425
1	Deaths	44561	Asia	3	Both	27	Age-standardized	381	Neonatal preterm birth	380	Particulate matter pollution	2	Percent	2021	0.3214752777955158	0.3519830193912411	0.2897110486423193
1	Deaths	44636	Low-middle SDI	1	Male	27	Age-standardized	380	Neonatal disorders	334	Short gestation	2	Percent	2021	0.6000897351159172	0.639855876647599	0.5504908894451955
1	Deaths	44636	Low-middle SDI	2	Female	27	Age-standardized	380	Neonatal disorders	334	Short gestation	2	Percent	2021	0.5896728499211181	0.6312622850456684	0.5459597417154705
1	Deaths	44636	Low-middle SDI	3	Both	27	Age-standardized	380	Neonatal disorders	334	Short gestation	2	Percent	2021	0.5954995005020651	0.6273797237215004	0.5577897364561486
1	Deaths	44636	Low-middle SDI	1	Male	27	Age-standardized	380	Neonatal disorders	335	Low birth weight	2	Percent	2021	0.8057889168561762	0.8278219876251257	0.780434190997531
1	Deaths	44636	Low-middle SDI	2	Female	27	Age-standardized	380	Neonatal disorders	335	Low birth weight	2	Percent	2021	0.7937465507264911	0.8177062165885971	0.7684802872051628
1	Deaths	44636	Low-middle SDI	3	Both	27	Age-standardized	380	Neonatal disorders	335	Low birth weight	2	Percent	2021	0.8004799174532423	0.8166440457710433	0.7817774123326561
1	Deaths	44634	High-middle SDI	1	Male	27	Age-standardized	381	Neonatal preterm birth	380	Particulate matter pollution	2	Percent	2021	0.154082306240521	0.1823484992937677	0.1283521190815932
1	Deaths	44634	High-middle SDI	2	Female	27	Age-standardized	381	Neonatal preterm birth	380	Particulate matter pollution	2	Percent	2021	0.1533216620538718	0.1832437130960125	0.1276148047554396
1	Deaths	44634	High-middle SDI	3	Both	27	Age-standardized	381	Neonatal preterm birth	380	Particulate matter pollution	2	Percent	2021	0.1537715002685354	0.1742188314179561	0.1333927831695141
1	Deaths	174	Eastern Sub-Saharan Africa	1	Male	27	Age-standardized	385	Other neonatal disorders	334	Short gestation	2	Percent	2021	0.2689536748746904	0.3220986635644112	0.2154354215319061
1	Deaths	174	Eastern Sub-Saharan Africa	2	Female	27	Age-standardized	385	Other neonatal disorders	334	Short gestation	2	Percent	2021	0.2490593638718837	0.3033587939470609	0.1944200204699576
1	Deaths	174	Eastern Sub-Saharan Africa	3	Both	27	Age-standardized	385	Other neonatal disorders	334	Short gestation	2	Percent	2021	0.2607367556651209	0.2981957577356069	0.2167536279138632
1	Deaths	192	Southern Sub-Saharan Africa	1	Male	27	Age-standardized	384	Hemolytic disease and other neonatal jaundice	334	Short gestation	2	Percent	2021	0.2610701385797837	0.3210374718021853	0.1931993925631257
1	Deaths	192	Southern Sub-Saharan Africa	2	Female	27	Age-standardized	384	Hemolytic disease and other neonatal jaundice	334	Short gestation	2	Percent	2021	0.1359594445362628	0.1957876762106133	0.0835977732127258
1	Deaths	192	Southern Sub-Saharan Africa	3	Both	27	Age-standardized	384	Hemolytic disease and other neonatal jaundice	334	Short gestation	2	Percent	2021	0.2175384560312208	0.2663672039303634	0.1632381228409939
1	Deaths	192	Southern Sub-Saharan Africa	1	Male	27	Age-standardized	384	Hemolytic disease and other neonatal jaundice	335	Low birth weight	2	Percent	2021	0.612319515804962	0.6490851949744385	0.5676170675099634
1	Deaths	192	Southern Sub-Saharan Africa	2	Female	27	Age-standardized	384	Hemolytic disease and other neonatal jaundice	335	Low birth weight	2	Percent	2021	0.5156465870262621	0.5667605461288583	0.4573616417683122
1	Deaths	192	Southern Sub-Saharan Africa	3	Both	27	Age-standardized	384	Hemolytic disease and other neonatal jaundice	335	Low birth weight	2	Percent	2021	0.5788515565063809	0.6117271533583415	0.5373809089342779
1	Deaths	44635	High SDI	1	Male	27	Age-standardized	382	Neonatal encephalopathy due to birth asphyxia and trauma	335	Low birth weight	2	Percent	2021	0.4031483378933069	0.4521777324864497	0.3466789389108071
1	Deaths	44635	High SDI	2	Female	27	Age-standardized	382	Neonatal encephalopathy due to birth asphyxia and trauma	335	Low birth weight	2	Percent	2021	0.4525241118808755	0.4981680116465944	0.4000188482332758
1	Deaths	44635	High SDI	3	Both	27	Age-standardized	382	Neonatal encephalopathy due to birth asphyxia and trauma	335	Low birth weight	2	Percent	2021	0.4260077759230832	0.4607144384244317	0.3897176973165119
1	Deaths	44636	Low-middle SDI	1	Male	27	Age-standardized	380	Neonatal disorders	380	Particulate matter pollution	2	Percent	2021	0.2815733329256243	0.3208881706174071	0.2385741596199212
1	Deaths	44636	Low-middle SDI	2	Female	27	Age-standardized	380	Neonatal disorders	380	Particulate matter pollution	2	Percent	2021	0.2737349416992562	0.3201808940108346	0.231799456038876
1	Deaths	44636	Low-middle SDI	3	Both	27	Age-standardized	380	Neonatal disorders	380	Particulate matter pollution	2	Percent	2021	0.2781061010128746	0.3083777698289615	0.2436693292611969
1	Deaths	44560	America	1	Male	27	Age-standardized	385	Other neonatal disorders	334	Short gestation	2	Percent	2021	0.1571721564628089	0.20332139612747	0.1107460844325422
1	Deaths	44560	America	2	Female	27	Age-standardized	385	Other neonatal disorders	334	Short gestation	2	Percent	2021	0.1874495368629001	0.2362631400164772	0.1379937969886523
1	Deaths	44560	America	3	Both	27	Age-standardized	385	Other neonatal disorders	334	Short gestation	2	Percent	2021	0.1706045027244029	0.2049109621578176	0.1318022093243323
1	Deaths	44561	Asia	1	Male	27	Age-standardized	383	Neonatal sepsis and other neonatal infections	380	Particulate matter pollution	2	Percent	2021	0.2375646617533502	0.2685379960802954	0.2059337020546149
1	Deaths	44561	Asia	2	Female	27	Age-standardized	383	Neonatal sepsis and other neonatal infections	380	Particulate matter pollution	2	Percent	2021	0.2315968141645062	0.2646957296262254	0.1996491912990443
1	Deaths	44561	Asia	3	Both	27	Age-standardized	383	Neonatal sepsis and other neonatal infections	380	Particulate matter pollution	2	Percent	2021	0.2348988589789756	0.2576114043654566	0.2110407451234863
1	Deaths	56	Eastern Europe	1	Male	27	Age-standardized	384	Hemolytic disease and other neonatal jaundice	380	Particulate matter pollution	2	Percent	2021	0.0457361328392256	0.0599441900239253	0.0350704094241706
1	Deaths	56	Eastern Europe	2	Female	27	Age-standardized	384	Hemolytic disease and other neonatal jaundice	380	Particulate matter pollution	2	Percent	2021	0.0448210515430546	0.0568130062317017	0.0346341043687583
1	Deaths	56	Eastern Europe	3	Both	27	Age-standardized	384	Hemolytic disease and other neonatal jaundice	380	Particulate matter pollution	2	Percent	2021	0.0453528408236287	0.053570775862489	0.0377577546659613
1	Deaths	192	Southern Sub-Saharan Africa	1	Male	27	Age-standardized	383	Neonatal sepsis and other neonatal infections	334	Short gestation	2	Percent	2021	0.2487281617656597	0.3104694856804744	0.1858886232579232
1	Deaths	192	Southern Sub-Saharan Africa	2	Female	27	Age-standardized	383	Neonatal sepsis and other neonatal infections	334	Short gestation	2	Percent	2021	0.1352259979026528	0.1954834303908947	0.0832415302639338
1	Deaths	192	Southern Sub-Saharan Africa	3	Both	27	Age-standardized	383	Neonatal sepsis and other neonatal infections	334	Short gestation	2	Percent	2021	0.1991097719253098	0.2424277289117672	0.1501475501556477
1	Deaths	192	Southern Sub-Saharan Africa	1	Male	27	Age-standardized	383	Neonatal sepsis and other neonatal infections	335	Low birth weight	2	Percent	2021	0.5896999456810648	0.6283839410084107	0.5469276794050275
1	Deaths	192	Southern Sub-Saharan Africa	2	Female	27	Age-standardized	383	Neonatal sepsis and other neonatal infections	335	Low birth weight	2	Percent	2021	0.5005419104074961	0.5462420886083272	0.4539058115860047
1	Deaths	192	Southern Sub-Saharan Africa	3	Both	27	Age-standardized	383	Neonatal sepsis and other neonatal infections	335	Low birth weight	2	Percent	2021	0.5508938243297877	0.582212295176709	0.5153604450189111
1	Deaths	44562	Europe	1	Male	27	Age-standardized	382	Neonatal encephalopathy due to birth asphyxia and trauma	380	Particulate matter pollution	2	Percent	2021	0.0649821997262276	0.0890948992442353	0.042902470057497
1	Deaths	44562	Europe	2	Female	27	Age-standardized	382	Neonatal encephalopathy due to birth asphyxia and trauma	380	Particulate matter pollution	2	Percent	2021	0.0557400586460987	0.0758447445913739	0.0373886959186753
1	Deaths	44562	Europe	3	Both	27	Age-standardized	382	Neonatal encephalopathy due to birth asphyxia and trauma	380	Particulate matter pollution	2	Percent	2021	0.0610697860699314	0.0771274103980427	0.046465384667343
1	Deaths	42	Central Europe	1	Male	27	Age-standardized	385	Other neonatal disorders	380	Particulate matter pollution	2	Percent	2021	0.0682381259712829	0.102661596560024	0.0380667958213458
1	Deaths	42	Central Europe	2	Female	27	Age-standardized	385	Other neonatal disorders	380	Particulate matter pollution	2	Percent	2021	0.0637144006954733	0.0908320505441895	0.0380175996224243
1	Deaths	42	Central Europe	3	Both	27	Age-standardized	385	Other neonatal disorders	380	Particulate matter pollution	2	Percent	2021	0.0662515483519926	0.0888522531401209	0.046628027598333
1	Deaths	44562	Europe	1	Male	27	Age-standardized	381	Neonatal preterm birth	380	Particulate matter pollution	2	Percent	2021	0.1013406194478296	0.1332498633995893	0.071483200849724
1	Deaths	44562	Europe	2	Female	27	Age-standardized	381	Neonatal preterm birth	380	Particulate matter pollution	2	Percent	2021	0.101347350400519	0.1332974318592974	0.0713822811422661
1	Deaths	44562	Europe	3	Both	27	Age-standardized	381	Neonatal preterm birth	380	Particulate matter pollution	2	Percent	2021	0.1013489012951204	0.1235444264658443	0.0805212921569041
1	Deaths	192	Southern Sub-Saharan Africa	1	Male	27	Age-standardized	385	Other neonatal disorders	334	Short gestation	2	Percent	2021	0.2575720135849997	0.3276362272351442	0.1811145207038192
1	Deaths	192	Southern Sub-Saharan Africa	2	Female	27	Age-standardized	385	Other neonatal disorders	334	Short gestation	2	Percent	2021	0.1287177738142832	0.2004048163097364	0.0728672995507507
1	Deaths	192	Southern Sub-Saharan Africa	3	Both	27	Age-standardized	385	Other neonatal disorders	334	Short gestation	2	Percent	2021	0.1995281923708338	0.2511491799968421	0.1472139049381912
1	Deaths	44561	Asia	1	Male	27	Age-standardized	382	Neonatal encephalopathy due to birth asphyxia and trauma	335	Low birth weight	2	Percent	2021	0.6905731273275911	0.7267956568410212	0.6510314133101273
1	Deaths	44561	Asia	2	Female	27	Age-standardized	382	Neonatal encephalopathy due to birth asphyxia and trauma	335	Low birth weight	2	Percent	2021	0.6679151039976235	0.7099256035075415	0.624444422104483
1	Deaths	44561	Asia	3	Both	27	Age-standardized	382	Neonatal encephalopathy due to birth asphyxia and trauma	335	Low birth weight	2	Percent	2021	0.6811947617594754	0.7096229853852536	0.6515932808764071
1	Deaths	65	High-income Asia Pacific	1	Male	27	Age-standardized	384	Hemolytic disease and other neonatal jaundice	380	Particulate matter pollution	2	Percent	2021	0.037777906146674	0.0523272488997074	0.0256877459741392
1	Deaths	65	High-income Asia Pacific	2	Female	27	Age-standardized	384	Hemolytic disease and other neonatal jaundice	380	Particulate matter pollution	2	Percent	2021	0.052737354377398	0.093718981667908	0.0176151636211751
1	Deaths	65	High-income Asia Pacific	3	Both	27	Age-standardized	384	Hemolytic disease and other neonatal jaundice	380	Particulate matter pollution	2	Percent	2021	0.0410756070569866	0.056054827522321	0.0291855573202595
1	Deaths	44635	High SDI	1	Male	27	Age-standardized	383	Neonatal sepsis and other neonatal infections	334	Short gestation	2	Percent	2021	0.0761405149751091	0.1025748282084537	0.049200915307809
1	Deaths	44635	High SDI	2	Female	27	Age-standardized	383	Neonatal sepsis and other neonatal infections	334	Short gestation	2	Percent	2021	0.1197840764838906	0.153072303143399	0.0914577515742118
1	Deaths	44635	High SDI	3	Both	27	Age-standardized	383	Neonatal sepsis and other neonatal infections	334	Short gestation	2	Percent	2021	0.0948706752043651	0.1161906097919115	0.0726585944765185
1	Deaths	44635	High SDI	1	Male	27	Age-standardized	383	Neonatal sepsis and other neonatal infections	335	Low birth weight	2	Percent	2021	0.3856898097308275	0.418312001589234	0.3454201209737497
1	Deaths	44635	High SDI	2	Female	27	Age-standardized	383	Neonatal sepsis and other neonatal infections	335	Low birth weight	2	Percent	2021	0.4308462352825445	0.4667479595443214	0.3906381104835643
1	Deaths	44635	High SDI	3	Both	27	Age-standardized	383	Neonatal sepsis and other neonatal infections	335	Low birth weight	2	Percent	2021	0.4050922593322325	0.4286573672288575	0.3761501765190049
1	Deaths	44559	Africa	1	Male	27	Age-standardized	384	Hemolytic disease and other neonatal jaundice	334	Short gestation	2	Percent	2021	0.1832331173150897	0.2237201730654814	0.1476301279837439
1	Deaths	44559	Africa	2	Female	27	Age-standardized	384	Hemolytic disease and other neonatal jaundice	334	Short gestation	2	Percent	2021	0.2128036379854685	0.2528510693609587	0.1731417116717474
1	Deaths	44559	Africa	3	Both	27	Age-standardized	384	Hemolytic disease and other neonatal jaundice	334	Short gestation	2	Percent	2021	0.1928324047954145	0.2238733324570978	0.1649188099812295
1	Deaths	44559	Africa	1	Male	27	Age-standardized	384	Hemolytic disease and other neonatal jaundice	335	Low birth weight	2	Percent	2021	0.430381957911897	0.4734589335929137	0.3896571330147225
1	Deaths	44559	Africa	2	Female	27	Age-standardized	384	Hemolytic disease and other neonatal jaundice	335	Low birth weight	2	Percent	2021	0.4947991000688996	0.5349087585063035	0.4560544364734497
1	Deaths	44559	Africa	3	Both	27	Age-standardized	384	Hemolytic disease and other neonatal jaundice	335	Low birth weight	2	Percent	2021	0.4510922229165311	0.4856225916119936	0.4154110290088322
1	Deaths	44636	Low-middle SDI	1	Male	27	Age-standardized	381	Neonatal preterm birth	380	Particulate matter pollution	2	Percent	2021	0.3220236881396282	0.3662279648711074	0.2736429575061294
1	Deaths	44636	Low-middle SDI	2	Female	27	Age-standardized	381	Neonatal preterm birth	380	Particulate matter pollution	2	Percent	2021	0.3240064357986211	0.3729826178522879	0.2748201549366655
1	Deaths	44636	Low-middle SDI	3	Both	27	Age-standardized	381	Neonatal preterm birth	380	Particulate matter pollution	2	Percent	2021	0.3228958784103519	0.3566446430064747	0.2876966366280077
1	Deaths	44634	High-middle SDI	1	Male	27	Age-standardized	382	Neonatal encephalopathy due to birth asphyxia and trauma	335	Low birth weight	2	Percent	2021	0.4380442218388322	0.4872620238317573	0.3846433355892207
1	Deaths	44634	High-middle SDI	2	Female	27	Age-standardized	382	Neonatal encephalopathy due to birth asphyxia and trauma	335	Low birth weight	2	Percent	2021	0.4205466137695584	0.480444902906075	0.3593935024960735
1	Deaths	44634	High-middle SDI	3	Both	27	Age-standardized	382	Neonatal encephalopathy due to birth asphyxia and trauma	335	Low birth weight	2	Percent	2021	0.4306186266770361	0.4690956494532715	0.3927564974953632
1	Deaths	44634	High-middle SDI	1	Male	27	Age-standardized	382	Neonatal encephalopathy due to birth asphyxia and trauma	380	Particulate matter pollution	2	Percent	2021	0.1085702594364141	0.1327205229133197	0.0873175710885654
1	Deaths	44634	High-middle SDI	2	Female	27	Age-standardized	382	Neonatal encephalopathy due to birth asphyxia and trauma	380	Particulate matter pollution	2	Percent	2021	0.0914743054511554	0.1157177592276361	0.0698277576743736
1	Deaths	44634	High-middle SDI	3	Both	27	Age-standardized	382	Neonatal encephalopathy due to birth asphyxia and trauma	380	Particulate matter pollution	2	Percent	2021	0.1013307783413908	0.1192256033509912	0.0833918283262889
1	Deaths	44636	Low-middle SDI	1	Male	27	Age-standardized	382	Neonatal encephalopathy due to birth asphyxia and trauma	380	Particulate matter pollution	2	Percent	2021	0.2556723723512137	0.302715658066355	0.2052511794825963
1	Deaths	44636	Low-middle SDI	2	Female	27	Age-standardized	382	Neonatal encephalopathy due to birth asphyxia and trauma	380	Particulate matter pollution	2	Percent	2021	0.2387369869220979	0.2937282992785428	0.1867417830899604
1	Deaths	44636	Low-middle SDI	3	Both	27	Age-standardized	382	Neonatal encephalopathy due to birth asphyxia and trauma	380	Particulate matter pollution	2	Percent	2021	0.2485367090759473	0.2819952184235513	0.2119213431219827
1	Deaths	44562	Europe	1	Male	27	Age-standardized	383	Neonatal sepsis and other neonatal infections	380	Particulate matter pollution	2	Percent	2021	0.0563829534536708	0.0772645700515071	0.0395201379404333
1	Deaths	44562	Europe	2	Female	27	Age-standardized	383	Neonatal sepsis and other neonatal infections	380	Particulate matter pollution	2	Percent	2021	0.0535628082151945	0.0745640184842845	0.0377433632112628
1	Deaths	44562	Europe	3	Both	27	Age-standardized	383	Neonatal sepsis and other neonatal infections	380	Particulate matter pollution	2	Percent	2021	0.0552103494230553	0.0700669206569622	0.0435567810539278
1	Deaths	70	Australasia	1	Male	27	Age-standardized	385	Other neonatal disorders	380	Particulate matter pollution	2	Percent	2021	0.0362454765156703	0.1144370104459161	0.000437052166231
1	Deaths	70	Australasia	2	Female	27	Age-standardized	385	Other neonatal disorders	380	Particulate matter pollution	2	Percent	2021	0.0358741620801149	0.1127996472208803	0.0005555149596915
1	Deaths	70	Australasia	3	Both	27	Age-standardized	385	Other neonatal disorders	380	Particulate matter pollution	2	Percent	2021	0.0361149420944671	0.0906169497040762	0.0031945925071212
1	Deaths	44637	Low SDI	1	Male	27	Age-standardized	380	Neonatal disorders	334	Short gestation	2	Percent	2021	0.5376898990579656	0.5810360022449794	0.4931261841832151
1	Deaths	44637	Low SDI	2	Female	27	Age-standardized	380	Neonatal disorders	334	Short gestation	2	Percent	2021	0.5359278073671173	0.5767646372534414	0.4965450844180419
1	Deaths	44637	Low SDI	3	Both	27	Age-standardized	380	Neonatal disorders	334	Short gestation	2	Percent	2021	0.536959739151505	0.5672887137580342	0.5065776325506539
1	Deaths	44637	Low SDI	1	Male	27	Age-standardized	380	Neonatal disorders	335	Low birth weight	2	Percent	2021	0.7497322289844907	0.7778578020282532	0.7248846212096459
1	Deaths	44637	Low SDI	2	Female	27	Age-standardized	380	Neonatal disorders	335	Low birth weight	2	Percent	2021	0.7414892897635861	0.7681836069241116	0.7138485307046295
1	Deaths	44637	Low SDI	3	Both	27	Age-standardized	380	Neonatal disorders	335	Low birth weight	2	Percent	2021	0.7462983470165769	0.7672425488968041	0.7276155841880061
1	Deaths	44637	Low SDI	1	Male	27	Age-standardized	380	Neonatal disorders	380	Particulate matter pollution	2	Percent	2021	0.304782221403327	0.3397977517548442	0.2704434364957542
1	Deaths	44637	Low SDI	2	Female	27	Age-standardized	380	Neonatal disorders	380	Particulate matter pollution	2	Percent	2021	0.2902679205801252	0.3213529107399627	0.2561658322587184
1	Deaths	44637	Low SDI	3	Both	27	Age-standardized	380	Neonatal disorders	380	Particulate matter pollution	2	Percent	2021	0.2987403335981727	0.3243999116571686	0.2743767860744641
1	Deaths	44635	High SDI	1	Male	27	Age-standardized	380	Neonatal disorders	380	Particulate matter pollution	2	Percent	2021	0.0582713312831906	0.072064839413978	0.046799885482995
1	Deaths	44635	High SDI	2	Female	27	Age-standardized	380	Neonatal disorders	380	Particulate matter pollution	2	Percent	2021	0.0576853239170861	0.0711329715580345	0.0438049638661925
1	Deaths	44635	High SDI	3	Both	27	Age-standardized	380	Neonatal disorders	380	Particulate matter pollution	2	Percent	2021	0.0580153476946479	0.067776349234809	0.0489516864427364
1	Deaths	44639	Middle SDI	1	Male	27	Age-standardized	380	Neonatal disorders	334	Short gestation	2	Percent	2021	0.5879574765763735	0.6219520028887258	0.5356483057168193
1	Deaths	44639	Middle SDI	2	Female	27	Age-standardized	380	Neonatal disorders	334	Short gestation	2	Percent	2021	0.5896328906142126	0.6208821705136209	0.5494277040642802
1	Deaths	44639	Middle SDI	3	Both	27	Age-standardized	380	Neonatal disorders	334	Short gestation	2	Percent	2021	0.5886674855403302	0.614549078720854	0.5489898069670487
1	Deaths	44639	Middle SDI	1	Male	27	Age-standardized	380	Neonatal disorders	335	Low birth weight	2	Percent	2021	0.7632972012965475	0.7874304601113273	0.7298426216949823
1	Deaths	44639	Middle SDI	2	Female	27	Age-standardized	380	Neonatal disorders	335	Low birth weight	2	Percent	2021	0.756842625032659	0.7821196079284016	0.7251705249389901
1	Deaths	44639	Middle SDI	3	Both	27	Age-standardized	380	Neonatal disorders	335	Low birth weight	2	Percent	2021	0.7605969301769513	0.7795447571461382	0.7332242260508284
1	Deaths	44562	Europe	1	Male	27	Age-standardized	382	Neonatal encephalopathy due to birth asphyxia and trauma	335	Low birth weight	2	Percent	2021	0.445224650216013	0.4985953518738739	0.3901810072182328
1	Deaths	44562	Europe	2	Female	27	Age-standardized	382	Neonatal encephalopathy due to birth asphyxia and trauma	335	Low birth weight	2	Percent	2021	0.4392330702162336	0.4865955059504103	0.3886433722329101
1	Deaths	44562	Europe	3	Both	27	Age-standardized	382	Neonatal encephalopathy due to birth asphyxia and trauma	335	Low birth weight	2	Percent	2021	0.4427345159539148	0.4761788766202791	0.4025847869244408
1	Deaths	44636	Low-middle SDI	1	Male	27	Age-standardized	382	Neonatal encephalopathy due to birth asphyxia and trauma	335	Low birth weight	2	Percent	2021	0.6758134356686694	0.7145713378490487	0.6326337298836507
1	Deaths	44636	Low-middle SDI	2	Female	27	Age-standardized	382	Neonatal encephalopathy due to birth asphyxia and trauma	335	Low birth weight	2	Percent	2021	0.6485567650764195	0.6952237631266228	0.5994591290086664
1	Deaths	44636	Low-middle SDI	3	Both	27	Age-standardized	382	Neonatal encephalopathy due to birth asphyxia and trauma	335	Low birth weight	2	Percent	2021	0.664355757475336	0.697282802704906	0.6315190307338299
1	Deaths	44636	Low-middle SDI	1	Male	27	Age-standardized	383	Neonatal sepsis and other neonatal infections	380	Particulate matter pollution	2	Percent	2021	0.2435286325956946	0.2738851709708559	0.2107018699235273
1	Deaths	44636	Low-middle SDI	2	Female	27	Age-standardized	383	Neonatal sepsis and other neonatal infections	380	Particulate matter pollution	2	Percent	2021	0.2274153605565917	0.2618602527423374	0.1959298375452337
1	Deaths	44636	Low-middle SDI	3	Both	27	Age-standardized	383	Neonatal sepsis and other neonatal infections	380	Particulate matter pollution	2	Percent	2021	0.2364007021303878	0.2583590754293787	0.211800806664551
1	Deaths	44561	Asia	1	Male	27	Age-standardized	384	Hemolytic disease and other neonatal jaundice	334	Short gestation	2	Percent	2021	0.3221069034585975	0.3698182328192518	0.2696179570420171
1	Deaths	44561	Asia	2	Female	27	Age-standardized	384	Hemolytic disease and other neonatal jaundice	334	Short gestation	2	Percent	2021	0.3042857021962264	0.3533535168117065	0.2561582516953503
1	Deaths	44561	Asia	3	Both	27	Age-standardized	384	Hemolytic disease and other neonatal jaundice	334	Short gestation	2	Percent	2021	0.3142188249116248	0.3501094228166647	0.2707923569587384
1	Deaths	44561	Asia	1	Male	27	Age-standardized	384	Hemolytic disease and other neonatal jaundice	335	Low birth weight	2	Percent	2021	0.6396207849560536	0.6749599125033503	0.5992014977774066
1	Deaths	44561	Asia	2	Female	27	Age-standardized	384	Hemolytic disease and other neonatal jaundice	335	Low birth weight	2	Percent	2021	0.6289966245274486	0.6744647525341163	0.5774504840554433
1	Deaths	44561	Asia	3	Both	27	Age-standardized	384	Hemolytic disease and other neonatal jaundice	335	Low birth weight	2	Percent	2021	0.6350291436455231	0.6682760642201728	0.5992788292812428
1	Deaths	120	Andean Latin America	1	Male	27	Age-standardized	381	Neonatal preterm birth	334	Short gestation	2	Percent	2021	0.99993807988417	1.0091622601243742	0.9854592780583658
1	Deaths	120	Andean Latin America	2	Female	27	Age-standardized	381	Neonatal preterm birth	334	Short gestation	2	Percent	2021	1.0001242703274946	1.0095459252527108	0.9894686618891744
1	Deaths	120	Andean Latin America	3	Both	27	Age-standardized	381	Neonatal preterm birth	334	Short gestation	2	Percent	2021	1.0000166522769955	1.00686170619046	0.9890719106737174
1	Deaths	120	Andean Latin America	1	Male	27	Age-standardized	381	Neonatal preterm birth	335	Low birth weight	2	Percent	2021	0.99993807988417	1.0091622601243742	0.9854592780583658
1	Deaths	120	Andean Latin America	2	Female	27	Age-standardized	381	Neonatal preterm birth	335	Low birth weight	2	Percent	2021	1.0001242703274946	1.0095459252527108	0.9894686618891744
1	Deaths	120	Andean Latin America	3	Both	27	Age-standardized	381	Neonatal preterm birth	335	Low birth weight	2	Percent	2021	1.0000166522769955	1.00686170619046	0.9890719106737174
1	Deaths	44559	Africa	1	Male	27	Age-standardized	385	Other neonatal disorders	334	Short gestation	2	Percent	2021	0.2455336895765988	0.2946265136216433	0.1938497640056448
1	Deaths	44559	Africa	2	Female	27	Age-standardized	385	Other neonatal disorders	334	Short gestation	2	Percent	2021	0.2190116960292597	0.2677938560370045	0.1718886509611779
1	Deaths	44559	Africa	3	Both	27	Age-standardized	385	Other neonatal disorders	334	Short gestation	2	Percent	2021	0.2337757761858572	0.2673957301218047	0.1969919201073544
1	Deaths	100	High-income North America	1	Male	27	Age-standardized	381	Neonatal preterm birth	334	Short gestation	2	Percent	2021	1.0000214910825516	1.0029660362760149	0.9954397256595668
1	Deaths	100	High-income North America	2	Female	27	Age-standardized	381	Neonatal preterm birth	334	Short gestation	2	Percent	2021	1.0000200690754169	1.0033744342361892	0.9955620811274476
1	Deaths	100	High-income North America	3	Both	27	Age-standardized	381	Neonatal preterm birth	334	Short gestation	2	Percent	2021	1.0000192198727378	1.0025183045653472	0.9967312397764356
1	Deaths	100	High-income North America	1	Male	27	Age-standardized	381	Neonatal preterm birth	335	Low birth weight	2	Percent	2021	1.0000214910825516	1.0029660362760149	0.9954397256595668
1	Deaths	100	High-income North America	2	Female	27	Age-standardized	381	Neonatal preterm birth	335	Low birth weight	2	Percent	2021	1.0000200690754169	1.0033744342361892	0.9955620811274476
1	Deaths	100	High-income North America	3	Both	27	Age-standardized	381	Neonatal preterm birth	335	Low birth weight	2	Percent	2021	1.0000192198727378	1.0025183045653472	0.9967312397764356
1	Deaths	44634	High-middle SDI	1	Male	27	Age-standardized	383	Neonatal sepsis and other neonatal infections	380	Particulate matter pollution	2	Percent	2021	0.0783960271518675	0.0944438307019091	0.0634509161329712
1	Deaths	44634	High-middle SDI	2	Female	27	Age-standardized	383	Neonatal sepsis and other neonatal infections	380	Particulate matter pollution	2	Percent	2021	0.0706864661190686	0.0868091224107813	0.0557288344358243
1	Deaths	44634	High-middle SDI	3	Both	27	Age-standardized	383	Neonatal sepsis and other neonatal infections	380	Particulate matter pollution	2	Percent	2021	0.0751113655374376	0.0878825735826866	0.0634486001671085
1	Deaths	96	Southern Latin America	1	Male	27	Age-standardized	384	Hemolytic disease and other neonatal jaundice	380	Particulate matter pollution	2	Percent	2021	0.0570782242759756	0.1140436137576967	0.0118216111742608
1	Deaths	96	Southern Latin America	2	Female	27	Age-standardized	384	Hemolytic disease and other neonatal jaundice	380	Particulate matter pollution	2	Percent	2021	0.0588403413398506	0.1188907218610233	0.011903043029564
1	Deaths	96	Southern Latin America	3	Both	27	Age-standardized	384	Hemolytic disease and other neonatal jaundice	380	Particulate matter pollution	2	Percent	2021	0.0579281757260309	0.0989151393757461	0.0225086591861581
1	Deaths	44639	Middle SDI	1	Male	27	Age-standardized	380	Neonatal disorders	380	Particulate matter pollution	2	Percent	2021	0.1993720228324006	0.2233609191202946	0.1750725047766688
1	Deaths	44639	Middle SDI	2	Female	27	Age-standardized	380	Neonatal disorders	380	Particulate matter pollution	2	Percent	2021	0.1923458353305165	0.2159536140366921	0.1713969054989325
1	Deaths	44639	Middle SDI	3	Both	27	Age-standardized	380	Neonatal disorders	380	Particulate matter pollution	2	Percent	2021	0.1964270920110117	0.2136093234004908	0.179312806597756
1	Deaths	44635	High SDI	1	Male	27	Age-standardized	382	Neonatal encephalopathy due to birth asphyxia and trauma	380	Particulate matter pollution	2	Percent	2021	0.0425225781683872	0.0564822294925843	0.0314462511580864
1	Deaths	44635	High SDI	2	Female	27	Age-standardized	382	Neonatal encephalopathy due to birth asphyxia and trauma	380	Particulate matter pollution	2	Percent	2021	0.0409592698533092	0.0530799673925601	0.0290239196308076
1	Deaths	44635	High SDI	3	Both	27	Age-standardized	382	Neonatal encephalopathy due to birth asphyxia and trauma	380	Particulate matter pollution	2	Percent	2021	0.0418003372271352	0.0506632898258982	0.0337044609809673
1	Deaths	44561	Asia	1	Male	27	Age-standardized	385	Other neonatal disorders	334	Short gestation	2	Percent	2021	0.348526791665698	0.4047638091915202	0.2840340579317465
1	Deaths	44561	Asia	2	Female	27	Age-standardized	385	Other neonatal disorders	334	Short gestation	2	Percent	2021	0.3130069122689422	0.3647538462738419	0.2612713883768783
1	Deaths	44561	Asia	3	Both	27	Age-standardized	385	Other neonatal disorders	334	Short gestation	2	Percent	2021	0.3328333227503832	0.3703135326063662	0.2881899976286883
1	Deaths	44634	High-middle SDI	1	Male	27	Age-standardized	383	Neonatal sepsis and other neonatal infections	334	Short gestation	2	Percent	2021	0.1133395257041735	0.1423340769028119	0.083925943075566
1	Deaths	44634	High-middle SDI	2	Female	27	Age-standardized	383	Neonatal sepsis and other neonatal infections	334	Short gestation	2	Percent	2021	0.1094196293466972	0.1412559399557102	0.0829033009582801
1	Deaths	44634	High-middle SDI	3	Both	27	Age-standardized	383	Neonatal sepsis and other neonatal infections	334	Short gestation	2	Percent	2021	0.1116768914631762	0.1329184813681564	0.0905315712560586
1	Deaths	44634	High-middle SDI	1	Male	27	Age-standardized	383	Neonatal sepsis and other neonatal infections	335	Low birth weight	2	Percent	2021	0.4431499509786855	0.4746817627466541	0.4078361364314259
1	Deaths	44634	High-middle SDI	2	Female	27	Age-standardized	383	Neonatal sepsis and other neonatal infections	335	Low birth weight	2	Percent	2021	0.4285228374472091	0.4627890760179602	0.3894693983456136
1	Deaths	44634	High-middle SDI	3	Both	27	Age-standardized	383	Neonatal sepsis and other neonatal infections	335	Low birth weight	2	Percent	2021	0.4369227383822983	0.4592284531970914	0.4104429165663524
1	Deaths	44637	Low SDI	1	Male	27	Age-standardized	382	Neonatal encephalopathy due to birth asphyxia and trauma	380	Particulate matter pollution	2	Percent	2021	0.2943017285086595	0.3313472704573532	0.2538856537948251
1	Deaths	44637	Low SDI	2	Female	27	Age-standardized	382	Neonatal encephalopathy due to birth asphyxia and trauma	380	Particulate matter pollution	2	Percent	2021	0.2784174100599175	0.3103512610361538	0.2419536521218245
1	Deaths	44637	Low SDI	3	Both	27	Age-standardized	382	Neonatal encephalopathy due to birth asphyxia and trauma	380	Particulate matter pollution	2	Percent	2021	0.2878825770529435	0.3140255781837709	0.2603287680578068
1	Deaths	44561	Asia	1	Male	27	Age-standardized	383	Neonatal sepsis and other neonatal infections	334	Short gestation	2	Percent	2021	0.3237478991870296	0.3696822092734017	0.2696605266691463
1	Deaths	44561	Asia	2	Female	27	Age-standardized	383	Neonatal sepsis and other neonatal infections	334	Short gestation	2	Percent	2021	0.2993644841345981	0.3437800636514429	0.2568305108072522
1	Deaths	44561	Asia	3	Both	27	Age-standardized	383	Neonatal sepsis and other neonatal infections	334	Short gestation	2	Percent	2021	0.3128414512417478	0.3479419897549167	0.2730861222852455
1	Deaths	44561	Asia	1	Male	27	Age-standardized	383	Neonatal sepsis and other neonatal infections	335	Low birth weight	2	Percent	2021	0.6460562167913154	0.677402596425027	0.6084954313821466
1	Deaths	44561	Asia	2	Female	27	Age-standardized	383	Neonatal sepsis and other neonatal infections	335	Low birth weight	2	Percent	2021	0.632902352329703	0.6631887273050782	0.5997492506429871
1	Deaths	44561	Asia	3	Both	27	Age-standardized	383	Neonatal sepsis and other neonatal infections	335	Low birth weight	2	Percent	2021	0.6402225016641483	0.6636709212841193	0.612368062505817
1	Deaths	44637	Low SDI	1	Male	27	Age-standardized	381	Neonatal preterm birth	380	Particulate matter pollution	2	Percent	2021	0.3476250695481779	0.3889478634248453	0.3075367180816786
1	Deaths	44637	Low SDI	2	Female	27	Age-standardized	381	Neonatal preterm birth	380	Particulate matter pollution	2	Percent	2021	0.3338711331064535	0.3725878740853366	0.2960635409414826
1	Deaths	44637	Low SDI	3	Both	27	Age-standardized	381	Neonatal preterm birth	380	Particulate matter pollution	2	Percent	2021	0.3418277375841345	0.3748809203938966	0.3124843871374642
1	Deaths	44639	Middle SDI	1	Male	27	Age-standardized	381	Neonatal preterm birth	380	Particulate matter pollution	2	Percent	2021	0.237659961377364	0.2666113403981278	0.208355082077302
1	Deaths	44639	Middle SDI	2	Female	27	Age-standardized	381	Neonatal preterm birth	380	Particulate matter pollution	2	Percent	2021	0.2354411079235863	0.2631032636513362	0.2094780007086941
1	Deaths	44639	Middle SDI	3	Both	27	Age-standardized	381	Neonatal preterm birth	380	Particulate matter pollution	2	Percent	2021	0.2367163150250848	0.2574603638941575	0.2173013950469692
1	Deaths	73	Western Europe	1	Male	27	Age-standardized	384	Hemolytic disease and other neonatal jaundice	380	Particulate matter pollution	2	Percent	2021	0.0388216134032636	0.0589191441500609	0.0221838920576142
1	Deaths	73	Western Europe	2	Female	27	Age-standardized	384	Hemolytic disease and other neonatal jaundice	380	Particulate matter pollution	2	Percent	2021	0.0390110085273471	0.0643580450314261	0.019575518958392
1	Deaths	73	Western Europe	3	Both	27	Age-standardized	384	Hemolytic disease and other neonatal jaundice	380	Particulate matter pollution	2	Percent	2021	0.0388583944422819	0.0557628398473647	0.0243375905382752
1	Deaths	56	Eastern Europe	1	Male	27	Age-standardized	385	Other neonatal disorders	335	Low birth weight	2	Percent	2021	0.3956761754623675	0.4391287944903878	0.3469966667283484
1	Deaths	56	Eastern Europe	2	Female	27	Age-standardized	385	Other neonatal disorders	335	Low birth weight	2	Percent	2021	0.401556845459219	0.4414249788892437	0.354489321714474
1	Deaths	56	Eastern Europe	3	Both	27	Age-standardized	385	Other neonatal disorders	335	Low birth weight	2	Percent	2021	0.3979967783695958	0.4282336333306765	0.3640653607910887
1	Deaths	44639	Middle SDI	1	Male	27	Age-standardized	382	Neonatal encephalopathy due to birth asphyxia and trauma	380	Particulate matter pollution	2	Percent	2021	0.1710022429329969	0.2006266750635241	0.1435792507041322
1	Deaths	44639	Middle SDI	2	Female	27	Age-standardized	382	Neonatal encephalopathy due to birth asphyxia and trauma	380	Particulate matter pollution	2	Percent	2021	0.1572484422410396	0.1840527510843901	0.1335153139677308
1	Deaths	44639	Middle SDI	3	Both	27	Age-standardized	382	Neonatal encephalopathy due to birth asphyxia and trauma	380	Particulate matter pollution	2	Percent	2021	0.165494263097707	0.1866777233849604	0.1462078338446423
1	Deaths	44635	High SDI	1	Male	27	Age-standardized	383	Neonatal sepsis and other neonatal infections	380	Particulate matter pollution	2	Percent	2021	0.0431660864086408	0.0567501771011955	0.0316795130740478
1	Deaths	44635	High SDI	2	Female	27	Age-standardized	383	Neonatal sepsis and other neonatal infections	380	Particulate matter pollution	2	Percent	2021	0.04277385340517	0.0556892360436772	0.0318665827063103
1	Deaths	44635	High SDI	3	Both	27	Age-standardized	383	Neonatal sepsis and other neonatal infections	380	Particulate matter pollution	2	Percent	2021	0.0430123963554369	0.0524833049463282	0.0349226031197129
1	Deaths	44636	Low-middle SDI	1	Male	27	Age-standardized	383	Neonatal sepsis and other neonatal infections	334	Short gestation	2	Percent	2021	0.3057338743996916	0.3498949256824066	0.2539625909865448
1	Deaths	44636	Low-middle SDI	2	Female	27	Age-standardized	383	Neonatal sepsis and other neonatal infections	334	Short gestation	2	Percent	2021	0.2723977274387824	0.3161231142484337	0.2294785863360192
1	Deaths	44636	Low-middle SDI	3	Both	27	Age-standardized	383	Neonatal sepsis and other neonatal infections	334	Short gestation	2	Percent	2021	0.2909948332830622	0.323921062609625	0.2543119589132215
1	Deaths	44636	Low-middle SDI	1	Male	27	Age-standardized	383	Neonatal sepsis and other neonatal infections	335	Low birth weight	2	Percent	2021	0.6365165835759354	0.6666404309957581	0.6020528014784542
1	Deaths	44636	Low-middle SDI	2	Female	27	Age-standardized	383	Neonatal sepsis and other neonatal infections	335	Low birth weight	2	Percent	2021	0.6104703672988229	0.6425172033161237	0.5768250422089564
1	Deaths	44636	Low-middle SDI	3	Both	27	Age-standardized	383	Neonatal sepsis and other neonatal infections	335	Low birth weight	2	Percent	2021	0.6250511547304728	0.6461880670896266	0.5999562374754681
1	Deaths	65	High-income Asia Pacific	1	Male	27	Age-standardized	385	Other neonatal disorders	335	Low birth weight	2	Percent	2021	0.4435517866484018	0.4809753061200091	0.4045714116490752
1	Deaths	65	High-income Asia Pacific	2	Female	27	Age-standardized	385	Other neonatal disorders	335	Low birth weight	2	Percent	2021	0.53180984638053	0.564307965783919	0.494496120234515
1	Deaths	65	High-income Asia Pacific	3	Both	27	Age-standardized	385	Other neonatal disorders	335	Low birth weight	2	Percent	2021	0.4878287471989651	0.5119384377075534	0.4606769947545894
1	Deaths	124	Central Latin America	1	Male	27	Age-standardized	381	Neonatal preterm birth	334	Short gestation	2	Percent	2021	1.0001478224150688	1.0103966306826089	0.992896166406044
1	Deaths	124	Central Latin America	2	Female	27	Age-standardized	381	Neonatal preterm birth	334	Short gestation	2	Percent	2021	1.0001378750634315	1.008369865715339	0.993135743232866
1	Deaths	124	Central Latin America	3	Both	27	Age-standardized	381	Neonatal preterm birth	334	Short gestation	2	Percent	2021	1.000141361961661	1.0089201917681412	0.9939093587377826
1	Deaths	124	Central Latin America	1	Male	27	Age-standardized	381	Neonatal preterm birth	335	Low birth weight	2	Percent	2021	1.0001478224150688	1.0103966306826089	0.992896166406044
1	Deaths	124	Central Latin America	2	Female	27	Age-standardized	381	Neonatal preterm birth	335	Low birth weight	2	Percent	2021	1.0001378750634315	1.008369865715339	0.993135743232866
1	Deaths	124	Central Latin America	3	Both	27	Age-standardized	381	Neonatal preterm birth	335	Low birth weight	2	Percent	2021	1.000141361961661	1.0089201917681412	0.9939093587377826
1	Deaths	44562	Europe	1	Male	27	Age-standardized	381	Neonatal preterm birth	334	Short gestation	2	Percent	2021	1.0000653062063125	1.0058142149662672	0.9945186415921528
1	Deaths	44562	Europe	2	Female	27	Age-standardized	381	Neonatal preterm birth	334	Short gestation	2	Percent	2021	0.9999771204400364	1.0064089387156838	0.9964593768808828
1	Deaths	44562	Europe	3	Both	27	Age-standardized	381	Neonatal preterm birth	334	Short gestation	2	Percent	2021	1.000020040304242	1.0048752528562632	0.996116907522094
1	Deaths	44562	Europe	1	Male	27	Age-standardized	381	Neonatal preterm birth	335	Low birth weight	2	Percent	2021	1.0000653062063125	1.0058142149662672	0.9945186415921528
1	Deaths	44562	Europe	2	Female	27	Age-standardized	381	Neonatal preterm birth	335	Low birth weight	2	Percent	2021	0.9999771204400364	1.0064089387156838	0.9964593768808828
1	Deaths	44562	Europe	3	Both	27	Age-standardized	381	Neonatal preterm birth	335	Low birth weight	2	Percent	2021	1.000020040304242	1.0048752528562632	0.996116907522094
1	Deaths	44636	Low-middle SDI	1	Male	27	Age-standardized	384	Hemolytic disease and other neonatal jaundice	334	Short gestation	2	Percent	2021	0.3000494151143764	0.354189092991625	0.2407176156880649
1	Deaths	44636	Low-middle SDI	2	Female	27	Age-standardized	384	Hemolytic disease and other neonatal jaundice	334	Short gestation	2	Percent	2021	0.2849536728065994	0.3435998793670692	0.2301182989270086
1	Deaths	44636	Low-middle SDI	3	Both	27	Age-standardized	384	Hemolytic disease and other neonatal jaundice	334	Short gestation	2	Percent	2021	0.293308792012674	0.3362678586645773	0.2464610830669022
1	Deaths	44636	Low-middle SDI	1	Male	27	Age-standardized	384	Hemolytic disease and other neonatal jaundice	335	Low birth weight	2	Percent	2021	0.6286865891871597	0.6697716711971723	0.5779406134764331
1	Deaths	44636	Low-middle SDI	2	Female	27	Age-standardized	384	Hemolytic disease and other neonatal jaundice	335	Low birth weight	2	Percent	2021	0.6209407745758317	0.6815246993957891	0.5543069202685509
1	Deaths	44636	Low-middle SDI	3	Both	27	Age-standardized	384	Hemolytic disease and other neonatal jaundice	335	Low birth weight	2	Percent	2021	0.6254246132202327	0.6672850244919273	0.5794127000650102
1	Deaths	104	Caribbean	1	Male	27	Age-standardized	381	Neonatal preterm birth	334	Short gestation	2	Percent	2021	0.9996287354755888	1.0159379167584206	0.9877519273364046
1	Deaths	104	Caribbean	2	Female	27	Age-standardized	381	Neonatal preterm birth	334	Short gestation	2	Percent	2021	1.000236545336531	1.015839792424404	0.988764316735367
1	Deaths	104	Caribbean	3	Both	27	Age-standardized	381	Neonatal preterm birth	334	Short gestation	2	Percent	2021	0.9999247087479404	1.0101917356202976	0.9918972477141026
1	Deaths	104	Caribbean	1	Male	27	Age-standardized	381	Neonatal preterm birth	335	Low birth weight	2	Percent	2021	0.9996287354755888	1.0159379167584206	0.9877519273364046
1	Deaths	104	Caribbean	2	Female	27	Age-standardized	381	Neonatal preterm birth	335	Low birth weight	2	Percent	2021	1.000236545336531	1.015839792424404	0.988764316735367
1	Deaths	104	Caribbean	3	Both	27	Age-standardized	381	Neonatal preterm birth	335	Low birth weight	2	Percent	2021	0.9999247087479404	1.0101917356202976	0.9918972477141026
1	Deaths	44634	High-middle SDI	1	Male	27	Age-standardized	384	Hemolytic disease and other neonatal jaundice	334	Short gestation	2	Percent	2021	0.1648185195805046	0.2153066217320854	0.1221614862064579
1	Deaths	44634	High-middle SDI	2	Female	27	Age-standardized	384	Hemolytic disease and other neonatal jaundice	334	Short gestation	2	Percent	2021	0.130283407160357	0.1798524648960814	0.0877659037820224
1	Deaths	44634	High-middle SDI	3	Both	27	Age-standardized	384	Hemolytic disease and other neonatal jaundice	334	Short gestation	2	Percent	2021	0.1520459745822049	0.193494034126996	0.1185663763595502
1	Deaths	44634	High-middle SDI	1	Male	27	Age-standardized	384	Hemolytic disease and other neonatal jaundice	335	Low birth weight	2	Percent	2021	0.4684462463623695	0.5177989168632143	0.4236439668324208
1	Deaths	44634	High-middle SDI	2	Female	27	Age-standardized	384	Hemolytic disease and other neonatal jaundice	335	Low birth weight	2	Percent	2021	0.4473021554069221	0.4947167313149404	0.3977111938240477
1	Deaths	44634	High-middle SDI	3	Both	27	Age-standardized	384	Hemolytic disease and other neonatal jaundice	335	Low birth weight	2	Percent	2021	0.4606646665733345	0.4967495811380121	0.4255966166806105
1	Deaths	138	North Africa and Middle East	1	Male	27	Age-standardized	381	Neonatal preterm birth	334	Short gestation	2	Percent	2021	0.999787736936488	1.005831722916115	0.989288137705974
1	Deaths	138	North Africa and Middle East	2	Female	27	Age-standardized	381	Neonatal preterm birth	334	Short gestation	2	Percent	2021	0.9997171443477828	1.0055591705000166	0.9940683686796132
1	Deaths	138	North Africa and Middle East	3	Both	27	Age-standardized	381	Neonatal preterm birth	334	Short gestation	2	Percent	2021	0.9997846751671716	1.0044012290152615	0.992568268135549
1	Deaths	138	North Africa and Middle East	1	Male	27	Age-standardized	381	Neonatal preterm birth	335	Low birth weight	2	Percent	2021	0.999787736936488	1.005831722916115	0.989288137705974
1	Deaths	138	North Africa and Middle East	2	Female	27	Age-standardized	381	Neonatal preterm birth	335	Low birth weight	2	Percent	2021	0.9997171443477828	1.0055591705000166	0.9940683686796132
1	Deaths	138	North Africa and Middle East	3	Both	27	Age-standardized	381	Neonatal preterm birth	335	Low birth weight	2	Percent	2021	0.9997846751671716	1.0044012290152615	0.992568268135549
1	Deaths	44637	Low SDI	1	Male	27	Age-standardized	382	Neonatal encephalopathy due to birth asphyxia and trauma	335	Low birth weight	2	Percent	2021	0.6390196339583145	0.6765583299396685	0.6014150245913188
1	Deaths	44637	Low SDI	2	Female	27	Age-standardized	382	Neonatal encephalopathy due to birth asphyxia and trauma	335	Low birth weight	2	Percent	2021	0.6217751320478097	0.6595849743086322	0.5813457701906092
1	Deaths	44637	Low SDI	3	Both	27	Age-standardized	382	Neonatal encephalopathy due to birth asphyxia and trauma	335	Low birth weight	2	Percent	2021	0.6320284522199539	0.6585083369257516	0.6039315339080513
1	Deaths	44639	Middle SDI	1	Male	27	Age-standardized	383	Neonatal sepsis and other neonatal infections	380	Particulate matter pollution	2	Percent	2021	0.1453433941344564	0.1639062121039053	0.1279284047340743
1	Deaths	44639	Middle SDI	2	Female	27	Age-standardized	383	Neonatal sepsis and other neonatal infections	380	Particulate matter pollution	2	Percent	2021	0.1345122878389106	0.1533081616164251	0.1190114650797076
1	Deaths	44639	Middle SDI	3	Both	27	Age-standardized	383	Neonatal sepsis and other neonatal infections	380	Particulate matter pollution	2	Percent	2021	0.1407911511057201	0.1539935572492726	0.1287926250062057
1	Deaths	96	Southern Latin America	1	Male	27	Age-standardized	385	Other neonatal disorders	335	Low birth weight	2	Percent	2021	0.3978197422098539	0.4503315080213256	0.3351146807617279
1	Deaths	96	Southern Latin America	2	Female	27	Age-standardized	385	Other neonatal disorders	335	Low birth weight	2	Percent	2021	0.4275596449831151	0.4805114839461345	0.3657428389325081
1	Deaths	96	Southern Latin America	3	Both	27	Age-standardized	385	Other neonatal disorders	335	Low birth weight	2	Percent	2021	0.4098904144452354	0.4459690908382684	0.3646964003635551
1	Deaths	44637	Low SDI	1	Male	27	Age-standardized	383	Neonatal sepsis and other neonatal infections	380	Particulate matter pollution	2	Percent	2021	0.2692048125682344	0.2970547252059247	0.2399667570491184
1	Deaths	44637	Low SDI	2	Female	27	Age-standardized	383	Neonatal sepsis and other neonatal infections	380	Particulate matter pollution	2	Percent	2021	0.2552299435075428	0.2825393373779115	0.227199791787176
1	Deaths	44637	Low SDI	3	Both	27	Age-standardized	383	Neonatal sepsis and other neonatal infections	380	Particulate matter pollution	2	Percent	2021	0.2633669708168761	0.2841325720804107	0.2421531112807327
1	Deaths	44639	Middle SDI	1	Male	27	Age-standardized	382	Neonatal encephalopathy due to birth asphyxia and trauma	335	Low birth weight	2	Percent	2021	0.5339333500412631	0.5865893396047601	0.4752835539361635
1	Deaths	44639	Middle SDI	2	Female	27	Age-standardized	382	Neonatal encephalopathy due to birth asphyxia and trauma	335	Low birth weight	2	Percent	2021	0.5086230822902871	0.5578234663344068	0.4542844436977288
1	Deaths	44639	Middle SDI	3	Both	27	Age-standardized	382	Neonatal encephalopathy due to birth asphyxia and trauma	335	Low birth weight	2	Percent	2021	0.5237525392786908	0.5614633125345337	0.4841581009326057
1	Deaths	44636	Low-middle SDI	1	Male	27	Age-standardized	385	Other neonatal disorders	334	Short gestation	2	Percent	2021	0.320609709167599	0.3785572864427778	0.2586735082506041
1	Deaths	44636	Low-middle SDI	2	Female	27	Age-standardized	385	Other neonatal disorders	334	Short gestation	2	Percent	2021	0.2857948442859528	0.3392143313985427	0.2326731555300493
1	Deaths	44636	Low-middle SDI	3	Both	27	Age-standardized	385	Other neonatal disorders	334	Short gestation	2	Percent	2021	0.3047538445838424	0.3437084315213216	0.2582881049529608
1	Deaths	134	Tropical Latin America	1	Male	27	Age-standardized	381	Neonatal preterm birth	334	Short gestation	2	Percent	2021	0.9999470510490366	1.011264376002064	0.99251506972375
1	Deaths	134	Tropical Latin America	2	Female	27	Age-standardized	381	Neonatal preterm birth	334	Short gestation	2	Percent	2021	1.0000235937912187	1.0093347539497424	0.9949501252695182
1	Deaths	134	Tropical Latin America	3	Both	27	Age-standardized	381	Neonatal preterm birth	334	Short gestation	2	Percent	2021	0.9999731401713988	1.007602305827248	0.9948651032410578
1	Deaths	134	Tropical Latin America	1	Male	27	Age-standardized	381	Neonatal preterm birth	335	Low birth weight	2	Percent	2021	0.9999470510490366	1.011264376002064	0.99251506972375
1	Deaths	134	Tropical Latin America	2	Female	27	Age-standardized	381	Neonatal preterm birth	335	Low birth weight	2	Percent	2021	1.0000235937912187	1.0093347539497424	0.9949501252695182
1	Deaths	134	Tropical Latin America	3	Both	27	Age-standardized	381	Neonatal preterm birth	335	Low birth weight	2	Percent	2021	0.9999731401713988	1.007602305827248	0.9948651032410578
1	Deaths	44634	High-middle SDI	1	Male	27	Age-standardized	385	Other neonatal disorders	334	Short gestation	2	Percent	2021	0.1342097486069086	0.18112785450176	0.0923551734736638
1	Deaths	44634	High-middle SDI	2	Female	27	Age-standardized	385	Other neonatal disorders	334	Short gestation	2	Percent	2021	0.1393786067298677	0.2013138621486107	0.0901444082084546
1	Deaths	44634	High-middle SDI	3	Both	27	Age-standardized	385	Other neonatal disorders	334	Short gestation	2	Percent	2021	0.136580671012329	0.1781678506717913	0.1012350522130414
1	Deaths	159	South Asia	1	Male	27	Age-standardized	381	Neonatal preterm birth	334	Short gestation	2	Percent	2021	0.9998940361265112	1.007232902024809	0.9908001301005412
1	Deaths	159	South Asia	2	Female	27	Age-standardized	381	Neonatal preterm birth	334	Short gestation	2	Percent	2021	0.9996803715620212	1.0066056702549104	0.9920705807580006
1	Deaths	159	South Asia	3	Both	27	Age-standardized	381	Neonatal preterm birth	334	Short gestation	2	Percent	2021	0.9998218160709756	1.0053702945296688	0.9932608164492702
1	Deaths	159	South Asia	1	Male	27	Age-standardized	381	Neonatal preterm birth	335	Low birth weight	2	Percent	2021	0.9998940361265112	1.007232902024809	0.9908001301005412
1	Deaths	159	South Asia	2	Female	27	Age-standardized	381	Neonatal preterm birth	335	Low birth weight	2	Percent	2021	0.9996803715620212	1.0066056702549104	0.9920705807580006
1	Deaths	159	South Asia	3	Both	27	Age-standardized	381	Neonatal preterm birth	335	Low birth weight	2	Percent	2021	0.9998218160709756	1.0053702945296688	0.9932608164492702
1	Deaths	44635	High SDI	1	Male	27	Age-standardized	384	Hemolytic disease and other neonatal jaundice	334	Short gestation	2	Percent	2021	0.0772779704416438	0.109156729906766	0.0465177577366591
1	Deaths	44635	High SDI	2	Female	27	Age-standardized	384	Hemolytic disease and other neonatal jaundice	334	Short gestation	2	Percent	2021	0.0957087103687674	0.1378535456085152	0.0583096935070275
1	Deaths	44635	High SDI	3	Both	27	Age-standardized	384	Hemolytic disease and other neonatal jaundice	334	Short gestation	2	Percent	2021	0.0849801017704654	0.1115509290967808	0.0576718904528901
1	Deaths	44635	High SDI	1	Male	27	Age-standardized	384	Hemolytic disease and other neonatal jaundice	335	Low birth weight	2	Percent	2021	0.3614389265987039	0.3964885930884201	0.3212124262729987
1	Deaths	44635	High SDI	2	Female	27	Age-standardized	384	Hemolytic disease and other neonatal jaundice	335	Low birth weight	2	Percent	2021	0.39712017858186	0.4380895609382919	0.3535710221869784
1	Deaths	44635	High SDI	3	Both	27	Age-standardized	384	Hemolytic disease and other neonatal jaundice	335	Low birth weight	2	Percent	2021	0.3763052820567663	0.4033633372012016	0.3468601282836938
1	Deaths	44562	Europe	1	Male	27	Age-standardized	384	Hemolytic disease and other neonatal jaundice	380	Particulate matter pollution	2	Percent	2021	0.0735067187302068	0.1071966669290996	0.0456864607365906
1	Deaths	44562	Europe	2	Female	27	Age-standardized	384	Hemolytic disease and other neonatal jaundice	380	Particulate matter pollution	2	Percent	2021	0.0681375197916659	0.1049467391895978	0.0396438985206611
1	Deaths	44562	Europe	3	Both	27	Age-standardized	384	Hemolytic disease and other neonatal jaundice	380	Particulate matter pollution	2	Percent	2021	0.071509980853553	0.095258710914132	0.0504507648613239
1	Deaths	167	Central Sub-Saharan Africa	1	Male	27	Age-standardized	381	Neonatal preterm birth	334	Short gestation	2	Percent	2021	0.9997902219030824	1.0161386032483055	0.9889026389742148
1	Deaths	167	Central Sub-Saharan Africa	2	Female	27	Age-standardized	381	Neonatal preterm birth	334	Short gestation	2	Percent	2021	1.00015800406293	1.0139388320579974	0.987519711359583
1	Deaths	167	Central Sub-Saharan Africa	3	Both	27	Age-standardized	381	Neonatal preterm birth	334	Short gestation	2	Percent	2021	0.9999675667073848	1.0105399390323788	0.991888359419999
1	Deaths	167	Central Sub-Saharan Africa	1	Male	27	Age-standardized	381	Neonatal preterm birth	335	Low birth weight	2	Percent	2021	0.9997902219030824	1.0161386032483055	0.9889026389742148
1	Deaths	167	Central Sub-Saharan Africa	2	Female	27	Age-standardized	381	Neonatal preterm birth	335	Low birth weight	2	Percent	2021	1.00015800406293	1.0139388320579974	0.987519711359583
1	Deaths	167	Central Sub-Saharan Africa	3	Both	27	Age-standardized	381	Neonatal preterm birth	335	Low birth weight	2	Percent	2021	0.9999675667073848	1.0105399390323788	0.991888359419999
1	Deaths	100	High-income North America	1	Male	27	Age-standardized	384	Hemolytic disease and other neonatal jaundice	380	Particulate matter pollution	2	Percent	2021	0.0224681884568435	0.033061292124068	0.0144254603100916
1	Deaths	100	High-income North America	2	Female	27	Age-standardized	384	Hemolytic disease and other neonatal jaundice	380	Particulate matter pollution	2	Percent	2021	0.0234807556056318	0.0352954998322511	0.0137013137409407
1	Deaths	100	High-income North America	3	Both	27	Age-standardized	384	Hemolytic disease and other neonatal jaundice	380	Particulate matter pollution	2	Percent	2021	0.0229997322986186	0.0305802146542109	0.0168559584904555
1	Deaths	44637	Low SDI	1	Male	27	Age-standardized	383	Neonatal sepsis and other neonatal infections	334	Short gestation	2	Percent	2021	0.2754250311456394	0.3173131447797382	0.2271306564821886
1	Deaths	44637	Low SDI	2	Female	27	Age-standardized	383	Neonatal sepsis and other neonatal infections	334	Short gestation	2	Percent	2021	0.2760865877670607	0.3213221086078189	0.23371536692715
1	Deaths	44637	Low SDI	3	Both	27	Age-standardized	383	Neonatal sepsis and other neonatal infections	334	Short gestation	2	Percent	2021	0.27572991046465	0.3041650970897997	0.2421832621196912
1	Deaths	44637	Low SDI	1	Male	27	Age-standardized	383	Neonatal sepsis and other neonatal infections	335	Low birth weight	2	Percent	2021	0.5987489934524037	0.6304111862778766	0.5683767625685829
1	Deaths	44637	Low SDI	2	Female	27	Age-standardized	383	Neonatal sepsis and other neonatal infections	335	Low birth weight	2	Percent	2021	0.5851591635289126	0.6186768693831687	0.5551010446546354
1	Deaths	44637	Low SDI	3	Both	27	Age-standardized	383	Neonatal sepsis and other neonatal infections	335	Low birth weight	2	Percent	2021	0.5930813402414197	0.6167876703924275	0.5699405325090661
1	Deaths	73	Western Europe	1	Male	27	Age-standardized	385	Other neonatal disorders	335	Low birth weight	2	Percent	2021	0.4157380183454742	0.4603031294218951	0.3670949921783085
1	Deaths	73	Western Europe	2	Female	27	Age-standardized	385	Other neonatal disorders	335	Low birth weight	2	Percent	2021	0.4454922715757881	0.4881337805485363	0.3972144801727948
1	Deaths	73	Western Europe	3	Both	27	Age-standardized	385	Other neonatal disorders	335	Low birth weight	2	Percent	2021	0.4292802190999601	0.4601180249662204	0.3960734054054311
1	Deaths	56	Eastern Europe	1	Male	27	Age-standardized	385	Other neonatal disorders	380	Particulate matter pollution	2	Percent	2021	0.0452944215701634	0.0654199712078346	0.0298581422010272
1	Deaths	56	Eastern Europe	2	Female	27	Age-standardized	385	Other neonatal disorders	380	Particulate matter pollution	2	Percent	2021	0.04024555867816	0.0550281351606977	0.029079146155056
1	Deaths	56	Eastern Europe	3	Both	27	Age-standardized	385	Other neonatal disorders	380	Particulate matter pollution	2	Percent	2021	0.0432258701796369	0.0556677187864076	0.0322089889628324
1	Deaths	120	Andean Latin America	1	Male	27	Age-standardized	384	Hemolytic disease and other neonatal jaundice	380	Particulate matter pollution	2	Percent	2021	0.1193839524653536	0.177513789406124	0.0699491897955822
1	Deaths	120	Andean Latin America	2	Female	27	Age-standardized	384	Hemolytic disease and other neonatal jaundice	380	Particulate matter pollution	2	Percent	2021	0.1088628976544168	0.1680571535911735	0.0626571972764611
1	Deaths	120	Andean Latin America	3	Both	27	Age-standardized	384	Hemolytic disease and other neonatal jaundice	380	Particulate matter pollution	2	Percent	2021	0.1158298081209856	0.1639868030467196	0.078798171059251
1	Deaths	44639	Middle SDI	1	Male	27	Age-standardized	384	Hemolytic disease and other neonatal jaundice	334	Short gestation	2	Percent	2021	0.2504577174624143	0.3027890934460122	0.1972868851830245
1	Deaths	44639	Middle SDI	2	Female	27	Age-standardized	384	Hemolytic disease and other neonatal jaundice	334	Short gestation	2	Percent	2021	0.2237780721177455	0.2774696660886674	0.1777901940028244
1	Deaths	44639	Middle SDI	3	Both	27	Age-standardized	384	Hemolytic disease and other neonatal jaundice	334	Short gestation	2	Percent	2021	0.2405283881072515	0.2782773224645735	0.199720575520447
1	Deaths	44639	Middle SDI	1	Male	27	Age-standardized	384	Hemolytic disease and other neonatal jaundice	335	Low birth weight	2	Percent	2021	0.5637223207928221	0.6104281684056005	0.5229411060140403
1	Deaths	44639	Middle SDI	2	Female	27	Age-standardized	384	Hemolytic disease and other neonatal jaundice	335	Low birth weight	2	Percent	2021	0.5399349547620018	0.5874091512788079	0.487920922848529
1	Deaths	44639	Middle SDI	3	Both	27	Age-standardized	384	Hemolytic disease and other neonatal jaundice	335	Low birth weight	2	Percent	2021	0.5549828632415753	0.5894007077566001	0.5181304809365428
1	Deaths	44637	Low SDI	1	Male	27	Age-standardized	384	Hemolytic disease and other neonatal jaundice	334	Short gestation	2	Percent	2021	0.2643318460933161	0.3069384565934781	0.2220747297509719
1	Deaths	44637	Low SDI	2	Female	27	Age-standardized	384	Hemolytic disease and other neonatal jaundice	334	Short gestation	2	Percent	2021	0.3049943056550502	0.3612516769012389	0.2567075901806373
1	Deaths	44637	Low SDI	3	Both	27	Age-standardized	384	Hemolytic disease and other neonatal jaundice	334	Short gestation	2	Percent	2021	0.2798448253591344	0.3174897046667556	0.2446764842001042
1	Deaths	44637	Low SDI	1	Male	27	Age-standardized	384	Hemolytic disease and other neonatal jaundice	335	Low birth weight	2	Percent	2021	0.5214243127627431	0.5625451403596565	0.4787503573999476
1	Deaths	44637	Low SDI	2	Female	27	Age-standardized	384	Hemolytic disease and other neonatal jaundice	335	Low birth weight	2	Percent	2021	0.5907648017670416	0.6342651762815114	0.5453914213405114
1	Deaths	44637	Low SDI	3	Both	27	Age-standardized	384	Hemolytic disease and other neonatal jaundice	335	Low birth weight	2	Percent	2021	0.5477412862668809	0.5822393878546348	0.5131045268164202
1	Deaths	192	Southern Sub-Saharan Africa	1	Male	27	Age-standardized	381	Neonatal preterm birth	334	Short gestation	2	Percent	2021	0.999831919742331	1.0074381882499193	0.9886619343986476
1	Deaths	192	Southern Sub-Saharan Africa	2	Female	27	Age-standardized	381	Neonatal preterm birth	334	Short gestation	2	Percent	2021	0.9997662608580152	1.0059934902320655	0.9899858755439668
1	Deaths	192	Southern Sub-Saharan Africa	3	Both	27	Age-standardized	381	Neonatal preterm birth	334	Short gestation	2	Percent	2021	0.9998291705851384	1.005545724544142	0.991659222111508
1	Deaths	192	Southern Sub-Saharan Africa	1	Male	27	Age-standardized	381	Neonatal preterm birth	335	Low birth weight	2	Percent	2021	0.999831919742331	1.0074381882499193	0.9886619343986476
1	Deaths	192	Southern Sub-Saharan Africa	2	Female	27	Age-standardized	381	Neonatal preterm birth	335	Low birth weight	2	Percent	2021	0.9997662608580152	1.0059934902320655	0.9899858755439668
1	Deaths	192	Southern Sub-Saharan Africa	3	Both	27	Age-standardized	381	Neonatal preterm birth	335	Low birth weight	2	Percent	2021	0.9998291705851384	1.005545724544142	0.991659222111508
1	Deaths	174	Eastern Sub-Saharan Africa	1	Male	27	Age-standardized	381	Neonatal preterm birth	334	Short gestation	2	Percent	2021	0.9996281991701672	1.010289655640087	0.9894758467163433
1	Deaths	174	Eastern Sub-Saharan Africa	2	Female	27	Age-standardized	381	Neonatal preterm birth	334	Short gestation	2	Percent	2021	0.9998316927414882	1.0084800445563809	0.9893394815489076
1	Deaths	174	Eastern Sub-Saharan Africa	3	Both	27	Age-standardized	381	Neonatal preterm birth	334	Short gestation	2	Percent	2021	0.99971202434968	1.0069861979569994	0.9926314275437572
1	Deaths	174	Eastern Sub-Saharan Africa	1	Male	27	Age-standardized	381	Neonatal preterm birth	335	Low birth weight	2	Percent	2021	0.9996281991701672	1.010289655640087	0.9894758467163433
1	Deaths	174	Eastern Sub-Saharan Africa	2	Female	27	Age-standardized	381	Neonatal preterm birth	335	Low birth weight	2	Percent	2021	0.9998316927414882	1.0084800445563809	0.9893394815489076
1	Deaths	174	Eastern Sub-Saharan Africa	3	Both	27	Age-standardized	381	Neonatal preterm birth	335	Low birth weight	2	Percent	2021	0.99971202434968	1.0069861979569994	0.9926314275437572
1	Deaths	96	Southern Latin America	1	Male	27	Age-standardized	385	Other neonatal disorders	380	Particulate matter pollution	2	Percent	2021	0.0599951032479234	0.1080756920522819	0.0169579189972246
1	Deaths	96	Southern Latin America	2	Female	27	Age-standardized	385	Other neonatal disorders	380	Particulate matter pollution	2	Percent	2021	0.0598316335203033	0.1130723352473814	0.0156200813255529
1	Deaths	96	Southern Latin America	3	Both	27	Age-standardized	385	Other neonatal disorders	380	Particulate matter pollution	2	Percent	2021	0.0599807151202324	0.0954686392265277	0.0268200436784452
1	Deaths	44639	Middle SDI	1	Male	27	Age-standardized	383	Neonatal sepsis and other neonatal infections	334	Short gestation	2	Percent	2021	0.188491721171622	0.2265647607441391	0.1444843109923396
1	Deaths	44639	Middle SDI	2	Female	27	Age-standardized	383	Neonatal sepsis and other neonatal infections	334	Short gestation	2	Percent	2021	0.166668800147481	0.2060134612139587	0.1305929323948589
1	Deaths	44639	Middle SDI	3	Both	27	Age-standardized	383	Neonatal sepsis and other neonatal infections	334	Short gestation	2	Percent	2021	0.179252242449893	0.2100599450834964	0.1440713292769938
1	Deaths	44639	Middle SDI	1	Male	27	Age-standardized	383	Neonatal sepsis and other neonatal infections	335	Low birth weight	2	Percent	2021	0.5251465544730989	0.5603763793516652	0.4847308520111617
1	Deaths	44639	Middle SDI	2	Female	27	Age-standardized	383	Neonatal sepsis and other neonatal infections	335	Low birth weight	2	Percent	2021	0.4977819836505419	0.5344663349598848	0.4555288525519826
1	Deaths	44639	Middle SDI	3	Both	27	Age-standardized	383	Neonatal sepsis and other neonatal infections	335	Low birth weight	2	Percent	2021	0.5135973331729374	0.538371941174292	0.4806683772727149
1	Deaths	44562	Europe	1	Male	27	Age-standardized	385	Other neonatal disorders	335	Low birth weight	2	Percent	2021	0.4351396417630808	0.4792153242575487	0.388080083731164
1	Deaths	44562	Europe	2	Female	27	Age-standardized	385	Other neonatal disorders	335	Low birth weight	2	Percent	2021	0.4335314564032753	0.4774030398059838	0.3873394385313706
1	Deaths	44562	Europe	3	Both	27	Age-standardized	385	Other neonatal disorders	335	Low birth weight	2	Percent	2021	0.4345344388049701	0.4635679599808369	0.3970588479480256
1	Deaths	44639	Middle SDI	1	Male	27	Age-standardized	385	Other neonatal disorders	334	Short gestation	2	Percent	2021	0.2325515765543477	0.2858306576511294	0.172475983097421
1	Deaths	44639	Middle SDI	2	Female	27	Age-standardized	385	Other neonatal disorders	334	Short gestation	2	Percent	2021	0.1810052552926161	0.2280410079666247	0.1384793622798758
1	Deaths	44639	Middle SDI	3	Both	27	Age-standardized	385	Other neonatal disorders	334	Short gestation	2	Percent	2021	0.2110634552450952	0.2519032360426335	0.1706581855174393
1	Deaths	65	High-income Asia Pacific	1	Male	27	Age-standardized	385	Other neonatal disorders	380	Particulate matter pollution	2	Percent	2021	0.0545502970529077	0.0835705991078347	0.0321537852572812
1	Deaths	65	High-income Asia Pacific	2	Female	27	Age-standardized	385	Other neonatal disorders	380	Particulate matter pollution	2	Percent	2021	0.0575827885458987	0.0824007660009748	0.0356428722359897
1	Deaths	65	High-income Asia Pacific	3	Both	27	Age-standardized	385	Other neonatal disorders	380	Particulate matter pollution	2	Percent	2021	0.0560942784713457	0.0762205630881933	0.0396777942468092
1	Deaths	44634	High-middle SDI	1	Male	27	Age-standardized	381	Neonatal preterm birth	334	Short gestation	2	Percent	2021	0.9999293370057284	1.0060382345209071	0.9939817894555132
1	Deaths	44634	High-middle SDI	2	Female	27	Age-standardized	381	Neonatal preterm birth	334	Short gestation	2	Percent	2021	0.999954254041956	1.003923542286441	0.995280196304456
1	Deaths	44634	High-middle SDI	3	Both	27	Age-standardized	381	Neonatal preterm birth	334	Short gestation	2	Percent	2021	0.9999363978746608	1.0038741526952095	0.995513831366904
1	Deaths	44634	High-middle SDI	1	Male	27	Age-standardized	381	Neonatal preterm birth	335	Low birth weight	2	Percent	2021	0.9999293370057284	1.0060382345209071	0.9939817894555132
1	Deaths	44634	High-middle SDI	2	Female	27	Age-standardized	381	Neonatal preterm birth	335	Low birth weight	2	Percent	2021	0.999954254041956	1.003923542286441	0.995280196304456
1	Deaths	44634	High-middle SDI	3	Both	27	Age-standardized	381	Neonatal preterm birth	335	Low birth weight	2	Percent	2021	0.9999363978746608	1.0038741526952095	0.995513831366904
1	Deaths	44637	Low SDI	1	Male	27	Age-standardized	385	Other neonatal disorders	334	Short gestation	2	Percent	2021	0.2895425746257061	0.3428168980400924	0.2359387154725153
1	Deaths	44637	Low SDI	2	Female	27	Age-standardized	385	Other neonatal disorders	334	Short gestation	2	Percent	2021	0.2668460397848717	0.3189108349964618	0.2172221315154475
1	Deaths	44637	Low SDI	3	Both	27	Age-standardized	385	Other neonatal disorders	334	Short gestation	2	Percent	2021	0.279618422705041	0.3166025071441695	0.2401153532305736
1	Deaths	104	Caribbean	1	Male	27	Age-standardized	384	Hemolytic disease and other neonatal jaundice	380	Particulate matter pollution	2	Percent	2021	0.2123342851666382	0.32485181866262	0.1296097532698244
1	Deaths	104	Caribbean	2	Female	27	Age-standardized	384	Hemolytic disease and other neonatal jaundice	380	Particulate matter pollution	2	Percent	2021	0.2489741139877908	0.3675265675592511	0.1475905768750379
1	Deaths	104	Caribbean	3	Both	27	Age-standardized	384	Hemolytic disease and other neonatal jaundice	380	Particulate matter pollution	2	Percent	2021	0.2306451677050056	0.3117566095702406	0.1569135166076566
1	Deaths	73	Western Europe	1	Male	27	Age-standardized	385	Other neonatal disorders	380	Particulate matter pollution	2	Percent	2021	0.0397640504518649	0.0648587834690407	0.020981048381338
1	Deaths	73	Western Europe	2	Female	27	Age-standardized	385	Other neonatal disorders	380	Particulate matter pollution	2	Percent	2021	0.0396511675562124	0.062765641914736	0.021707735285516
1	Deaths	73	Western Europe	3	Both	27	Age-standardized	385	Other neonatal disorders	380	Particulate matter pollution	2	Percent	2021	0.03973165513812	0.0561416663153848	0.0260779018306481
1	Deaths	44562	Europe	1	Male	27	Age-standardized	385	Other neonatal disorders	380	Particulate matter pollution	2	Percent	2021	0.0623531088501728	0.0919917150423699	0.0387236763368329
1	Deaths	44562	Europe	2	Female	27	Age-standardized	385	Other neonatal disorders	380	Particulate matter pollution	2	Percent	2021	0.0585376314400228	0.0890368764236576	0.0358678203981502
1	Deaths	44562	Europe	3	Both	27	Age-standardized	385	Other neonatal disorders	380	Particulate matter pollution	2	Percent	2021	0.0607304747113513	0.0808845023717341	0.0437988264110546
1	Deaths	199	Western Sub-Saharan Africa	1	Male	27	Age-standardized	381	Neonatal preterm birth	334	Short gestation	2	Percent	2021	0.99997345743597	1.006526316381604	0.987964145915323
1	Deaths	199	Western Sub-Saharan Africa	2	Female	27	Age-standardized	381	Neonatal preterm birth	334	Short gestation	2	Percent	2021	0.9998024309284078	1.0064734047781867	0.9900162301046288
1	Deaths	199	Western Sub-Saharan Africa	3	Both	27	Age-standardized	381	Neonatal preterm birth	334	Short gestation	2	Percent	2021	0.999891712199792	1.005361704349041	0.9895433804119398
1	Deaths	199	Western Sub-Saharan Africa	1	Male	27	Age-standardized	381	Neonatal preterm birth	335	Low birth weight	2	Percent	2021	0.99997345743597	1.006526316381604	0.987964145915323
1	Deaths	199	Western Sub-Saharan Africa	2	Female	27	Age-standardized	381	Neonatal preterm birth	335	Low birth weight	2	Percent	2021	0.9998024309284078	1.0064734047781867	0.9900162301046288
1	Deaths	199	Western Sub-Saharan Africa	3	Both	27	Age-standardized	381	Neonatal preterm birth	335	Low birth weight	2	Percent	2021	0.999891712199792	1.005361704349041	0.9895433804119398
1	Deaths	100	High-income North America	1	Male	27	Age-standardized	385	Other neonatal disorders	335	Low birth weight	2	Percent	2021	0.4103203993911934	0.4628921491597116	0.3522535503387252
1	Deaths	100	High-income North America	2	Female	27	Age-standardized	385	Other neonatal disorders	335	Low birth weight	2	Percent	2021	0.478030208665507	0.526068009605829	0.4269454571592703
1	Deaths	100	High-income North America	3	Both	27	Age-standardized	385	Other neonatal disorders	335	Low birth weight	2	Percent	2021	0.4408724744193262	0.4758136453625189	0.4026301393535618
1	Deaths	44637	Low SDI	1	Male	27	Age-standardized	381	Neonatal preterm birth	334	Short gestation	2	Percent	2021	0.9997680562036148	1.0069500370930935	0.991874115178896
1	Deaths	44637	Low SDI	2	Female	27	Age-standardized	381	Neonatal preterm birth	334	Short gestation	2	Percent	2021	0.999776286894391	1.0038671729210396	0.9939718268917964
1	Deaths	44637	Low SDI	3	Both	27	Age-standardized	381	Neonatal preterm birth	334	Short gestation	2	Percent	2021	0.999791469091752	1.004475265526306	0.9933856924470764
1	Deaths	44637	Low SDI	1	Male	27	Age-standardized	381	Neonatal preterm birth	335	Low birth weight	2	Percent	2021	0.9997680562036148	1.0069500370930935	0.991874115178896
1	Deaths	44637	Low SDI	2	Female	27	Age-standardized	381	Neonatal preterm birth	335	Low birth weight	2	Percent	2021	0.999776286894391	1.0038671729210396	0.9939718268917964
1	Deaths	44637	Low SDI	3	Both	27	Age-standardized	381	Neonatal preterm birth	335	Low birth weight	2	Percent	2021	0.999791469091752	1.004475265526306	0.9933856924470764
1	Deaths	124	Central Latin America	1	Male	27	Age-standardized	384	Hemolytic disease and other neonatal jaundice	380	Particulate matter pollution	2	Percent	2021	0.0882460439865758	0.1117455885282833	0.0668061144631074
1	Deaths	124	Central Latin America	2	Female	27	Age-standardized	384	Hemolytic disease and other neonatal jaundice	380	Particulate matter pollution	2	Percent	2021	0.0931421465551407	0.1244456952044704	0.0705074426393119
1	Deaths	124	Central Latin America	3	Both	27	Age-standardized	384	Hemolytic disease and other neonatal jaundice	380	Particulate matter pollution	2	Percent	2021	0.0900496181372172	0.1088440592520912	0.0745660363886756
1	Deaths	44561	Asia	1	Male	27	Age-standardized	381	Neonatal preterm birth	334	Short gestation	2	Percent	2021	0.9998697321255136	1.006582814681861	0.9876875243631632
1	Deaths	44561	Asia	2	Female	27	Age-standardized	381	Neonatal preterm birth	334	Short gestation	2	Percent	2021	0.9996387889535692	1.0053893518024866	0.9920394920299144
1	Deaths	44561	Asia	3	Both	27	Age-standardized	381	Neonatal preterm birth	334	Short gestation	2	Percent	2021	0.9997893746517952	1.0046393724893623	0.9912366648153338
1	Deaths	44561	Asia	1	Male	27	Age-standardized	381	Neonatal preterm birth	335	Low birth weight	2	Percent	2021	0.9998697321255136	1.006582814681861	0.9876875243631632
1	Deaths	44561	Asia	2	Female	27	Age-standardized	381	Neonatal preterm birth	335	Low birth weight	2	Percent	2021	0.9996387889535692	1.0053893518024866	0.9920394920299144
1	Deaths	44561	Asia	3	Both	27	Age-standardized	381	Neonatal preterm birth	335	Low birth weight	2	Percent	2021	0.9997893746517952	1.0046393724893623	0.9912366648153338
1	Deaths	44559	Africa	1	Male	27	Age-standardized	381	Neonatal preterm birth	334	Short gestation	2	Percent	2021	0.9998160745123352	1.0065282885147586	0.9899573879732826
1	Deaths	44559	Africa	2	Female	27	Age-standardized	381	Neonatal preterm birth	334	Short gestation	2	Percent	2021	0.9997602053250676	1.004640690727108	0.99105663880178
1	Deaths	44559	Africa	3	Both	27	Age-standardized	381	Neonatal preterm birth	334	Short gestation	2	Percent	2021	0.9998009773144256	1.0048252154675748	0.9919767483417126
1	Deaths	44559	Africa	1	Male	27	Age-standardized	381	Neonatal preterm birth	335	Low birth weight	2	Percent	2021	0.9998160745123352	1.0065282885147586	0.9899573879732826
1	Deaths	44559	Africa	2	Female	27	Age-standardized	381	Neonatal preterm birth	335	Low birth weight	2	Percent	2021	0.9997602053250676	1.004640690727108	0.99105663880178
1	Deaths	44559	Africa	3	Both	27	Age-standardized	381	Neonatal preterm birth	335	Low birth weight	2	Percent	2021	0.9998009773144256	1.0048252154675748	0.9919767483417126
1	Deaths	134	Tropical Latin America	1	Male	27	Age-standardized	384	Hemolytic disease and other neonatal jaundice	380	Particulate matter pollution	2	Percent	2021	0.0663731034379515	0.0883608258152659	0.0449185346664427
1	Deaths	134	Tropical Latin America	2	Female	27	Age-standardized	384	Hemolytic disease and other neonatal jaundice	380	Particulate matter pollution	2	Percent	2021	0.0598083225686618	0.079512816724819	0.0412544948854787
1	Deaths	134	Tropical Latin America	3	Both	27	Age-standardized	384	Hemolytic disease and other neonatal jaundice	380	Particulate matter pollution	2	Percent	2021	0.0642847699814348	0.0795752474600814	0.0488336303746788
1	Deaths	44634	High-middle SDI	1	Male	27	Age-standardized	384	Hemolytic disease and other neonatal jaundice	380	Particulate matter pollution	2	Percent	2021	0.1202004207456123	0.1527774780577326	0.0936074276507194
1	Deaths	44634	High-middle SDI	2	Female	27	Age-standardized	384	Hemolytic disease and other neonatal jaundice	380	Particulate matter pollution	2	Percent	2021	0.1019567393006284	0.1301116716779957	0.0767348992079475
1	Deaths	44634	High-middle SDI	3	Both	27	Age-standardized	384	Hemolytic disease and other neonatal jaundice	380	Particulate matter pollution	2	Percent	2021	0.1135587626245044	0.1366536838342397	0.0939097546973503
1	Deaths	138	North Africa and Middle East	1	Male	27	Age-standardized	384	Hemolytic disease and other neonatal jaundice	380	Particulate matter pollution	2	Percent	2021	0.1805660621272148	0.237948259871545	0.1305217663365952
1	Deaths	138	North Africa and Middle East	2	Female	27	Age-standardized	384	Hemolytic disease and other neonatal jaundice	380	Particulate matter pollution	2	Percent	2021	0.1826732994027835	0.2487610655413655	0.1326278892003448
1	Deaths	138	North Africa and Middle East	3	Both	27	Age-standardized	384	Hemolytic disease and other neonatal jaundice	380	Particulate matter pollution	2	Percent	2021	0.1826721340968088	0.2263314504097466	0.1439163707365455
1	Deaths	120	Andean Latin America	1	Male	27	Age-standardized	385	Other neonatal disorders	380	Particulate matter pollution	2	Percent	2021	0.0906778876438644	0.1339279218613538	0.0481000045173517
1	Deaths	120	Andean Latin America	2	Female	27	Age-standardized	385	Other neonatal disorders	380	Particulate matter pollution	2	Percent	2021	0.0908126718141774	0.140094175957777	0.0505454137080258
1	Deaths	120	Andean Latin America	3	Both	27	Age-standardized	385	Other neonatal disorders	380	Particulate matter pollution	2	Percent	2021	0.0908261326142039	0.124978107488537	0.0614806971092803
1	Deaths	44560	America	1	Male	27	Age-standardized	381	Neonatal preterm birth	334	Short gestation	2	Percent	2021	0.9999407308171312	1.0118823498407874	0.9944240394055136
1	Deaths	44560	America	2	Female	27	Age-standardized	381	Neonatal preterm birth	334	Short gestation	2	Percent	2021	0.999988214786899	1.0080816907717796	0.9942923362899824
1	Deaths	44560	America	3	Both	27	Age-standardized	381	Neonatal preterm birth	334	Short gestation	2	Percent	2021	0.999959131690896	1.0088498887475714	0.9950285421631492
1	Deaths	44560	America	1	Male	27	Age-standardized	381	Neonatal preterm birth	335	Low birth weight	2	Percent	2021	0.9999407308171312	1.0118823498407874	0.9944240394055136
1	Deaths	44560	America	2	Female	27	Age-standardized	381	Neonatal preterm birth	335	Low birth weight	2	Percent	2021	0.999988214786899	1.0080816907717796	0.9942923362899824
1	Deaths	44560	America	3	Both	27	Age-standardized	381	Neonatal preterm birth	335	Low birth weight	2	Percent	2021	0.999959131690896	1.0088498887475714	0.9950285421631492
1	Deaths	104	Caribbean	1	Male	27	Age-standardized	385	Other neonatal disorders	335	Low birth weight	2	Percent	2021	0.687914735861828	0.7412315474450768	0.6204457407884945
1	Deaths	104	Caribbean	2	Female	27	Age-standardized	385	Other neonatal disorders	335	Low birth weight	2	Percent	2021	0.6541042793810868	0.7090610007061542	0.5876223181583394
1	Deaths	104	Caribbean	3	Both	27	Age-standardized	385	Other neonatal disorders	335	Low birth weight	2	Percent	2021	0.6737182361347972	0.7165846042497837	0.6214300331584987
1	Deaths	44634	High-middle SDI	1	Male	27	Age-standardized	385	Other neonatal disorders	335	Low birth weight	2	Percent	2021	0.4609328081678846	0.5074122595927731	0.4140133881410796
1	Deaths	44634	High-middle SDI	2	Female	27	Age-standardized	385	Other neonatal disorders	335	Low birth weight	2	Percent	2021	0.4643762185611204	0.5164818651616216	0.404336306003492
1	Deaths	44634	High-middle SDI	3	Both	27	Age-standardized	385	Other neonatal disorders	335	Low birth weight	2	Percent	2021	0.462564836850359	0.4986104564711398	0.4200746585687538
1	Deaths	44637	Low SDI	1	Male	27	Age-standardized	384	Hemolytic disease and other neonatal jaundice	380	Particulate matter pollution	2	Percent	2021	0.2219186507103773	0.2507013868926964	0.1921830251727951
1	Deaths	44637	Low SDI	2	Female	27	Age-standardized	384	Hemolytic disease and other neonatal jaundice	380	Particulate matter pollution	2	Percent	2021	0.2481623270848018	0.2813305050010405	0.2106138108198829
1	Deaths	44637	Low SDI	3	Both	27	Age-standardized	384	Hemolytic disease and other neonatal jaundice	380	Particulate matter pollution	2	Percent	2021	0.2318827396097555	0.2551945582632027	0.2099251226254515
1	Deaths	134	Tropical Latin America	1	Male	27	Age-standardized	385	Other neonatal disorders	335	Low birth weight	2	Percent	2021	0.5265364739611176	0.5620811202680136	0.4852938932994896
1	Deaths	134	Tropical Latin America	2	Female	27	Age-standardized	385	Other neonatal disorders	335	Low birth weight	2	Percent	2021	0.5363430282405662	0.5699321907701151	0.4924778992334951
1	Deaths	134	Tropical Latin America	3	Both	27	Age-standardized	385	Other neonatal disorders	335	Low birth weight	2	Percent	2021	0.530947050815113	0.5559867718410396	0.5026337141928855
1	Deaths	159	South Asia	1	Male	27	Age-standardized	384	Hemolytic disease and other neonatal jaundice	380	Particulate matter pollution	2	Percent	2021	0.250117730258241	0.2894122806699258	0.2126053409718036
1	Deaths	159	South Asia	2	Female	27	Age-standardized	384	Hemolytic disease and other neonatal jaundice	380	Particulate matter pollution	2	Percent	2021	0.2424105725374571	0.288419601045638	0.200214442116314
1	Deaths	159	South Asia	3	Both	27	Age-standardized	384	Hemolytic disease and other neonatal jaundice	380	Particulate matter pollution	2	Percent	2021	0.2465691140483021	0.2792342608951088	0.219240848538196
1	Deaths	100	High-income North America	1	Male	27	Age-standardized	385	Other neonatal disorders	380	Particulate matter pollution	2	Percent	2021	0.0271452749822799	0.0417477878872167	0.0161910329180418
1	Deaths	100	High-income North America	2	Female	27	Age-standardized	385	Other neonatal disorders	380	Particulate matter pollution	2	Percent	2021	0.0283446096569628	0.0440092874282173	0.0159073690569183
1	Deaths	100	High-income North America	3	Both	27	Age-standardized	385	Other neonatal disorders	380	Particulate matter pollution	2	Percent	2021	0.0276885368394252	0.0373652663297683	0.0189145417812185
1	Deaths	44634	High-middle SDI	1	Male	27	Age-standardized	385	Other neonatal disorders	380	Particulate matter pollution	2	Percent	2021	0.1058442194716234	0.1319545740710545	0.0816828889897781
1	Deaths	44634	High-middle SDI	2	Female	27	Age-standardized	385	Other neonatal disorders	380	Particulate matter pollution	2	Percent	2021	0.1059918948963905	0.141237006844219	0.0767774597241467
1	Deaths	44634	High-middle SDI	3	Both	27	Age-standardized	385	Other neonatal disorders	380	Particulate matter pollution	2	Percent	2021	0.1059696092300872	0.1303050773994963	0.0831445424186828
1	Deaths	44635	High SDI	1	Male	27	Age-standardized	381	Neonatal preterm birth	334	Short gestation	2	Percent	2021	0.9999597786468906	1.0041489479915813	0.9956012796230436
1	Deaths	44635	High SDI	2	Female	27	Age-standardized	381	Neonatal preterm birth	334	Short gestation	2	Percent	2021	0.9999771578070272	1.003218847908271	0.9959150260814504
1	Deaths	44635	High SDI	3	Both	27	Age-standardized	381	Neonatal preterm birth	334	Short gestation	2	Percent	2021	0.999964798453084	1.0028151214237506	0.997002906350712
1	Deaths	44635	High SDI	1	Male	27	Age-standardized	381	Neonatal preterm birth	335	Low birth weight	2	Percent	2021	0.9999597786468906	1.0041489479915813	0.9956012796230436
1	Deaths	44635	High SDI	2	Female	27	Age-standardized	381	Neonatal preterm birth	335	Low birth weight	2	Percent	2021	0.9999771578070272	1.003218847908271	0.9959150260814504
1	Deaths	44635	High SDI	3	Both	27	Age-standardized	381	Neonatal preterm birth	335	Low birth weight	2	Percent	2021	0.999964798453084	1.0028151214237506	0.997002906350712
1	Deaths	167	Central Sub-Saharan Africa	1	Male	27	Age-standardized	384	Hemolytic disease and other neonatal jaundice	380	Particulate matter pollution	2	Percent	2021	0.1928973247504584	0.272362438792352	0.1210827469404335
1	Deaths	167	Central Sub-Saharan Africa	2	Female	27	Age-standardized	384	Hemolytic disease and other neonatal jaundice	380	Particulate matter pollution	2	Percent	2021	0.1717462129284174	0.2540428696445259	0.1064064484257057
1	Deaths	167	Central Sub-Saharan Africa	3	Both	27	Age-standardized	384	Hemolytic disease and other neonatal jaundice	380	Particulate matter pollution	2	Percent	2021	0.1876103820020133	0.2490865315079254	0.1331389744592384
1	Deaths	138	North Africa and Middle East	1	Male	27	Age-standardized	385	Other neonatal disorders	335	Low birth weight	2	Percent	2021	0.4703114623910885	0.5357989212487881	0.4021150761304486
1	Deaths	138	North Africa and Middle East	2	Female	27	Age-standardized	385	Other neonatal disorders	335	Low birth weight	2	Percent	2021	0.4376175659614992	0.5068284372205605	0.3658018250609655
1	Deaths	138	North Africa and Middle East	3	Both	27	Age-standardized	385	Other neonatal disorders	335	Low birth weight	2	Percent	2021	0.4561328233591034	0.5061056473191754	0.4021725575493852
1	Deaths	124	Central Latin America	1	Male	27	Age-standardized	385	Other neonatal disorders	380	Particulate matter pollution	2	Percent	2021	0.091994613472582	0.1175701435635906	0.0675592230559238
1	Deaths	124	Central Latin America	2	Female	27	Age-standardized	385	Other neonatal disorders	380	Particulate matter pollution	2	Percent	2021	0.0927340529578908	0.1213025014591503	0.0681651537743115
1	Deaths	124	Central Latin America	3	Both	27	Age-standardized	385	Other neonatal disorders	380	Particulate matter pollution	2	Percent	2021	0.0923425267468378	0.1112309383314028	0.0740537021166727
1	Deaths	174	Eastern Sub-Saharan Africa	1	Male	27	Age-standardized	384	Hemolytic disease and other neonatal jaundice	380	Particulate matter pollution	2	Percent	2021	0.1568534366374676	0.2001432865046928	0.1222464469732052
1	Deaths	174	Eastern Sub-Saharan Africa	2	Female	27	Age-standardized	384	Hemolytic disease and other neonatal jaundice	380	Particulate matter pollution	2	Percent	2021	0.1701000167069932	0.2120710520444637	0.1332116965681387
1	Deaths	174	Eastern Sub-Saharan Africa	3	Both	27	Age-standardized	384	Hemolytic disease and other neonatal jaundice	380	Particulate matter pollution	2	Percent	2021	0.1602289118640639	0.1973610109891587	0.1310990597754688
1	Deaths	192	Southern Sub-Saharan Africa	1	Male	27	Age-standardized	384	Hemolytic disease and other neonatal jaundice	380	Particulate matter pollution	2	Percent	2021	0.1710711071350651	0.2125558739762355	0.1346036610036766
1	Deaths	192	Southern Sub-Saharan Africa	2	Female	27	Age-standardized	384	Hemolytic disease and other neonatal jaundice	380	Particulate matter pollution	2	Percent	2021	0.1447679693474834	0.191150988776765	0.1091109471937714
1	Deaths	192	Southern Sub-Saharan Africa	3	Both	27	Age-standardized	384	Hemolytic disease and other neonatal jaundice	380	Particulate matter pollution	2	Percent	2021	0.1621112252918973	0.1929248786850116	0.1350471412316602
1	Deaths	104	Caribbean	1	Male	27	Age-standardized	385	Other neonatal disorders	380	Particulate matter pollution	2	Percent	2021	0.26329520039299	0.3749845460893326	0.1627929608391737
1	Deaths	104	Caribbean	2	Female	27	Age-standardized	385	Other neonatal disorders	380	Particulate matter pollution	2	Percent	2021	0.2538136730081178	0.3589277072844706	0.1604713864170334
1	Deaths	104	Caribbean	3	Both	27	Age-standardized	385	Other neonatal disorders	380	Particulate matter pollution	2	Percent	2021	0.2597424529132851	0.3360565104437389	0.1878242207572721
1	Deaths	44637	Low SDI	1	Male	27	Age-standardized	385	Other neonatal disorders	335	Low birth weight	2	Percent	2021	0.5957451142684862	0.6364554130017972	0.5552179771964052
1	Deaths	44637	Low SDI	2	Female	27	Age-standardized	385	Other neonatal disorders	335	Low birth weight	2	Percent	2021	0.5675589967296972	0.6104277963227662	0.5268722491772904
1	Deaths	44637	Low SDI	3	Both	27	Age-standardized	385	Other neonatal disorders	335	Low birth weight	2	Percent	2021	0.5834236329952429	0.6178572384792189	0.5532592791656264
1	Deaths	44639	Middle SDI	1	Male	27	Age-standardized	381	Neonatal preterm birth	334	Short gestation	2	Percent	2021	0.999792952591137	1.0067829986087908	0.985476387167262
1	Deaths	44639	Middle SDI	2	Female	27	Age-standardized	381	Neonatal preterm birth	334	Short gestation	2	Percent	2021	0.9997673570992646	1.006453951291808	0.9901636146843866
1	Deaths	44639	Middle SDI	3	Both	27	Age-standardized	381	Neonatal preterm birth	334	Short gestation	2	Percent	2021	0.9997932879168124	1.0057635328091978	0.988419816988952
1	Deaths	44639	Middle SDI	1	Male	27	Age-standardized	381	Neonatal preterm birth	335	Low birth weight	2	Percent	2021	0.999792952591137	1.0067829986087908	0.985476387167262
1	Deaths	44639	Middle SDI	2	Female	27	Age-standardized	381	Neonatal preterm birth	335	Low birth weight	2	Percent	2021	0.9997673570992646	1.006453951291808	0.9901636146843866
1	Deaths	44639	Middle SDI	3	Both	27	Age-standardized	381	Neonatal preterm birth	335	Low birth weight	2	Percent	2021	0.9997932879168124	1.0057635328091978	0.988419816988952
1	Deaths	44636	Low-middle SDI	1	Male	27	Age-standardized	381	Neonatal preterm birth	334	Short gestation	2	Percent	2021	0.9999507239143348	1.0074807483154795	0.9878916223702064
1	Deaths	44636	Low-middle SDI	2	Female	27	Age-standardized	381	Neonatal preterm birth	334	Short gestation	2	Percent	2021	0.999661241909646	1.0063701549110935	0.9905399755238172
1	Deaths	44636	Low-middle SDI	3	Both	27	Age-standardized	381	Neonatal preterm birth	334	Short gestation	2	Percent	2021	0.9998397773834928	1.005477068666934	0.9915184604134972
1	Deaths	44636	Low-middle SDI	1	Male	27	Age-standardized	381	Neonatal preterm birth	335	Low birth weight	2	Percent	2021	0.9999507239143348	1.0074807483154795	0.9878916223702064
1	Deaths	44636	Low-middle SDI	2	Female	27	Age-standardized	381	Neonatal preterm birth	335	Low birth weight	2	Percent	2021	0.999661241909646	1.0063701549110935	0.9905399755238172
1	Deaths	44636	Low-middle SDI	3	Both	27	Age-standardized	381	Neonatal preterm birth	335	Low birth weight	2	Percent	2021	0.9998397773834928	1.005477068666934	0.9915184604134972
1	Deaths	134	Tropical Latin America	1	Male	27	Age-standardized	385	Other neonatal disorders	380	Particulate matter pollution	2	Percent	2021	0.0620451681122219	0.0801395265764598	0.0438457621051421
1	Deaths	134	Tropical Latin America	2	Female	27	Age-standardized	385	Other neonatal disorders	380	Particulate matter pollution	2	Percent	2021	0.0587312050725348	0.0809753891067772	0.040743354044955
1	Deaths	134	Tropical Latin America	3	Both	27	Age-standardized	385	Other neonatal disorders	380	Particulate matter pollution	2	Percent	2021	0.0605741687145576	0.0740015936250969	0.0472005159452235
1	Deaths	44637	Low SDI	1	Male	27	Age-standardized	385	Other neonatal disorders	380	Particulate matter pollution	2	Percent	2021	0.2690261305762015	0.3038987793631525	0.2342663043349385
1	Deaths	44637	Low SDI	2	Female	27	Age-standardized	385	Other neonatal disorders	380	Particulate matter pollution	2	Percent	2021	0.2490298941489441	0.2783284876821048	0.2149867091358384
1	Deaths	44637	Low SDI	3	Both	27	Age-standardized	385	Other neonatal disorders	380	Particulate matter pollution	2	Percent	2021	0.2603102837852201	0.2867639349343076	0.2345280113940274
1	Deaths	159	South Asia	1	Male	27	Age-standardized	385	Other neonatal disorders	335	Low birth weight	2	Percent	2021	0.7277660163176276	0.7632316750043024	0.6938156870983165
1	Deaths	159	South Asia	2	Female	27	Age-standardized	385	Other neonatal disorders	335	Low birth weight	2	Percent	2021	0.6988702628929025	0.7371680322643768	0.6618005958698949
1	Deaths	159	South Asia	3	Both	27	Age-standardized	385	Other neonatal disorders	335	Low birth weight	2	Percent	2021	0.7148724642066039	0.741197346897118	0.6910782578639332
1	Deaths	44561	Asia	1	Male	27	Age-standardized	384	Hemolytic disease and other neonatal jaundice	380	Particulate matter pollution	2	Percent	2021	0.2396902227906515	0.273500966535191	0.2061258879784345
1	Deaths	44561	Asia	2	Female	27	Age-standardized	384	Hemolytic disease and other neonatal jaundice	380	Particulate matter pollution	2	Percent	2021	0.2344429699933999	0.2735230968789638	0.1951930938901044
1	Deaths	44561	Asia	3	Both	27	Age-standardized	384	Hemolytic disease and other neonatal jaundice	380	Particulate matter pollution	2	Percent	2021	0.2373509678025062	0.266422404069155	0.2123504261675981
1	Deaths	199	Western Sub-Saharan Africa	1	Male	27	Age-standardized	384	Hemolytic disease and other neonatal jaundice	380	Particulate matter pollution	2	Percent	2021	0.2284898165244964	0.2587955512099853	0.1986590618343318
1	Deaths	199	Western Sub-Saharan Africa	2	Female	27	Age-standardized	384	Hemolytic disease and other neonatal jaundice	380	Particulate matter pollution	2	Percent	2021	0.24494110037872	0.2778573744228073	0.2154134329587628
1	Deaths	199	Western Sub-Saharan Africa	3	Both	27	Age-standardized	384	Hemolytic disease and other neonatal jaundice	380	Particulate matter pollution	2	Percent	2021	0.235003830851105	0.2584204845163066	0.2139276110586069
1	Deaths	167	Central Sub-Saharan Africa	1	Male	27	Age-standardized	385	Other neonatal disorders	335	Low birth weight	2	Percent	2021	0.5223348843360087	0.5846708469657411	0.4605748498637769
1	Deaths	167	Central Sub-Saharan Africa	2	Female	27	Age-standardized	385	Other neonatal disorders	335	Low birth weight	2	Percent	2021	0.4735669863323835	0.5436065486599335	0.4049850936723277
1	Deaths	167	Central Sub-Saharan Africa	3	Both	27	Age-standardized	385	Other neonatal disorders	335	Low birth weight	2	Percent	2021	0.4998607505462061	0.5516764909283284	0.4533218994087672
1	Deaths	138	North Africa and Middle East	1	Male	27	Age-standardized	385	Other neonatal disorders	380	Particulate matter pollution	2	Percent	2021	0.1681161097607516	0.2160860043514351	0.1266631435153306
1	Deaths	138	North Africa and Middle East	2	Female	27	Age-standardized	385	Other neonatal disorders	380	Particulate matter pollution	2	Percent	2021	0.1551400307156052	0.2075861729652584	0.1123820306987305
1	Deaths	138	North Africa and Middle East	3	Both	27	Age-standardized	385	Other neonatal disorders	380	Particulate matter pollution	2	Percent	2021	0.162492116665976	0.1976144096449812	0.1304124820398924
1	Deaths	174	Eastern Sub-Saharan Africa	1	Male	27	Age-standardized	385	Other neonatal disorders	335	Low birth weight	2	Percent	2021	0.5600689637779956	0.6109016824312743	0.509473395222172
1	Deaths	174	Eastern Sub-Saharan Africa	2	Female	27	Age-standardized	385	Other neonatal disorders	335	Low birth weight	2	Percent	2021	0.5490313813674732	0.5974089506087976	0.4922600851508169
1	Deaths	174	Eastern Sub-Saharan Africa	3	Both	27	Age-standardized	385	Other neonatal disorders	335	Low birth weight	2	Percent	2021	0.5555771888922263	0.5997575193343676	0.5125434870409907
1	Deaths	192	Southern Sub-Saharan Africa	1	Male	27	Age-standardized	385	Other neonatal disorders	335	Low birth weight	2	Percent	2021	0.6104875516059786	0.6528193644897109	0.5604376154905966
1	Deaths	192	Southern Sub-Saharan Africa	2	Female	27	Age-standardized	385	Other neonatal disorders	335	Low birth weight	2	Percent	2021	0.512762765329847	0.5622287011210837	0.4573774578933809
1	Deaths	192	Southern Sub-Saharan Africa	3	Both	27	Age-standardized	385	Other neonatal disorders	335	Low birth weight	2	Percent	2021	0.5666366777428599	0.6014454286248901	0.5298739354809143
1	Deaths	44559	Africa	1	Male	27	Age-standardized	384	Hemolytic disease and other neonatal jaundice	380	Particulate matter pollution	2	Percent	2021	0.1857916351893089	0.2121383438627713	0.1633166606507567
1	Deaths	44559	Africa	2	Female	27	Age-standardized	384	Hemolytic disease and other neonatal jaundice	380	Particulate matter pollution	2	Percent	2021	0.207787402696889	0.2323793451595756	0.1844058690516768
1	Deaths	44559	Africa	3	Both	27	Age-standardized	384	Hemolytic disease and other neonatal jaundice	380	Particulate matter pollution	2	Percent	2021	0.1929218498378087	0.2137153839079613	0.1745285239549222
1	Deaths	44561	Asia	1	Male	27	Age-standardized	385	Other neonatal disorders	335	Low birth weight	2	Percent	2021	0.680489151231605	0.7129649173040177	0.6445661797232443
1	Deaths	44561	Asia	2	Female	27	Age-standardized	385	Other neonatal disorders	335	Low birth weight	2	Percent	2021	0.6546945228214899	0.6892635911498266	0.6188445043685797
1	Deaths	44561	Asia	3	Both	27	Age-standardized	385	Other neonatal disorders	335	Low birth weight	2	Percent	2021	0.669178138971612	0.6951461309499483	0.6421094913988538
1	Deaths	199	Western Sub-Saharan Africa	1	Male	27	Age-standardized	385	Other neonatal disorders	335	Low birth weight	2	Percent	2021	0.5811310767624509	0.6265086951144363	0.5342751153258345
1	Deaths	199	Western Sub-Saharan Africa	2	Female	27	Age-standardized	385	Other neonatal disorders	335	Low birth weight	2	Percent	2021	0.533151636812355	0.5823170144618999	0.4755538683405308
1	Deaths	199	Western Sub-Saharan Africa	3	Both	27	Age-standardized	385	Other neonatal disorders	335	Low birth weight	2	Percent	2021	0.5586138586190954	0.5982883348090282	0.5149507496206309
1	Deaths	159	South Asia	1	Male	27	Age-standardized	385	Other neonatal disorders	380	Particulate matter pollution	2	Percent	2021	0.2821559803806348	0.3233128723170174	0.235624468516676
1	Deaths	159	South Asia	2	Female	27	Age-standardized	385	Other neonatal disorders	380	Particulate matter pollution	2	Percent	2021	0.2673584574656912	0.3107863671626516	0.2240081575033605
1	Deaths	159	South Asia	3	Both	27	Age-standardized	385	Other neonatal disorders	380	Particulate matter pollution	2	Percent	2021	0.2755266266588622	0.3062782232751416	0.2437101247021205
1	Deaths	44560	America	1	Male	27	Age-standardized	384	Hemolytic disease and other neonatal jaundice	380	Particulate matter pollution	2	Percent	2021	0.1038069634525298	0.1306553555813279	0.0826974492994863
1	Deaths	44560	America	2	Female	27	Age-standardized	384	Hemolytic disease and other neonatal jaundice	380	Particulate matter pollution	2	Percent	2021	0.1172333108334781	0.1753826094547513	0.0824877610397868
1	Deaths	44560	America	3	Both	27	Age-standardized	384	Hemolytic disease and other neonatal jaundice	380	Particulate matter pollution	2	Percent	2021	0.1091923201176179	0.1380496041871649	0.0909930499448675
1	Deaths	44559	Africa	1	Male	27	Age-standardized	385	Other neonatal disorders	335	Low birth weight	2	Percent	2021	0.555807430942462	0.5958930942982801	0.5155701702204114
1	Deaths	44559	Africa	2	Female	27	Age-standardized	385	Other neonatal disorders	335	Low birth weight	2	Percent	2021	0.5216781552245768	0.5637504392894546	0.4832627607200533
1	Deaths	44559	Africa	3	Both	27	Age-standardized	385	Other neonatal disorders	335	Low birth weight	2	Percent	2021	0.5406691701509319	0.5717311092568952	0.5128733789280054
1	Deaths	44635	High SDI	1	Male	27	Age-standardized	384	Hemolytic disease and other neonatal jaundice	380	Particulate matter pollution	2	Percent	2021	0.0598065873299232	0.0773171468452584	0.045476689299931
1	Deaths	44635	High SDI	2	Female	27	Age-standardized	384	Hemolytic disease and other neonatal jaundice	380	Particulate matter pollution	2	Percent	2021	0.0569238848900939	0.0747602574493914	0.0425484566101369
1	Deaths	44635	High SDI	3	Both	27	Age-standardized	384	Hemolytic disease and other neonatal jaundice	380	Particulate matter pollution	2	Percent	2021	0.0586672918448947	0.0716552191025277	0.0486964791737724
1	Deaths	167	Central Sub-Saharan Africa	1	Male	27	Age-standardized	385	Other neonatal disorders	380	Particulate matter pollution	2	Percent	2021	0.2216569926318917	0.3031962871592613	0.14521675189944
1	Deaths	167	Central Sub-Saharan Africa	2	Female	27	Age-standardized	385	Other neonatal disorders	380	Particulate matter pollution	2	Percent	2021	0.1856124253076505	0.2574196019178225	0.1129420520351038
1	Deaths	167	Central Sub-Saharan Africa	3	Both	27	Age-standardized	385	Other neonatal disorders	380	Particulate matter pollution	2	Percent	2021	0.2052362531922915	0.2683400131421384	0.147377026774314
1	Deaths	174	Eastern Sub-Saharan Africa	1	Male	27	Age-standardized	385	Other neonatal disorders	380	Particulate matter pollution	2	Percent	2021	0.2616262726829841	0.3063735349164108	0.2168372568216782
1	Deaths	174	Eastern Sub-Saharan Africa	2	Female	27	Age-standardized	385	Other neonatal disorders	380	Particulate matter pollution	2	Percent	2021	0.244267107224603	0.2853366262188991	0.2028013968208633
1	Deaths	174	Eastern Sub-Saharan Africa	3	Both	27	Age-standardized	385	Other neonatal disorders	380	Particulate matter pollution	2	Percent	2021	0.2544871844709284	0.291007827333675	0.2207419867606137
1	Deaths	192	Southern Sub-Saharan Africa	1	Male	27	Age-standardized	385	Other neonatal disorders	380	Particulate matter pollution	2	Percent	2021	0.1744521187606376	0.2247768469748804	0.126899309368681
1	Deaths	192	Southern Sub-Saharan Africa	2	Female	27	Age-standardized	385	Other neonatal disorders	380	Particulate matter pollution	2	Percent	2021	0.1504117010144537	0.2059972929059294	0.1078760434902876
1	Deaths	192	Southern Sub-Saharan Africa	3	Both	27	Age-standardized	385	Other neonatal disorders	380	Particulate matter pollution	2	Percent	2021	0.1637972444970918	0.199619365041647	0.1306093050462853
1	Deaths	44561	Asia	1	Male	27	Age-standardized	385	Other neonatal disorders	380	Particulate matter pollution	2	Percent	2021	0.2606434046580392	0.2988954159601177	0.2188901702994566
1	Deaths	44561	Asia	2	Female	27	Age-standardized	385	Other neonatal disorders	380	Particulate matter pollution	2	Percent	2021	0.2474403462221014	0.2870652180441944	0.210564484222248
1	Deaths	44561	Asia	3	Both	27	Age-standardized	385	Other neonatal disorders	380	Particulate matter pollution	2	Percent	2021	0.2548292284662611	0.2819508349541918	0.2262071438757088
1	Deaths	199	Western Sub-Saharan Africa	1	Male	27	Age-standardized	385	Other neonatal disorders	380	Particulate matter pollution	2	Percent	2021	0.2645142525632457	0.3000651021864412	0.2289863583162627
1	Deaths	199	Western Sub-Saharan Africa	2	Female	27	Age-standardized	385	Other neonatal disorders	380	Particulate matter pollution	2	Percent	2021	0.2361627689070657	0.2718173213697439	0.2021547209362949
1	Deaths	199	Western Sub-Saharan Africa	3	Both	27	Age-standardized	385	Other neonatal disorders	380	Particulate matter pollution	2	Percent	2021	0.251199474160978	0.2779910837751591	0.2254995046465064
1	Deaths	44639	Middle SDI	1	Male	27	Age-standardized	384	Hemolytic disease and other neonatal jaundice	380	Particulate matter pollution	2	Percent	2021	0.178906649323999	0.2143148038529397	0.148651074482235
1	Deaths	44639	Middle SDI	2	Female	27	Age-standardized	384	Hemolytic disease and other neonatal jaundice	380	Particulate matter pollution	2	Percent	2021	0.1710269081628934	0.2081492166568019	0.1423419354559031
1	Deaths	44639	Middle SDI	3	Both	27	Age-standardized	384	Hemolytic disease and other neonatal jaundice	380	Particulate matter pollution	2	Percent	2021	0.1761316253619591	0.2032314096330182	0.1531578447341062
1	Deaths	44635	High SDI	1	Male	27	Age-standardized	385	Other neonatal disorders	335	Low birth weight	2	Percent	2021	0.4126603210386954	0.4601716619496258	0.3591976660197103
1	Deaths	44635	High SDI	2	Female	27	Age-standardized	385	Other neonatal disorders	335	Low birth weight	2	Percent	2021	0.4676259196872825	0.5114513690961922	0.4182164598048403
1	Deaths	44635	High SDI	3	Both	27	Age-standardized	385	Other neonatal disorders	335	Low birth weight	2	Percent	2021	0.4376121435282201	0.4690026860005006	0.4014167601486451
1	Deaths	44560	America	1	Male	27	Age-standardized	385	Other neonatal disorders	335	Low birth weight	2	Percent	2021	0.5094100667313406	0.5518485908187272	0.4692788624470467
1	Deaths	44560	America	2	Female	27	Age-standardized	385	Other neonatal disorders	335	Low birth weight	2	Percent	2021	0.5243201317157963	0.560399284275721	0.4826560435331596
1	Deaths	44560	America	3	Both	27	Age-standardized	385	Other neonatal disorders	335	Low birth weight	2	Percent	2021	0.5160505168521875	0.5430272369861362	0.485014959092833
1	Deaths	44559	Africa	1	Male	27	Age-standardized	385	Other neonatal disorders	380	Particulate matter pollution	2	Percent	2021	0.2460515598385659	0.2765359258628392	0.2142068543012868
1	Deaths	44559	Africa	2	Female	27	Age-standardized	385	Other neonatal disorders	380	Particulate matter pollution	2	Percent	2021	0.2218926434915741	0.251395155684484	0.1932291002937149
1	Deaths	44559	Africa	3	Both	27	Age-standardized	385	Other neonatal disorders	380	Particulate matter pollution	2	Percent	2021	0.2353745072370715	0.2582957742554924	0.2127508790485621
1	Deaths	44636	Low-middle SDI	1	Male	27	Age-standardized	384	Hemolytic disease and other neonatal jaundice	380	Particulate matter pollution	2	Percent	2021	0.2336414704738569	0.2802520773640877	0.1926481636597494
1	Deaths	44636	Low-middle SDI	2	Female	27	Age-standardized	384	Hemolytic disease and other neonatal jaundice	380	Particulate matter pollution	2	Percent	2021	0.2263500323953017	0.2786853826426279	0.1797696651370064
1	Deaths	44636	Low-middle SDI	3	Both	27	Age-standardized	384	Hemolytic disease and other neonatal jaundice	380	Particulate matter pollution	2	Percent	2021	0.2303366981090756	0.2674006816472927	0.1941397647270034
1	Deaths	44639	Middle SDI	1	Male	27	Age-standardized	385	Other neonatal disorders	335	Low birth weight	2	Percent	2021	0.5610420278849413	0.603437066999361	0.512251102563195
1	Deaths	44639	Middle SDI	2	Female	27	Age-standardized	385	Other neonatal disorders	335	Low birth weight	2	Percent	2021	0.511265881300893	0.5539150077328355	0.4650622046790369
1	Deaths	44639	Middle SDI	3	Both	27	Age-standardized	385	Other neonatal disorders	335	Low birth weight	2	Percent	2021	0.5403154861846359	0.5737711008405048	0.5031531437892377
1	Deaths	44635	High SDI	1	Male	27	Age-standardized	385	Other neonatal disorders	380	Particulate matter pollution	2	Percent	2021	0.0365066404812679	0.048714763785313	0.0266750178809994
1	Deaths	44635	High SDI	2	Female	27	Age-standardized	385	Other neonatal disorders	380	Particulate matter pollution	2	Percent	2021	0.0368367107254784	0.049288237741785	0.0252588559312292
1	Deaths	44635	High SDI	3	Both	27	Age-standardized	385	Other neonatal disorders	380	Particulate matter pollution	2	Percent	2021	0.0366582581852104	0.045609134826628	0.0285521819090988
1	Deaths	44560	America	1	Male	27	Age-standardized	385	Other neonatal disorders	380	Particulate matter pollution	2	Percent	2021	0.0861447187279967	0.1054533813965359	0.0692200837758222
1	Deaths	44560	America	2	Female	27	Age-standardized	385	Other neonatal disorders	380	Particulate matter pollution	2	Percent	2021	0.0841644565926886	0.1048607095863754	0.0657208754415178
1	Deaths	44560	America	3	Both	27	Age-standardized	385	Other neonatal disorders	380	Particulate matter pollution	2	Percent	2021	0.0853085983719918	0.0987640144967317	0.072487006453987
1	Deaths	44636	Low-middle SDI	1	Male	27	Age-standardized	385	Other neonatal disorders	335	Low birth weight	2	Percent	2021	0.6610433135298142	0.6955887869284165	0.6239176665436381
1	Deaths	44636	Low-middle SDI	2	Female	27	Age-standardized	385	Other neonatal disorders	335	Low birth weight	2	Percent	2021	0.6312187227892916	0.6737626193724066	0.59045770641125
1	Deaths	44636	Low-middle SDI	3	Both	27	Age-standardized	385	Other neonatal disorders	335	Low birth weight	2	Percent	2021	0.6475259403967718	0.6756641616927301	0.6191275435980643
1	Deaths	44639	Middle SDI	1	Male	27	Age-standardized	385	Other neonatal disorders	380	Particulate matter pollution	2	Percent	2021	0.1622242346115889	0.1884004286380912	0.1378729463159756
1	Deaths	44639	Middle SDI	2	Female	27	Age-standardized	385	Other neonatal disorders	380	Particulate matter pollution	2	Percent	2021	0.1406649448622042	0.1644532955642265	0.1214351367828281
1	Deaths	44639	Middle SDI	3	Both	27	Age-standardized	385	Other neonatal disorders	380	Particulate matter pollution	2	Percent	2021	0.1532823819477386	0.1713141236556708	0.1367696629944428
1	Deaths	44636	Low-middle SDI	1	Male	27	Age-standardized	385	Other neonatal disorders	380	Particulate matter pollution	2	Percent	2021	0.2524966928661759	0.2940537881334495	0.2109919832212001
1	Deaths	44636	Low-middle SDI	2	Female	27	Age-standardized	385	Other neonatal disorders	380	Particulate matter pollution	2	Percent	2021	0.2348023924190549	0.2809300866109923	0.1955102172023373
1	Deaths	44636	Low-middle SDI	3	Both	27	Age-standardized	385	Other neonatal disorders	380	Particulate matter pollution	2	Percent	2021	0.2444455832477715	0.2729508942517422	0.213468518698918
2	DALYs (Disability-Adjusted Life Years)	9	Southeast Asia	1	Male	27	Age-standardized	381	Neonatal preterm birth	335	Low birth weight	2	Percent	2021	1.0000001851604003	1.00814903002069	0.988813788977758
2	DALYs (Disability-Adjusted Life Years)	9	Southeast Asia	2	Female	27	Age-standardized	381	Neonatal preterm birth	335	Low birth weight	2	Percent	2021	0.9998539648036254	1.0041281043383576	0.992984386372234
2	DALYs (Disability-Adjusted Life Years)	9	Southeast Asia	3	Both	27	Age-standardized	381	Neonatal preterm birth	335	Low birth weight	2	Percent	2021	0.9999449869218024	1.0054104290815933	0.9926621911085354
2	DALYs (Disability-Adjusted Life Years)	9	Southeast Asia	1	Male	27	Age-standardized	381	Neonatal preterm birth	380	Particulate matter pollution	2	Percent	2021	0.2248251765401356	0.2632951564494217	0.188803330216957
2	DALYs (Disability-Adjusted Life Years)	9	Southeast Asia	2	Female	27	Age-standardized	381	Neonatal preterm birth	380	Particulate matter pollution	2	Percent	2021	0.2126805338715077	0.2539069611943177	0.1768043113959844
2	DALYs (Disability-Adjusted Life Years)	9	Southeast Asia	3	Both	27	Age-standardized	381	Neonatal preterm birth	380	Particulate matter pollution	2	Percent	2021	0.2194990217516455	0.2477602451616261	0.1903711542910098
2	DALYs (Disability-Adjusted Life Years)	9	Southeast Asia	1	Male	27	Age-standardized	382	Neonatal encephalopathy due to birth asphyxia and trauma	334	Short gestation	2	Percent	2021	0.1159961622179831	0.1646688506240284	0.0671555278611846
2	DALYs (Disability-Adjusted Life Years)	9	Southeast Asia	2	Female	27	Age-standardized	382	Neonatal encephalopathy due to birth asphyxia and trauma	334	Short gestation	2	Percent	2021	0.0790086091525147	0.1166745139515453	0.0517736009924533
2	DALYs (Disability-Adjusted Life Years)	9	Southeast Asia	3	Both	27	Age-standardized	382	Neonatal encephalopathy due to birth asphyxia and trauma	334	Short gestation	2	Percent	2021	0.1015457067348059	0.1330190719931838	0.0694916325663769
2	DALYs (Disability-Adjusted Life Years)	9	Southeast Asia	1	Male	27	Age-standardized	382	Neonatal encephalopathy due to birth asphyxia and trauma	335	Low birth weight	2	Percent	2021	0.4353219177960259	0.4963672573042026	0.3638547888718398
2	DALYs (Disability-Adjusted Life Years)	9	Southeast Asia	2	Female	27	Age-standardized	382	Neonatal encephalopathy due to birth asphyxia and trauma	335	Low birth weight	2	Percent	2021	0.3881304038473023	0.4457352328717114	0.3268221708916555
2	DALYs (Disability-Adjusted Life Years)	9	Southeast Asia	3	Both	27	Age-standardized	382	Neonatal encephalopathy due to birth asphyxia and trauma	335	Low birth weight	2	Percent	2021	0.4172300559230901	0.4622158362980451	0.3648386477347281
2	DALYs (Disability-Adjusted Life Years)	9	Southeast Asia	1	Male	27	Age-standardized	385	Other neonatal disorders	380	Particulate matter pollution	2	Percent	2021	0.1673304078087387	0.2095687501271202	0.1326565345885519
2	DALYs (Disability-Adjusted Life Years)	9	Southeast Asia	2	Female	27	Age-standardized	385	Other neonatal disorders	380	Particulate matter pollution	2	Percent	2021	0.1475535956127956	0.1868999295423885	0.1137039959860449
2	DALYs (Disability-Adjusted Life Years)	9	Southeast Asia	3	Both	27	Age-standardized	385	Other neonatal disorders	380	Particulate matter pollution	2	Percent	2021	0.1592395103417952	0.1873276497726956	0.1337218026980883
2	DALYs (Disability-Adjusted Life Years)	9	Southeast Asia	1	Male	27	Age-standardized	383	Neonatal sepsis and other neonatal infections	380	Particulate matter pollution	2	Percent	2021	0.146794937493504	0.172685252587638	0.1210652731325115
2	DALYs (Disability-Adjusted Life Years)	9	Southeast Asia	2	Female	27	Age-standardized	383	Neonatal sepsis and other neonatal infections	380	Particulate matter pollution	2	Percent	2021	0.1293939503718418	0.1593627916433362	0.1065962034120708
2	DALYs (Disability-Adjusted Life Years)	9	Southeast Asia	3	Both	27	Age-standardized	383	Neonatal sepsis and other neonatal infections	380	Particulate matter pollution	2	Percent	2021	0.140008663057324	0.1583253024366139	0.1208568695606753
2	DALYs (Disability-Adjusted Life Years)	9	Southeast Asia	1	Male	27	Age-standardized	383	Neonatal sepsis and other neonatal infections	334	Short gestation	2	Percent	2021	0.1540444528393156	0.1953923397487948	0.1036443550182616
2	DALYs (Disability-Adjusted Life Years)	9	Southeast Asia	2	Female	27	Age-standardized	383	Neonatal sepsis and other neonatal infections	334	Short gestation	2	Percent	2021	0.1132517593706931	0.1450700825085202	0.0817765637490758
2	DALYs (Disability-Adjusted Life Years)	9	Southeast Asia	3	Both	27	Age-standardized	383	Neonatal sepsis and other neonatal infections	334	Short gestation	2	Percent	2021	0.1378604938595526	0.1657570432699903	0.1037834250210961
2	DALYs (Disability-Adjusted Life Years)	21	Oceania	1	Male	27	Age-standardized	380	Neonatal disorders	334	Short gestation	2	Percent	2021	0.6123208490796395	0.6829007430065515	0.528198818265853
2	DALYs (Disability-Adjusted Life Years)	21	Oceania	2	Female	27	Age-standardized	380	Neonatal disorders	334	Short gestation	2	Percent	2021	0.6409209889941064	0.7032873435692879	0.5648298358071
2	DALYs (Disability-Adjusted Life Years)	21	Oceania	3	Both	27	Age-standardized	380	Neonatal disorders	334	Short gestation	2	Percent	2021	0.6254709100574142	0.6757789354713696	0.574177160922293
2	DALYs (Disability-Adjusted Life Years)	5	East Asia	1	Male	27	Age-standardized	380	Neonatal disorders	334	Short gestation	2	Percent	2021	0.4849322920539425	0.5203869479255556	0.4454170064393468
2	DALYs (Disability-Adjusted Life Years)	5	East Asia	2	Female	27	Age-standardized	380	Neonatal disorders	334	Short gestation	2	Percent	2021	0.5014987304521709	0.5356084425593668	0.4638373439712625
2	DALYs (Disability-Adjusted Life Years)	5	East Asia	3	Both	27	Age-standardized	380	Neonatal disorders	334	Short gestation	2	Percent	2021	0.4918562036545643	0.5180655977535578	0.4615879919260682
2	DALYs (Disability-Adjusted Life Years)	9	Southeast Asia	1	Male	27	Age-standardized	384	Hemolytic disease and other neonatal jaundice	380	Particulate matter pollution	2	Percent	2021	0.1338432519972531	0.1750437877108638	0.1013218896611433
2	DALYs (Disability-Adjusted Life Years)	9	Southeast Asia	2	Female	27	Age-standardized	384	Hemolytic disease and other neonatal jaundice	380	Particulate matter pollution	2	Percent	2021	0.1070749548109276	0.143159678259445	0.0795437834160113
2	DALYs (Disability-Adjusted Life Years)	9	Southeast Asia	3	Both	27	Age-standardized	384	Hemolytic disease and other neonatal jaundice	380	Particulate matter pollution	2	Percent	2021	0.1226972050237961	0.1534603031364253	0.0993673551437693
2	DALYs (Disability-Adjusted Life Years)	9	Southeast Asia	1	Male	27	Age-standardized	385	Other neonatal disorders	334	Short gestation	2	Percent	2021	0.1535504584412968	0.2157548623440022	0.0854757522212376
2	DALYs (Disability-Adjusted Life Years)	9	Southeast Asia	2	Female	27	Age-standardized	385	Other neonatal disorders	334	Short gestation	2	Percent	2021	0.1072720907203299	0.1582905344223942	0.0646346151040876
2	DALYs (Disability-Adjusted Life Years)	9	Southeast Asia	3	Both	27	Age-standardized	385	Other neonatal disorders	334	Short gestation	2	Percent	2021	0.1342910281773226	0.1772470245807598	0.0858713050708719
2	DALYs (Disability-Adjusted Life Years)	9	Southeast Asia	1	Male	27	Age-standardized	385	Other neonatal disorders	335	Low birth weight	2	Percent	2021	0.4968825833097794	0.5504464830911149	0.4310644503067644
2	DALYs (Disability-Adjusted Life Years)	9	Southeast Asia	2	Female	27	Age-standardized	385	Other neonatal disorders	335	Low birth weight	2	Percent	2021	0.4503223424879389	0.5101243133867913	0.374996580207799
2	DALYs (Disability-Adjusted Life Years)	9	Southeast Asia	3	Both	27	Age-standardized	385	Other neonatal disorders	335	Low birth weight	2	Percent	2021	0.47770545874757	0.5214821491439319	0.4218996398830477
2	DALYs (Disability-Adjusted Life Years)	21	Oceania	1	Male	27	Age-standardized	381	Neonatal preterm birth	335	Low birth weight	2	Percent	2021	0.9999599661427566	1.0064904873605125	0.9926513015437756
2	DALYs (Disability-Adjusted Life Years)	21	Oceania	2	Female	27	Age-standardized	381	Neonatal preterm birth	335	Low birth weight	2	Percent	2021	0.9999711545695172	1.0069361644630843	0.9933420041660646
2	DALYs (Disability-Adjusted Life Years)	21	Oceania	3	Both	27	Age-standardized	381	Neonatal preterm birth	335	Low birth weight	2	Percent	2021	0.9999548960854252	1.0052902334329743	0.99510304788686
2	DALYs (Disability-Adjusted Life Years)	5	East Asia	1	Male	27	Age-standardized	381	Neonatal preterm birth	335	Low birth weight	2	Percent	2021	0.9999442285781542	1.003681361637052	0.9948762885673208
2	DALYs (Disability-Adjusted Life Years)	5	East Asia	2	Female	27	Age-standardized	381	Neonatal preterm birth	335	Low birth weight	2	Percent	2021	0.99988842997061	1.005055425145207	0.99570424878264
2	DALYs (Disability-Adjusted Life Years)	5	East Asia	3	Both	27	Age-standardized	381	Neonatal preterm birth	335	Low birth weight	2	Percent	2021	0.9999281264228252	1.0026229815798078	0.9967084657280508
2	DALYs (Disability-Adjusted Life Years)	21	Oceania	1	Male	27	Age-standardized	380	Neonatal disorders	335	Low birth weight	2	Percent	2021	0.7441340575119636	0.7853703754020137	0.6959892662658111
2	DALYs (Disability-Adjusted Life Years)	21	Oceania	2	Female	27	Age-standardized	380	Neonatal disorders	335	Low birth weight	2	Percent	2021	0.7622429216452293	0.801789935955707	0.7127494219112055
2	DALYs (Disability-Adjusted Life Years)	21	Oceania	3	Both	27	Age-standardized	380	Neonatal disorders	335	Low birth weight	2	Percent	2021	0.752471141070561	0.781547554823161	0.715782173685106
2	DALYs (Disability-Adjusted Life Years)	5	East Asia	1	Male	27	Age-standardized	380	Neonatal disorders	335	Low birth weight	2	Percent	2021	0.5969397089071236	0.6340095917436788	0.5609340470794252
2	DALYs (Disability-Adjusted Life Years)	5	East Asia	2	Female	27	Age-standardized	380	Neonatal disorders	335	Low birth weight	2	Percent	2021	0.6238112925259908	0.6562475067925954	0.5877271502150063
2	DALYs (Disability-Adjusted Life Years)	5	East Asia	3	Both	27	Age-standardized	380	Neonatal disorders	335	Low birth weight	2	Percent	2021	0.6081023414900337	0.6383562334257435	0.5804205465944887
2	DALYs (Disability-Adjusted Life Years)	21	Oceania	1	Male	27	Age-standardized	380	Neonatal disorders	380	Particulate matter pollution	2	Percent	2021	0.2618923656623994	0.3976089389267975	0.1503378820336992
2	DALYs (Disability-Adjusted Life Years)	21	Oceania	2	Female	27	Age-standardized	380	Neonatal disorders	380	Particulate matter pollution	2	Percent	2021	0.2637398150307717	0.377514841198341	0.1705922577850114
2	DALYs (Disability-Adjusted Life Years)	21	Oceania	3	Both	27	Age-standardized	380	Neonatal disorders	380	Particulate matter pollution	2	Percent	2021	0.2628880141862818	0.3492335072625039	0.1878330255634966
2	DALYs (Disability-Adjusted Life Years)	5	East Asia	1	Male	27	Age-standardized	380	Neonatal disorders	380	Particulate matter pollution	2	Percent	2021	0.1292342921206294	0.1548926857199877	0.1055385403951163
2	DALYs (Disability-Adjusted Life Years)	5	East Asia	2	Female	27	Age-standardized	380	Neonatal disorders	380	Particulate matter pollution	2	Percent	2021	0.1262494192692869	0.1516254381252035	0.1055637492393352
2	DALYs (Disability-Adjusted Life Years)	5	East Asia	3	Both	27	Age-standardized	380	Neonatal disorders	380	Particulate matter pollution	2	Percent	2021	0.1281389045272324	0.1479659804158118	0.1109771331121953
2	DALYs (Disability-Adjusted Life Years)	21	Oceania	1	Male	27	Age-standardized	381	Neonatal preterm birth	380	Particulate matter pollution	2	Percent	2021	0.305269829675256	0.4682465636622394	0.1723185039585671
2	DALYs (Disability-Adjusted Life Years)	21	Oceania	2	Female	27	Age-standardized	381	Neonatal preterm birth	380	Particulate matter pollution	2	Percent	2021	0.3057364280455934	0.4482507393926036	0.1939654151672644
2	DALYs (Disability-Adjusted Life Years)	21	Oceania	3	Both	27	Age-standardized	381	Neonatal preterm birth	380	Particulate matter pollution	2	Percent	2021	0.3061412609461026	0.411220613242828	0.2203562221127309
2	DALYs (Disability-Adjusted Life Years)	9	Southeast Asia	1	Male	27	Age-standardized	381	Neonatal preterm birth	334	Short gestation	2	Percent	2021	1.0000001851604003	1.00814903002069	0.988813788977758
2	DALYs (Disability-Adjusted Life Years)	9	Southeast Asia	2	Female	27	Age-standardized	381	Neonatal preterm birth	334	Short gestation	2	Percent	2021	0.9998539648036254	1.0041281043383576	0.992984386372234
2	DALYs (Disability-Adjusted Life Years)	9	Southeast Asia	3	Both	27	Age-standardized	381	Neonatal preterm birth	334	Short gestation	2	Percent	2021	0.9999449869218024	1.0054104290815933	0.9926621911085354
2	DALYs (Disability-Adjusted Life Years)	5	East Asia	1	Male	27	Age-standardized	381	Neonatal preterm birth	380	Particulate matter pollution	2	Percent	2021	0.1825564192211099	0.2165482333413648	0.1516386908939719
2	DALYs (Disability-Adjusted Life Years)	5	East Asia	2	Female	27	Age-standardized	381	Neonatal preterm birth	380	Particulate matter pollution	2	Percent	2021	0.1796336827625971	0.2144994955516577	0.1514083518114172
2	DALYs (Disability-Adjusted Life Years)	5	East Asia	3	Both	27	Age-standardized	381	Neonatal preterm birth	380	Particulate matter pollution	2	Percent	2021	0.181443187118709	0.2063951285284287	0.1584489499622031
2	DALYs (Disability-Adjusted Life Years)	21	Oceania	1	Male	27	Age-standardized	383	Neonatal sepsis and other neonatal infections	380	Particulate matter pollution	2	Percent	2021	0.2090778040998611	0.301479232927663	0.1332041521062904
2	DALYs (Disability-Adjusted Life Years)	21	Oceania	2	Female	27	Age-standardized	383	Neonatal sepsis and other neonatal infections	380	Particulate matter pollution	2	Percent	2021	0.1733534169835058	0.2606258332639906	0.1038737014613854
2	DALYs (Disability-Adjusted Life Years)	21	Oceania	3	Both	27	Age-standardized	383	Neonatal sepsis and other neonatal infections	380	Particulate matter pollution	2	Percent	2021	0.1981716325673977	0.2680703544006944	0.1385881760954617
2	DALYs (Disability-Adjusted Life Years)	9	Southeast Asia	1	Male	27	Age-standardized	382	Neonatal encephalopathy due to birth asphyxia and trauma	380	Particulate matter pollution	2	Percent	2021	0.148288491322438	0.1854897163975001	0.1174311210773627
2	DALYs (Disability-Adjusted Life Years)	9	Southeast Asia	2	Female	27	Age-standardized	382	Neonatal encephalopathy due to birth asphyxia and trauma	380	Particulate matter pollution	2	Percent	2021	0.1285405838816324	0.1596192108519494	0.1018336612106966
2	DALYs (Disability-Adjusted Life Years)	9	Southeast Asia	3	Both	27	Age-standardized	382	Neonatal encephalopathy due to birth asphyxia and trauma	380	Particulate matter pollution	2	Percent	2021	0.1406796672399477	0.1678009286857754	0.1178556777667638
2	DALYs (Disability-Adjusted Life Years)	1	Global	1	Male	27	Age-standardized	381	Neonatal preterm birth	335	Low birth weight	2	Percent	2021	0.9998198001714512	1.0041474322352486	0.9907382067810108
2	DALYs (Disability-Adjusted Life Years)	1	Global	2	Female	27	Age-standardized	381	Neonatal preterm birth	335	Low birth weight	2	Percent	2021	0.9998132783275016	1.003885909180717	0.993581556431084
2	DALYs (Disability-Adjusted Life Years)	1	Global	3	Both	27	Age-standardized	381	Neonatal preterm birth	335	Low birth weight	2	Percent	2021	0.9998301506305132	1.0032316960975056	0.9934154116565364
2	DALYs (Disability-Adjusted Life Years)	5	East Asia	1	Male	27	Age-standardized	385	Other neonatal disorders	380	Particulate matter pollution	2	Percent	2021	0.0990557359323325	0.1225444803508334	0.0783213876508794
2	DALYs (Disability-Adjusted Life Years)	5	East Asia	2	Female	27	Age-standardized	385	Other neonatal disorders	380	Particulate matter pollution	2	Percent	2021	0.0885208181280202	0.1108943856354472	0.069199982740686
2	DALYs (Disability-Adjusted Life Years)	5	East Asia	3	Both	27	Age-standardized	385	Other neonatal disorders	380	Particulate matter pollution	2	Percent	2021	0.0950044168958015	0.1126715652895661	0.078696734529765
2	DALYs (Disability-Adjusted Life Years)	9	Southeast Asia	1	Male	27	Age-standardized	383	Neonatal sepsis and other neonatal infections	335	Low birth weight	2	Percent	2021	0.4562017262942173	0.497992226717222	0.4096509138650476
2	DALYs (Disability-Adjusted Life Years)	9	Southeast Asia	2	Female	27	Age-standardized	383	Neonatal sepsis and other neonatal infections	335	Low birth weight	2	Percent	2021	0.4102928100177423	0.453501246214688	0.3568970727111384
2	DALYs (Disability-Adjusted Life Years)	9	Southeast Asia	3	Both	27	Age-standardized	383	Neonatal sepsis and other neonatal infections	335	Low birth weight	2	Percent	2021	0.4382125320474171	0.4721539744196121	0.3991494383396483
2	DALYs (Disability-Adjusted Life Years)	21	Oceania	1	Male	27	Age-standardized	385	Other neonatal disorders	380	Particulate matter pollution	2	Percent	2021	0.1964650633356117	0.3022440588133153	0.1087148022175597
2	DALYs (Disability-Adjusted Life Years)	21	Oceania	2	Female	27	Age-standardized	385	Other neonatal disorders	380	Particulate matter pollution	2	Percent	2021	0.1839537632471709	0.2685055705529076	0.1149796289048572
2	DALYs (Disability-Adjusted Life Years)	21	Oceania	3	Both	27	Age-standardized	385	Other neonatal disorders	380	Particulate matter pollution	2	Percent	2021	0.1915139871849211	0.2653681606261575	0.1287494152263238
2	DALYs (Disability-Adjusted Life Years)	5	East Asia	1	Male	27	Age-standardized	383	Neonatal sepsis and other neonatal infections	380	Particulate matter pollution	2	Percent	2021	0.0613980000723584	0.0800575428780122	0.0458464261089734
2	DALYs (Disability-Adjusted Life Years)	5	East Asia	2	Female	27	Age-standardized	383	Neonatal sepsis and other neonatal infections	380	Particulate matter pollution	2	Percent	2021	0.0558710891131852	0.0736155801714842	0.0409330163806081
2	DALYs (Disability-Adjusted Life Years)	5	East Asia	3	Both	27	Age-standardized	383	Neonatal sepsis and other neonatal infections	380	Particulate matter pollution	2	Percent	2021	0.0594395331276472	0.0749880826572304	0.04574214139615
2	DALYs (Disability-Adjusted Life Years)	9	Southeast Asia	1	Male	27	Age-standardized	384	Hemolytic disease and other neonatal jaundice	334	Short gestation	2	Percent	2021	0.111164794892122	0.1577024343087413	0.0676167427246735
2	DALYs (Disability-Adjusted Life Years)	9	Southeast Asia	2	Female	27	Age-standardized	384	Hemolytic disease and other neonatal jaundice	334	Short gestation	2	Percent	2021	0.0635286220950304	0.0956521798430586	0.040287722626553
2	DALYs (Disability-Adjusted Life Years)	9	Southeast Asia	3	Both	27	Age-standardized	384	Hemolytic disease and other neonatal jaundice	334	Short gestation	2	Percent	2021	0.0909657564707544	0.1217146090747345	0.0612398321341734
2	DALYs (Disability-Adjusted Life Years)	9	Southeast Asia	1	Male	27	Age-standardized	384	Hemolytic disease and other neonatal jaundice	335	Low birth weight	2	Percent	2021	0.3887493774000765	0.4455478424203735	0.3350498907788493
2	DALYs (Disability-Adjusted Life Years)	9	Southeast Asia	2	Female	27	Age-standardized	384	Hemolytic disease and other neonatal jaundice	335	Low birth weight	2	Percent	2021	0.3161438129127965	0.3754310224196717	0.2579248424837692
2	DALYs (Disability-Adjusted Life Years)	9	Southeast Asia	3	Both	27	Age-standardized	384	Hemolytic disease and other neonatal jaundice	335	Low birth weight	2	Percent	2021	0.3582783624007535	0.4048005251909896	0.3138965652783797
2	DALYs (Disability-Adjusted Life Years)	5	East Asia	1	Male	27	Age-standardized	384	Hemolytic disease and other neonatal jaundice	380	Particulate matter pollution	2	Percent	2021	0.0606775948641088	0.0769605749747003	0.0477071091484606
2	DALYs (Disability-Adjusted Life Years)	5	East Asia	2	Female	27	Age-standardized	384	Hemolytic disease and other neonatal jaundice	380	Particulate matter pollution	2	Percent	2021	0.0461485660849102	0.059710000411709	0.0338768826409655
2	DALYs (Disability-Adjusted Life Years)	5	East Asia	3	Both	27	Age-standardized	384	Hemolytic disease and other neonatal jaundice	380	Particulate matter pollution	2	Percent	2021	0.0553082177079858	0.0668663081862819	0.0442986981212205
2	DALYs (Disability-Adjusted Life Years)	5	East Asia	1	Male	27	Age-standardized	385	Other neonatal disorders	334	Short gestation	2	Percent	2021	0.0166778082992838	0.0304192519569625	0.007689212749854
2	DALYs (Disability-Adjusted Life Years)	5	East Asia	2	Female	27	Age-standardized	385	Other neonatal disorders	334	Short gestation	2	Percent	2021	0.0127852866097408	0.0221785538881345	0.005756415392718
2	DALYs (Disability-Adjusted Life Years)	5	East Asia	3	Both	27	Age-standardized	385	Other neonatal disorders	334	Short gestation	2	Percent	2021	0.0151786287648166	0.0239535366317808	0.0084177062138873
2	DALYs (Disability-Adjusted Life Years)	21	Oceania	1	Male	27	Age-standardized	384	Hemolytic disease and other neonatal jaundice	380	Particulate matter pollution	2	Percent	2021	0.0395340007945146	0.1327369871946119	0.0140929456947386
2	DALYs (Disability-Adjusted Life Years)	21	Oceania	2	Female	27	Age-standardized	384	Hemolytic disease and other neonatal jaundice	380	Particulate matter pollution	2	Percent	2021	0.0151586017264785	0.0693649915743923	0.0042401225514944
2	DALYs (Disability-Adjusted Life Years)	21	Oceania	3	Both	27	Age-standardized	384	Hemolytic disease and other neonatal jaundice	380	Particulate matter pollution	2	Percent	2021	0.0298404208718185	0.1046685818989584	0.0119975352942067
2	DALYs (Disability-Adjusted Life Years)	21	Oceania	1	Male	27	Age-standardized	385	Other neonatal disorders	334	Short gestation	2	Percent	2021	0.2153047646202495	0.3033976270788712	0.1213503663198286
2	DALYs (Disability-Adjusted Life Years)	21	Oceania	2	Female	27	Age-standardized	385	Other neonatal disorders	334	Short gestation	2	Percent	2021	0.223804860946326	0.3053647744189555	0.1556583076815378
2	DALYs (Disability-Adjusted Life Years)	21	Oceania	3	Both	27	Age-standardized	385	Other neonatal disorders	334	Short gestation	2	Percent	2021	0.2196133769991048	0.2783373304262164	0.1571394952519445
2	DALYs (Disability-Adjusted Life Years)	5	East Asia	1	Male	27	Age-standardized	385	Other neonatal disorders	335	Low birth weight	2	Percent	2021	0.2920523542549608	0.339160105239523	0.2461702969135838
2	DALYs (Disability-Adjusted Life Years)	5	East Asia	2	Female	27	Age-standardized	385	Other neonatal disorders	335	Low birth weight	2	Percent	2021	0.311126727769263	0.3562398466165023	0.2614646950426523
2	DALYs (Disability-Adjusted Life Years)	5	East Asia	3	Both	27	Age-standardized	385	Other neonatal disorders	335	Low birth weight	2	Percent	2021	0.2994225492713979	0.3323964173772662	0.2675545518163131
2	DALYs (Disability-Adjusted Life Years)	21	Oceania	1	Male	27	Age-standardized	382	Neonatal encephalopathy due to birth asphyxia and trauma	334	Short gestation	2	Percent	2021	0.2703879696769352	0.3758969593154607	0.1519821429867894
2	DALYs (Disability-Adjusted Life Years)	21	Oceania	2	Female	27	Age-standardized	382	Neonatal encephalopathy due to birth asphyxia and trauma	334	Short gestation	2	Percent	2021	0.3075329994526581	0.4026555519293685	0.2164832648960278
2	DALYs (Disability-Adjusted Life Years)	21	Oceania	3	Both	27	Age-standardized	382	Neonatal encephalopathy due to birth asphyxia and trauma	334	Short gestation	2	Percent	2021	0.2904459764605358	0.3625992147247803	0.2201218302377983
2	DALYs (Disability-Adjusted Life Years)	21	Oceania	1	Male	27	Age-standardized	382	Neonatal encephalopathy due to birth asphyxia and trauma	335	Low birth weight	2	Percent	2021	0.5638602359129469	0.6513732179989833	0.4812275308485502
2	DALYs (Disability-Adjusted Life Years)	21	Oceania	2	Female	27	Age-standardized	382	Neonatal encephalopathy due to birth asphyxia and trauma	335	Low birth weight	2	Percent	2021	0.5999854629742186	0.6682152125655652	0.5324387327714538
2	DALYs (Disability-Adjusted Life Years)	21	Oceania	3	Both	27	Age-standardized	382	Neonatal encephalopathy due to birth asphyxia and trauma	335	Low birth weight	2	Percent	2021	0.583860123445238	0.632473235829668	0.5278500200418494
2	DALYs (Disability-Adjusted Life Years)	5	East Asia	1	Male	27	Age-standardized	382	Neonatal encephalopathy due to birth asphyxia and trauma	334	Short gestation	2	Percent	2021	0.0085066029401233	0.0190843992672551	0.0024782036538576
2	DALYs (Disability-Adjusted Life Years)	5	East Asia	2	Female	27	Age-standardized	382	Neonatal encephalopathy due to birth asphyxia and trauma	334	Short gestation	2	Percent	2021	0.0052283991095779	0.013996255649553	0.001161313667505
2	DALYs (Disability-Adjusted Life Years)	5	East Asia	3	Both	27	Age-standardized	382	Neonatal encephalopathy due to birth asphyxia and trauma	334	Short gestation	2	Percent	2021	0.0072134164650631	0.0140251077441148	0.002656396257229
2	DALYs (Disability-Adjusted Life Years)	5	East Asia	1	Male	27	Age-standardized	382	Neonatal encephalopathy due to birth asphyxia and trauma	335	Low birth weight	2	Percent	2021	0.2208818705414671	0.2745195280532747	0.1744703542846749
2	DALYs (Disability-Adjusted Life Years)	5	East Asia	2	Female	27	Age-standardized	382	Neonatal encephalopathy due to birth asphyxia and trauma	335	Low birth weight	2	Percent	2021	0.251127967662587	0.3039138380222999	0.2035687060195655
2	DALYs (Disability-Adjusted Life Years)	5	East Asia	3	Both	27	Age-standardized	382	Neonatal encephalopathy due to birth asphyxia and trauma	335	Low birth weight	2	Percent	2021	0.233392010751687	0.2727982614827781	0.1974572078895457
2	DALYs (Disability-Adjusted Life Years)	21	Oceania	1	Male	27	Age-standardized	385	Other neonatal disorders	335	Low birth weight	2	Percent	2021	0.4426073573270449	0.5336613513562996	0.3438168801814523
2	DALYs (Disability-Adjusted Life Years)	21	Oceania	2	Female	27	Age-standardized	385	Other neonatal disorders	335	Low birth weight	2	Percent	2021	0.4336618393548102	0.5244475098981408	0.3363791414940207
2	DALYs (Disability-Adjusted Life Years)	21	Oceania	3	Both	27	Age-standardized	385	Other neonatal disorders	335	Low birth weight	2	Percent	2021	0.4395557357953592	0.5087643058160496	0.3702891093665635
2	DALYs (Disability-Adjusted Life Years)	5	East Asia	1	Male	27	Age-standardized	383	Neonatal sepsis and other neonatal infections	334	Short gestation	2	Percent	2021	0.0120780203029424	0.0208625400050406	0.0061714639952728
2	DALYs (Disability-Adjusted Life Years)	5	East Asia	2	Female	27	Age-standardized	383	Neonatal sepsis and other neonatal infections	334	Short gestation	2	Percent	2021	0.0077936799207776	0.0140575343664495	0.0034691445084654
2	DALYs (Disability-Adjusted Life Years)	5	East Asia	3	Both	27	Age-standardized	383	Neonatal sepsis and other neonatal infections	334	Short gestation	2	Percent	2021	0.0104746643763615	0.016383338209607	0.0061095584056993
2	DALYs (Disability-Adjusted Life Years)	5	East Asia	1	Male	27	Age-standardized	381	Neonatal preterm birth	334	Short gestation	2	Percent	2021	0.9999442285781542	1.003681361637052	0.9948762885673208
2	DALYs (Disability-Adjusted Life Years)	5	East Asia	2	Female	27	Age-standardized	381	Neonatal preterm birth	334	Short gestation	2	Percent	2021	0.99988842997061	1.005055425145207	0.99570424878264
2	DALYs (Disability-Adjusted Life Years)	5	East Asia	3	Both	27	Age-standardized	381	Neonatal preterm birth	334	Short gestation	2	Percent	2021	0.9999281264228252	1.0026229815798078	0.9967084657280508
2	DALYs (Disability-Adjusted Life Years)	1	Global	1	Male	27	Age-standardized	380	Neonatal disorders	335	Low birth weight	2	Percent	2021	0.7589333521237498	0.7818892732734561	0.7371956815439844
2	DALYs (Disability-Adjusted Life Years)	1	Global	2	Female	27	Age-standardized	380	Neonatal disorders	335	Low birth weight	2	Percent	2021	0.7551543720075777	0.7768789750888054	0.7338391290147537
2	DALYs (Disability-Adjusted Life Years)	1	Global	3	Both	27	Age-standardized	380	Neonatal disorders	335	Low birth weight	2	Percent	2021	0.7573769876464307	0.7727823734884636	0.7401876476333047
2	DALYs (Disability-Adjusted Life Years)	21	Oceania	1	Male	27	Age-standardized	383	Neonatal sepsis and other neonatal infections	334	Short gestation	2	Percent	2021	0.2408241205698755	0.3188062972409938	0.156288213549633
2	DALYs (Disability-Adjusted Life Years)	21	Oceania	2	Female	27	Age-standardized	383	Neonatal sepsis and other neonatal infections	334	Short gestation	2	Percent	2021	0.2106378387774981	0.2804604683313293	0.1364015562181432
2	DALYs (Disability-Adjusted Life Years)	21	Oceania	3	Both	27	Age-standardized	383	Neonatal sepsis and other neonatal infections	334	Short gestation	2	Percent	2021	0.232168148160377	0.2925068540589604	0.1706029393378792
2	DALYs (Disability-Adjusted Life Years)	1	Global	1	Male	27	Age-standardized	381	Neonatal preterm birth	334	Short gestation	2	Percent	2021	0.9998198001714512	1.0041474322352486	0.9907382067810108
2	DALYs (Disability-Adjusted Life Years)	1	Global	2	Female	27	Age-standardized	381	Neonatal preterm birth	334	Short gestation	2	Percent	2021	0.9998132783275016	1.003885909180717	0.993581556431084
2	DALYs (Disability-Adjusted Life Years)	1	Global	3	Both	27	Age-standardized	381	Neonatal preterm birth	334	Short gestation	2	Percent	2021	0.9998301506305132	1.0032316960975056	0.9934154116565364
2	DALYs (Disability-Adjusted Life Years)	21	Oceania	1	Male	27	Age-standardized	381	Neonatal preterm birth	334	Short gestation	2	Percent	2021	0.9999599661427566	1.0064904873605125	0.9926513015437756
2	DALYs (Disability-Adjusted Life Years)	21	Oceania	2	Female	27	Age-standardized	381	Neonatal preterm birth	334	Short gestation	2	Percent	2021	0.9999711545695172	1.0069361644630843	0.9933420041660646
2	DALYs (Disability-Adjusted Life Years)	21	Oceania	3	Both	27	Age-standardized	381	Neonatal preterm birth	334	Short gestation	2	Percent	2021	0.9999548960854252	1.0052902334329743	0.99510304788686
2	DALYs (Disability-Adjusted Life Years)	1	Global	1	Male	27	Age-standardized	381	Neonatal preterm birth	380	Particulate matter pollution	2	Percent	2021	0.2670553426028469	0.2961244813473805	0.2361748724535683
2	DALYs (Disability-Adjusted Life Years)	1	Global	2	Female	27	Age-standardized	381	Neonatal preterm birth	380	Particulate matter pollution	2	Percent	2021	0.2602561387134783	0.2906325108503504	0.2338033109528051
2	DALYs (Disability-Adjusted Life Years)	1	Global	3	Both	27	Age-standardized	381	Neonatal preterm birth	380	Particulate matter pollution	2	Percent	2021	0.264135367689861	0.2879514191540713	0.2431123075140264
2	DALYs (Disability-Adjusted Life Years)	9	Southeast Asia	1	Male	27	Age-standardized	380	Neonatal disorders	334	Short gestation	2	Percent	2021	0.5172105737075232	0.5603303953910613	0.4458370914026717
2	DALYs (Disability-Adjusted Life Years)	9	Southeast Asia	2	Female	27	Age-standardized	380	Neonatal disorders	334	Short gestation	2	Percent	2021	0.532524847521329	0.5710574876466776	0.4804288526916237
2	DALYs (Disability-Adjusted Life Years)	9	Southeast Asia	3	Both	27	Age-standardized	380	Neonatal disorders	334	Short gestation	2	Percent	2021	0.5236681332075742	0.5559636893636404	0.4666271756594818
2	DALYs (Disability-Adjusted Life Years)	5	East Asia	1	Male	27	Age-standardized	382	Neonatal encephalopathy due to birth asphyxia and trauma	380	Particulate matter pollution	2	Percent	2021	0.0809098928763499	0.1042102550880602	0.0602398974593863
2	DALYs (Disability-Adjusted Life Years)	5	East Asia	2	Female	27	Age-standardized	382	Neonatal encephalopathy due to birth asphyxia and trauma	380	Particulate matter pollution	2	Percent	2021	0.0747021163170812	0.0977111799314384	0.0556246783941926
2	DALYs (Disability-Adjusted Life Years)	5	East Asia	3	Both	27	Age-standardized	382	Neonatal encephalopathy due to birth asphyxia and trauma	380	Particulate matter pollution	2	Percent	2021	0.0786044715013134	0.0963586944469531	0.0634348696681089
2	DALYs (Disability-Adjusted Life Years)	1	Global	1	Male	27	Age-standardized	380	Neonatal disorders	334	Short gestation	2	Percent	2021	0.5752951219022084	0.6072828177105449	0.5395331406001231
2	DALYs (Disability-Adjusted Life Years)	1	Global	2	Female	27	Age-standardized	380	Neonatal disorders	334	Short gestation	2	Percent	2021	0.5762682281105266	0.6106794977032446	0.5454601846184572
2	DALYs (Disability-Adjusted Life Years)	1	Global	3	Both	27	Age-standardized	380	Neonatal disorders	334	Short gestation	2	Percent	2021	0.5757534281957032	0.6019778057881162	0.5475974582023893
2	DALYs (Disability-Adjusted Life Years)	5	East Asia	1	Male	27	Age-standardized	383	Neonatal sepsis and other neonatal infections	335	Low birth weight	2	Percent	2021	0.1943187809577792	0.2385264472547362	0.1543427808005172
2	DALYs (Disability-Adjusted Life Years)	5	East Asia	2	Female	27	Age-standardized	383	Neonatal sepsis and other neonatal infections	335	Low birth weight	2	Percent	2021	0.2085574809800675	0.2609456911343419	0.1633089821445394
2	DALYs (Disability-Adjusted Life Years)	5	East Asia	3	Both	27	Age-standardized	383	Neonatal sepsis and other neonatal infections	335	Low birth weight	2	Percent	2021	0.2001656307105772	0.2448219131904368	0.1639462953420742
2	DALYs (Disability-Adjusted Life Years)	21	Oceania	1	Male	27	Age-standardized	382	Neonatal encephalopathy due to birth asphyxia and trauma	380	Particulate matter pollution	2	Percent	2021	0.2482668104784648	0.37710980900666	0.1423994747603282
2	DALYs (Disability-Adjusted Life Years)	21	Oceania	2	Female	27	Age-standardized	382	Neonatal encephalopathy due to birth asphyxia and trauma	380	Particulate matter pollution	2	Percent	2021	0.2594213281731404	0.3831907051939691	0.1615730448735351
2	DALYs (Disability-Adjusted Life Years)	21	Oceania	3	Both	27	Age-standardized	382	Neonatal encephalopathy due to birth asphyxia and trauma	380	Particulate matter pollution	2	Percent	2021	0.2547064514466028	0.3389334310540497	0.1745854643655667
2	DALYs (Disability-Adjusted Life Years)	1	Global	1	Male	27	Age-standardized	382	Neonatal encephalopathy due to birth asphyxia and trauma	380	Particulate matter pollution	2	Percent	2021	0.2482709071307922	0.2785763178341258	0.2155254460602571
2	DALYs (Disability-Adjusted Life Years)	1	Global	2	Female	27	Age-standardized	382	Neonatal encephalopathy due to birth asphyxia and trauma	380	Particulate matter pollution	2	Percent	2021	0.2338628217378636	0.2637044654074306	0.2023085474752589
2	DALYs (Disability-Adjusted Life Years)	1	Global	3	Both	27	Age-standardized	382	Neonatal encephalopathy due to birth asphyxia and trauma	380	Particulate matter pollution	2	Percent	2021	0.2424293145004422	0.2643898273208899	0.2190956231087453
2	DALYs (Disability-Adjusted Life Years)	1	Global	1	Male	27	Age-standardized	380	Neonatal disorders	380	Particulate matter pollution	2	Percent	2021	0.2503090190812405	0.2766562974387645	0.2232312852414144
2	DALYs (Disability-Adjusted Life Years)	1	Global	2	Female	27	Age-standardized	380	Neonatal disorders	380	Particulate matter pollution	2	Percent	2021	0.2397404501243718	0.2646265158349463	0.2162773403163975
2	DALYs (Disability-Adjusted Life Years)	1	Global	3	Both	27	Age-standardized	380	Neonatal disorders	380	Particulate matter pollution	2	Percent	2021	0.2458204436135581	0.2655127003316878	0.226545055662981
2	DALYs (Disability-Adjusted Life Years)	9	Southeast Asia	1	Male	27	Age-standardized	380	Neonatal disorders	335	Low birth weight	2	Percent	2021	0.6937007097005388	0.7293077664473788	0.6415748422185973
2	DALYs (Disability-Adjusted Life Years)	9	Southeast Asia	2	Female	27	Age-standardized	380	Neonatal disorders	335	Low birth weight	2	Percent	2021	0.6916289123635169	0.7245552044434176	0.6443172359848269
2	DALYs (Disability-Adjusted Life Years)	9	Southeast Asia	3	Both	27	Age-standardized	380	Neonatal disorders	335	Low birth weight	2	Percent	2021	0.6929494057865756	0.721246425968166	0.6502441613627321
2	DALYs (Disability-Adjusted Life Years)	21	Oceania	1	Male	27	Age-standardized	383	Neonatal sepsis and other neonatal infections	335	Low birth weight	2	Percent	2021	0.490343909232673	0.5788928466516599	0.4000253984381472
2	DALYs (Disability-Adjusted Life Years)	21	Oceania	2	Female	27	Age-standardized	383	Neonatal sepsis and other neonatal infections	335	Low birth weight	2	Percent	2021	0.4278209036295902	0.5200242902087647	0.312911748816999
2	DALYs (Disability-Adjusted Life Years)	21	Oceania	3	Both	27	Age-standardized	383	Neonatal sepsis and other neonatal infections	335	Low birth weight	2	Percent	2021	0.4719463697962534	0.5455366277734203	0.3895627856985717
2	DALYs (Disability-Adjusted Life Years)	5	East Asia	1	Male	27	Age-standardized	384	Hemolytic disease and other neonatal jaundice	334	Short gestation	2	Percent	2021	0.010398659935605	0.0185728488050489	0.0046670956590562
2	DALYs (Disability-Adjusted Life Years)	5	East Asia	2	Female	27	Age-standardized	384	Hemolytic disease and other neonatal jaundice	334	Short gestation	2	Percent	2021	0.0056618098428441	0.0117168114986642	0.0019262562348298
2	DALYs (Disability-Adjusted Life Years)	5	East Asia	3	Both	27	Age-standardized	384	Hemolytic disease and other neonatal jaundice	334	Short gestation	2	Percent	2021	0.0086297322963402	0.0137276570791691	0.0047877713593585
2	DALYs (Disability-Adjusted Life Years)	5	East Asia	1	Male	27	Age-standardized	384	Hemolytic disease and other neonatal jaundice	335	Low birth weight	2	Percent	2021	0.1959447800103158	0.2288542676225624	0.1648421647519167
2	DALYs (Disability-Adjusted Life Years)	5	East Asia	2	Female	27	Age-standardized	384	Hemolytic disease and other neonatal jaundice	335	Low birth weight	2	Percent	2021	0.1670013293800507	0.2049830751571654	0.1290148180999606
2	DALYs (Disability-Adjusted Life Years)	5	East Asia	3	Both	27	Age-standardized	384	Hemolytic disease and other neonatal jaundice	335	Low birth weight	2	Percent	2021	0.1853586213900543	0.2182419238425868	0.1561921805418036
2	DALYs (Disability-Adjusted Life Years)	1	Global	1	Male	27	Age-standardized	383	Neonatal sepsis and other neonatal infections	335	Low birth weight	2	Percent	2021	0.5416944587016925	0.5762515570062207	0.5111216476146505
2	DALYs (Disability-Adjusted Life Years)	1	Global	2	Female	27	Age-standardized	383	Neonatal sepsis and other neonatal infections	335	Low birth weight	2	Percent	2021	0.5297458248971183	0.5639201904994838	0.499067060503713
2	DALYs (Disability-Adjusted Life Years)	1	Global	3	Both	27	Age-standardized	383	Neonatal sepsis and other neonatal infections	335	Low birth weight	2	Percent	2021	0.5367781669770434	0.5645131969930004	0.5085686478436368
2	DALYs (Disability-Adjusted Life Years)	32	Central Asia	1	Male	27	Age-standardized	380	Neonatal disorders	334	Short gestation	2	Percent	2021	0.4991101098588382	0.5314021326812863	0.4665898283782516
2	DALYs (Disability-Adjusted Life Years)	32	Central Asia	2	Female	27	Age-standardized	380	Neonatal disorders	334	Short gestation	2	Percent	2021	0.50190243471192	0.531940333964096	0.4721843119069482
2	DALYs (Disability-Adjusted Life Years)	32	Central Asia	3	Both	27	Age-standardized	380	Neonatal disorders	334	Short gestation	2	Percent	2021	0.5004105923663181	0.5262842847869798	0.4764668465205379
2	DALYs (Disability-Adjusted Life Years)	9	Southeast Asia	1	Male	27	Age-standardized	380	Neonatal disorders	380	Particulate matter pollution	2	Percent	2021	0.1832479091523816	0.2168514402481436	0.1517816934710005
2	DALYs (Disability-Adjusted Life Years)	9	Southeast Asia	2	Female	27	Age-standardized	380	Neonatal disorders	380	Particulate matter pollution	2	Percent	2021	0.1704793953969594	0.2030656703789797	0.1422495679013389
2	DALYs (Disability-Adjusted Life Years)	9	Southeast Asia	3	Both	27	Age-standardized	380	Neonatal disorders	380	Particulate matter pollution	2	Percent	2021	0.1779469554061515	0.2020483557425527	0.1551522614626541
2	DALYs (Disability-Adjusted Life Years)	1	Global	1	Male	27	Age-standardized	385	Other neonatal disorders	380	Particulate matter pollution	2	Percent	2021	0.2410316012596774	0.2678564665941043	0.2118816092927782
2	DALYs (Disability-Adjusted Life Years)	1	Global	2	Female	27	Age-standardized	385	Other neonatal disorders	380	Particulate matter pollution	2	Percent	2021	0.2237128951655703	0.2504931472656525	0.1973443840804754
2	DALYs (Disability-Adjusted Life Years)	1	Global	3	Both	27	Age-standardized	385	Other neonatal disorders	380	Particulate matter pollution	2	Percent	2021	0.2333985442676039	0.253008916857569	0.2115148183500335
2	DALYs (Disability-Adjusted Life Years)	42	Central Europe	1	Male	27	Age-standardized	380	Neonatal disorders	334	Short gestation	2	Percent	2021	0.5912686939322181	0.6308003511591449	0.5562486293827622
2	DALYs (Disability-Adjusted Life Years)	42	Central Europe	2	Female	27	Age-standardized	380	Neonatal disorders	334	Short gestation	2	Percent	2021	0.632819419423562	0.6644757800510586	0.5993598444254843
2	DALYs (Disability-Adjusted Life Years)	42	Central Europe	3	Both	27	Age-standardized	380	Neonatal disorders	334	Short gestation	2	Percent	2021	0.6096312885649141	0.6440007910056824	0.5775380595496995
2	DALYs (Disability-Adjusted Life Years)	1	Global	1	Male	27	Age-standardized	384	Hemolytic disease and other neonatal jaundice	334	Short gestation	2	Percent	2021	0.2380825311418041	0.2774988659012318	0.1975415763183413
2	DALYs (Disability-Adjusted Life Years)	1	Global	2	Female	27	Age-standardized	384	Hemolytic disease and other neonatal jaundice	334	Short gestation	2	Percent	2021	0.2310925404398918	0.2761551885103759	0.1906931757749781
2	DALYs (Disability-Adjusted Life Years)	1	Global	3	Both	27	Age-standardized	384	Hemolytic disease and other neonatal jaundice	334	Short gestation	2	Percent	2021	0.2352429561971269	0.2680366838635927	0.2027085569042395
2	DALYs (Disability-Adjusted Life Years)	1	Global	1	Male	27	Age-standardized	384	Hemolytic disease and other neonatal jaundice	335	Low birth weight	2	Percent	2021	0.4929323048051918	0.5369637423188964	0.4535222654647938
2	DALYs (Disability-Adjusted Life Years)	1	Global	2	Female	27	Age-standardized	384	Hemolytic disease and other neonatal jaundice	335	Low birth weight	2	Percent	2021	0.4884491609049545	0.5403408003238233	0.4417044251145906
2	DALYs (Disability-Adjusted Life Years)	1	Global	3	Both	27	Age-standardized	384	Hemolytic disease and other neonatal jaundice	335	Low birth weight	2	Percent	2021	0.491260563528158	0.531963681883165	0.4548465125112909
2	DALYs (Disability-Adjusted Life Years)	42	Central Europe	1	Male	27	Age-standardized	380	Neonatal disorders	335	Low birth weight	2	Percent	2021	0.6501842799958789	0.6942767550673212	0.6078943260737097
2	DALYs (Disability-Adjusted Life Years)	42	Central Europe	2	Female	27	Age-standardized	380	Neonatal disorders	335	Low birth weight	2	Percent	2021	0.6868915844500444	0.7244250483698096	0.6497097351882368
2	DALYs (Disability-Adjusted Life Years)	42	Central Europe	3	Both	27	Age-standardized	380	Neonatal disorders	335	Low birth weight	2	Percent	2021	0.6664244979548846	0.7061069591377178	0.6290986831427621
2	DALYs (Disability-Adjusted Life Years)	21	Oceania	1	Male	27	Age-standardized	384	Hemolytic disease and other neonatal jaundice	334	Short gestation	2	Percent	2021	0.0442178274089437	0.1497640834611009	0.015281654490698
2	DALYs (Disability-Adjusted Life Years)	21	Oceania	2	Female	27	Age-standardized	384	Hemolytic disease and other neonatal jaundice	334	Short gestation	2	Percent	2021	0.0163322032302548	0.1010023730923279	0.0028158907735771
2	DALYs (Disability-Adjusted Life Years)	21	Oceania	3	Both	27	Age-standardized	384	Hemolytic disease and other neonatal jaundice	334	Short gestation	2	Percent	2021	0.0332083867329713	0.1122185502608167	0.0123501396304847
2	DALYs (Disability-Adjusted Life Years)	21	Oceania	1	Male	27	Age-standardized	384	Hemolytic disease and other neonatal jaundice	335	Low birth weight	2	Percent	2021	0.0883083130830499	0.2940718725267754	0.0331368572931964
2	DALYs (Disability-Adjusted Life Years)	21	Oceania	2	Female	27	Age-standardized	384	Hemolytic disease and other neonatal jaundice	335	Low birth weight	2	Percent	2021	0.031244213247022	0.1888344755298615	0.0060223534680595
2	DALYs (Disability-Adjusted Life Years)	21	Oceania	3	Both	27	Age-standardized	384	Hemolytic disease and other neonatal jaundice	335	Low birth weight	2	Percent	2021	0.0656189583667985	0.2208016650825925	0.0256017239991202
2	DALYs (Disability-Adjusted Life Years)	1	Global	1	Male	27	Age-standardized	383	Neonatal sepsis and other neonatal infections	380	Particulate matter pollution	2	Percent	2021	0.2166680335620121	0.2376005729180043	0.1952160375765276
2	DALYs (Disability-Adjusted Life Years)	1	Global	2	Female	27	Age-standardized	383	Neonatal sepsis and other neonatal infections	380	Particulate matter pollution	2	Percent	2021	0.205496465327503	0.2267484314927212	0.1848405808429435
2	DALYs (Disability-Adjusted Life Years)	1	Global	3	Both	27	Age-standardized	383	Neonatal sepsis and other neonatal infections	380	Particulate matter pollution	2	Percent	2021	0.2119935218120443	0.2278746313923596	0.1958607210111735
2	DALYs (Disability-Adjusted Life Years)	32	Central Asia	1	Male	27	Age-standardized	380	Neonatal disorders	335	Low birth weight	2	Percent	2021	0.665534723316934	0.6983934276596877	0.6342121086086541
2	DALYs (Disability-Adjusted Life Years)	32	Central Asia	2	Female	27	Age-standardized	380	Neonatal disorders	335	Low birth weight	2	Percent	2021	0.648058380770571	0.6763350476974788	0.6168168511312225
2	DALYs (Disability-Adjusted Life Years)	32	Central Asia	3	Both	27	Age-standardized	380	Neonatal disorders	335	Low birth weight	2	Percent	2021	0.6588485398017229	0.6806996085197591	0.6342626389878168
2	DALYs (Disability-Adjusted Life Years)	42	Central Europe	1	Male	27	Age-standardized	380	Neonatal disorders	380	Particulate matter pollution	2	Percent	2021	0.0646074229474935	0.0855277958780334	0.0470465308141886
2	DALYs (Disability-Adjusted Life Years)	42	Central Europe	2	Female	27	Age-standardized	380	Neonatal disorders	380	Particulate matter pollution	2	Percent	2021	0.062848900441285	0.0818660811482181	0.0449040835943132
2	DALYs (Disability-Adjusted Life Years)	42	Central Europe	3	Both	27	Age-standardized	380	Neonatal disorders	380	Particulate matter pollution	2	Percent	2021	0.0638279883166673	0.0790502819921538	0.0501840206408401
2	DALYs (Disability-Adjusted Life Years)	1	Global	1	Male	27	Age-standardized	384	Hemolytic disease and other neonatal jaundice	380	Particulate matter pollution	2	Percent	2021	0.1900615592854963	0.216098149408435	0.1654130832974568
2	DALYs (Disability-Adjusted Life Years)	1	Global	2	Female	27	Age-standardized	384	Hemolytic disease and other neonatal jaundice	380	Particulate matter pollution	2	Percent	2021	0.1854115716804965	0.2181073219461403	0.1574855496201543
2	DALYs (Disability-Adjusted Life Years)	1	Global	3	Both	27	Age-standardized	384	Hemolytic disease and other neonatal jaundice	380	Particulate matter pollution	2	Percent	2021	0.1881500918117497	0.2090060565808426	0.1677647575643276
2	DALYs (Disability-Adjusted Life Years)	1	Global	1	Male	27	Age-standardized	385	Other neonatal disorders	334	Short gestation	2	Percent	2021	0.2852411049647989	0.3324918971748416	0.2292025495103753
2	DALYs (Disability-Adjusted Life Years)	1	Global	2	Female	27	Age-standardized	385	Other neonatal disorders	334	Short gestation	2	Percent	2021	0.2578707083931187	0.3055134475908747	0.2108385358787284
2	DALYs (Disability-Adjusted Life Years)	1	Global	3	Both	27	Age-standardized	385	Other neonatal disorders	334	Short gestation	2	Percent	2021	0.2731423693257924	0.307553111222285	0.2337744083541406
2	DALYs (Disability-Adjusted Life Years)	32	Central Asia	1	Male	27	Age-standardized	382	Neonatal encephalopathy due to birth asphyxia and trauma	334	Short gestation	2	Percent	2021	0.109228385541486	0.1531414256823578	0.0675379404706383
2	DALYs (Disability-Adjusted Life Years)	32	Central Asia	2	Female	27	Age-standardized	382	Neonatal encephalopathy due to birth asphyxia and trauma	334	Short gestation	2	Percent	2021	0.1007765127907297	0.1453837111096315	0.0587876897978715
2	DALYs (Disability-Adjusted Life Years)	32	Central Asia	3	Both	27	Age-standardized	382	Neonatal encephalopathy due to birth asphyxia and trauma	334	Short gestation	2	Percent	2021	0.1064448697497747	0.1401907727269414	0.0760469865880847
2	DALYs (Disability-Adjusted Life Years)	32	Central Asia	1	Male	27	Age-standardized	382	Neonatal encephalopathy due to birth asphyxia and trauma	335	Low birth weight	2	Percent	2021	0.4047880845264359	0.459945096814804	0.35531820834374
2	DALYs (Disability-Adjusted Life Years)	32	Central Asia	2	Female	27	Age-standardized	382	Neonatal encephalopathy due to birth asphyxia and trauma	335	Low birth weight	2	Percent	2021	0.3933203292609539	0.4446445926039107	0.3446912044592438
2	DALYs (Disability-Adjusted Life Years)	32	Central Asia	3	Both	27	Age-standardized	382	Neonatal encephalopathy due to birth asphyxia and trauma	335	Low birth weight	2	Percent	2021	0.401426644542255	0.4394894138238546	0.3633124991039925
2	DALYs (Disability-Adjusted Life Years)	32	Central Asia	1	Male	27	Age-standardized	381	Neonatal preterm birth	335	Low birth weight	2	Percent	2021	0.9999601886732402	1.0046967056772231	0.9921072015879924
2	DALYs (Disability-Adjusted Life Years)	32	Central Asia	2	Female	27	Age-standardized	381	Neonatal preterm birth	335	Low birth weight	2	Percent	2021	0.999995022226708	1.0044863658460923	0.9942210268611322
2	DALYs (Disability-Adjusted Life Years)	32	Central Asia	3	Both	27	Age-standardized	381	Neonatal preterm birth	335	Low birth weight	2	Percent	2021	0.999969565652636	1.003472236701543	0.9937294645727438
2	DALYs (Disability-Adjusted Life Years)	1	Global	1	Male	27	Age-standardized	382	Neonatal encephalopathy due to birth asphyxia and trauma	334	Short gestation	2	Percent	2021	0.2728808358646095	0.3241621598804868	0.2117946015981929
2	DALYs (Disability-Adjusted Life Years)	1	Global	2	Female	27	Age-standardized	382	Neonatal encephalopathy due to birth asphyxia and trauma	334	Short gestation	2	Percent	2021	0.2554882280128406	0.3117080848133613	0.2057293755365586
2	DALYs (Disability-Adjusted Life Years)	1	Global	3	Both	27	Age-standardized	382	Neonatal encephalopathy due to birth asphyxia and trauma	334	Short gestation	2	Percent	2021	0.2657844625349932	0.3035416470719413	0.2238817178437513
2	DALYs (Disability-Adjusted Life Years)	1	Global	1	Male	27	Age-standardized	382	Neonatal encephalopathy due to birth asphyxia and trauma	335	Low birth weight	2	Percent	2021	0.5999146770452592	0.6362929259899658	0.5643249184593059
2	DALYs (Disability-Adjusted Life Years)	1	Global	2	Female	27	Age-standardized	382	Neonatal encephalopathy due to birth asphyxia and trauma	335	Low birth weight	2	Percent	2021	0.5831521579268433	0.6249280687537206	0.5397489182040849
2	DALYs (Disability-Adjusted Life Years)	1	Global	3	Both	27	Age-standardized	382	Neonatal encephalopathy due to birth asphyxia and trauma	335	Low birth weight	2	Percent	2021	0.5931924978228306	0.6218193991207255	0.5633421291253864
2	DALYs (Disability-Adjusted Life Years)	42	Central Europe	1	Male	27	Age-standardized	381	Neonatal preterm birth	335	Low birth weight	2	Percent	2021	0.9999976470814808	1.003460147166102	0.9961237777896336
2	DALYs (Disability-Adjusted Life Years)	42	Central Europe	2	Female	27	Age-standardized	381	Neonatal preterm birth	335	Low birth weight	2	Percent	2021	0.9999895201708048	1.0041384364846386	0.9962927330771018
2	DALYs (Disability-Adjusted Life Years)	42	Central Europe	3	Both	27	Age-standardized	381	Neonatal preterm birth	335	Low birth weight	2	Percent	2021	0.9999909419199288	1.002989603036774	0.9966267553402512
2	DALYs (Disability-Adjusted Life Years)	42	Central Europe	1	Male	27	Age-standardized	382	Neonatal encephalopathy due to birth asphyxia and trauma	334	Short gestation	2	Percent	2021	0.0122694764534341	0.0220217402119589	0.0055203760714548
2	DALYs (Disability-Adjusted Life Years)	42	Central Europe	2	Female	27	Age-standardized	382	Neonatal encephalopathy due to birth asphyxia and trauma	334	Short gestation	2	Percent	2021	0.01866382054537	0.0369390077578888	0.0080746238471272
2	DALYs (Disability-Adjusted Life Years)	42	Central Europe	3	Both	27	Age-standardized	382	Neonatal encephalopathy due to birth asphyxia and trauma	334	Short gestation	2	Percent	2021	0.0146141993958225	0.0235284568668821	0.0075894375272445
2	DALYs (Disability-Adjusted Life Years)	42	Central Europe	1	Male	27	Age-standardized	382	Neonatal encephalopathy due to birth asphyxia and trauma	335	Low birth weight	2	Percent	2021	0.1525056775274589	0.1974593262923736	0.1176479109365818
2	DALYs (Disability-Adjusted Life Years)	42	Central Europe	2	Female	27	Age-standardized	382	Neonatal encephalopathy due to birth asphyxia and trauma	335	Low birth weight	2	Percent	2021	0.182838105194324	0.2288349828763495	0.1390449245159994
2	DALYs (Disability-Adjusted Life Years)	42	Central Europe	3	Both	27	Age-standardized	382	Neonatal encephalopathy due to birth asphyxia and trauma	335	Low birth weight	2	Percent	2021	0.1637481699502312	0.2023484208824868	0.1307361448149383
2	DALYs (Disability-Adjusted Life Years)	32	Central Asia	1	Male	27	Age-standardized	380	Neonatal disorders	380	Particulate matter pollution	2	Percent	2021	0.1504480025490446	0.2080121500589145	0.1033767581350801
2	DALYs (Disability-Adjusted Life Years)	32	Central Asia	2	Female	27	Age-standardized	380	Neonatal disorders	380	Particulate matter pollution	2	Percent	2021	0.1357800736648481	0.1858594565738658	0.083480440468933
2	DALYs (Disability-Adjusted Life Years)	32	Central Asia	3	Both	27	Age-standardized	380	Neonatal disorders	380	Particulate matter pollution	2	Percent	2021	0.1446792342693484	0.1855086636882833	0.1089717524037882
2	DALYs (Disability-Adjusted Life Years)	1	Global	1	Male	27	Age-standardized	385	Other neonatal disorders	335	Low birth weight	2	Percent	2021	0.6038317057668434	0.6433264033552656	0.5681301115666757
2	DALYs (Disability-Adjusted Life Years)	1	Global	2	Female	27	Age-standardized	385	Other neonatal disorders	335	Low birth weight	2	Percent	2021	0.5769013315959097	0.6161093473922035	0.5401966964368374
2	DALYs (Disability-Adjusted Life Years)	1	Global	3	Both	27	Age-standardized	385	Other neonatal disorders	335	Low birth weight	2	Percent	2021	0.5919571240881155	0.6227405798631847	0.5633727518370214
2	DALYs (Disability-Adjusted Life Years)	42	Central Europe	1	Male	27	Age-standardized	383	Neonatal sepsis and other neonatal infections	380	Particulate matter pollution	2	Percent	2021	0.0100569140000767	0.0162507691923188	0.0061674536668835
2	DALYs (Disability-Adjusted Life Years)	42	Central Europe	2	Female	27	Age-standardized	383	Neonatal sepsis and other neonatal infections	380	Particulate matter pollution	2	Percent	2021	0.0084417285048934	0.0132450849753583	0.0048546090049826
2	DALYs (Disability-Adjusted Life Years)	42	Central Europe	3	Both	27	Age-standardized	383	Neonatal sepsis and other neonatal infections	380	Particulate matter pollution	2	Percent	2021	0.0093346682633631	0.0144867650317475	0.0061321276531211
2	DALYs (Disability-Adjusted Life Years)	42	Central Europe	1	Male	27	Age-standardized	381	Neonatal preterm birth	380	Particulate matter pollution	2	Percent	2021	0.0906414203425428	0.1166433390381136	0.0666949770926815
2	DALYs (Disability-Adjusted Life Years)	42	Central Europe	2	Female	27	Age-standardized	381	Neonatal preterm birth	380	Particulate matter pollution	2	Percent	2021	0.0835529561256755	0.1096615423156921	0.0605218817825283
2	DALYs (Disability-Adjusted Life Years)	42	Central Europe	3	Both	27	Age-standardized	381	Neonatal preterm birth	380	Particulate matter pollution	2	Percent	2021	0.0873788691143455	0.1059680140160229	0.0697882164213861
2	DALYs (Disability-Adjusted Life Years)	32	Central Asia	1	Male	27	Age-standardized	381	Neonatal preterm birth	380	Particulate matter pollution	2	Percent	2021	0.1879476059267663	0.2594839678727187	0.1275472275294354
2	DALYs (Disability-Adjusted Life Years)	32	Central Asia	2	Female	27	Age-standardized	381	Neonatal preterm birth	380	Particulate matter pollution	2	Percent	2021	0.1758691512886153	0.2449222317099399	0.1067223218194025
2	DALYs (Disability-Adjusted Life Years)	32	Central Asia	3	Both	27	Age-standardized	381	Neonatal preterm birth	380	Particulate matter pollution	2	Percent	2021	0.1831013853934918	0.2349682913585005	0.1357791592552626
2	DALYs (Disability-Adjusted Life Years)	1	Global	1	Male	27	Age-standardized	383	Neonatal sepsis and other neonatal infections	334	Short gestation	2	Percent	2021	0.2438840330490611	0.2807248962808424	0.2004813622896064
2	DALYs (Disability-Adjusted Life Years)	1	Global	2	Female	27	Age-standardized	383	Neonatal sepsis and other neonatal infections	334	Short gestation	2	Percent	2021	0.2342571183080234	0.2748994297149403	0.1978263165706877
2	DALYs (Disability-Adjusted Life Years)	1	Global	3	Both	27	Age-standardized	383	Neonatal sepsis and other neonatal infections	334	Short gestation	2	Percent	2021	0.2398762559327447	0.2679738522720936	0.2076574540855336
2	DALYs (Disability-Adjusted Life Years)	32	Central Asia	1	Male	27	Age-standardized	383	Neonatal sepsis and other neonatal infections	334	Short gestation	2	Percent	2021	0.0838548680459033	0.1079401574148063	0.0622535579730968
2	DALYs (Disability-Adjusted Life Years)	32	Central Asia	2	Female	27	Age-standardized	383	Neonatal sepsis and other neonatal infections	334	Short gestation	2	Percent	2021	0.0577010302322916	0.0770345015528164	0.0400198017589017
2	DALYs (Disability-Adjusted Life Years)	32	Central Asia	3	Both	27	Age-standardized	383	Neonatal sepsis and other neonatal infections	334	Short gestation	2	Percent	2021	0.0720646239520073	0.0889385193220754	0.0541451886995193
2	DALYs (Disability-Adjusted Life Years)	42	Central Europe	1	Male	27	Age-standardized	383	Neonatal sepsis and other neonatal infections	334	Short gestation	2	Percent	2021	0.0043580621466169	0.0071880525485096	0.0021662534453262
2	DALYs (Disability-Adjusted Life Years)	42	Central Europe	2	Female	27	Age-standardized	383	Neonatal sepsis and other neonatal infections	334	Short gestation	2	Percent	2021	0.0046790493763473	0.0086201810354356	0.002189559491989
2	DALYs (Disability-Adjusted Life Years)	42	Central Europe	3	Both	27	Age-standardized	383	Neonatal sepsis and other neonatal infections	334	Short gestation	2	Percent	2021	0.0044978596008269	0.007575106574524	0.0025219642787481
2	DALYs (Disability-Adjusted Life Years)	65	High-income Asia Pacific	1	Male	27	Age-standardized	380	Neonatal disorders	334	Short gestation	2	Percent	2021	0.5368654929582668	0.5620906343043219	0.5104644543544223
2	DALYs (Disability-Adjusted Life Years)	65	High-income Asia Pacific	2	Female	27	Age-standardized	380	Neonatal disorders	334	Short gestation	2	Percent	2021	0.5768808509862715	0.6009896650317161	0.5522548241187251
2	DALYs (Disability-Adjusted Life Years)	65	High-income Asia Pacific	3	Both	27	Age-standardized	380	Neonatal disorders	334	Short gestation	2	Percent	2021	0.5548836085904381	0.5775360051284386	0.5303344520079536
2	DALYs (Disability-Adjusted Life Years)	32	Central Asia	1	Male	27	Age-standardized	383	Neonatal sepsis and other neonatal infections	380	Particulate matter pollution	2	Percent	2021	0.0839716956681382	0.1159241740640819	0.0569326777303553
2	DALYs (Disability-Adjusted Life Years)	32	Central Asia	2	Female	27	Age-standardized	383	Neonatal sepsis and other neonatal infections	380	Particulate matter pollution	2	Percent	2021	0.0628744960815566	0.0890871860234091	0.0394395176598452
2	DALYs (Disability-Adjusted Life Years)	32	Central Asia	3	Both	27	Age-standardized	383	Neonatal sepsis and other neonatal infections	380	Particulate matter pollution	2	Percent	2021	0.0744277306778806	0.0953820307085253	0.0548438874020326
2	DALYs (Disability-Adjusted Life Years)	56	Eastern Europe	1	Male	27	Age-standardized	380	Neonatal disorders	334	Short gestation	2	Percent	2021	0.4968472390672935	0.5222712882253874	0.4719297674045009
2	DALYs (Disability-Adjusted Life Years)	56	Eastern Europe	2	Female	27	Age-standardized	380	Neonatal disorders	334	Short gestation	2	Percent	2021	0.5044633606853862	0.5319833577026576	0.4757804515357368
2	DALYs (Disability-Adjusted Life Years)	56	Eastern Europe	3	Both	27	Age-standardized	380	Neonatal disorders	334	Short gestation	2	Percent	2021	0.5004143599038468	0.5238045800023123	0.4758361817481649
2	DALYs (Disability-Adjusted Life Years)	42	Central Europe	1	Male	27	Age-standardized	384	Hemolytic disease and other neonatal jaundice	380	Particulate matter pollution	2	Percent	2021	0.0139768655470644	0.0263774231723386	0.0065092379723652
2	DALYs (Disability-Adjusted Life Years)	42	Central Europe	2	Female	27	Age-standardized	384	Hemolytic disease and other neonatal jaundice	380	Particulate matter pollution	2	Percent	2021	0.0123715189035175	0.0207106483199937	0.006051701527753
2	DALYs (Disability-Adjusted Life Years)	42	Central Europe	3	Both	27	Age-standardized	384	Hemolytic disease and other neonatal jaundice	380	Particulate matter pollution	2	Percent	2021	0.0132050556611725	0.021134840182951	0.0076673438653831
2	DALYs (Disability-Adjusted Life Years)	42	Central Europe	1	Male	27	Age-standardized	385	Other neonatal disorders	334	Short gestation	2	Percent	2021	0.0361093223508992	0.0785912124194785	0.0118590575482792
2	DALYs (Disability-Adjusted Life Years)	42	Central Europe	2	Female	27	Age-standardized	385	Other neonatal disorders	334	Short gestation	2	Percent	2021	0.0357071023526259	0.0770743682565291	0.0145388174974571
2	DALYs (Disability-Adjusted Life Years)	42	Central Europe	3	Both	27	Age-standardized	385	Other neonatal disorders	334	Short gestation	2	Percent	2021	0.0359388479348852	0.0657423359718348	0.0160647766038229
2	DALYs (Disability-Adjusted Life Years)	42	Central Europe	1	Male	27	Age-standardized	385	Other neonatal disorders	380	Particulate matter pollution	2	Percent	2021	0.0637465082892027	0.0962646562996338	0.0357468358391498
2	DALYs (Disability-Adjusted Life Years)	42	Central Europe	2	Female	27	Age-standardized	385	Other neonatal disorders	380	Particulate matter pollution	2	Percent	2021	0.0594571250201353	0.0849053882127503	0.0354461418253269
2	DALYs (Disability-Adjusted Life Years)	42	Central Europe	3	Both	27	Age-standardized	385	Other neonatal disorders	380	Particulate matter pollution	2	Percent	2021	0.0618660476418774	0.0833338537425202	0.0435481189207002
2	DALYs (Disability-Adjusted Life Years)	32	Central Asia	1	Male	27	Age-standardized	385	Other neonatal disorders	380	Particulate matter pollution	2	Percent	2021	0.1593170335608943	0.232882061768965	0.0945029543214154
2	DALYs (Disability-Adjusted Life Years)	32	Central Asia	2	Female	27	Age-standardized	385	Other neonatal disorders	380	Particulate matter pollution	2	Percent	2021	0.127850920513196	0.1877107603172549	0.0698366048305013
2	DALYs (Disability-Adjusted Life Years)	32	Central Asia	3	Both	27	Age-standardized	385	Other neonatal disorders	380	Particulate matter pollution	2	Percent	2021	0.1465639561673389	0.1950684458973542	0.0986943536129037
2	DALYs (Disability-Adjusted Life Years)	32	Central Asia	1	Male	27	Age-standardized	381	Neonatal preterm birth	334	Short gestation	2	Percent	2021	0.9999601886732402	1.0046967056772231	0.9921072015879924
2	DALYs (Disability-Adjusted Life Years)	32	Central Asia	2	Female	27	Age-standardized	381	Neonatal preterm birth	334	Short gestation	2	Percent	2021	0.999995022226708	1.0044863658460923	0.9942210268611322
2	DALYs (Disability-Adjusted Life Years)	32	Central Asia	3	Both	27	Age-standardized	381	Neonatal preterm birth	334	Short gestation	2	Percent	2021	0.999969565652636	1.003472236701543	0.9937294645727438
2	DALYs (Disability-Adjusted Life Years)	42	Central Europe	1	Male	27	Age-standardized	381	Neonatal preterm birth	334	Short gestation	2	Percent	2021	0.9999976470814808	1.003460147166102	0.9961237777896336
2	DALYs (Disability-Adjusted Life Years)	42	Central Europe	2	Female	27	Age-standardized	381	Neonatal preterm birth	334	Short gestation	2	Percent	2021	0.9999895201708048	1.0041384364846386	0.9962927330771018
2	DALYs (Disability-Adjusted Life Years)	42	Central Europe	3	Both	27	Age-standardized	381	Neonatal preterm birth	334	Short gestation	2	Percent	2021	0.9999909419199288	1.002989603036774	0.9966267553402512
2	DALYs (Disability-Adjusted Life Years)	65	High-income Asia Pacific	1	Male	27	Age-standardized	382	Neonatal encephalopathy due to birth asphyxia and trauma	334	Short gestation	2	Percent	2021	0.026527497150809	0.0373698315410171	0.0165865952314424
2	DALYs (Disability-Adjusted Life Years)	65	High-income Asia Pacific	2	Female	27	Age-standardized	382	Neonatal encephalopathy due to birth asphyxia and trauma	334	Short gestation	2	Percent	2021	0.044110750969184	0.0609818372979101	0.030280925882986
2	DALYs (Disability-Adjusted Life Years)	65	High-income Asia Pacific	3	Both	27	Age-standardized	382	Neonatal encephalopathy due to birth asphyxia and trauma	334	Short gestation	2	Percent	2021	0.0336977550323451	0.0444097086255214	0.0242757266257733
2	DALYs (Disability-Adjusted Life Years)	65	High-income Asia Pacific	1	Male	27	Age-standardized	382	Neonatal encephalopathy due to birth asphyxia and trauma	335	Low birth weight	2	Percent	2021	0.1107312812883769	0.1425559806619444	0.0850950373138108
2	DALYs (Disability-Adjusted Life Years)	65	High-income Asia Pacific	2	Female	27	Age-standardized	382	Neonatal encephalopathy due to birth asphyxia and trauma	335	Low birth weight	2	Percent	2021	0.1734067445004664	0.2160510683469838	0.1386440842613873
2	DALYs (Disability-Adjusted Life Years)	65	High-income Asia Pacific	3	Both	27	Age-standardized	382	Neonatal encephalopathy due to birth asphyxia and trauma	335	Low birth weight	2	Percent	2021	0.1363046032261017	0.1697780499536646	0.1074653583500713
2	DALYs (Disability-Adjusted Life Years)	32	Central Asia	1	Male	27	Age-standardized	382	Neonatal encephalopathy due to birth asphyxia and trauma	380	Particulate matter pollution	2	Percent	2021	0.1191131649379504	0.1713606809278482	0.0764721994736504
2	DALYs (Disability-Adjusted Life Years)	32	Central Asia	2	Female	27	Age-standardized	382	Neonatal encephalopathy due to birth asphyxia and trauma	380	Particulate matter pollution	2	Percent	2021	0.1120919044483456	0.15861785905664	0.0621353895568525
2	DALYs (Disability-Adjusted Life Years)	32	Central Asia	3	Both	27	Age-standardized	382	Neonatal encephalopathy due to birth asphyxia and trauma	380	Particulate matter pollution	2	Percent	2021	0.1168078550463513	0.1557009199806555	0.0830031435403823
2	DALYs (Disability-Adjusted Life Years)	42	Central Europe	1	Male	27	Age-standardized	385	Other neonatal disorders	335	Low birth weight	2	Percent	2021	0.3650774683115694	0.4214410586933841	0.3077917570072324
2	DALYs (Disability-Adjusted Life Years)	42	Central Europe	2	Female	27	Age-standardized	385	Other neonatal disorders	335	Low birth weight	2	Percent	2021	0.3509603663623184	0.4006548590202414	0.2991419769510791
2	DALYs (Disability-Adjusted Life Years)	42	Central Europe	3	Both	27	Age-standardized	385	Other neonatal disorders	335	Low birth weight	2	Percent	2021	0.3589082897494868	0.3986915251885464	0.3126316215752815
2	DALYs (Disability-Adjusted Life Years)	32	Central Asia	1	Male	27	Age-standardized	384	Hemolytic disease and other neonatal jaundice	380	Particulate matter pollution	2	Percent	2021	0.0470359056437192	0.0676718737709636	0.0292877828345905
2	DALYs (Disability-Adjusted Life Years)	32	Central Asia	2	Female	27	Age-standardized	384	Hemolytic disease and other neonatal jaundice	380	Particulate matter pollution	2	Percent	2021	0.0249646066194661	0.0400220009798762	0.0141279398851565
2	DALYs (Disability-Adjusted Life Years)	32	Central Asia	3	Both	27	Age-standardized	384	Hemolytic disease and other neonatal jaundice	380	Particulate matter pollution	2	Percent	2021	0.0369587403994914	0.0524216561221519	0.0245627390566162
2	DALYs (Disability-Adjusted Life Years)	32	Central Asia	1	Male	27	Age-standardized	385	Other neonatal disorders	334	Short gestation	2	Percent	2021	0.141081704393795	0.1919779749058579	0.0886574145884996
2	DALYs (Disability-Adjusted Life Years)	32	Central Asia	2	Female	27	Age-standardized	385	Other neonatal disorders	334	Short gestation	2	Percent	2021	0.1195835171710516	0.1688914127397826	0.0711009571399059
2	DALYs (Disability-Adjusted Life Years)	32	Central Asia	3	Both	27	Age-standardized	385	Other neonatal disorders	334	Short gestation	2	Percent	2021	0.1324300994066429	0.1698876314392302	0.0935546253517856
2	DALYs (Disability-Adjusted Life Years)	42	Central Europe	1	Male	27	Age-standardized	382	Neonatal encephalopathy due to birth asphyxia and trauma	380	Particulate matter pollution	2	Percent	2021	0.0279235149977447	0.0408580802468813	0.017376606389189
2	DALYs (Disability-Adjusted Life Years)	42	Central Europe	2	Female	27	Age-standardized	382	Neonatal encephalopathy due to birth asphyxia and trauma	380	Particulate matter pollution	2	Percent	2021	0.0333974323483249	0.0470409282113107	0.0206149240470981
2	DALYs (Disability-Adjusted Life Years)	42	Central Europe	3	Both	27	Age-standardized	382	Neonatal encephalopathy due to birth asphyxia and trauma	380	Particulate matter pollution	2	Percent	2021	0.0299581970964286	0.0407042794639981	0.0208438280955722
2	DALYs (Disability-Adjusted Life Years)	70	Australasia	1	Male	27	Age-standardized	380	Neonatal disorders	334	Short gestation	2	Percent	2021	0.6423913642073799	0.6699643296257145	0.6127400294687019
2	DALYs (Disability-Adjusted Life Years)	70	Australasia	2	Female	27	Age-standardized	380	Neonatal disorders	334	Short gestation	2	Percent	2021	0.674665789694646	0.704515586240074	0.6461593716969445
2	DALYs (Disability-Adjusted Life Years)	70	Australasia	3	Both	27	Age-standardized	380	Neonatal disorders	334	Short gestation	2	Percent	2021	0.6573708301141431	0.6797360766043266	0.6315694270253863
2	DALYs (Disability-Adjusted Life Years)	32	Central Asia	1	Male	27	Age-standardized	385	Other neonatal disorders	335	Low birth weight	2	Percent	2021	0.4906065827233704	0.5387178556556306	0.4334014946499585
2	DALYs (Disability-Adjusted Life Years)	32	Central Asia	2	Female	27	Age-standardized	385	Other neonatal disorders	335	Low birth weight	2	Percent	2021	0.4146610058603494	0.4728108624556451	0.3547150050655798
2	DALYs (Disability-Adjusted Life Years)	32	Central Asia	3	Both	27	Age-standardized	385	Other neonatal disorders	335	Low birth weight	2	Percent	2021	0.4598487913078623	0.4969638210113685	0.4147686209616855
2	DALYs (Disability-Adjusted Life Years)	32	Central Asia	1	Male	27	Age-standardized	383	Neonatal sepsis and other neonatal infections	335	Low birth weight	2	Percent	2021	0.3241637238574307	0.3672164321653168	0.2792528948169306
2	DALYs (Disability-Adjusted Life Years)	32	Central Asia	2	Female	27	Age-standardized	383	Neonatal sepsis and other neonatal infections	335	Low birth weight	2	Percent	2021	0.25656949458084	0.3012147974471313	0.2171857271699007
2	DALYs (Disability-Adjusted Life Years)	32	Central Asia	3	Both	27	Age-standardized	383	Neonatal sepsis and other neonatal infections	335	Low birth weight	2	Percent	2021	0.2935503378908879	0.3320735174609459	0.2541922118769812
2	DALYs (Disability-Adjusted Life Years)	65	High-income Asia Pacific	1	Male	27	Age-standardized	383	Neonatal sepsis and other neonatal infections	334	Short gestation	2	Percent	2021	0.0316672012782581	0.0455190590680019	0.0210850084940687
[truncated: 1,349 more rows]
